# Supplementary material for: The pattern of alternative splicing and DNA methylation alteration and their interaction in linseed (Linum usitatissimum L.) response to repeated drought stresses
Source: Biol Res. 2023 Mar 16;56:12. doi: 10.1186/s40659-023-00424-7 (PMC10018860; doi:10.1186/s40659-023-00424-7)
Supplement: Supplementary file 1 — Additional file 1: Table S1. Statistical summary of read mapping. [file 40659_2023_424_MOESM1_ESM.xlsx]

## Sheet: Table S1
Supplementary table S1. Statistical summary of read mapping.
Samples	No. of High Quality Reads	No. of Uniquely Mapped Reads	%. of Uniquely Mapped Reads
z141-CK-1	46611198	40022030	0.858636
z141-CK-2	42135638	36148431	0.857906
z141-DS-1	38108244	32392201	0.850005
z141-DS-2	43607676	36425039	0.83529
z141-RW-1	40664846	33537449	0.824728
z141-RW-2	41738502	33803145	0.809879
z141-RD-1	48517024	40792262	0.840782
z141-RD-2	41681234	34391386	0.825105
NY17-CK-1	49471150	42128143	0.85157
NY17-CK-2	49885912	42939514	0.860754
NY17-DS-1	42575312	35951554	0.844423
NY17-DS-2	50269748	43151092	0.858391
NY17-RW-1	42248852	36691429	0.86846
NY17-RW-2	39559908	33474498	0.846172
NY17-RD-1	44407456	37354860	0.841184
NY17-RD-2	50412482	43499840	0.862878
