# Supplementary material for: The pattern of alternative splicing and DNA methylation alteration and their interaction in linseed (Linum usitatissimum L.) response to repeated drought stresses
Source: Biol Res. 2023 Mar 16;56:12. doi: 10.1186/s40659-023-00424-7 (PMC10018860; doi:10.1186/s40659-023-00424-7)
Supplement: Supplementary file 2 — Additional file 2: Table S2. All AS events identified in Z141 and NY-17 under drought stress. [file 40659_2023_424_MOESM2_ESM.xlsx]

## Sheet: z141-CK
Supplementary Table S2. All AS events identified in Z141 and NY-17 under drought stress
Type	ID	GeneID	chr	strand	longExonStart_0base	longExonEnd	shortES	shortEE	flankingES	flankingEE
A3SS	0	Lus10002021.g	chrscaffold996	+	35259	35562	35389	35562	34870	34971
A3SS	1	Lus10007763.g	chrscaffold993	+	288418	288529	288432	288529	288005	288348
A3SS	2	Lus10007763.g	chrscaffold993	+	288418	288529	288432	288529	288050	288353
A3SS	3	Lus10007763.g	chrscaffold993	+	288948	289937	289793	289937	288628	288768
A3SS	4	Lus10007763.g	chrscaffold993	+	289793	289937	289820	289937	288948	289075
A3SS	5	Lus10007763.g	chrscaffold993	+	290293	291025	290417	291025	290033	290136
A3SS	6	Lus10007763.g	chrscaffold993	+	290293	291025	290456	291025	290033	290136
A3SS	7	Lus10007763.g	chrscaffold993	+	290293	291025	290471	291025	290033	290136
A3SS	8	Lus10007763.g	chrscaffold993	+	290293	291025	290486	291025	290033	290136
A3SS	9	Lus10007763.g	chrscaffold993	+	290417	291025	290456	291025	290033	290136
A3SS	10	Lus10007763.g	chrscaffold993	+	290417	291025	290471	291025	290033	290136
A3SS	11	Lus10007763.g	chrscaffold993	+	290417	291025	290486	291025	290033	290136
A3SS	12	Lus10007763.g	chrscaffold993	+	290456	291025	290471	291025	290033	290136
A3SS	13	Lus10007763.g	chrscaffold993	+	290456	291025	290486	291025	290033	290136
A3SS	14	Lus10007763.g	chrscaffold993	+	290471	291025	290486	291025	290033	290136
A3SS	15	Lus10007763.g	chrscaffold993	+	291113	291209	291115	291209	290486	291025
A3SS	16	Lus10007763.g	chrscaffold993	+	293229	293564	293334	293564	292907	293026
A3SS	17	Lus10007763.g	chrscaffold993	+	293780	293837	293789	293837	293654	293710
A3SS	18	Lus10007763.g	chrscaffold993	+	294165	294478	294197	294478	293914	294055
A3SS	19	Lus10007748.g	chrscaffold993	+	198817	198910	198820	198910	198700	198744
A3SS	20	Lus10007723.g	chrscaffold993	+	63401	63471	63406	63471	62930	63168
A3SS	21	Lus10007723.g	chrscaffold993	+	65560	66665	66612	66665	65311	65381
A3SS	22	Lus10007723.g	chrscaffold993	+	69032	69131	69038	69131	68889	68970
A3SS	23	Lus10007720.g	chrscaffold993	-	51122	51504	51122	51488	51656	51723
A3SS	24	Lus10006096.g	chrscaffold983	+	72340	72434	72397	72434	71956	72012
A3SS	25	Lus10009488.g	chrscaffold981	+	357704	357812	357710	357812	357484	357577
A3SS	26	Lus10009475.g	chrscaffold981	-	308177	308265	308177	308255	308353	308521
A3SS	27	Lus10023315.g	chrscaffold98	+	515444	515664	515579	515664	515261	515333
A3SS	28	Lus10023203.g	chrscaffold98	-	15474	16281	15474	15542	16386	16488
A3SS	29	Lus10023202.g	chrscaffold98	-	9861	9954	9861	9947	10034	10720
A3SS	30	Lus10031287.g	chrscaffold977	+	984561	984638	984570	984638	984376	984491
A3SS	31	Lus10031287.g	chrscaffold977	+	985452	985687	985556	985687	985118	985265
A3SS	32	Lus10031287.g	chrscaffold977	+	986131	986238	986137	986238	985805	985932
A3SS	33	Lus10031284.g	chrscaffold977	-	963608	963749	963608	963744	963848	964064
A3SS	34	Lus10031253.g	chrscaffold977	-	778130	778312	778130	778297	778380	778480
A3SS	35	Lus10031242.g	chrscaffold977	+	731975	732300	732184	732300	731793	731842
A3SS	36	Lus10031224.g	chrscaffold977	+	667978	668047	667990	668047	667755	667865
A3SS	37	Lus10031199.g	chrscaffold977	-	549406	549478	549406	549476	549569	549641
A3SS	38	Lus10031199.g	chrscaffold977	-	550217	550450	550217	550426	550526	550598
A3SS	39	Lus10031190.g	chrscaffold977	-	502195	502350	502195	502347	502447	502512
A3SS	40	Lus10031169.g	chrscaffold977	+	368828	369109	368832	369109	368091	368318
A3SS	41	Lus10031169.g	chrscaffold977	+	368828	369109	368837	369109	368091	368318
A3SS	42	Lus10031169.g	chrscaffold977	+	368832	369109	368837	369109	368091	368318
A3SS	43	Lus10031169.g	chrscaffold977	+	369864	370011	369868	370011	369350	369778
A3SS	44	Lus10031169.g	chrscaffold977	+	370100	370282	370114	370282	369864	370011
A3SS	45	Lus10031169.g	chrscaffold977	+	371571	371691	371596	371691	371374	371446
A3SS	46	Lus10031169.g	chrscaffold977	+	372776	372884	372792	372884	372632	372707
A3SS	47	Lus10031167.g	chrscaffold977	-	361073	361300	361073	361285	361377	361423
A3SS	48	Lus10002850.g	chrscaffold97	+	64617	64701	64621	64701	64382	64535
A3SS	49	Lus10002849.g	chrscaffold97	+	61984	62181	62007	62181	61796	61907
A3SS	50	Lus10027567.g	chrscaffold96	-	986009	986315	986009	986310	986399	986614
A3SS	51	Lus10027567.g	chrscaffold96	-	988288	988609	988288	988603	988817	990860
A3SS	52	Lus10027503.g	chrscaffold96	+	692106	692944	692875	692944	691938	692016
A3SS	53	Lus10027490.g	chrscaffold96	+	619764	619889	619767	619889	619147	619559
A3SS	54	Lus10027490.g	chrscaffold96	+	620472	620603	620475	620603	620194	620299
A3SS	55	Lus10027490.g	chrscaffold96	+	620472	620603	620537	620603	620194	620299
A3SS	56	Lus10027490.g	chrscaffold96	+	620475	620603	620537	620603	620194	620299
A3SS	57	Lus10031173.g	chrscaffold977	-	382591	382755	382591	382679	382837	382990
A3SS	58	Lus10027435.g	chrscaffold96	+	334443	334569	334494	334569	334049	334253
A3SS	59	Lus10027422.g	chrscaffold96	-	260971	261043	260971	261036	261217	261336
A3SS	60	Lus10027410.g	chrscaffold96	+	162552	162870	162557	162870	161980	162462
A3SS	61	Lus10027409.g	chrscaffold96	-	158671	158908	158671	158883	159012	159080
A3SS	62	scaffold947.18	chrscaffold947	-	280676	283554	280676	283549	283904	284086
A3SS	63	Lus10016274.g	chrscaffold947	-	552404	552695	552404	552645	552796	552844
A3SS	64	Lus10016236.g	chrscaffold947	-	368515	368566	368515	368563	368647	368776
A3SS	65	Lus10016236.g	chrscaffold947	-	371847	372270	371847	371907	372596	372649
A3SS	66	Lus10016236.g	chrscaffold947	-	371847	372288	371847	371907	372596	372649
A3SS	67	Lus10016236.g	chrscaffold947	-	371847	372288	371847	372270	372596	372649
A3SS	68	Lus10016215.g	chrscaffold947	-	244938	245471	244938	245103	245639	245717
A3SS	69	Lus10016189.g	chrscaffold947	+	118658	118754	118685	118754	118262	118328
A3SS	70	Lus10000427.g	chrscaffold942	-	3716	3850	3716	3805	3932	4037
A3SS	71	Lus10010754.g	chrscaffold94	-	366803	366951	366803	366915	367243	367323
A3SS	72	scaffold931.53	chrscaffold931	+	225458	225695	225474	225695	225175	225268
A3SS	73	Lus10012050.g	chrscaffold931	+	333075	333352	333253	333352	332889	332982
A3SS	74	Lus10012050.g	chrscaffold931	+	333253	333352	333271	333352	333075	333180
A3SS	75	Lus10012042.g	chrscaffold931	-	287837	288027	287837	287937	288117	288253
A3SS	76	Lus10012041.g	chrscaffold931	-	281450	281659	281450	281653	281754	281931
A3SS	77	Lus10012041.g	chrscaffold931	-	282014	282391	282014	282381	283654	283668
A3SS	78	Lus10012041.g	chrscaffold931	-	282014	282391	282014	282381	285998	286336
A3SS	79	Lus10001350.g	chrscaffold926	+	9694	9762	9717	9762	9391	9558
A3SS	80	Lus10015327.g	chrscaffold924	-	524165	524323	524165	524309	524431	524497
A3SS	81	Lus10015272.g	chrscaffold924	-	256093	256330	256093	256318	256423	256528
A3SS	82	Lus10015272.g	chrscaffold924	-	256093	256332	256093	256318	256423	256528
A3SS	83	Lus10015272.g	chrscaffold924	-	256093	256332	256093	256330	256423	256528
A3SS	84	Lus10015253.g	chrscaffold924	-	161823	162021	161823	162003	162093	162195
A3SS	85	Lus10015239.g	chrscaffold924	+	106257	106432	106307	106432	105339	105571
A3SS	86	Lus10030664.g	chrscaffold917	+	1252201	1252356	1252276	1252356	1252020	1252109
A3SS	87	Lus10030625.g	chrscaffold917	-	1048149	1048304	1048149	1048298	1048409	1048543
A3SS	88	Lus10030603.g	chrscaffold917	-	943913	944456	943913	944371	944611	944804
A3SS	89	Lus10030570.g	chrscaffold917	-	768489	768691	768489	768663	768866	768980
A3SS	90	Lus10030555.g	chrscaffold917	-	690794	690983	690794	690980	691098	691475
A3SS	91	Lus10030555.g	chrscaffold917	-	690794	690983	690794	690980	691116	691475
A3SS	92	Lus10030552.g	chrscaffold917	-	677492	677616	677492	677569	677720	677803
A3SS	93	Lus10030523.g	chrscaffold917	-	556347	556652	556347	556618	556798	556872
A3SS	94	Lus10030523.g	chrscaffold917	-	556964	557308	556964	557294	557402	557511
A3SS	95	Lus10030495.g	chrscaffold917	-	425225	425356	425225	425329	425479	425510
A3SS	96	Lus10030495.g	chrscaffold917	-	425225	425510	425225	425329	425798	425929
A3SS	97	Lus10030432.g	chrscaffold917	+	94192	95017	94253	95017	93966	94073
A3SS	98	Lus10016681.g	chrscaffold915	-	618152	618628	618152	618464	618959	619128
A3SS	99	Lus10016655.g	chrscaffold915	+	484821	485314	484843	485314	484623	484748
A3SS	100	Lus10016655.g	chrscaffold915	+	484821	485314	485152	485314	484623	484748
A3SS	101	Lus10016655.g	chrscaffold915	+	484843	485314	485152	485314	484623	484748
A3SS	102	Lus10016655.g	chrscaffold915	+	485694	485929	485699	485929	484623	485314
A3SS	103	Lus10016655.g	chrscaffold915	+	486649	486747	486653	486747	486096	486212
A3SS	104	Lus10016655.g	chrscaffold915	+	487154	487282	487171	487282	486899	487010
A3SS	105	Lus10016651.g	chrscaffold915	-	465262	465490	465262	465359	465597	465685
A3SS	106	Lus10016648.g	chrscaffold915	-	451020	451386	451020	451370	451485	451694
A3SS	107	Lus10016606.g	chrscaffold915	-	196950	197862	196950	197727	198282	198405
A3SS	108	Lus10016600.g	chrscaffold915	+	173504	173591	173507	173591	173128	173285
A3SS	109	Lus10016598.g	chrscaffold915	-	154070	154288	154070	154276	154388	154569
A3SS	110	Lus10016595.g	chrscaffold915	+	128668	128804	128673	128804	128015	128556
A3SS	111	Lus10005697.g	chrscaffold911	-	199074	199241	199074	199194	200060	200128
A3SS	112	Lus10005694.g	chrscaffold911	-	185511	185648	185511	185615	185971	186135
A3SS	113	Lus10005694.g	chrscaffold911	-	185511	185660	185511	185615	185971	186135
A3SS	114	Lus10005694.g	chrscaffold911	-	185511	185660	185511	185648	185971	186135
A3SS	115	Lus10005691.g	chrscaffold911	+	170261	170540	170303	170540	169996	170166
A3SS	116	Lus10005664.g	chrscaffold911	+	47024	47112	47045	47112	46488	46710
A3SS	117	Lus10010444.g	chrscaffold910	-	153985	154060	153985	154056	154139	154193
A3SS	118	Lus10010431.g	chrscaffold910	-	105705	105846	105705	105828	105923	106066
A3SS	119	Lus10010426.g	chrscaffold910	+	84657	85775	84676	85775	84494	84543
A3SS	120	Lus10019535.g	chrscaffold906	+	704888	705069	704893	705069	704675	704780
A3SS	121	Lus10019520.g	chrscaffold906	-	624886	625194	624886	625012	625313	625478
A3SS	122	Lus10019520.g	chrscaffold906	-	625572	625792	625572	625653	625881	626106
A3SS	123	Lus10019520.g	chrscaffold906	-	625881	626126	625881	626106	626210	626399
A3SS	124	Lus10019520.g	chrscaffold906	-	626210	626452	626210	626399	626528	626649
A3SS	125	Lus10019520.g	chrscaffold906	-	626753	626869	626753	626858	626954	627061
A3SS	126	Lus10019520.g	chrscaffold906	-	627353	627459	627353	627437	627866	627955
A3SS	127	Lus10019520.g	chrscaffold906	-	629658	629734	629658	629730	630135	630343
A3SS	128	Lus10019516.g	chrscaffold906	+	607578	607854	607711	607854	606921	607083
A3SS	129	Lus10019489.g	chrscaffold906	+	470127	470346	470242	470346	469907	469995
A3SS	130	Lus10019489.g	chrscaffold906	+	471494	471576	471497	471576	471274	471331
A3SS	131	Lus10019489.g	chrscaffold906	+	479865	479985	479870	479985	479212	479287
A3SS	132	Lus10019489.g	chrscaffold906	+	485073	485191	485101	485191	484380	484450
A3SS	133	Lus10019489.g	chrscaffold906	+	488592	488910	488608	488910	487704	487791
A3SS	134	Lus10019485.g	chrscaffold906	+	449257	449370	449260	449370	448082	448752
A3SS	135	Lus10019485.g	chrscaffold906	+	451995	452264	452021	452264	451765	451906
A3SS	136	Lus10019481.g	chrscaffold906	-	428063	428258	428063	428204	428902	428956
A3SS	137	Lus10019458.g	chrscaffold906	+	333082	333342	333227	333342	332824	332978
A3SS	138	Lus10019453.g	chrscaffold906	+	312668	313043	312922	313043	312018	312473
A3SS	139	Lus10019453.g	chrscaffold906	+	314308	314597	314315	314597	314034	314088
A3SS	140	Lus10019453.g	chrscaffold906	+	314308	314701	314310	314701	314034	314088
A3SS	141	Lus10019453.g	chrscaffold906	+	314308	314701	314342	314701	314034	314088
A3SS	142	Lus10019453.g	chrscaffold906	+	314310	314701	314315	314701	314034	314088
A3SS	143	Lus10019453.g	chrscaffold906	+	314310	314701	314342	314701	314034	314088
A3SS	144	Lus10019453.g	chrscaffold906	+	314315	314701	314342	314701	314034	314088
A3SS	145	Lus10019453.g	chrscaffold906	+	317904	318304	317944	318304	317689	317823
A3SS	146	Lus10019403.g	chrscaffold906	-	101076	101215	101076	101210	101679	101746
A3SS	147	Lus10019399.g	chrscaffold906	-	73717	73800	73717	73795	73872	73941
A3SS	148	Lus10019399.g	chrscaffold906	-	76226	76313	76226	76295	76393	76439
A3SS	149	Lus10016813.g	chrscaffold903	-	607207	607551	607207	607387	608207	608327
A3SS	150	Lus10016795.g	chrscaffold903	+	543316	543412	543320	543412	543124	543226
A3SS	151	Lus10016788.g	chrscaffold903	+	501120	504027	501198	504027	500478	500589
A3SS	152	Lus10016771.g	chrscaffold903	-	432319	432473	432319	432465	432620	432696
A3SS	153	Lus10016771.g	chrscaffold903	-	432981	433603	432981	433100	433698	433778
A3SS	154	Lus10016771.g	chrscaffold903	-	434058	434207	434058	434120	434283	434765
A3SS	155	Lus10016762.g	chrscaffold903	-	395367	395474	395367	395471	395591	395662
A3SS	156	Lus10016758.g	chrscaffold903	-	379525	379618	379525	379614	379705	379771
A3SS	157	Lus10016758.g	chrscaffold903	-	380399	380582	380399	380548	380956	381034
A3SS	158	Lus10016753.g	chrscaffold903	-	355858	356042	355858	355981	356153	356228
A3SS	159	Lus10016753.g	chrscaffold903	-	359016	359377	359016	359367	360046	360176
A3SS	160	Lus10016753.g	chrscaffold903	-	361398	361484	361398	361481	361614	361923
A3SS	161	Lus10016753.g	chrscaffold903	-	361398	361488	361398	361481	361614	361923
A3SS	162	Lus10016753.g	chrscaffold903	-	361398	361488	361398	361484	361614	361923
A3SS	163	Lus10016753.g	chrscaffold903	-	361614	361942	361614	361923	362077	362276
A3SS	164	Lus10016714.g	chrscaffold903	-	181011	181525	181011	181508	181641	181800
A3SS	165	Lus10016714.g	chrscaffold903	-	181641	181784	181641	181713	181884	182046
A3SS	166	Lus10016714.g	chrscaffold903	-	181641	181800	181641	181713	181884	182046
A3SS	167	Lus10016714.g	chrscaffold903	-	181641	181800	181641	181784	181884	182046
A3SS	168	Lus10016701.g	chrscaffold903	+	121203	121438	121227	121438	119396	120188
A3SS	169	Lus10016701.g	chrscaffold903	+	126205	126707	126571	126707	125343	125438
A3SS	170	Lus10016701.g	chrscaffold903	+	127179	127374	127203	127374	126461	126707
A3SS	171	Lus10016701.g	chrscaffold903	+	127821	127971	127845	127971	127658	127772
A3SS	172	Lus10016701.g	chrscaffold903	+	128098	129452	129303	129452	127845	127971
A3SS	173	Lus10016701.g	chrscaffold903	+	128098	129452	129308	129452	127845	127971
A3SS	174	Lus10016701.g	chrscaffold903	+	129303	129452	129308	129452	127845	127971
A3SS	175	Lus10016691.g	chrscaffold903	+	66440	66498	66449	66498	66237	66368
A3SS	176	Lus10016691.g	chrscaffold903	+	66631	66689	66660	66689	66440	66498
A3SS	177	Lus10016691.g	chrscaffold903	+	67229	67546	67315	67546	66977	67140
A3SS	178	Lus10016691.g	chrscaffold903	+	68067	69885	68085	69885	67836	67914
A3SS	179	Lus10016689.g	chrscaffold903	-	49788	49924	49788	49912	50041	50372
A3SS	180	Lus10012056.g	chrscaffold931	+	362660	362982	362663	362982	362059	362301
A3SS	181	Lus10034682.g	chrscaffold9	+	1392670	1392771	1392718	1392771	1392360	1392569
A3SS	182	Lus10034639.g	chrscaffold9	+	1156646	1156839	1156651	1156839	1156241	1156334
A3SS	183	Lus10034633.g	chrscaffold9	+	1120833	1120929	1120838	1120929	1120615	1120714
A3SS	184	Lus10034625.g	chrscaffold9	-	1073897	1074255	1073897	1074250	1074740	1074997
A3SS	185	Lus10034595.g	chrscaffold9	+	821132	821313	821180	821313	821001	821078
A3SS	186	Lus10034582.g	chrscaffold9	+	703208	703662	703459	703662	702990	703113
A3SS	187	Lus10034533.g	chrscaffold9	-	363636	363737	363636	363734	364320	364386
A3SS	188	Lus10034533.g	chrscaffold9	-	364942	365315	364942	365310	365431	365467
A3SS	189	Lus10034533.g	chrscaffold9	-	366148	366338	366148	366249	366430	366521
A3SS	190	Lus10026423.g	chrscaffold898	-	1039305	1039704	1039305	1039690	1039786	1039824
A3SS	191	Lus10026423.g	chrscaffold898	-	1039918	1040361	1039918	1040103	1040444	1040837
A3SS	192	Lus10026414.g	chrscaffold898	+	1001299	1001416	1001309	1001416	1000732	1001197
A3SS	193	Lus10026414.g	chrscaffold898	+	1003608	1003719	1003653	1003719	1003479	1003539
A3SS	194	Lus10026388.g	chrscaffold898	+	909350	910107	909419	910107	909163	909260
A3SS	195	Lus10026380.g	chrscaffold898	+	857668	857885	857687	857885	857221	857514
A3SS	196	Lus10026380.g	chrscaffold898	+	858796	858895	858809	858895	858554	858650
A3SS	197	Lus10026380.g	chrscaffold898	+	860424	860502	860448	860502	859514	859568
A3SS	198	Lus10034696.g	chrscaffold9	-	1467547	1467668	1467547	1467646	1468044	1468147
A3SS	199	Lus10030425.g	chrscaffold917	-	67587	67750	67587	67740	68257	68695
A3SS	200	Lus10030425.g	chrscaffold917	-	68257	68393	68257	68390	68485	68695
A3SS	201	Lus10030425.g	chrscaffold917	-	68977	69427	68977	69299	69801	70010
A3SS	202	Lus10026321.g	chrscaffold898	-	627053	627164	627053	627160	627250	627323
A3SS	203	Lus10026321.g	chrscaffold898	-	627250	627350	627250	627323	627416	627498
A3SS	204	Lus10026321.g	chrscaffold898	-	627585	627767	627585	627762	627854	627894
A3SS	205	Lus10026298.g	chrscaffold898	-	522957	523149	522957	523145	523272	523400
A3SS	206	Lus10026298.g	chrscaffold898	-	525870	526475	525870	526470	526562	526762
A3SS	207	Lus10026298.g	chrscaffold898	-	527861	527990	527861	527986	528138	528253
A3SS	208	Lus10026298.g	chrscaffold898	-	528138	528253	528138	528201	528418	528534
A3SS	209	Lus10026263.g	chrscaffold898	-	384168	384396	384168	384303	384751	384988
A3SS	210	Lus10026263.g	chrscaffold898	-	385121	385310	385121	385303	385389	385578
A3SS	211	Lus10026263.g	chrscaffold898	-	385389	386295	385389	385578	386401	386608
A3SS	212	Lus10026263.g	chrscaffold898	-	386199	386295	386199	386293	386401	386608
A3SS	213	Lus10026251.g	chrscaffold898	-	327243	327363	327243	327319	327491	327647
A3SS	214	Lus10026251.g	chrscaffold898	-	327491	328354	327491	327647	328506	328642
A3SS	215	Lus10026251.g	chrscaffold898	-	327740	328354	327740	327798	328506	328642
A3SS	216	Lus10026226.g	chrscaffold898	-	233842	234007	233842	233997	234101	234200
A3SS	217	Lus10026226.g	chrscaffold898	-	233842	234200	233842	233914	234284	234335
A3SS	218	Lus10026224.g	chrscaffold898	+	225959	226041	225992	226041	225841	225874
A3SS	219	Lus10026202.g	chrscaffold898	+	123567	123648	123604	123648	123377	123492
A3SS	220	Lus10008037.g	chrscaffold896	+	89573	89653	89633	89653	89010	89123
A3SS	221	scaffold883.47	chrscaffold883	+	233002	235570	233005	235570	232511	232649
A3SS	222	Lus10009056.g	chrscaffold883	+	316516	317101	317017	317101	316322	316433
A3SS	223	Lus10009056.g	chrscaffold883	+	316781	317101	316954	317101	316516	316727
A3SS	224	Lus10009056.g	chrscaffold883	+	317349	317424	317367	317424	317207	317261
A3SS	225	Lus10009050.g	chrscaffold883	+	256078	256203	256125	256203	255680	255833
A3SS	226	Lus10009050.g	chrscaffold883	+	258896	259117	258916	259117	258295	258430
A3SS	227	Lus10009044.g	chrscaffold883	-	228623	228688	228623	228667	228767	229004
A3SS	228	Lus10009044.g	chrscaffold883	-	229129	229223	229129	229217	229330	229961
A3SS	229	Lus10009040.g	chrscaffold883	+	212239	212521	212254	212521	212017	212144
A3SS	230	Lus10009035.g	chrscaffold883	-	188108	188230	188108	188200	188318	188407
A3SS	231	Lus10009030.g	chrscaffold883	+	163802	163892	163806	163892	163253	163727
A3SS	232	Lus10009022.g	chrscaffold883	+	122439	122543	122443	122543	122173	122319
A3SS	233	Lus10009022.g	chrscaffold883	+	123862	124066	123868	124066	123329	123605
A3SS	234	Lus10009022.g	chrscaffold883	+	125760	126034	125791	126034	125468	125628
A3SS	235	Lus10009012.g	chrscaffold883	+	84261	84410	84276	84410	84105	84175
A3SS	236	Lus10009007.g	chrscaffold883	-	55369	55426	55369	55415	55922	56017
A3SS	237	Lus10009007.g	chrscaffold883	-	55369	55570	55369	55415	55922	56017
A3SS	238	Lus10009007.g	chrscaffold883	-	55369	55570	55369	55426	55922	56017
A3SS	239	Lus10022034.g	chrscaffold87	+	466262	466413	466267	466413	465627	465740
A3SS	240	Lus10022027.g	chrscaffold87	-	412442	412801	412442	412520	413019	413110
A3SS	241	Lus10022022.g	chrscaffold87	+	361103	361273	361147	361273	360802	360860
A3SS	242	Lus10022019.g	chrscaffold87	+	343030	343232	343033	343232	342342	342563
A3SS	243	Lus10002453.g	chrscaffold867	-	66546	67036	66546	66682	67534	67609
A3SS	244	Lus10002453.g	chrscaffold867	-	68926	69015	68926	68996	69244	69319
A3SS	245	scaffold866.79	chrscaffold866	+	459129	459463	459183	459463	459006	459032
A3SS	246	Lus10015212.g	chrscaffold866	-	547508	547599	547508	547590	547678	547864
A3SS	247	Lus10015205.g	chrscaffold866	+	508589	510424	508644	510424	508392	508478
A3SS	248	Lus10015205.g	chrscaffold866	+	512474	512908	512497	512908	511486	511826
A3SS	249	Lus10015197.g	chrscaffold866	+	476674	476747	476679	476747	476503	476585
A3SS	250	Lus10015166.g	chrscaffold866	+	336822	336890	336841	336890	336614	336743
A3SS	251	Lus10015118.g	chrscaffold866	+	113374	113885	113478	113885	112976	113254
A3SS	252	Lus10015118.g	chrscaffold866	+	113468	113885	113478	113885	113374	113406
A3SS	253	Lus10015102.g	chrscaffold866	+	44828	45034	44972	45034	44701	44750
A3SS	254	scaffold863.152	chrscaffold863	+	705894	706069	706018	706069	705700	705792
A3SS	255	Lus10030437.g	chrscaffold917	+	110180	110432	110235	110432	110023	110091
A3SS	256	Lus10031591.g	chrscaffold863	+	996869	997078	996884	997078	996664	996799
A3SS	257	Lus10031570.g	chrscaffold863	+	918895	919243	919005	919243	918599	918805
A3SS	258	Lus10031569.g	chrscaffold863	+	911854	912108	911864	912108	911628	911776
A3SS	259	Lus10031569.g	chrscaffold863	+	913606	913732	913619	913732	913113	913175
A3SS	260	Lus10031569.g	chrscaffold863	+	913606	913732	913619	913732	913261	913314
A3SS	261	Lus10031562.g	chrscaffold863	+	884123	884325	884144	884325	883959	884043
A3SS	262	Lus10031537.g	chrscaffold863	+	761855	761993	761959	761993	761704	761772
A3SS	263	Lus10031513.g	chrscaffold863	+	642389	642643	642395	642643	642062	642306
A3SS	264	Lus10031466.g	chrscaffold863	-	430170	430249	430170	430236	430325	430403
A3SS	265	Lus10031442.g	chrscaffold863	+	354162	354740	354165	354740	353935	354056
A3SS	266	Lus10031375.g	chrscaffold863	-	88594	88708	88594	88647	88780	88859
A3SS	267	Lus10031374.g	chrscaffold863	+	85403	85821	85426	85821	85257	85316
A3SS	268	Lus10031374.g	chrscaffold863	+	87478	87629	87480	87629	87141	87382
A3SS	269	Lus10031354.g	chrscaffold863	-	16694	16751	16694	16747	16833	17137
A3SS	270	Lus10015547.g	chrscaffold860	+	509911	509985	509920	509985	509723	509837
A3SS	271	Lus10015547.g	chrscaffold860	+	510525	510614	510537	510614	510319	510439
A3SS	272	Lus10015536.g	chrscaffold860	+	450931	451159	450934	451159	450435	450789
A3SS	273	Lus10015510.g	chrscaffold860	+	316459	316571	316472	316571	315969	316271
A3SS	274	Lus10015475.g	chrscaffold860	-	125556	125909	125556	125760	126032	126121
A3SS	275	Lus10015475.g	chrscaffold860	-	126744	126892	126744	126845	127398	127500
A3SS	276	Lus10015475.g	chrscaffold860	-	129107	129432	129107	129213	129840	130003
A3SS	277	Lus10015475.g	chrscaffold860	-	129840	130003	129840	129954	130123	130209
A3SS	278	Lus10015456.g	chrscaffold860	+	38362	38537	38369	38537	36896	37982
A3SS	279	Lus10040483.g	chrscaffold86	-	2134819	2135315	2134819	2135310	2135391	2135606
A3SS	280	Lus10040470.g	chrscaffold86	-	2058292	2058367	2058292	2058360	2058451	2058523
A3SS	281	Lus10040448.g	chrscaffold86	-	1958588	1958811	1958588	1958805	1959010	1959083
A3SS	282	Lus10040448.g	chrscaffold86	-	1959010	1959086	1959010	1959083	1959173	1959422
A3SS	283	Lus10040412.g	chrscaffold86	+	1792785	1792912	1792790	1792912	1792288	1792529
A3SS	284	Lus10040363.g	chrscaffold86	-	1518529	1518655	1518529	1518613	1518697	1518905
A3SS	285	Lus10040347.g	chrscaffold86	+	1462777	1462990	1462807	1462990	1462553	1462739
A3SS	286	Lus10040347.g	chrscaffold86	+	1463271	1463352	1463274	1463352	1463083	1463191
A3SS	287	Lus10040320.g	chrscaffold86	-	1343290	1343434	1343290	1343419	1343822	1343913
A3SS	288	Lus10040319.g	chrscaffold86	+	1337782	1337988	1337786	1337988	1337618	1337667
A3SS	289	Lus10040319.g	chrscaffold86	+	1339699	1340033	1339796	1340033	1339581	1339623
A3SS	290	Lus10040314.g	chrscaffold86	+	1319067	1319262	1319103	1319262	1318905	1318979
A3SS	291	Lus10027434.g	chrscaffold96	+	325043	325345	325119	325345	324877	324966
A3SS	292	Lus10027434.g	chrscaffold96	+	325450	325543	325454	325543	325119	325345
A3SS	293	Lus10040285.g	chrscaffold86	-	1175751	1175907	1175751	1175902	1176675	1177010
A3SS	294	Lus10040280.g	chrscaffold86	-	1133369	1133492	1133369	1133482	1133764	1133893
A3SS	295	Lus10040275.g	chrscaffold86	+	1105323	1105708	1105699	1105708	1103679	1104019
A3SS	296	Lus10040268.g	chrscaffold86	+	1067533	1067656	1067558	1067656	1067187	1067445
A3SS	297	Lus10040229.g	chrscaffold86	-	865728	865872	865728	865801	865976	866093
A3SS	298	Lus10040179.g	chrscaffold86	+	593812	593934	593832	593934	593458	593533
A3SS	299	Lus10040179.g	chrscaffold86	+	594494	594599	594501	594599	594315	594408
A3SS	300	Lus10040152.g	chrscaffold86	+	455893	456009	455896	456009	455348	455547
A3SS	301	Lus10040131.g	chrscaffold86	-	345473	345653	345473	345647	346048	346541
A3SS	302	Lus10040120.g	chrscaffold86	-	277216	277479	277216	277470	277560	278028
A3SS	303	Lus10040116.g	chrscaffold86	+	251834	252101	251839	252101	251589	251741
A3SS	304	Lus10040098.g	chrscaffold86	+	122284	122563	122389	122563	121544	121833
A3SS	305	Lus10007311.g	chrscaffold859	+	220742	221016	220779	221016	218646	220658
A3SS	306	Lus10007308.g	chrscaffold859	-	194077	194193	194077	194182	194283	194379
A3SS	307	Lus10007308.g	chrscaffold859	-	194283	194379	194283	194352	194458	194617
A3SS	308	Lus10007288.g	chrscaffold859	+	84025	84227	84131	84227	83529	83753
A3SS	309	Lus10007288.g	chrscaffold859	+	84381	84513	84403	84513	84025	84227
A3SS	310	Lus10004922.g	chrscaffold858	+	144840	144945	144852	144945	144642	144764
A3SS	311	Lus10001425.g	chrscaffold85	-	78411	78507	78411	78501	78596	78740
A3SS	312	Lus10001425.g	chrscaffold85	-	78596	78740	78596	78678	78990	79346
A3SS	313	Lus10001420.g	chrscaffold85	-	42464	42980	42464	42922	43092	43333
A3SS	314	Lus10001416.g	chrscaffold85	-	31067	31240	31067	31227	31306	31357
A3SS	315	Lus10001415.g	chrscaffold85	-	26723	27056	26723	26768	27229	27539
A3SS	316	Lus10005452.g	chrscaffold847	-	185478	185592	185478	185568	185669	185833
A3SS	317	Lus10005452.g	chrscaffold847	-	185918	186276	185918	186251	186603	186771
A3SS	318	Lus10007164.g	chrscaffold876	-	185063	185350	185063	185123	185525	185568
A3SS	319	Lus10002035.g	chrscaffold841	+	24326	24542	24502	24542	23578	24090
A3SS	320	Lus10008521.g	chrscaffold835	-	240523	240768	240523	240757	241175	241308
A3SS	321	Lus10031333.g	chrscaffold977	+	1234218	1234312	1234221	1234312	1233852	1234124
A3SS	322	Lus10000875.g	chrscaffold832	+	62874	62939	62879	62939	62681	62764
A3SS	323	Lus10000865.g	chrscaffold832	+	12326	12668	12578	12668	12139	12204
A3SS	324	Lus10000865.g	chrscaffold832	+	14424	14557	14452	14557	14296	14325
A3SS	325	Lus10000865.g	chrscaffold832	+	16248	16364	16261	16364	15500	16152
A3SS	326	Lus10000865.g	chrscaffold832	+	18241	18304	18243	18304	17465	17536
A3SS	327	Lus10002104.g	chrscaffold826	-	91303	91469	91303	91452	91561	91669
A3SS	328	Lus10006087.g	chrscaffold821	-	194903	195087	194903	195044	196678	196752
A3SS	329	Lus10006087.g	chrscaffold821	-	196678	197421	196678	196752	197562	198145
A3SS	330	Lus10006064.g	chrscaffold821	-	80837	81309	80837	81300	81393	81489
A3SS	331	Lus10006064.g	chrscaffold821	-	84007	84246	84007	84211	84335	84467
A3SS	332	Lus10006064.g	chrscaffold821	-	84007	84467	84007	84246	84734	84807
A3SS	333	Lus10006055.g	chrscaffold821	+	43472	43802	43553	43802	43201	43376
A3SS	334	Lus10006051.g	chrscaffold821	+	29207	29334	29212	29334	28775	29104
A3SS	335	Lus10006051.g	chrscaffold821	+	29207	29334	29277	29334	28775	29104
A3SS	336	Lus10006051.g	chrscaffold821	+	29212	29334	29277	29334	28775	29104
A3SS	337	Lus10013954.g	chrscaffold820	-	220929	221338	220929	221329	221546	221667
A3SS	338	Lus10013954.g	chrscaffold820	-	220929	221345	220929	221329	221546	221667
A3SS	339	Lus10013954.g	chrscaffold820	-	220929	221345	220929	221338	221546	221667
A3SS	340	Lus10013954.g	chrscaffold820	-	220929	221338	220929	221329	221773	221943
A3SS	341	Lus10013909.g	chrscaffold820	-	36456	36699	36456	36678	36770	36826
A3SS	342	Lus10032769.g	chrscaffold82	-	1138789	1138997	1138789	1138908	1139065	1139132
A3SS	343	Lus10032758.g	chrscaffold82	+	1016443	1016828	1016513	1016828	1016181	1016342
A3SS	344	Lus10032724.g	chrscaffold82	+	473950	474180	473983	474180	473632	473823
A3SS	345	Lus10032720.g	chrscaffold82	-	428915	429086	428915	429083	429167	429288
A3SS	346	Lus10032720.g	chrscaffold82	-	428915	429101	428915	429083	429167	429288
A3SS	347	Lus10032720.g	chrscaffold82	-	428915	429101	428915	429086	429167	429288
A3SS	348	Lus10032715.g	chrscaffold82	-	348907	349002	348907	348954	349123	349347
A3SS	349	Lus10032714.g	chrscaffold82	-	339655	339779	339655	339763	339852	340139
A3SS	350	Lus10013338.g	chrscaffold812	-	205595	207351	205595	207348	207425	208088
A3SS	351	Lus10013310.g	chrscaffold812	+	74903	75089	74909	75089	74315	74388
A3SS	352	Lus10001937.g	chrscaffold811	+	102273	102370	102281	102370	102121	102185
A3SS	353	Lus10001937.g	chrscaffold811	+	102636	102755	102669	102755	102443	102546
A3SS	354	Lus10001925.g	chrscaffold811	-	49385	49454	49385	49446	49534	49619
A3SS	355	Lus10001921.g	chrscaffold811	+	23269	23386	23284	23386	22959	23163
A3SS	356	Lus10002808.g	chrscaffold810	+	19116	19381	19126	19381	18882	19023
A3SS	357	scaffold81.3	chrscaffold81	+	47408	47670	47413	47670	46180	46291
A3SS	358	Lus10004049.g	chrscaffold808	+	78518	78642	78551	78642	78364	78402
A3SS	359	Lus10001769.g	chrscaffold804	+	11453	12799	12028	12799	10463	10543
A3SS	360	Lus10022939.g	chrscaffold8	+	877862	877984	877865	877984	877700	877763
A3SS	361	Lus10022939.g	chrscaffold8	+	886026	886257	886050	886257	884444	885722
A3SS	362	Lus10022923.g	chrscaffold8	+	815270	815537	815300	815537	814765	815004
A3SS	363	Lus10022919.g	chrscaffold8	-	790928	792773	790928	792743	792822	792939
A3SS	364	Lus10022885.g	chrscaffold8	+	611630	611814	611642	611814	610786	611531
A3SS	365	Lus10022833.g	chrscaffold8	+	343635	344034	343655	344034	343221	343287
A3SS	366	scaffold821.15	chrscaffold821	-	249000	249200	249000	249152	249339	249578
A3SS	367	scaffold821.15	chrscaffold821	-	249000	249578	249000	249572	249661	250018
A3SS	368	Lus10031906.g	chrscaffold783	+	1290572	1290653	1290575	1290653	1290292	1290466
A3SS	369	Lus10031902.g	chrscaffold783	-	1256300	1256579	1256300	1256564	1256654	1256762
A3SS	370	Lus10031902.g	chrscaffold783	-	1257395	1258749	1257395	1258705	1259116	1260224
A3SS	371	Lus10031902.g	chrscaffold783	-	1257395	1258761	1257395	1258705	1259116	1260224
A3SS	372	Lus10031902.g	chrscaffold783	-	1257395	1258761	1257395	1258749	1259116	1260224
A3SS	373	Lus10031902.g	chrscaffold783	-	1259116	1260224	1259116	1260187	1260678	1260942
A3SS	374	Lus10031890.g	chrscaffold783	-	1196968	1197078	1196968	1197064	1197137	1197199
A3SS	375	Lus10031818.g	chrscaffold783	+	836329	836684	836549	836684	835961	836171
A3SS	376	Lus10031818.g	chrscaffold783	+	836777	836921	836786	836921	835961	836684
A3SS	377	Lus10031818.g	chrscaffold783	+	836777	836921	836842	836921	835961	836684
A3SS	378	Lus10031818.g	chrscaffold783	+	836786	836921	836842	836921	835961	836684
A3SS	379	Lus10031818.g	chrscaffold783	+	837001	837094	837013	837094	836777	836921
A3SS	380	Lus10031818.g	chrscaffold783	+	837001	837094	837016	837094	836777	836921
A3SS	381	Lus10031818.g	chrscaffold783	+	837013	837094	837016	837094	836777	836921
A3SS	382	Lus10031815.g	chrscaffold783	-	822784	822902	822784	822846	823001	823079
A3SS	383	Lus10031815.g	chrscaffold783	-	823162	823317	823162	823254	823379	823461
A3SS	384	Lus10023360.g	chrscaffold98	+	708802	710490	708859	710490	708536	708651
A3SS	385	Lus10031736.g	chrscaffold783	+	455500	455587	455526	455587	455215	455401
A3SS	386	Lus10031736.g	chrscaffold783	+	456013	456204	456158	456204	455831	455913
A3SS	387	Lus10001056.g	chrscaffold964	-	53449	53518	53449	53514	53615	53723
A3SS	388	Lus10031683.g	chrscaffold783	-	197260	197425	197260	197401	197584	197719
A3SS	389	Lus10000806.g	chrscaffold780	+	29658	29810	29676	29810	29437	29573
A3SS	390	Lus10000806.g	chrscaffold780	+	30944	31083	30948	31083	30663	30851
A3SS	391	Lus10009042.g	chrscaffold883	+	220445	221084	220841	221084	219775	219991
A3SS	392	scaffold777.1	chrscaffold777	+	17368	18018	17904	18018	17082	17281
A3SS	393	scaffold777.1	chrscaffold777	+	18529	18673	18566	18673	17904	18018
A3SS	394	Lus10005249.g	chrscaffold773	-	145083	145659	145083	145343	145749	145950
A3SS	395	Lus10005240.g	chrscaffold773	-	90997	91168	90997	91132	91234	91295
A3SS	396	Lus10005232.g	chrscaffold773	-	62338	62607	62338	62596	62692	63977
A3SS	397	Lus10005232.g	chrscaffold773	-	63364	63977	63364	63963	64353	64477
A3SS	398	Lus10019411.g	chrscaffold906	+	154255	154312	154260	154312	154004	154121
A3SS	399	Lus10005222.g	chrscaffold773	+	18337	18467	18352	18467	18166	18279
A3SS	400	Lus10007094.g	chrscaffold772	-	188432	188545	188432	188540	188628	188776
A3SS	401	Lus10007094.g	chrscaffold772	-	189745	189806	189745	189790	189924	190034
A3SS	402	Lus10007089.g	chrscaffold772	+	173565	173726	173592	173726	173110	173170
A3SS	403	Lus10040472.g	chrscaffold86	-	2061055	2061128	2061055	2061104	2061452	2061892
A3SS	404	Lus10040472.g	chrscaffold86	-	2063476	2064217	2063476	2064165	2064546	2065067
A3SS	405	Lus10007056.g	chrscaffold772	-	25844	26101	25844	26056	26265	26423
A3SS	406	Lus10032778.g	chrscaffold82	-	1204509	1204757	1204509	1204723	1204908	1205436
A3SS	407	Lus10020627.g	chrscaffold77	-	713655	713869	713655	713822	713944	714118
A3SS	408	Lus10020606.g	chrscaffold77	+	588504	588723	588511	588723	587806	588084
A3SS	409	Lus10020522.g	chrscaffold77	+	40316	40402	40336	40402	40141	40247
A3SS	410	Lus10004486.g	chrscaffold768	-	110086	110168	110086	110163	110245	110328
A3SS	411	Lus10004485.g	chrscaffold768	+	108458	108683	108602	108683	108328	108366
A3SS	412	Lus10004472.g	chrscaffold768	+	44123	44297	44126	44297	43677	43914
A3SS	413	Lus10004466.g	chrscaffold768	-	28138	28313	28138	28300	28381	28529
A3SS	414	Lus10004466.g	chrscaffold768	-	29586	29739	29586	29703	29810	29966
A3SS	415	Lus10004466.g	chrscaffold768	-	29586	29750	29586	29703	29810	29966
A3SS	416	Lus10004466.g	chrscaffold768	-	29586	29750	29586	29739	29810	29966
A3SS	417	Lus10004055.g	chrscaffold808	+	96715	96817	96746	96817	96549	96642
A3SS	418	Lus10017686.g	chrscaffold765	+	508005	508091	508025	508091	507712	507898
A3SS	419	Lus10017686.g	chrscaffold765	+	508498	508617	508503	508617	508220	508334
A3SS	420	Lus10017672.g	chrscaffold765	-	446606	446833	446606	446797	446915	446987
A3SS	421	Lus10017649.g	chrscaffold765	+	366793	367256	367160	367256	366500	366620
A3SS	422	Lus10017649.g	chrscaffold765	+	368783	369051	368819	369051	368315	368436
A3SS	423	Lus10017649.g	chrscaffold765	+	369741	369928	369771	369928	369570	369590
A3SS	424	Lus10017645.g	chrscaffold765	-	348378	349209	348378	348691	349405	349566
A3SS	425	Lus10017623.g	chrscaffold765	-	238832	239183	238832	238940	239318	239478
A3SS	426	Lus10017623.g	chrscaffold765	-	240095	240267	240095	240224	240407	240510
A3SS	427	Lus10017621.g	chrscaffold765	+	231380	231578	231382	231578	230620	230833
A3SS	428	Lus10017621.g	chrscaffold765	+	232006	232236	232030	232236	231711	231762
A3SS	429	Lus10017610.g	chrscaffold765	+	194726	195096	194942	195096	194532	194645
A3SS	430	Lus10017599.g	chrscaffold765	-	156086	156162	156086	156147	156245	156449
A3SS	431	Lus10017596.g	chrscaffold765	-	131183	131272	131183	131256	131340	131387
A3SS	432	Lus10017596.g	chrscaffold765	-	133717	135747	133717	135365	136126	136355
A3SS	433	Lus10017574.g	chrscaffold765	-	23588	23672	23588	23652	23940	24027
A3SS	434	Lus10017574.g	chrscaffold765	-	23940	24027	23940	24020	24119	24222
A3SS	435	Lus10017574.g	chrscaffold765	-	23940	24027	23940	24020	24133	24222
A3SS	436	Lus10003298.g	chrscaffold762	-	91999	92322	91999	92214	92407	92568
A3SS	437	scaffold76.119	chrscaffold76	+	172534	172678	172537	172678	172403	172441
A3SS	438	Lus10031418.g	chrscaffold863	-	247105	247264	247105	247255	247337	247420
A3SS	439	Lus10036156.g	chrscaffold76	+	1548140	1548219	1548148	1548219	1547536	1547680
A3SS	440	Lus10036149.g	chrscaffold76	+	1496385	1496605	1496515	1496605	1496221	1496283
A3SS	441	Lus10036146.g	chrscaffold76	-	1477830	1478189	1477830	1477914	1478296	1478404
A3SS	442	Lus10036146.g	chrscaffold76	-	1478488	1478920	1478488	1478912	1478983	1479070
A3SS	443	Lus10036140.g	chrscaffold76	+	1442052	1442162	1442061	1442162	1441783	1441931
A3SS	444	Lus10036140.g	chrscaffold76	+	1443235	1443321	1443238	1443321	1442429	1443148
A3SS	445	Lus10036140.g	chrscaffold76	+	1443235	1443321	1443250	1443321	1443018	1443148
A3SS	446	Lus10036140.g	chrscaffold76	+	1443238	1443321	1443250	1443321	1443018	1443148
A3SS	447	Lus10036140.g	chrscaffold76	+	1443393	1444759	1443473	1444759	1443238	1443321
A3SS	448	Lus10036138.g	chrscaffold76	+	1434415	1434546	1434454	1434546	1434293	1434342
A3SS	449	Lus10036138.g	chrscaffold76	+	1434903	1435033	1434909	1435033	1434454	1434546
A3SS	450	Lus10036122.g	chrscaffold76	-	1316394	1316451	1316394	1316441	1316580	1316635
A3SS	451	Lus10036099.g	chrscaffold76	+	1210128	1210591	1210167	1210591	1209955	1210025
A3SS	452	Lus10036099.g	chrscaffold76	+	1210128	1210591	1210222	1210591	1209955	1210025
A3SS	453	Lus10036099.g	chrscaffold76	+	1210128	1210591	1210489	1210591	1209955	1210025
A3SS	454	Lus10036099.g	chrscaffold76	+	1210167	1210591	1210222	1210591	1209955	1210025
A3SS	455	Lus10036099.g	chrscaffold76	+	1210167	1210591	1210489	1210591	1209955	1210025
A3SS	456	Lus10036099.g	chrscaffold76	+	1210222	1210591	1210489	1210591	1209955	1210025
A3SS	457	Lus10036099.g	chrscaffold76	+	1210128	1210591	1210167	1210591	1209955	1210053
A3SS	458	Lus10036099.g	chrscaffold76	+	1210128	1210591	1210489	1210591	1209955	1210053
A3SS	459	Lus10036099.g	chrscaffold76	+	1210167	1210591	1210489	1210591	1209955	1210053
A3SS	460	Lus10036099.g	chrscaffold76	+	1210900	1211614	1211485	1211614	1210663	1210716
A3SS	461	Lus10036091.g	chrscaffold76	+	1162782	1162890	1162791	1162890	1162641	1162699
A3SS	462	Lus10036074.g	chrscaffold76	-	1083132	1083281	1083132	1083272	1083342	1083562
A3SS	463	Lus10036074.g	chrscaffold76	-	1083342	1083562	1083342	1083527	1083937	1083994
A3SS	464	Lus10036074.g	chrscaffold76	-	1085230	1085324	1085230	1085316	1085416	1085517
A3SS	465	Lus10036049.g	chrscaffold76	+	914505	914999	914791	914999	914223	914260
A3SS	466	Lus10036037.g	chrscaffold76	+	842470	843131	842714	843131	841790	842091
A3SS	467	Lus10036027.g	chrscaffold76	+	774265	774405	774277	774405	773920	774114
A3SS	468	Lus10036022.g	chrscaffold76	-	747641	747779	747641	747722	748019	748134
A3SS	469	Lus10036022.g	chrscaffold76	-	748251	748355	748251	748347	748661	748871
A3SS	470	Lus10035997.g	chrscaffold76	+	627643	627743	627649	627743	627426	627470
A3SS	471	Lus10035997.g	chrscaffold76	+	635439	635634	635463	635634	634723	634969
A3SS	472	Lus10035993.g	chrscaffold76	-	616864	617089	616864	617086	617168	617452
A3SS	473	Lus10035989.g	chrscaffold76	+	597534	597677	597541	597677	592379	592641
A3SS	474	Lus10035989.g	chrscaffold76	+	598593	598736	598600	598736	595611	595842
A3SS	475	Lus10035989.g	chrscaffold76	+	603301	603423	603357	603423	603108	603216
A3SS	476	Lus10035989.g	chrscaffold76	+	603650	603947	603657	603947	603508	603571
A3SS	477	Lus10035985.g	chrscaffold76	+	577859	578044	577913	578044	577509	577557
A3SS	478	Lus10035985.g	chrscaffold76	+	578914	579229	578998	579229	578662	578825
A3SS	479	Lus10035985.g	chrscaffold76	+	579697	581536	579715	581536	579520	579598
A3SS	480	Lus10035973.g	chrscaffold76	-	530237	530630	530237	530567	530700	530779
A3SS	481	Lus10035966.g	chrscaffold76	-	484725	485431	484725	485428	485616	485734
A3SS	482	Lus10035962.g	chrscaffold76	+	467961	468189	468054	468189	467514	467581
A3SS	483	Lus10035962.g	chrscaffold76	+	470228	471568	470415	471568	469545	470126
A3SS	484	Lus10035953.g	chrscaffold76	-	420903	420954	420903	420947	421034	421327
A3SS	485	Lus10035950.g	chrscaffold76	+	413679	414029	413685	414029	413025	413158
A3SS	486	Lus10035939.g	chrscaffold76	-	343470	344475	343470	344472	344626	344720
A3SS	487	Lus10035939.g	chrscaffold76	-	345520	345948	345520	345743	346070	346167
A3SS	488	Lus10035939.g	chrscaffold76	-	346070	346224	346070	346167	346910	347048
A3SS	489	Lus10035939.g	chrscaffold76	-	349445	349552	349445	349547	349661	349746
A3SS	490	Lus10035939.g	chrscaffold76	-	349838	349987	349838	349984	350127	350172
A3SS	491	Lus10035939.g	chrscaffold76	-	349838	350006	349838	349984	350127	350172
A3SS	492	Lus10035939.g	chrscaffold76	-	349838	350011	349838	349984	350127	350172
A3SS	493	Lus10035939.g	chrscaffold76	-	349838	350006	349838	349987	350127	350172
A3SS	494	Lus10035939.g	chrscaffold76	-	349838	350011	349838	349987	350127	350172
A3SS	495	Lus10035939.g	chrscaffold76	-	349838	350011	349838	350006	350127	350172
A3SS	496	Lus10016746.g	chrscaffold903	-	326617	327134	326617	326966	327684	327756
A3SS	497	Lus10035876.g	chrscaffold76	-	67470	67788	67470	67505	68027	68105
A3SS	498	Lus10035876.g	chrscaffold76	-	67685	67937	67685	67788	68027	68105
A3SS	499	Lus10035876.g	chrscaffold76	-	68027	68679	68027	68105	69002	69128
A3SS	500	Lus10035875.g	chrscaffold76	+	64947	65209	65121	65209	64777	64859
A3SS	501	Lus10035875.g	chrscaffold76	+	65115	65209	65171	65209	64947	65033
A3SS	502	Lus10035875.g	chrscaffold76	+	65456	65584	65469	65584	65296	65373
A3SS	503	Lus10035875.g	chrscaffold76	+	65823	65936	65865	65936	65670	65735
A3SS	504	Lus10035875.g	chrscaffold76	+	65823	65936	65865	65936	65670	65742
A3SS	505	Lus10011916.g	chrscaffold754	-	406001	406637	406001	406634	407150	407252
A3SS	506	Lus10011989.g	chrscaffold931	-	90533	90674	90533	90662	90750	90799
A3SS	507	Lus10011989.g	chrscaffold931	-	90954	91763	90954	91760	92176	92336
A3SS	508	Lus10011873.g	chrscaffold754	-	182444	182616	182444	182605	182822	183030
A3SS	509	Lus10011873.g	chrscaffold754	-	182822	183366	182822	183030	183582	183676
A3SS	510	Lus10011863.g	chrscaffold754	-	131830	131908	131830	131903	132196	132256
A3SS	511	Lus10011850.g	chrscaffold754	+	74732	75624	75540	75624	74311	74644
A3SS	512	Lus10011850.g	chrscaffold754	+	75666	75943	75753	75943	75540	75624
A3SS	513	Lus10011850.g	chrscaffold754	+	75666	75943	75820	75943	75540	75624
A3SS	514	Lus10011850.g	chrscaffold754	+	75753	75943	75820	75943	75540	75624
A3SS	515	Lus10011850.g	chrscaffold754	+	81479	81536	81482	81536	81201	81392
A3SS	516	Lus10011850.g	chrscaffold754	+	82068	82185	82073	82185	81812	81950
A3SS	517	Lus10011850.g	chrscaffold754	+	82566	82675	82577	82675	82068	82185
A3SS	518	Lus10011850.g	chrscaffold754	+	83122	83468	83131	83468	82807	83023
A3SS	519	Lus10011844.g	chrscaffold754	-	52535	52614	52535	52611	52692	52881
A3SS	520	Lus10011836.g	chrscaffold754	+	13945	14067	13948	14067	13717	13803
A3SS	521	Lus10034713.g	chrscaffold9	+	1553547	1553668	1553557	1553668	1553230	1553386
A3SS	522	Lus10013026.g	chrscaffold751	-	230918	231243	230918	231238	232221	232319
A3SS	523	Lus10013026.g	chrscaffold751	-	230918	231439	230918	231238	232221	232319
A3SS	524	Lus10013026.g	chrscaffold751	-	230918	231439	230918	231243	232221	232319
A3SS	525	Lus10013023.g	chrscaffold751	-	203487	203648	203487	203628	203697	203820
A3SS	526	Lus10013019.g	chrscaffold751	-	179474	179587	179474	179551	179661	179982
A3SS	527	Lus10013003.g	chrscaffold751	-	102850	103814	102850	103104	104019	104565
A3SS	528	Lus10012993.g	chrscaffold751	-	58283	58543	58283	58538	58616	58731
A3SS	529	Lus10012993.g	chrscaffold751	-	59037	59315	59037	59298	59434	59485
A3SS	530	Lus10012993.g	chrscaffold751	-	59430	59504	59430	59485	59619	59868
A3SS	531	Lus10012992.g	chrscaffold751	-	50793	50917	50793	50863	51005	51058
A3SS	532	Lus10012988.g	chrscaffold751	-	18472	18949	18472	18938	19035	19289
A3SS	533	Lus10012988.g	chrscaffold751	-	19035	19289	19035	19263	19389	19494
A3SS	534	Lus10012988.g	chrscaffold751	-	21585	21635	21585	21623	21889	22044
A3SS	535	Lus10012988.g	chrscaffold751	-	21585	21676	21585	21623	21889	22044
A3SS	536	Lus10012988.g	chrscaffold751	-	21585	21676	21585	21635	21889	22044
A3SS	537	Lus10012988.g	chrscaffold751	-	22189	22400	22189	22369	22495	22669
A3SS	538	Lus10026261.g	chrscaffold898	-	373685	373768	373685	373700	373983	374124
A3SS	539	Lus10026261.g	chrscaffold898	-	373685	373778	373685	373700	373983	374124
A3SS	540	Lus10026261.g	chrscaffold898	-	373685	373778	373685	373768	373983	374124
A3SS	541	Lus10026261.g	chrscaffold898	-	374861	374963	374861	374917	375037	375122
A3SS	542	Lus10011407.g	chrscaffold744	-	397071	397264	397071	397249	397329	397587
A3SS	543	Lus10011389.g	chrscaffold744	-	302746	302842	302746	302823	302926	303301
A3SS	544	Lus10011375.g	chrscaffold744	-	249321	249537	249321	249362	249631	249732
A3SS	545	Lus10011371.g	chrscaffold744	+	230168	230454	230217	230454	229655	230087
A3SS	546	Lus10011345.g	chrscaffold744	-	80721	80866	80721	80829	80941	80957
A3SS	547	Lus10011345.g	chrscaffold744	-	81080	81207	81080	81172	81600	81692
A3SS	548	Lus10011331.g	chrscaffold744	-	20119	22213	20119	22198	22301	22931
A3SS	549	Lus10006472.g	chrscaffold743	+	248323	248453	248341	248453	248151	248251
A3SS	550	Lus10006470.g	chrscaffold743	+	240600	240878	240604	240878	240296	240523
A3SS	551	Lus10006450.g	chrscaffold743	+	150475	151148	150495	151148	146416	150416
A3SS	552	Lus10010374.g	chrscaffold740	-	250742	250925	250742	250891	251273	251351
A3SS	553	Lus10020585.g	chrscaffold77	-	452120	452375	452120	452372	452453	452729
A3SS	554	Lus10021756.g	chrscaffold74	+	556679	557293	556883	557293	556452	556560
A3SS	555	Lus10021756.g	chrscaffold74	+	556883	557293	556894	557293	556679	556796
A3SS	556	Lus10021756.g	chrscaffold74	+	557370	557787	557473	557787	556883	557293
A3SS	557	Lus10021750.g	chrscaffold74	-	375732	375881	375732	375853	376001	376299
A3SS	558	Lus10021750.g	chrscaffold74	-	376446	376952	376446	376548	377417	377617
A3SS	559	Lus10021750.g	chrscaffold74	-	376446	377148	376446	376548	377417	377617
A3SS	560	Lus10021750.g	chrscaffold74	-	376446	377148	376446	376952	377417	377617
A3SS	561	Lus10021750.g	chrscaffold74	-	377417	377617	377417	377586	377731	377916
A3SS	562	Lus10021750.g	chrscaffold74	-	378466	378693	378466	378593	379089	379177
A3SS	563	Lus10021750.g	chrscaffold74	-	379547	379666	379547	379662	379759	380005
A3SS	564	Lus10021750.g	chrscaffold74	-	379759	379997	379759	379973	380101	380327
A3SS	565	Lus10021750.g	chrscaffold74	-	379759	380005	379759	379973	380101	380327
A3SS	566	Lus10021750.g	chrscaffold74	-	379759	380005	379759	379997	380101	380327
A3SS	567	Lus10007411.g	chrscaffold736	-	281543	281657	281543	281620	281899	281944
A3SS	568	Lus10007411.g	chrscaffold736	-	281709	281771	281709	281768	281899	281944
A3SS	569	Lus10007401.g	chrscaffold736	-	67852	68075	67852	67944	68184	68391
A3SS	570	scaffold744.40	chrscaffold744	+	202044	202081	202050	202081	201871	201933
A3SS	571	Lus10003656.g	chrscaffold734	+	70379	70570	70387	70570	70131	70296
A3SS	572	Lus10031371.g	chrscaffold863	+	74518	74641	74561	74641	74310	74358
A3SS	573	Lus10031371.g	chrscaffold863	+	74518	74886	74552	74886	74310	74358
A3SS	574	Lus10010350.g	chrscaffold732	-	332904	333027	332904	333002	333184	333754
A3SS	575	Lus10010324.g	chrscaffold732	+	229863	229950	229876	229950	229727	229796
A3SS	576	Lus10010320.g	chrscaffold732	-	211381	211542	211381	211539	211669	213547
A3SS	577	Lus10010320.g	chrscaffold732	-	211381	211542	211381	211539	212081	213547
A3SS	578	Lus10010310.g	chrscaffold732	-	139749	140705	139749	140677	141412	141538
A3SS	579	Lus10010298.g	chrscaffold732	-	96845	97026	96845	96908	97118	97178
A3SS	580	Lus10001718.g	chrscaffold731	+	37587	37917	37590	37917	37281	37485
A3SS	581	Lus10001717.g	chrscaffold731	-	28482	28569	28482	28521	28647	28713
A3SS	582	Lus10008803.g	chrscaffold729	+	328360	328485	328410	328485	327925	328047
A3SS	583	Lus10008780.g	chrscaffold729	+	112600	112747	112709	112747	112462	112524
A3SS	584	Lus10008780.g	chrscaffold729	+	112991	113247	113140	113247	112850	112899
A3SS	585	Lus10008780.g	chrscaffold729	+	113849	114108	113856	114108	113551	113724
A3SS	586	Lus10008779.g	chrscaffold729	+	106404	106541	106419	106541	106038	106107
A3SS	587	Lus10001212.g	chrscaffold728	-	67544	67640	67544	67625	67890	67981
A3SS	588	Lus10001212.g	chrscaffold728	-	67544	67681	67544	67625	67890	67981
A3SS	589	Lus10001212.g	chrscaffold728	-	67544	67681	67544	67640	67890	67981
A3SS	590	Lus10001212.g	chrscaffold728	-	68351	68435	68351	68430	68514	68598
A3SS	591	Lus10001212.g	chrscaffold728	-	69719	69835	69719	69809	74863	75031
A3SS	592	Lus10001211.g	chrscaffold728	-	58835	59428	58835	59425	59505	59577
A3SS	593	Lus10001211.g	chrscaffold728	-	59870	60106	59870	59999	60203	60316
A3SS	594	Lus10004100.g	chrscaffold727	-	95442	95642	95442	95561	95722	95821
A3SS	595	Lus10004100.g	chrscaffold727	-	98379	98544	98379	98462	98776	98858
A3SS	596	Lus10004100.g	chrscaffold727	-	98379	98559	98379	98462	98776	98858
A3SS	597	Lus10004100.g	chrscaffold727	-	98379	98559	98379	98544	98776	98858
A3SS	598	Lus10004100.g	chrscaffold727	-	100398	100478	100398	100462	100578	100657
A3SS	599	Lus10010121.g	chrscaffold722	+	302412	302505	302427	302505	302226	302318
A3SS	600	Lus10010079.g	chrscaffold722	-	114037	114142	114037	114101	114220	114268
A3SS	601	Lus10007462.g	chrscaffold721	+	279041	279270	279059	279270	278493	278729
A3SS	602	Lus10007462.g	chrscaffold721	+	279041	279270	279145	279270	278493	278729
A3SS	603	Lus10007462.g	chrscaffold721	+	279059	279270	279145	279270	278493	278729
A3SS	604	Lus10007450.g	chrscaffold721	+	168615	168701	168657	168701	167737	167894
A3SS	605	Lus10007444.g	chrscaffold721	+	124072	124310	124075	124310	123537	123732
A3SS	606	Lus10007436.g	chrscaffold721	+	53738	53996	53888	53996	53209	53278
A3SS	607	Lus10007436.g	chrscaffold721	+	53738	53996	53888	53996	53549	53631
A3SS	608	Lus10007436.g	chrscaffold721	+	54341	54429	54353	54429	54165	54248
A3SS	609	Lus10007434.g	chrscaffold721	+	24448	24630	24484	24630	24217	24353
A3SS	610	Lus10007434.g	chrscaffold721	+	24741	24855	24758	24855	24484	24630
A3SS	611	Lus10020949.g	chrscaffold711	+	786516	786609	786524	786609	786330	786427
A3SS	612	Lus10020949.g	chrscaffold711	+	787949	788037	787977	788037	787814	787856
A3SS	613	Lus10020946.g	chrscaffold711	-	780404	780545	780404	780535	780632	780939
A3SS	614	Lus10020914.g	chrscaffold711	-	590995	591128	590995	591101	591234	591493
A3SS	615	Lus10020914.g	chrscaffold711	-	593644	593707	593644	593699	593915	593968
A3SS	616	Lus10020914.g	chrscaffold711	-	593644	593711	593644	593699	593915	593968
A3SS	617	Lus10020914.g	chrscaffold711	-	593644	593711	593644	593707	593915	593968
A3SS	618	Lus10020905.g	chrscaffold711	-	529018	529314	529018	529238	529409	529574
A3SS	619	Lus10020902.g	chrscaffold711	-	510308	510412	510308	510363	510672	510870
A3SS	620	Lus10020901.g	chrscaffold711	-	505245	505781	505245	505775	505871	506047
A3SS	621	Lus10020901.g	chrscaffold711	-	505871	506075	505871	506047	506174	506270
A3SS	622	Lus10020880.g	chrscaffold711	-	387371	387436	387371	387402	387812	387992
A3SS	623	Lus10020878.g	chrscaffold711	+	369807	369885	369810	369885	369596	369728
A3SS	624	Lus10020878.g	chrscaffold711	+	370365	370527	370381	370527	370234	370311
A3SS	625	Lus10020871.g	chrscaffold711	+	338693	338991	338698	338991	338334	338449
A3SS	626	Lus10020853.g	chrscaffold711	-	231272	231365	231272	231361	231461	231638
A3SS	627	Lus10004142.g	chrscaffold709	+	158236	158323	158284	158323	158092	158158
A3SS	628	Lus10004141.g	chrscaffold709	-	148629	148960	148629	148957	149062	149265
A3SS	629	Lus10004125.g	chrscaffold709	+	72930	73345	73252	73345	72487	72821
A3SS	630	Lus10004122.g	chrscaffold709	+	56267	56519	56276	56519	55018	55915
A3SS	631	Lus10004122.g	chrscaffold709	+	58679	58734	58683	58734	58419	58512
A3SS	632	Lus10000953.g	chrscaffold920	-	43128	43430	43128	43421	43509	43833
A3SS	633	Lus10000953.g	chrscaffold920	-	43920	43996	43920	43938	44455	44490
A3SS	634	Lus10003851.g	chrscaffold706	+	20970	21205	21143	21205	20829	20894
A3SS	635	Lus10003178.g	chrscaffold705	+	7956	8264	8055	8264	5897	6005
A3SS	636	Lus10003178.g	chrscaffold705	+	7956	8264	8080	8264	5897	6005
A3SS	637	Lus10003178.g	chrscaffold705	+	8055	8264	8080	8264	5897	6005
A3SS	638	Lus10003178.g	chrscaffold705	+	9870	9971	9897	9971	9645	9752
A3SS	639	scaffold701.161	chrscaffold701	+	950515	950634	950520	950634	950237	950351
A3SS	640	Lus10033745.g	chrscaffold701	-	1407093	1407451	1407093	1407447	1408025	1408354
A3SS	641	Lus10033745.g	chrscaffold701	-	1407093	1407503	1407093	1407447	1408025	1408354
A3SS	642	Lus10033745.g	chrscaffold701	-	1407093	1407503	1407093	1407451	1408025	1408354
A3SS	643	Lus10033646.g	chrscaffold701	-	959653	960127	959653	960118	960557	960715
A3SS	644	Lus10033611.g	chrscaffold701	+	818717	818789	818730	818789	818132	818219
A3SS	645	Lus10033609.g	chrscaffold701	-	807097	807153	807097	807150	807254	807403
A3SS	646	Lus10033597.g	chrscaffold701	-	747613	748206	747613	748155	748296	748441
A3SS	647	Lus10033594.g	chrscaffold701	+	731543	731614	731577	731614	731398	731457
A3SS	648	Lus10033594.g	chrscaffold701	+	731954	732173	731964	732173	731577	731614
A3SS	649	Lus10033594.g	chrscaffold701	+	733166	733332	733222	733332	732959	733009
A3SS	650	Lus10033594.g	chrscaffold701	+	735055	735135	735061	735135	734349	734950
A3SS	651	Lus10033594.g	chrscaffold701	+	736349	736461	736372	736461	736101	736259
A3SS	652	Lus10033568.g	chrscaffold701	+	635168	635268	635181	635268	634944	635077
A3SS	653	Lus10033537.g	chrscaffold701	+	470747	471068	470768	471068	470636	470681
A3SS	654	Lus10033496.g	chrscaffold701	+	255008	255179	255015	255179	254797	254909
A3SS	655	Lus10033495.g	chrscaffold701	+	247720	247871	247806	247871	247265	247445
A3SS	656	Lus10033495.g	chrscaffold701	+	247720	247871	247840	247871	247265	247445
A3SS	657	Lus10033495.g	chrscaffold701	+	247806	247871	247840	247871	247265	247445
A3SS	658	Lus10033491.g	chrscaffold701	+	229982	230123	229986	230123	229810	229895
A3SS	659	Lus10033491.g	chrscaffold701	+	230407	230518	230420	230518	230221	230335
A3SS	660	Lus10033491.g	chrscaffold701	+	230597	230661	230604	230661	230221	230518
A3SS	661	Lus10033491.g	chrscaffold701	+	230761	230867	230787	230867	230604	230661
A3SS	662	Lus10033491.g	chrscaffold701	+	231182	231321	231190	231321	230954	231082
A3SS	663	Lus10033475.g	chrscaffold701	+	152981	153167	152991	153167	152791	152864
A3SS	664	Lus10033475.g	chrscaffold701	+	153257	153778	153263	153778	152991	153167
A3SS	665	Lus10015962.g	chrscaffold7	+	420549	420717	420588	420717	419672	419863
A3SS	666	Lus10015962.g	chrscaffold7	+	421859	422060	421901	422060	421592	421754
A3SS	667	Lus10015962.g	chrscaffold7	+	421859	422060	421913	422060	421592	421754
A3SS	668	Lus10015962.g	chrscaffold7	+	421901	422060	421913	422060	421592	421754
A3SS	669	Lus10001765.g	chrscaffold696	+	79604	79679	79608	79679	79450	79510
A3SS	670	Lus10001760.g	chrscaffold696	+	55801	55945	55812	55945	55572	55701
A3SS	671	Lus10001760.g	chrscaffold696	+	56517	56746	56669	56746	56250	56382
A3SS	672	Lus10001760.g	chrscaffold696	+	60665	60794	60697	60794	60477	60580
A3SS	673	Lus10001758.g	chrscaffold696	+	41262	41894	41729	41894	41033	41101
A3SS	674	scaffold689.14	chrscaffold689	-	194640	194762	194640	194740	194862	194962
A3SS	675	scaffold689.14	chrscaffold689	-	194862	194984	194862	194962	195083	195205
A3SS	676	scaffold689.14	chrscaffold689	-	195083	195205	195083	195183	195304	195404
A3SS	677	scaffold689.14	chrscaffold689	-	195304	195527	195304	195404	196749	196928
A3SS	678	Lus10006806.g	chrscaffold689	+	137840	138096	137924	138096	137458	137757
A3SS	679	Lus10006806.g	chrscaffold689	+	138199	138289	138239	138289	137974	138096
A3SS	680	Lus10006806.g	chrscaffold689	+	138408	138555	138435	138555	138199	138289
A3SS	681	Lus10006806.g	chrscaffold689	+	141051	141618	141068	141618	140866	140958
A3SS	682	Lus10018091.g	chrscaffold687	+	660819	660928	660848	660928	660562	660634
A3SS	683	Lus10018073.g	chrscaffold687	+	580895	581112	580898	581112	580679	580775
A3SS	684	Lus10018071.g	chrscaffold687	-	557999	558486	557999	558470	558558	558654
A3SS	685	Lus10018071.g	chrscaffold687	-	558747	558903	558747	558850	559172	559276
A3SS	686	Lus10018071.g	chrscaffold687	-	559649	559790	559649	559735	559876	559969
A3SS	687	Lus10018071.g	chrscaffold687	-	560234	560421	560234	560397	560507	560620
A3SS	688	Lus10018071.g	chrscaffold687	-	561504	561740	561504	561719	561825	561917
A3SS	689	Lus10007440.g	chrscaffold721	+	93694	93779	93706	93779	93450	93603
A3SS	690	Lus10018054.g	chrscaffold687	-	496671	497051	496671	497032	497153	497288
A3SS	691	Lus10018027.g	chrscaffold687	-	391905	392211	391905	392153	392292	392507
A3SS	692	Lus10018027.g	chrscaffold687	-	392585	392880	392585	392852	392967	393845
A3SS	693	Lus10018027.g	chrscaffold687	-	392967	393122	392967	393027	393206	393845
A3SS	694	Lus10018027.g	chrscaffold687	-	392967	393132	392967	393027	393206	393845
A3SS	695	Lus10018027.g	chrscaffold687	-	392967	393132	392967	393122	393206	393845
A3SS	696	Lus10018027.g	chrscaffold687	-	397167	397337	397167	397313	397442	397482
A3SS	697	Lus10026385.g	chrscaffold898	-	902218	902404	902218	902401	902502	902675
A3SS	698	Lus10017969.g	chrscaffold687	+	130242	130363	130297	130363	129938	129991
A3SS	699	Lus10017969.g	chrscaffold687	+	139115	139235	139121	139235	138538	138676
A3SS	700	Lus10017957.g	chrscaffold687	-	83730	83877	83730	83862	84338	84522
A3SS	701	Lus10017944.g	chrscaffold687	-	42124	42200	42124	42188	42434	42612
A3SS	702	Lus10017943.g	chrscaffold687	-	37644	38263	37644	37787	39017	39117
A3SS	703	Lus10017939.g	chrscaffold687	+	28956	29074	28998	29074	28704	28826
A3SS	704	Lus10010577.g	chrscaffold680	-	404371	405826	404371	405704	406294	406459
A3SS	705	Lus10010563.g	chrscaffold680	-	334693	334840	334693	334738	335035	335141
A3SS	706	Lus10010530.g	chrscaffold680	+	169423	169484	169428	169484	168678	168837
A3SS	707	Lus10010530.g	chrscaffold680	+	170948	171038	170956	171038	170628	170715
A3SS	708	Lus10010527.g	chrscaffold680	-	148610	148862	148610	148690	148999	149139
A3SS	709	Lus10010522.g	chrscaffold680	+	127380	127698	127519	127698	127015	127187
A3SS	710	Lus10035968.g	chrscaffold76	+	494799	494900	494818	494900	494684	494729
A3SS	711	Lus10035968.g	chrscaffold76	+	495567	495722	495604	495722	495185	495252
A3SS	712	Lus10035968.g	chrscaffold76	+	495567	495722	495604	495722	495185	495257
A3SS	713	Lus10010536.g	chrscaffold680	-	217760	218060	217760	217826	218497	218576
A3SS	714	Lus10042923.g	chrscaffold67	+	2826574	2826679	2826589	2826679	2826195	2826393
A3SS	715	Lus10042909.g	chrscaffold67	+	2715883	2716003	2715900	2716003	2715653	2715735
A3SS	716	Lus10042909.g	chrscaffold67	+	2716117	2716238	2716140	2716238	2715900	2716003
A3SS	717	Lus10042908.g	chrscaffold67	-	2709432	2709541	2709432	2709521	2709921	2710060
A3SS	718	Lus10042876.g	chrscaffold67	-	2564819	2564922	2564819	2564896	2565013	2565222
A3SS	719	Lus10042876.g	chrscaffold67	-	2566299	2566482	2566299	2566395	2566612	2566718
A3SS	720	Lus10042866.g	chrscaffold67	-	2495301	2495417	2495301	2495371	2496407	2496584
A3SS	721	Lus10042866.g	chrscaffold67	-	2499112	2499428	2499112	2499256	2499540	2499701
A3SS	722	Lus10042862.g	chrscaffold67	+	2461105	2461230	2461109	2461230	2460764	2460894
A3SS	723	Lus10042860.g	chrscaffold67	+	2435845	2436067	2435848	2436067	2435300	2435439
A3SS	724	Lus10042852.g	chrscaffold67	-	2394962	2395524	2394962	2395494	2395585	2395720
A3SS	725	Lus10042852.g	chrscaffold67	-	2395585	2395720	2395585	2395673	2396372	2396523
A3SS	726	Lus10042850.g	chrscaffold67	-	2381698	2383307	2381698	2383260	2383457	2383501
A3SS	727	Lus10042850.g	chrscaffold67	-	2383457	2383524	2383457	2383501	2383690	2383925
A3SS	728	Lus10042850.g	chrscaffold67	-	2383690	2383925	2383690	2383900	2384304	2384367
A3SS	729	Lus10042848.g	chrscaffold67	+	2372159	2372383	2372201	2372383	2371700	2371892
A3SS	730	Lus10042840.g	chrscaffold67	-	2332143	2332178	2332143	2332173	2332514	2332577
A3SS	731	Lus10042840.g	chrscaffold67	-	2332716	2333147	2332716	2333133	2333374	2333423
A3SS	732	Lus10042837.g	chrscaffold67	+	2316911	2317239	2316917	2317239	2316596	2316796
A3SS	733	Lus10042837.g	chrscaffold67	+	2318666	2318718	2318671	2318718	2317512	2318593
A3SS	734	Lus10042837.g	chrscaffold67	+	2319013	2319136	2319026	2319136	2318666	2318718
A3SS	735	Lus10042837.g	chrscaffold67	+	2319218	2319559	2319374	2319559	2319013	2319136
A3SS	736	Lus10042837.g	chrscaffold67	+	2320955	2321105	2321052	2321105	2320729	2320855
A3SS	737	Lus10042837.g	chrscaffold67	+	2322810	2323391	2323132	2323391	2321715	2322708
A3SS	738	Lus10042831.g	chrscaffold67	-	2291000	2291099	2291000	2291092	2291284	2291524
A3SS	739	Lus10042808.g	chrscaffold67	+	2189513	2189589	2189532	2189589	2189368	2189434
A3SS	740	Lus10042800.g	chrscaffold67	-	2129540	2131640	2129540	2131635	2131997	2132117
A3SS	741	Lus10042783.g	chrscaffold67	+	2026794	2027147	2026815	2027147	2026340	2026404
A3SS	742	Lus10042783.g	chrscaffold67	+	2032535	2033004	2032592	2033004	2032358	2032452
A3SS	743	Lus10042747.g	chrscaffold67	+	1863522	1863713	1863621	1863713	1862826	1862947
A3SS	744	Lus10042747.g	chrscaffold67	+	1868861	1868951	1868870	1868951	1868677	1868795
A3SS	745	Lus10042747.g	chrscaffold67	+	1868861	1868951	1868885	1868951	1868677	1868795
A3SS	746	Lus10042747.g	chrscaffold67	+	1868870	1868951	1868885	1868951	1868677	1868795
A3SS	747	Lus10042747.g	chrscaffold67	+	1869718	1869908	1869730	1869908	1869548	1869618
A3SS	748	Lus10042747.g	chrscaffold67	+	1869990	1870114	1870005	1870114	1869718	1869908
A3SS	749	Lus10018072.g	chrscaffold687	-	564750	564844	564750	564837	564913	564965
A3SS	750	Lus10018072.g	chrscaffold687	-	565051	565870	565051	565176	566170	566372
A3SS	751	Lus10018072.g	chrscaffold687	-	567997	568100	567997	568081	568253	568357
A3SS	752	Lus10018072.g	chrscaffold687	-	570297	570410	570297	570406	570488	570611
A3SS	753	Lus10031463.g	chrscaffold863	-	422692	422877	422692	422863	423076	423181
A3SS	754	Lus10042688.g	chrscaffold67	+	1487056	1487247	1487070	1487247	1486575	1486677
A3SS	755	Lus10042688.g	chrscaffold67	+	1487340	1487616	1487419	1487616	1487070	1487247
A3SS	756	Lus10042649.g	chrscaffold67	-	1242827	1243508	1242827	1243499	1243597	1243702
A3SS	757	Lus10042608.g	chrscaffold67	-	793812	793872	793812	793868	793988	794104
A3SS	758	Lus10042552.g	chrscaffold67	+	317842	318219	317915	318219	317453	317543
A3SS	759	Lus10003567.g	chrscaffold669	-	150843	151050	150843	150978	151169	151349
A3SS	760	Lus10042913.g	chrscaffold67	+	2743166	2743242	2743187	2743242	2742985	2743072
A3SS	761	Lus10003558.g	chrscaffold669	-	104599	104712	104599	104697	104801	104895
A3SS	762	Lus10003558.g	chrscaffold669	-	104984	105044	104984	105025	105229	105314
A3SS	763	Lus10008148.g	chrscaffold661	+	196211	196365	196222	196365	190493	190643
A3SS	764	Lus10008148.g	chrscaffold661	+	202544	202804	202702	202804	200057	202457
A3SS	765	Lus10034894.g	chrscaffold66	+	1531154	1531340	1531167	1531340	1530711	1530988
A3SS	766	Lus10034874.g	chrscaffold66	-	1261649	1261727	1261649	1261717	1262017	1262104
A3SS	767	Lus10034846.g	chrscaffold66	+	1011316	1011433	1011330	1011433	1010023	1011237
A3SS	768	Lus10034846.g	chrscaffold66	+	1011670	1011733	1011680	1011733	1011538	1011592
A3SS	769	Lus10034846.g	chrscaffold66	+	1014942	1015013	1014969	1015013	1014117	1014206
A3SS	770	Lus10034804.g	chrscaffold66	-	591991	592161	591991	592150	592236	592305
A3SS	771	Lus10034802.g	chrscaffold66	+	570377	570440	570382	570440	568755	568825
A3SS	772	Lus10034802.g	chrscaffold66	+	570847	570930	570858	570930	570382	570440
A3SS	773	Lus10034802.g	chrscaffold66	+	570847	570930	570858	570930	570382	570464
A3SS	774	Lus10034788.g	chrscaffold66	+	485073	485263	485133	485263	484735	484996
A3SS	775	Lus10034788.g	chrscaffold66	+	485073	485263	485110	485263	484737	484996
A3SS	776	Lus10034788.g	chrscaffold66	+	485110	485263	485133	485263	484737	484996
A3SS	777	Lus10034788.g	chrscaffold66	+	485336	485402	485351	485402	484737	485263
A3SS	778	Lus10034788.g	chrscaffold66	+	485336	485402	485354	485402	484737	485263
A3SS	779	Lus10034788.g	chrscaffold66	+	485351	485402	485354	485402	484737	485263
A3SS	780	Lus10034788.g	chrscaffold66	+	485130	485263	485133	485263	484760	484996
A3SS	781	Lus10034788.g	chrscaffold66	+	488575	488775	488666	488775	488065	488233
A3SS	782	Lus10034788.g	chrscaffold66	+	491145	491519	491419	491519	490851	490958
A3SS	783	Lus10034781.g	chrscaffold66	+	405630	405774	405669	405774	405402	405538
A3SS	784	Lus10034781.g	chrscaffold66	+	406958	407421	407206	407421	406813	406861
A3SS	785	Lus10003289.g	chrscaffold762	+	30751	30993	30754	30993	30434	30647
A3SS	786	Lus10003289.g	chrscaffold762	+	31098	31380	31102	31380	30751	30993
A3SS	787	Lus10003289.g	chrscaffold762	+	31098	31380	31111	31380	30751	30993
A3SS	788	Lus10003289.g	chrscaffold762	+	31102	31380	31111	31380	30751	30993
A3SS	789	Lus10030568.g	chrscaffold917	-	759195	759270	759195	759243	759514	759580
A3SS	790	Lus10034734.g	chrscaffold66	+	54564	54750	54584	54750	53988	54097
A3SS	791	Lus10001691.g	chrscaffold656	+	11394	11506	11460	11506	11198	11305
A3SS	792	Lus10001691.g	chrscaffold656	+	11851	11941	11897	11941	11626	11761
A3SS	793	Lus10003821.g	chrscaffold654	+	159891	160036	159927	160036	159660	159775
A3SS	794	Lus10003821.g	chrscaffold654	+	159891	160036	159932	160036	159660	159775
A3SS	795	Lus10003821.g	chrscaffold654	+	159927	160036	159932	160036	159660	159775
A3SS	796	Lus10003821.g	chrscaffold654	+	161056	161129	161060	161129	160784	160925
A3SS	797	Lus10003808.g	chrscaffold654	-	63919	63962	63919	63954	64451	64547
A3SS	798	scaffold651.97	chrscaffold651	+	473065	473231	473073	473231	472734	472870
A3SS	799	scaffold651.97	chrscaffold651	+	473594	473698	473613	473698	473073	473231
A3SS	800	scaffold651.97	chrscaffold651	+	474233	474408	474246	474408	473987	474154
A3SS	801	Lus10026996.g	chrscaffold651	+	1032672	1032990	1032678	1032990	1031867	1032158
A3SS	802	Lus10026995.g	chrscaffold651	+	1027437	1027547	1027463	1027547	1026898	1026984
A3SS	803	Lus10026992.g	chrscaffold651	+	1004319	1004402	1004324	1004402	1004111	1004207
A3SS	804	Lus10026985.g	chrscaffold651	-	961286	961403	961286	961343	961473	961530
A3SS	805	Lus10026983.g	chrscaffold651	+	944441	944534	944450	944534	944216	944285
A3SS	806	Lus10026983.g	chrscaffold651	+	946419	946529	946424	946529	946238	946341
A3SS	807	Lus10026983.g	chrscaffold651	+	946647	946767	946656	946767	946419	946529
A3SS	808	Lus10026983.g	chrscaffold651	+	947475	947654	947481	947654	947096	947153
A3SS	809	Lus10026971.g	chrscaffold651	+	875752	875948	875779	875948	875567	875668
A3SS	810	Lus10026971.g	chrscaffold651	+	876838	876911	876853	876911	876677	876776
A3SS	811	Lus10026967.g	chrscaffold651	-	844286	844425	844286	844349	844527	844581
A3SS	812	Lus10026950.g	chrscaffold651	-	736849	736956	736849	736930	737439	738473
A3SS	813	Lus10026925.g	chrscaffold651	-	583934	584051	583934	584042	584147	584370
A3SS	814	Lus10026902.g	chrscaffold651	+	448980	449337	449191	449337	448725	448908
A3SS	815	Lus10026887.g	chrscaffold651	+	379223	379342	379238	379342	378726	378788
A3SS	816	Lus10018026.g	chrscaffold687	+	389531	389574	389536	389574	389332	389404
A3SS	817	Lus10018026.g	chrscaffold687	+	389531	389574	389562	389574	389332	389404
A3SS	818	Lus10018026.g	chrscaffold687	+	389536	389574	389562	389574	389332	389404
A3SS	819	Lus10026858.g	chrscaffold651	+	205047	205199	205064	205199	204745	204846
A3SS	820	Lus10026853.g	chrscaffold651	+	163682	163793	163739	163793	163436	163491
A3SS	821	Lus10026837.g	chrscaffold651	-	61000	61096	61000	61079	61394	61499
A3SS	822	Lus10031288.g	chrscaffold977	+	993454	993586	993483	993586	993302	993370
A3SS	823	Lus10001799.g	chrscaffold648	+	20666	20987	20924	20987	20560	20644
A3SS	824	Lus10001799.g	chrscaffold648	+	22001	22215	22173	22215	21833	21881
A3SS	825	Lus10000603.g	chrscaffold645	-	27144	27206	27144	27203	27372	27449
A3SS	826	Lus10003405.g	chrscaffold644	-	20065	20395	20065	20384	20486	21054
A3SS	827	Lus10003405.g	chrscaffold644	-	20486	21054	20486	21047	21330	22025
A3SS	828	Lus10003405.g	chrscaffold644	-	22464	23111	22464	22995	23479	23751
A3SS	829	Lus10003405.g	chrscaffold644	-	23479	23715	23479	23601	23834	23957
A3SS	830	Lus10003405.g	chrscaffold644	-	23479	23751	23479	23601	23834	23957
A3SS	831	Lus10003405.g	chrscaffold644	-	23479	23766	23479	23601	23834	23957
A3SS	832	Lus10003405.g	chrscaffold644	-	23479	23751	23479	23715	23834	23957
A3SS	833	Lus10003405.g	chrscaffold644	-	23479	23766	23479	23715	23834	23957
A3SS	834	Lus10003405.g	chrscaffold644	-	23479	23766	23479	23751	23834	23957
A3SS	835	Lus10003405.g	chrscaffold644	-	23834	23957	23834	23936	24066	24184
A3SS	836	Lus10003405.g	chrscaffold644	-	23834	23977	23834	23936	24066	24184
A3SS	837	Lus10003405.g	chrscaffold644	-	23834	23977	23834	23957	24066	24184
A3SS	838	Lus10003405.g	chrscaffold644	-	24066	24184	24066	24176	24533	24576
A3SS	839	Lus10003405.g	chrscaffold644	-	24533	24664	24533	24576	25205	25294
A3SS	840	Lus10003405.g	chrscaffold644	-	24533	25294	24533	24576	25498	25614
A3SS	841	Lus10003402.g	chrscaffold644	+	5177	5311	5190	5311	5012	5065
A3SS	842	Lus10020380.g	chrscaffold641	+	629383	629466	629391	629466	629195	629276
A3SS	843	Lus10020370.g	chrscaffold641	+	590607	590753	590643	590753	589528	589673
A3SS	844	Lus10020352.g	chrscaffold641	+	526793	527197	526796	527197	525843	526213
A3SS	845	Lus10020348.g	chrscaffold641	-	502137	502277	502137	502259	502348	502393
A3SS	846	Lus10020348.g	chrscaffold641	-	502655	502715	502655	502708	502853	502918
A3SS	847	Lus10020348.g	chrscaffold641	-	503351	503471	503351	503460	503557	503601
A3SS	848	Lus10020348.g	chrscaffold641	-	503716	503796	503716	503782	503901	503998
A3SS	849	Lus10020348.g	chrscaffold641	-	503901	503998	503901	503948	504449	504737
A3SS	850	Lus10020348.g	chrscaffold641	-	503901	504131	503901	503948	504449	504737
A3SS	851	Lus10020348.g	chrscaffold641	-	503901	504187	503901	503948	504449	504737
A3SS	852	Lus10020348.g	chrscaffold641	-	503901	504131	503901	503998	504449	504737
A3SS	853	Lus10020348.g	chrscaffold641	-	503901	504187	503901	503998	504449	504737
A3SS	854	Lus10020348.g	chrscaffold641	-	503901	504187	503901	504131	504449	504737
A3SS	855	Lus10020348.g	chrscaffold641	-	504826	505549	504826	505371	505968	506172
A3SS	856	Lus10020348.g	chrscaffold641	-	504826	505575	504826	505371	505968	506172
A3SS	857	Lus10020348.g	chrscaffold641	-	504826	505575	504826	505549	505968	506172
A3SS	858	Lus10020341.g	chrscaffold641	+	465981	466040	465987	466040	465632	465845
A3SS	859	Lus10020341.g	chrscaffold641	+	468625	468733	468688	468733	468215	468424
A3SS	860	Lus10042868.g	chrscaffold67	+	2522351	2522420	2522361	2522420	2521906	2521947
A3SS	861	Lus10042868.g	chrscaffold67	+	2522351	2522719	2522618	2522719	2521906	2521947
A3SS	862	Lus10020335.g	chrscaffold641	-	442525	442643	442525	442637	442747	442813
A3SS	863	Lus10020328.g	chrscaffold641	-	417070	417635	417070	417552	418093	418478
A3SS	864	Lus10020326.g	chrscaffold641	-	410039	410175	410039	410154	410252	410305
A3SS	865	Lus10020325.g	chrscaffold641	-	405408	405670	405408	405639	405764	406890
A3SS	866	Lus10020319.g	chrscaffold641	+	380154	381387	380158	381387	379939	380055
A3SS	867	Lus10020319.g	chrscaffold641	+	380154	381387	380158	381387	379939	380059
A3SS	868	Lus10007194.g	chrscaffold674	-	79655	80207	79655	79815	80389	80470
A3SS	869	Lus10007194.g	chrscaffold674	-	80557	80787	80557	80705	80929	81022
A3SS	870	Lus10007194.g	chrscaffold674	-	80557	80787	80557	80705	80937	81302
A3SS	871	Lus10007194.g	chrscaffold674	-	80557	81029	80557	81022	81116	81302
A3SS	872	Lus10020283.g	chrscaffold641	+	218986	219111	218998	219111	218309	218491
A3SS	873	Lus10005226.g	chrscaffold773	+	32801	33017	32821	33017	32429	32599
A3SS	874	Lus10020264.g	chrscaffold641	+	140675	140745	140678	140745	140490	140581
A3SS	875	Lus10020262.g	chrscaffold641	-	126178	126311	126178	126237	126516	126675
A3SS	876	Lus10020262.g	chrscaffold641	-	129249	129300	129249	129292	129599	129737
A3SS	877	Lus10020238.g	chrscaffold641	-	17472	17754	17472	17728	17836	18157
A3SS	878	Lus10020238.g	chrscaffold641	-	17836	18157	17836	17975	19193	19724
A3SS	879	Lus10020238.g	chrscaffold641	-	17836	18347	17836	17975	19193	19724
A3SS	880	Lus10020238.g	chrscaffold641	-	17836	18935	17836	17975	19193	19724
A3SS	881	Lus10020238.g	chrscaffold641	-	17836	18347	17836	18157	19193	19724
A3SS	882	Lus10020238.g	chrscaffold641	-	17836	18935	17836	18157	19193	19724
A3SS	883	Lus10020238.g	chrscaffold641	-	17836	18935	17836	18347	19193	19724
A3SS	884	Lus10020238.g	chrscaffold641	-	19822	19927	19822	19865	20164	20289
A3SS	885	Lus10020238.g	chrscaffold641	-	19822	20060	19822	19865	20164	20289
A3SS	886	Lus10020238.g	chrscaffold641	-	19822	20060	19822	19927	20164	20289
A3SS	887	Lus10002459.g	chrscaffold64	-	5460	6528	5460	6503	6622	7087
A3SS	888	Lus10015442.g	chrscaffold635	-	557417	557567	557417	557554	557644	557744
A3SS	889	Lus10015442.g	chrscaffold635	-	557839	558212	557839	557959	558309	558552
A3SS	890	Lus10015433.g	chrscaffold635	+	506171	506347	506246	506347	505838	505967
A3SS	891	Lus10023296.g	chrscaffold98	-	407168	407276	407168	407260	407548	407620
A3SS	892	Lus10015399.g	chrscaffold635	+	343788	343889	343844	343889	343598	343698
A3SS	893	Lus10015366.g	chrscaffold635	-	149014	149596	149014	149587	150076	150336
A3SS	894	Lus10015343.g	chrscaffold635	+	41175	41318	41200	41318	40833	40978
A3SS	895	Lus10015343.g	chrscaffold635	+	43701	43855	43712	43855	43379	43443
A3SS	896	Lus10015343.g	chrscaffold635	+	47466	47548	47471	47548	47122	47193
A3SS	897	Lus10015343.g	chrscaffold635	+	47775	47934	47801	47934	47466	47548
A3SS	898	Lus10015343.g	chrscaffold635	+	48631	48714	48643	48714	48100	48143
A3SS	899	Lus10015343.g	chrscaffold635	+	49061	49136	49075	49136	48904	48967
A3SS	900	Lus10015341.g	chrscaffold635	-	27928	28135	27928	28132	28476	28607
A3SS	901	Lus10015341.g	chrscaffold635	-	27928	28167	27928	28132	28476	28607
A3SS	902	Lus10015341.g	chrscaffold635	-	27928	28167	27928	28135	28476	28607
A3SS	903	Lus10015341.g	chrscaffold635	-	29605	29712	29605	29703	29923	30068
A3SS	904	Lus10015341.g	chrscaffold635	-	29923	30068	29923	30049	30174	30372
A3SS	905	Lus10015341.g	chrscaffold635	-	30665	30866	30665	30858	30948	31110
A3SS	906	Lus10015341.g	chrscaffold635	-	31810	31938	31810	31934	32019	32162
A3SS	907	Lus10015341.g	chrscaffold635	-	32520	33256	32520	33043	33391	33484
A3SS	908	Lus10015341.g	chrscaffold635	-	32770	33043	32770	32928	33391	33484
A3SS	909	Lus10015341.g	chrscaffold635	-	32770	33256	32770	32928	33391	33484
A3SS	910	Lus10015341.g	chrscaffold635	-	33992	34191	33992	34188	34301	34488
A3SS	911	Lus10015708.g	chrscaffold630	+	571635	571764	571688	571764	571363	571499
A3SS	912	Lus10015708.g	chrscaffold630	+	573549	573720	573552	573720	573335	573467
A3SS	913	Lus10015708.g	chrscaffold630	+	575013	575172	575032	575172	574834	574903
A3SS	914	Lus10015703.g	chrscaffold630	+	534947	536208	536081	536208	534188	534382
A3SS	915	Lus10015703.g	chrscaffold630	+	534947	535434	534989	535434	534192	534382
A3SS	916	Lus10015703.g	chrscaffold630	+	536534	536881	536620	536881	536330	536434
A3SS	917	Lus10015703.g	chrscaffold630	+	536962	537148	536968	537148	536620	536881
A3SS	918	Lus10015690.g	chrscaffold630	+	470612	470750	470624	470750	470292	470531
A3SS	919	Lus10015690.g	chrscaffold630	+	471191	472111	471194	472111	470902	471034
A3SS	920	Lus10015690.g	chrscaffold630	+	472197	472328	472213	472328	471191	472111
A3SS	921	Lus10015690.g	chrscaffold630	+	476763	477144	476770	477144	476424	476557
A3SS	922	Lus10015688.g	chrscaffold630	+	462948	463229	463106	463229	462740	462858
A3SS	923	Lus10015680.g	chrscaffold630	+	422204	422381	422211	422381	421924	422043
A3SS	924	Lus10015675.g	chrscaffold630	-	391739	391854	391739	391832	392115	392274
A3SS	925	Lus10015675.g	chrscaffold630	-	391739	391890	391739	391832	392115	392274
A3SS	926	Lus10015675.g	chrscaffold630	-	391739	391890	391739	391854	392115	392274
A3SS	927	Lus10015640.g	chrscaffold630	+	209759	210367	209810	210367	209691	209735
A3SS	928	Lus10015635.g	chrscaffold630	+	186712	186816	186715	186816	185260	185670
A3SS	929	Lus10015630.g	chrscaffold630	-	143873	143986	143873	143982	144083	144143
A3SS	930	Lus10015630.g	chrscaffold630	-	144083	144143	144083	144139	144821	144904
A3SS	931	Lus10004483.g	chrscaffold768	-	97030	97120	97030	97112	97303	97382
A3SS	932	Lus10010047.g	chrscaffold621	+	187734	187828	187743	187828	187502	187574
A3SS	933	Lus10010042.g	chrscaffold621	-	104415	104454	104415	104448	104562	104586
A3SS	934	Lus10010042.g	chrscaffold621	-	104415	104586	104415	104428	104984	105122
A3SS	935	Lus10010042.g	chrscaffold621	-	104984	105122	104984	105116	105311	105401
A3SS	936	Lus10010033.g	chrscaffold621	-	8940	9006	8940	9003	9154	9367
A3SS	937	scaffold62.19	chrscaffold62	-	441165	442928	441165	442912	443016	443283
A3SS	938	Lus10013592.g	chrscaffold62	-	403438	403879	403438	403579	403981	404100
A3SS	939	Lus10013571.g	chrscaffold62	+	255713	255747	255716	255747	255510	255603
A3SS	940	Lus10013546.g	chrscaffold62	-	87760	88105	87760	88063	88209	88323
A3SS	941	Lus10013888.g	chrscaffold618	+	464070	464328	464220	464328	463640	463920
A3SS	942	Lus10013870.g	chrscaffold618	-	377102	377979	377102	377970	378299	378401
A3SS	943	Lus10013870.g	chrscaffold618	-	379442	379606	379442	379535	379885	380005
A3SS	944	Lus10013870.g	chrscaffold618	-	380379	380583	380379	380579	380664	380715
A3SS	945	Lus10013870.g	chrscaffold618	-	380379	380715	380379	380583	380821	380910
A3SS	946	Lus10013870.g	chrscaffold618	-	380821	381122	380821	380910	381298	381442
A3SS	947	Lus10013870.g	chrscaffold618	-	380821	381144	380821	380910	381298	381442
A3SS	948	Lus10013870.g	chrscaffold618	-	380821	381144	380821	381122	381298	381442
A3SS	949	Lus10013856.g	chrscaffold618	-	311045	311463	311045	311447	311524	311665
A3SS	950	Lus10013856.g	chrscaffold618	-	313966	314475	313966	314447	314815	314896
A3SS	951	Lus10013856.g	chrscaffold618	-	321296	321400	321296	321372	321740	321821
A3SS	952	Lus10013813.g	chrscaffold618	+	92919	92994	92935	92994	92765	92820
A3SS	953	Lus10013801.g	chrscaffold618	-	27976	28706	27976	28075	28891	28993
A3SS	954	Lus10001702.g	chrscaffold656	-	56079	56364	56079	56360	56472	56821
A3SS	955	Lus10026694.g	chrscaffold617	+	1017194	1017770	1017295	1017770	1016843	1017057
A3SS	956	Lus10026688.g	chrscaffold617	-	994862	995004	994862	994999	995077	995175
A3SS	957	Lus10026688.g	chrscaffold617	-	995253	995386	995253	995350	995485	995593
A3SS	958	Lus10026670.g	chrscaffold617	+	906697	906781	906711	906781	906506	906588
A3SS	959	Lus10026658.g	chrscaffold617	+	856558	856723	856598	856723	856296	856386
A3SS	960	Lus10026619.g	chrscaffold617	-	698622	698705	698622	698699	698802	698914
A3SS	961	Lus10026618.g	chrscaffold617	+	691250	691354	691253	691354	690850	691138
A3SS	962	Lus10026618.g	chrscaffold617	+	696167	696392	696170	696392	695689	696091
A3SS	963	Lus10026591.g	chrscaffold617	+	529838	529882	529841	529882	529689	529746
A3SS	964	Lus10026572.g	chrscaffold617	-	458395	459543	458395	459046	459702	459752
A3SS	965	Lus10026572.g	chrscaffold617	-	459702	459772	459702	459752	460112	460216
A3SS	966	Lus10026572.g	chrscaffold617	-	459436	460216	459436	460188	460543	460624
A3SS	967	Lus10026572.g	chrscaffold617	-	460543	461166	460543	460624	461531	461608
A3SS	968	Lus10026572.g	chrscaffold617	-	462751	462831	462751	462801	462910	463205
A3SS	969	Lus10026572.g	chrscaffold617	-	462910	463220	462910	463205	463721	463935
A3SS	970	Lus10026572.g	chrscaffold617	-	464683	464880	464683	464866	465918	466445
A3SS	971	Lus10026565.g	chrscaffold617	-	419387	419636	419387	419627	419829	419967
A3SS	972	Lus10026539.g	chrscaffold617	+	308839	308946	308844	308946	308365	308623
A3SS	973	Lus10026528.g	chrscaffold617	-	258059	258425	258059	258398	258599	258897
A3SS	974	Lus10026528.g	chrscaffold617	-	259320	259472	259320	259469	259556	259682
A3SS	975	scaffold67.274	chrscaffold67	+	2447569	2447673	2447581	2447673	2447377	2447487
A3SS	976	Lus10013029.g	chrscaffold751	+	255284	255412	255289	255412	254982	255208
A3SS	977	Lus10013029.g	chrscaffold751	+	257083	257254	257093	257254	256971	257005
A3SS	978	Lus10013029.g	chrscaffold751	+	257332	257391	257342	257391	257083	257254
A3SS	979	Lus10013588.g	chrscaffold62	+	370204	370267	370228	370267	369952	370073
A3SS	980	Lus10013588.g	chrscaffold62	+	376961	377069	376965	377069	376641	376765
A3SS	981	Lus10026503.g	chrscaffold617	+	130429	130646	130542	130646	130214	130330
A3SS	982	Lus10021991.g	chrscaffold87	+	192429	193493	193243	193493	189612	191488
A3SS	983	Lus10021489.g	chrscaffold612	-	692833	692970	692833	692967	693490	693626
A3SS	984	Lus10021469.g	chrscaffold612	+	575942	576245	575971	576245	575729	575870
A3SS	985	Lus10021468.g	chrscaffold612	-	559078	559111	559078	559108	559212	559354
A3SS	986	Lus10021468.g	chrscaffold612	-	559477	559560	559477	559552	559735	560508
A3SS	987	Lus10021468.g	chrscaffold612	-	560909	561118	560909	560977	561221	561316
A3SS	988	Lus10021465.g	chrscaffold612	+	528219	528717	528570	528717	528064	528129
A3SS	989	Lus10021457.g	chrscaffold612	+	461169	461395	461172	461395	460859	461078
A3SS	990	Lus10021421.g	chrscaffold612	-	255002	255189	255002	255120	255287	255381
A3SS	991	Lus10021421.g	chrscaffold612	-	255948	256034	255948	256025	256111	256216
A3SS	992	Lus10021418.g	chrscaffold612	+	228748	228955	228853	228955	228613	228726
A3SS	993	Lus10021417.g	chrscaffold612	-	222044	222939	222044	222912	223007	223123
A3SS	994	Lus10021411.g	chrscaffold612	+	201531	202084	201551	202084	201396	201449
A3SS	995	Lus10021410.g	chrscaffold612	-	194357	194389	194357	194383	194556	194652
A3SS	996	Lus10011815.g	chrscaffold610	-	338336	338698	338336	338693	339597	339769
A3SS	997	Lus10011791.g	chrscaffold610	+	155083	156786	155139	156786	154604	154807
A3SS	998	Lus10011791.g	chrscaffold610	+	158267	159664	159592	159664	156875	157013
A3SS	999	Lus10011791.g	chrscaffold610	+	158267	159664	159592	159664	156875	157065
A3SS	1000	Lus10011791.g	chrscaffold610	+	160485	160632	160524	160632	160257	160347
A3SS	1001	Lus10011791.g	chrscaffold610	+	160714	160810	160717	160810	160524	160632
A3SS	1002	Lus10008452.g	chrscaffold61	-	318310	318946	318310	318809	319090	319236
A3SS	1003	Lus10008452.g	chrscaffold61	-	318310	318982	318310	318809	319090	319236
A3SS	1004	Lus10008452.g	chrscaffold61	-	318310	318982	318310	318946	319090	319236
A3SS	1005	Lus10008452.g	chrscaffold61	-	319342	319619	319342	319588	320026	320197
A3SS	1006	Lus10008452.g	chrscaffold61	-	319342	320197	319342	320187	320267	320408
A3SS	1007	Lus10008435.g	chrscaffold61	-	188362	190227	188362	188469	190352	190527
A3SS	1008	Lus10008428.g	chrscaffold61	+	129483	129584	129504	129584	128303	128615
A3SS	1009	Lus10008428.g	chrscaffold61	+	131055	131281	131139	131281	129741	130884
A3SS	1010	Lus10008428.g	chrscaffold61	+	131364	131523	131369	131523	131139	131281
A3SS	1011	Lus10008416.g	chrscaffold61	-	54974	55042	54974	55026	55144	55240
A3SS	1012	Lus10015257.g	chrscaffold924	-	177950	178075	177950	178067	178221	178374
A3SS	1013	Lus10015257.g	chrscaffold924	-	177950	178094	177950	178067	178221	178374
A3SS	1014	Lus10015257.g	chrscaffold924	-	177950	178094	177950	178075	178221	178374
A3SS	1015	Lus10007433.g	chrscaffold721	+	7351	7534	7356	7534	7016	7217
A3SS	1016	Lus10025920.g	chrscaffold605	+	942318	942417	942333	942417	942209	942250
A3SS	1017	Lus10025918.g	chrscaffold605	-	931370	931562	931370	931520	931749	932976
A3SS	1018	Lus10025839.g	chrscaffold605	-	617097	617168	617097	617154	617242	617315
A3SS	1019	Lus10025839.g	chrscaffold605	-	618105	618231	618105	618186	618314	618482
A3SS	1020	Lus10025824.g	chrscaffold605	-	552205	552281	552205	552259	552360	552437
A3SS	1021	Lus10025824.g	chrscaffold605	-	552773	552858	552773	552841	553138	553348
A3SS	1022	Lus10025773.g	chrscaffold605	-	346057	346531	346057	346528	346653	346768
A3SS	1023	Lus10025773.g	chrscaffold605	-	346653	346771	346653	346768	347093	347194
A3SS	1024	Lus10025773.g	chrscaffold605	-	349225	349737	349225	349720	350647	350850
A3SS	1025	Lus10025773.g	chrscaffold605	-	349225	350435	349225	349737	350647	350858
A3SS	1026	Lus10025756.g	chrscaffold605	+	281654	281896	281803	281896	281349	281567
A3SS	1027	Lus10025756.g	chrscaffold605	+	281800	281896	281803	281896	281654	281735
A3SS	1028	Lus10025756.g	chrscaffold605	+	281800	281896	281814	281896	281654	281735
A3SS	1029	Lus10025756.g	chrscaffold605	+	281803	281896	281814	281896	281654	281735
A3SS	1030	Lus10025756.g	chrscaffold605	+	281964	282382	281982	282382	281654	281896
A3SS	1031	Lus10025751.g	chrscaffold605	+	252841	252994	252844	252994	252451	252662
A3SS	1032	Lus10025751.g	chrscaffold605	+	260495	260615	260540	260615	259747	259819
A3SS	1033	Lus10025751.g	chrscaffold605	+	260495	260615	260543	260615	259747	259819
A3SS	1034	Lus10025751.g	chrscaffold605	+	260540	260615	260543	260615	259747	259819
A3SS	1035	Lus10025751.g	chrscaffold605	+	261594	261688	261616	261688	261321	261465
A3SS	1036	Lus10025739.g	chrscaffold605	-	199322	199599	199322	199592	199687	199965
A3SS	1037	Lus10025723.g	chrscaffold605	+	152331	153385	153331	153385	152084	152123
A3SS	1038	Lus10025723.g	chrscaffold605	+	154590	154663	154594	154663	154388	154516
A3SS	1039	Lus10025723.g	chrscaffold605	+	155166	155884	155774	155884	154594	154663
A3SS	1040	Lus10025722.g	chrscaffold605	+	139495	139668	139500	139668	139353	139398
A3SS	1041	Lus10025722.g	chrscaffold605	+	144949	146167	144952	146167	144699	144793
A3SS	1042	Lus10025721.g	chrscaffold605	+	126110	126234	126168	126234	124878	125315
A3SS	1043	Lus10025721.g	chrscaffold605	+	127087	127258	127181	127258	126899	126986
A3SS	1044	Lus10025721.g	chrscaffold605	+	127349	127456	127372	127456	127087	127258
A3SS	1045	Lus10025721.g	chrscaffold605	+	127965	128097	127969	128097	127349	127456
A3SS	1046	Lus10025721.g	chrscaffold605	+	131465	131645	131471	131645	130891	131043
A3SS	1047	Lus10025721.g	chrscaffold605	+	132418	132623	132437	132623	131936	132083
A3SS	1048	Lus10025721.g	chrscaffold605	+	133447	133515	133459	133515	132735	132807
A3SS	1049	Lus10025721.g	chrscaffold605	+	136575	136716	136577	136716	136357	136456
A3SS	1050	Lus10025721.g	chrscaffold605	+	136575	136716	136584	136716	136357	136456
A3SS	1051	Lus10025721.g	chrscaffold605	+	136577	136716	136584	136716	136357	136456
A3SS	1052	Lus10010075.g	chrscaffold722	-	95281	95405	95281	95388	95492	95558
A3SS	1053	Lus10012785.g	chrscaffold604	+	220239	220704	220308	220704	220070	220160
A3SS	1054	Lus10012785.g	chrscaffold604	+	222207	223424	222833	223424	222074	222127
A3SS	1055	Lus10012785.g	chrscaffold604	+	222663	223390	222833	223390	222074	222127
A3SS	1056	Lus10012783.g	chrscaffold604	+	213034	213099	213037	213099	212765	212930
A3SS	1057	Lus10012776.g	chrscaffold604	+	151049	151643	151145	151643	150779	150880
A3SS	1058	Lus10012775.g	chrscaffold604	+	148657	148739	148675	148739	148526	148595
A3SS	1059	Lus10012770.g	chrscaffold604	+	97362	98014	97762	98014	96225	97185
A3SS	1060	Lus10040199.g	chrscaffold86	+	706461	706588	706470	706588	705882	706367
A3SS	1061	Lus10008364.g	chrscaffold602	+	2994	3068	3033	3068	2747	2856
A3SS	1062	Lus10008364.g	chrscaffold602	+	2994	3068	3042	3068	2747	2856
A3SS	1063	Lus10008364.g	chrscaffold602	+	2994	3068	3054	3068	2747	2856
A3SS	1064	Lus10008364.g	chrscaffold602	+	3033	3068	3042	3068	2747	2856
A3SS	1065	Lus10008364.g	chrscaffold602	+	3033	3068	3054	3068	2747	2856
A3SS	1066	Lus10008364.g	chrscaffold602	+	3042	3068	3054	3068	2747	2856
A3SS	1067	Lus10009205.g	chrscaffold60	+	160622	160754	160733	160754	160084	160498
A3SS	1068	Lus10009197.g	chrscaffold60	-	38396	39775	38396	38529	40241	40340
A3SS	1069	Lus10012581.g	chrscaffold6	+	389773	390120	389819	390120	389559	389695
A3SS	1070	Lus10012578.g	chrscaffold6	-	372854	373001	372854	372965	373101	373186
A3SS	1071	Lus10012578.g	chrscaffold6	-	375055	375124	375055	375120	375248	375388
A3SS	1072	Lus10012578.g	chrscaffold6	-	377529	377713	377529	377643	377924	377996
A3SS	1073	Lus10012577.g	chrscaffold6	-	363023	363136	363023	363066	363208	363274
A3SS	1074	Lus10012577.g	chrscaffold6	-	364561	364975	364561	364932	365053	365273
A3SS	1075	Lus10012577.g	chrscaffold6	-	366954	367256	366954	367048	367886	368000
A3SS	1076	Lus10012577.g	chrscaffold6	-	366954	367256	366954	367044	367895	368000
A3SS	1077	Lus10012560.g	chrscaffold6	-	305951	306038	305951	306032	306201	306352
A3SS	1078	Lus10012560.g	chrscaffold6	-	306381	306950	306381	306926	307012	307122
A3SS	1079	Lus10012560.g	chrscaffold6	-	307614	307984	307614	307964	308163	309979
A3SS	1080	Lus10012560.g	chrscaffold6	-	308989	309115	308989	309078	309620	309725
A3SS	1081	Lus10026862.g	chrscaffold651	-	233955	234341	233955	234328	234411	234544
A3SS	1082	Lus10026862.g	chrscaffold651	-	240341	240454	240341	240391	240509	240607
A3SS	1083	Lus10012544.g	chrscaffold6	-	212470	212532	212470	212526	212676	212749
A3SS	1084	Lus10012512.g	chrscaffold6	+	75158	75287	75168	75287	74906	75089
A3SS	1085	Lus10012512.g	chrscaffold6	+	75158	75287	75173	75287	74906	75089
A3SS	1086	Lus10012512.g	chrscaffold6	+	75168	75287	75173	75287	74906	75089
A3SS	1087	Lus10003015.g	chrscaffold599	-	103287	103425	103287	103407	103665	103746
A3SS	1088	Lus10003013.g	chrscaffold599	-	89080	89365	89080	89362	89485	89626
A3SS	1089	Lus10006516.g	chrscaffold596	-	222279	222453	222279	222443	222523	222668
A3SS	1090	Lus10006516.g	chrscaffold596	-	222771	223248	222771	222906	223336	223426
A3SS	1091	Lus10020255.g	chrscaffold641	+	98939	99144	98961	99144	97969	98793
A3SS	1092	Lus10007427.g	chrscaffold594	-	246881	247233	246881	246953	247768	247827
A3SS	1093	Lus10007427.g	chrscaffold594	-	246881	247243	246881	246953	247768	247827
A3SS	1094	Lus10007427.g	chrscaffold594	-	246881	247243	246881	247233	247768	247827
A3SS	1095	Lus10007413.g	chrscaffold594	+	76775	76913	76807	76913	76558	76711
A3SS	1096	Lus10003025.g	chrscaffold592	-	5152	5291	5152	5235	5391	5527
A3SS	1097	Lus10003025.g	chrscaffold592	-	6003	6160	6003	6100	7086	7351
A3SS	1098	Lus10005261.g	chrscaffold773	+	212985	213221	213095	213221	211699	212784
A3SS	1099	Lus10005261.g	chrscaffold773	+	212985	213221	213120	213221	211699	212784
A3SS	1100	Lus10005261.g	chrscaffold773	+	213095	213221	213120	213221	211699	212784
A3SS	1101	Lus10011969.g	chrscaffold931	+	21409	21544	21413	21544	21162	21267
A3SS	1102	Lus10011969.g	chrscaffold931	+	21409	21544	21413	21544	21162	21299
A3SS	1103	scaffold947.58	chrscaffold947	+	353503	353651	353506	353651	353293	353360
A3SS	1104	scaffold947.58	chrscaffold947	+	354927	355043	354935	355043	354739	354848
A3SS	1105	scaffold947.58	chrscaffold947	+	358629	358738	358641	358738	358454	358543
A3SS	1106	Lus10022665.g	chrscaffold59	-	402115	402739	402115	402317	402820	402967
A3SS	1107	Lus10022659.g	chrscaffold59	-	379663	379782	379663	379777	379856	380039
A3SS	1108	Lus10034882.g	chrscaffold66	+	1386522	1386620	1386525	1386620	1383335	1386441
A3SS	1109	Lus10022593.g	chrscaffold59	+	86102	86195	86114	86195	85924	86018
A3SS	1110	Lus10022593.g	chrscaffold59	+	86102	86195	86118	86195	85924	86018
A3SS	1111	Lus10022593.g	chrscaffold59	+	86114	86195	86118	86195	85924	86018
A3SS	1112	Lus10022590.g	chrscaffold59	-	65192	65306	65192	65303	65404	65527
A3SS	1113	Lus10022587.g	chrscaffold59	-	49520	49599	49520	49594	49682	49786
A3SS	1114	Lus10022585.g	chrscaffold59	-	41929	42233	41929	42227	42304	42473
A3SS	1115	Lus10003291.g	chrscaffold762	-	38544	41480	38544	41230	41561	41775
A3SS	1116	Lus10016734.g	chrscaffold903	+	272564	273205	273100	273205	272430	272481
A3SS	1117	Lus10006088.g	chrscaffold821	+	233143	233229	233157	233229	232948	233025
A3SS	1118	Lus10006088.g	chrscaffold821	+	233483	233682	233620	233682	233315	233400
A3SS	1119	Lus10006088.g	chrscaffold821	+	234979	235059	235013	235059	234810	234859
A3SS	1120	Lus10010160.g	chrscaffold587	+	76508	76579	76513	76579	76368	76427
A3SS	1121	Lus10010149.g	chrscaffold587	-	26125	26259	26125	26240	26700	26885
A3SS	1122	Lus10006018.g	chrscaffold586	+	99100	99196	99124	99196	98862	99011
A3SS	1123	Lus10006017.g	chrscaffold586	+	85779	87728	85801	87728	84973	85268
A3SS	1124	Lus10006017.g	chrscaffold586	+	88714	88952	88718	88952	88558	88646
A3SS	1125	Lus10006017.g	chrscaffold586	+	88714	88952	88742	88952	88558	88646
A3SS	1126	Lus10006017.g	chrscaffold586	+	88718	88952	88742	88952	88558	88646
A3SS	1127	Lus10000766.g	chrscaffold585	+	31199	31505	31302	31505	30987	31106
A3SS	1128	Lus10000766.g	chrscaffold585	+	32004	32110	32012	32110	31834	31922
A3SS	1129	Lus10000766.g	chrscaffold585	+	34733	34901	34772	34901	33845	34036
A3SS	1130	Lus10000766.g	chrscaffold585	+	34991	35097	35056	35097	34733	34901
A3SS	1131	Lus10025743.g	chrscaffold605	+	221181	221707	221623	221707	220998	221102
A3SS	1132	Lus10026692.g	chrscaffold617	+	1009262	1009372	1009306	1009372	1009032	1009189
A3SS	1133	Lus10026692.g	chrscaffold617	+	1009912	1010000	1009948	1010000	1009728	1009810
A3SS	1134	Lus10014728.g	chrscaffold584	+	403973	404080	403976	404080	403814	403899
A3SS	1135	Lus10014728.g	chrscaffold584	+	403973	404080	403979	404080	403814	403899
A3SS	1136	Lus10014728.g	chrscaffold584	+	403976	404080	403979	404080	403814	403899
A3SS	1137	Lus10014669.g	chrscaffold584	+	111570	111848	111603	111848	111358	111497
A3SS	1138	Lus10014667.g	chrscaffold584	+	104575	104665	104587	104665	104031	104475
A3SS	1139	Lus10014666.g	chrscaffold584	-	99243	99937	99243	99330	100527	100725
A3SS	1140	Lus10014666.g	chrscaffold584	-	99243	99959	99243	99330	100527	100725
A3SS	1141	Lus10014666.g	chrscaffold584	-	99243	99959	99243	99937	100527	100725
A3SS	1142	Lus10014666.g	chrscaffold584	-	100527	101253	100527	101232	101345	101887
A3SS	1143	Lus10001121.g	chrscaffold58	-	10930	11076	10930	11061	11369	11457
A3SS	1144	Lus10001121.g	chrscaffold58	-	12235	12361	12235	12342	12449	12750
A3SS	1145	Lus10014661.g	chrscaffold584	+	65033	65159	65083	65159	64807	64934
A3SS	1146	Lus10014661.g	chrscaffold584	+	65295	65420	65325	65420	65033	65159
A3SS	1147	scaffold924.38	chrscaffold924	+	58435	58571	58459	58571	58304	58351
A3SS	1148	Lus10011919.g	chrscaffold754	+	439792	439952	439891	439952	439649	439708
A3SS	1149	Lus10011919.g	chrscaffold754	+	440533	440680	440546	440680	440321	440458
A3SS	1150	Lus10002093.g	chrscaffold575	-	52858	52942	52858	52921	53063	53141
A3SS	1151	scaffold572.64	chrscaffold572	+	443664	446449	445995	446449	442222	442299
A3SS	1152	scaffold572.64	chrscaffold572	+	447011	447135	447026	447135	445995	446449
A3SS	1153	Lus10012329.g	chrscaffold572	-	165958	166153	165958	166084	166255	166329
A3SS	1154	Lus10012311.g	chrscaffold572	-	75609	76256	75609	76249	76354	76471
A3SS	1155	scaffold57.190	chrscaffold57	+	1135750	1135876	1135783	1135876	1135453	1135532
A3SS	1156	scaffold57.190	chrscaffold57	+	1135750	1135876	1135783	1135876	1135453	1135612
A3SS	1157	scaffold57.190	chrscaffold57	+	1140076	1140134	1140086	1140134	1139916	1140004
A3SS	1158	Lus10036664.g	chrscaffold57	+	1732481	1734612	1732490	1734612	1732324	1732396
A3SS	1159	Lus10036657.g	chrscaffold57	-	1686721	1686851	1686721	1686830	1687193	1687308
A3SS	1160	Lus10036636.g	chrscaffold57	-	1559524	1559614	1559524	1559611	1559700	1559799
A3SS	1161	Lus10036636.g	chrscaffold57	-	1559524	1559799	1559524	1559614	1559925	1559980
A3SS	1162	Lus10036636.g	chrscaffold57	-	1560228	1560759	1560228	1560309	1561140	1561229
A3SS	1163	Lus10036636.g	chrscaffold57	-	1561333	1561403	1561333	1561397	1561505	1561579
A3SS	1164	Lus10036636.g	chrscaffold57	-	1562833	1562945	1562833	1562934	1563055	1563176
A3SS	1165	Lus10036612.g	chrscaffold57	-	1461775	1461893	1461775	1461885	1461978	1463460
A3SS	1166	Lus10036612.g	chrscaffold57	-	1467934	1468156	1467934	1468152	1468376	1469074
A3SS	1167	Lus10036604.g	chrscaffold57	+	1416963	1417208	1417145	1417208	1412527	1413050
A3SS	1168	Lus10036604.g	chrscaffold57	+	1414243	1414345	1414265	1414345	1414067	1414160
A3SS	1169	Lus10036604.g	chrscaffold57	+	1417290	1417392	1417297	1417392	1417145	1417208
A3SS	1170	Lus10036604.g	chrscaffold57	+	1419849	1422057	1419954	1422057	1419673	1419752
A3SS	1171	Lus10027404.g	chrscaffold96	-	135099	135164	135099	135161	135240	135325
A3SS	1172	Lus10036555.g	chrscaffold57	-	1200517	1200658	1200517	1200607	1200728	1200847
A3SS	1173	Lus10036555.g	chrscaffold57	-	1200728	1200847	1200728	1200837	1200964	1201053
A3SS	1174	Lus10036555.g	chrscaffold57	-	1201135	1201222	1201135	1201210	1201292	1201383
A3SS	1175	Lus10036522.g	chrscaffold57	-	1040362	1040493	1040362	1040475	1040749	1040843
A3SS	1176	Lus10036522.g	chrscaffold57	-	1041356	1041814	1041356	1041519	1041980	1042975
A3SS	1177	Lus10036522.g	chrscaffold57	-	1041980	1042166	1041980	1042134	1042849	1042975
A3SS	1178	Lus10036522.g	chrscaffold57	-	1043333	1043906	1043333	1043477	1044073	1044245
A3SS	1179	Lus10036509.g	chrscaffold57	-	964204	964475	964204	964442	964759	964932
A3SS	1180	Lus10036505.g	chrscaffold57	+	945109	945251	945169	945251	944714	944793
A3SS	1181	Lus10036505.g	chrscaffold57	+	945302	945453	945337	945453	945169	945251
A3SS	1182	Lus10036499.g	chrscaffold57	+	925419	925856	925464	925856	925146	925336
A3SS	1183	Lus10036483.g	chrscaffold57	+	835373	835403	835380	835403	835218	835247
A3SS	1184	Lus10040431.g	chrscaffold86	+	1887479	1887868	1887491	1887868	1887275	1887408
A3SS	1185	Lus10036471.g	chrscaffold57	+	769282	769452	769303	769452	769107	769217
A3SS	1186	Lus10036467.g	chrscaffold57	+	752432	752632	752465	752632	751449	751722
A3SS	1187	Lus10036455.g	chrscaffold57	+	717035	717739	717065	717739	716514	716946
A3SS	1188	Lus10036452.g	chrscaffold57	-	695082	695336	695082	695320	695439	695469
A3SS	1189	Lus10036446.g	chrscaffold57	-	665699	665920	665699	665915	666023	666227
A3SS	1190	Lus10036428.g	chrscaffold57	-	605799	605883	605799	605851	606540	606627
A3SS	1191	Lus10036418.g	chrscaffold57	+	564777	564839	564819	564839	564620	564702
A3SS	1192	Lus10036417.g	chrscaffold57	-	562165	562347	562165	562228	562415	562522
A3SS	1193	Lus10036409.g	chrscaffold57	+	529479	529676	529584	529676	529267	529369
A3SS	1194	Lus10036389.g	chrscaffold57	-	411030	412443	411030	412413	412536	412566
A3SS	1195	Lus10036389.g	chrscaffold57	-	414099	414300	414099	414296	414428	414631
A3SS	1196	Lus10036389.g	chrscaffold57	-	414099	414302	414099	414296	414428	414631
A3SS	1197	Lus10036389.g	chrscaffold57	-	414099	414302	414099	414300	414428	414631
A3SS	1198	Lus10036389.g	chrscaffold57	-	414745	414844	414745	414841	414958	415210
A3SS	1199	Lus10036388.g	chrscaffold57	-	408250	408385	408250	408373	408459	408574
A3SS	1200	Lus10036388.g	chrscaffold57	-	408649	408746	408649	408728	408821	408862
A3SS	1201	Lus10036372.g	chrscaffold57	-	332290	332458	332290	332419	332532	332585
A3SS	1202	Lus10036349.g	chrscaffold57	+	178918	178989	178958	178989	178556	178813
A3SS	1203	Lus10036347.g	chrscaffold57	+	162580	162720	162592	162720	162232	162488
A3SS	1204	Lus10036347.g	chrscaffold57	+	167122	167189	167129	167189	166815	167029
A3SS	1205	Lus10036347.g	chrscaffold57	+	168371	168515	168413	168515	168066	168138
A3SS	1206	Lus10036347.g	chrscaffold57	+	168371	168515	168423	168515	168066	168138
A3SS	1207	Lus10036347.g	chrscaffold57	+	168413	168515	168423	168515	168066	168138
A3SS	1208	Lus10036347.g	chrscaffold57	+	168413	168677	168652	168677	168066	168138
A3SS	1209	Lus10036347.g	chrscaffold57	+	168587	168677	168594	168677	168413	168515
A3SS	1210	Lus10036347.g	chrscaffold57	+	168587	168677	168617	168677	168413	168515
A3SS	1211	Lus10036347.g	chrscaffold57	+	168594	168677	168617	168677	168413	168515
A3SS	1212	Lus10036347.g	chrscaffold57	+	170277	170416	170310	170416	169860	170045
A3SS	1213	Lus10036345.g	chrscaffold57	+	157456	157577	157476	157577	157095	157284
A3SS	1214	scaffold568.19	chrscaffold568	+	32294	32391	32315	32391	32133	32229
A3SS	1215	scaffold568.19	chrscaffold568	+	32673	32939	32834	32939	32477	32570
A3SS	1216	Lus10011748.g	chrscaffold568	-	138856	139037	138856	138975	139053	139177
A3SS	1217	Lus10011733.g	chrscaffold568	+	42639	43006	42762	43006	42400	42523
A3SS	1218	Lus10001741.g	chrscaffold561	-	47395	47767	47395	47687	47800	48171
A3SS	1219	Lus10001741.g	chrscaffold561	-	47395	47741	47395	47716	47867	48171
A3SS	1220	Lus10001741.g	chrscaffold561	-	47396	47828	47396	47750	47882	48171
A3SS	1221	Lus10001741.g	chrscaffold561	-	47391	47852	47391	47840	47909	48171
A3SS	1222	Lus10001741.g	chrscaffold561	-	47396	47858	47396	47767	47921	48171
A3SS	1223	Lus10001741.g	chrscaffold561	-	47396	47825	47396	47807	47995	48171
A3SS	1224	Lus10001741.g	chrscaffold561	-	47391	48094	47391	48039	48150	48171
A3SS	1225	Lus10001169.g	chrscaffold560	-	19734	20012	19734	19933	20098	20502
A3SS	1226	Lus10000663.g	chrscaffold554	-	23522	23637	23522	23629	24015	24214
A3SS	1227	Lus10000663.g	chrscaffold554	-	23522	23708	23522	23629	24015	24214
A3SS	1228	Lus10000663.g	chrscaffold554	-	23522	23708	23522	23637	24015	24214
A3SS	1229	Lus10000663.g	chrscaffold554	-	24015	24227	24015	24214	24356	24717
A3SS	1230	Lus10029559.g	chrscaffold55	+	1165538	1165660	1165562	1165660	1165127	1165214
A3SS	1231	Lus10029548.g	chrscaffold55	-	982561	982645	982561	982634	982739	982793
A3SS	1232	Lus10029531.g	chrscaffold55	-	771440	771605	771440	771598	771827	771957
A3SS	1233	Lus10029508.g	chrscaffold55	+	500747	500846	500762	500846	500607	500680
A3SS	1234	Lus10029500.g	chrscaffold55	+	438651	438747	438667	438747	438446	438552
A3SS	1235	Lus10029494.g	chrscaffold55	+	369691	370041	369841	370041	369386	369468
A3SS	1236	Lus10029461.g	chrscaffold55	+	107472	107613	107475	107613	106835	106910
A3SS	1237	scaffold547.10	chrscaffold547	+	65645	65712	65648	65712	65344	65427
A3SS	1238	scaffold547.10	chrscaffold547	+	66518	67042	66521	67042	66294	66444
A3SS	1239	Lus10009875.g	chrscaffold546	+	311333	311837	311712	311837	310886	311079
A3SS	1240	Lus10009875.g	chrscaffold546	+	312293	312382	312298	312382	312118	312193
A3SS	1241	Lus10012003.g	chrscaffold931	+	151815	151910	151826	151910	151617	151739
A3SS	1242	Lus10012003.g	chrscaffold931	+	151815	151910	151826	151910	151617	151743
A3SS	1243	Lus10009853.g	chrscaffold546	+	242592	242804	242718	242804	242395	242489
A3SS	1244	Lus10009840.g	chrscaffold546	-	177681	179135	177681	178594	179305	179556
A3SS	1245	Lus10009828.g	chrscaffold546	+	105040	105217	105161	105217	104872	104953
A3SS	1246	Lus10009826.g	chrscaffold546	+	95930	95959	95939	95959	95638	95832
A3SS	1247	Lus10009826.g	chrscaffold546	+	96283	96379	96289	96379	96082	96203
A3SS	1248	Lus10009826.g	chrscaffold546	+	96283	96379	96294	96379	96082	96203
A3SS	1249	Lus10009826.g	chrscaffold546	+	96289	96379	96294	96379	96082	96203
A3SS	1250	Lus10009826.g	chrscaffold546	+	96492	96661	96579	96661	96283	96379
A3SS	1251	Lus10009826.g	chrscaffold546	+	97796	97926	97803	97926	97543	97707
A3SS	1252	Lus10009826.g	chrscaffold546	+	97796	97926	97826	97926	97543	97707
A3SS	1253	Lus10009826.g	chrscaffold546	+	97803	97926	97826	97926	97543	97707
A3SS	1254	Lus10009816.g	chrscaffold546	-	49704	50391	49704	50384	50674	50760
A3SS	1255	Lus10009816.g	chrscaffold546	-	49704	50397	49704	50384	50674	50760
A3SS	1256	Lus10009816.g	chrscaffold546	-	49704	50397	49704	50391	50674	50760
A3SS	1257	Lus10009816.g	chrscaffold546	-	50843	50920	50843	50887	50968	51020
A3SS	1258	Lus10009816.g	chrscaffold546	-	51097	51224	51097	51211	51528	51622
A3SS	1259	Lus10009809.g	chrscaffold546	-	1702	1794	1702	1746	1869	1994
A3SS	1260	Lus10009809.g	chrscaffold546	-	1869	2062	1869	1994	2341	2604
A3SS	1261	scaffold543.1	chrscaffold543	-	15591	16258	15591	16162	16421	16589
A3SS	1262	Lus10028976.g	chrscaffold540	+	1118153	1118246	1118159	1118246	1117942	1118002
A3SS	1263	Lus10028971.g	chrscaffold540	+	1082312	1082686	1082318	1082686	1081890	1082034
A3SS	1264	Lus10028960.g	chrscaffold540	+	1039256	1039409	1039280	1039409	1039116	1039166
A3SS	1265	Lus10028958.g	chrscaffold540	-	1033991	1034065	1033991	1034029	1034137	1034288
A3SS	1266	Lus10028950.g	chrscaffold540	-	1000624	1000693	1000624	1000690	1000957	1001856
A3SS	1267	Lus10028946.g	chrscaffold540	-	979164	979320	979164	979314	979417	979766
A3SS	1268	Lus10028946.g	chrscaffold540	-	979417	979568	979417	979566	979601	979766
A3SS	1269	Lus10028946.g	chrscaffold540	-	980019	980147	980019	980120	980490	980625
A3SS	1270	Lus10028946.g	chrscaffold540	-	981615	981738	981615	981697	981818	981938
A3SS	1271	Lus10028945.g	chrscaffold540	+	976268	976383	976296	976383	976100	976184
A3SS	1272	Lus10028945.g	chrscaffold540	+	976468	976570	976474	976570	976296	976383
A3SS	1273	Lus10036500.g	chrscaffold57	-	930196	930611	930196	930600	930735	930826
A3SS	1274	Lus10036500.g	chrscaffold57	-	930196	930611	930196	930600	930742	930826
A3SS	1275	Lus10004195.g	chrscaffold555	+	20347	20720	20372	20720	20148	20255
A3SS	1276	Lus10028877.g	chrscaffold540	+	671652	671737	671665	671737	671447	671583
A3SS	1277	Lus10028875.g	chrscaffold540	-	662738	663449	662738	663444	663799	664106
A3SS	1278	Lus10028873.g	chrscaffold540	-	652337	653134	652337	652796	653245	653465
A3SS	1279	Lus10028835.g	chrscaffold540	-	488722	488859	488722	488854	488950	489018
A3SS	1280	Lus10028829.g	chrscaffold540	-	462641	462959	462641	462956	463032	463204
A3SS	1281	Lus10028829.g	chrscaffold540	-	462641	463204	462641	463194	463799	463850
A3SS	1282	Lus10028825.g	chrscaffold540	-	439068	439191	439068	439154	439275	439415
A3SS	1283	Lus10028825.g	chrscaffold540	-	439068	439195	439068	439154	439275	439415
A3SS	1284	Lus10028825.g	chrscaffold540	-	439068	439195	439068	439191	439275	439415
A3SS	1285	Lus10028820.g	chrscaffold540	+	420116	420206	420125	420206	419100	419206
A3SS	1286	Lus10028809.g	chrscaffold540	-	376444	376626	376444	376547	376731	376813
A3SS	1287	Lus10028796.g	chrscaffold540	+	319194	319383	319275	319383	318982	319090
A3SS	1288	Lus10028784.g	chrscaffold540	+	252132	252337	252136	252337	251928	252030
A3SS	1289	Lus10034519.g	chrscaffold9	+	249347	250068	249350	250068	248871	249081
A3SS	1290	Lus10028776.g	chrscaffold540	+	199969	200097	199983	200097	199787	199857
A3SS	1291	Lus10028776.g	chrscaffold540	+	200480	200991	200927	200991	200211	200361
A3SS	1292	Lus10026699.g	chrscaffold617	-	1035460	1035535	1035460	1035525	1035615	1035807
A3SS	1293	Lus10028755.g	chrscaffold540	-	80340	80500	80340	80480	80607	80775
A3SS	1294	Lus10028755.g	chrscaffold540	-	85026	85140	85026	85102	85595	85644
A3SS	1295	Lus10036392.g	chrscaffold57	-	425763	425949	425763	425946	426051	426175
A3SS	1296	Lus10015057.g	chrscaffold54	+	249522	249591	249532	249591	249107	249179
A3SS	1297	Lus10015057.g	chrscaffold54	+	250079	250348	250106	250348	249854	250012
A3SS	1298	Lus10015039.g	chrscaffold54	+	106325	106622	106582	106622	105846	105960
A3SS	1299	Lus10003572.g	chrscaffold536	-	14111	14315	14111	14310	14415	14642
A3SS	1300	Lus10003572.g	chrscaffold536	-	15802	16006	15802	15952	16292	16434
A3SS	1301	Lus10003572.g	chrscaffold536	-	18722	19217	18722	19154	19485	19572
A3SS	1302	Lus10003572.g	chrscaffold536	-	19485	19572	19485	19565	19984	20098
A3SS	1303	Lus10003572.g	chrscaffold536	-	21691	21787	21691	21780	21863	21926
A3SS	1304	Lus10003572.g	chrscaffold536	-	22577	22747	22577	22708	23866	23920
A3SS	1305	Lus10003572.g	chrscaffold536	-	22577	22747	22577	22718	23866	23924
A3SS	1306	Lus10006259.g	chrscaffold535	+	145082	145201	145101	145201	144647	144763
A3SS	1307	Lus10006259.g	chrscaffold535	+	145614	145913	145730	145913	145438	145506
A3SS	1308	Lus10006259.g	chrscaffold535	+	146135	146182	146158	146182	145996	146060
A3SS	1309	Lus10006255.g	chrscaffold535	-	51068	51197	51068	51166	51252	51903
A3SS	1310	Lus10002706.g	chrscaffold530	-	84677	84862	84677	84858	84953	85127
A3SS	1311	Lus10008132.g	chrscaffold524	+	278285	278459	278290	278459	278095	278177
A3SS	1312	Lus10008132.g	chrscaffold524	+	278991	279051	278993	279051	278290	278459
A3SS	1313	Lus10008132.g	chrscaffold524	+	280229	281500	280249	281500	280047	280146
A3SS	1314	Lus10008130.g	chrscaffold524	+	274391	274477	274394	274477	274161	274281
A3SS	1315	Lus10008122.g	chrscaffold524	+	235657	235774	235696	235774	235472	235562
A3SS	1316	Lus10011373.g	chrscaffold744	-	235876	236206	235876	236198	237116	237520
A3SS	1317	Lus10008117.g	chrscaffold524	+	213243	213420	213261	213420	212971	213152
A3SS	1318	Lus10008091.g	chrscaffold524	-	70458	70668	70458	70665	71471	71527
A3SS	1319	Lus10008089.g	chrscaffold524	+	55564	55778	55572	55778	55164	55484
A3SS	1320	Lus10008082.g	chrscaffold524	-	27257	27355	27257	27290	27549	28438
A3SS	1321	Lus10008354.g	chrscaffold520	-	275775	276631	275775	276110	276738	276833
A3SS	1322	Lus10008354.g	chrscaffold520	-	275775	276674	275775	276110	276738	276833
A3SS	1323	Lus10008354.g	chrscaffold520	-	275775	276674	275775	276631	276738	276833
A3SS	1324	Lus10008354.g	chrscaffold520	-	275775	276833	275775	276709	277437	277583
A3SS	1325	Lus10008354.g	chrscaffold520	-	279422	279631	279422	279618	279730	279807
A3SS	1326	Lus10008352.g	chrscaffold520	+	263840	264070	263850	264070	263657	263751
A3SS	1327	Lus10008350.g	chrscaffold520	+	253143	253269	253150	253269	252985	253048
A3SS	1328	Lus10008350.g	chrscaffold520	+	253405	253491	253426	253491	253150	253269
A3SS	1329	Lus10008340.g	chrscaffold520	+	177947	178207	177999	178207	177820	177878
A3SS	1330	Lus10002088.g	chrscaffold575	-	32381	32965	32381	32403	33048	33131
A3SS	1331	Lus10002088.g	chrscaffold575	-	33048	33131	33048	33102	33214	33283
A3SS	1332	Lus10017405.g	chrscaffold511	+	461113	461317	461116	461317	460927	461022
A3SS	1333	Lus10017405.g	chrscaffold511	+	462579	462687	462594	462687	462460	462499
A3SS	1334	Lus10017405.g	chrscaffold511	+	462827	462917	462831	462917	462579	462687
A3SS	1335	Lus10017405.g	chrscaffold511	+	463953	464070	463986	464070	463746	463869
A3SS	1336	Lus10017405.g	chrscaffold511	+	464155	464345	464160	464345	463986	464070
A3SS	1337	Lus10017405.g	chrscaffold511	+	464846	464924	464852	464924	464658	464718
A3SS	1338	Lus10017381.g	chrscaffold511	-	346086	346254	346086	346164	346360	346464
A3SS	1339	Lus10017377.g	chrscaffold511	-	329399	329665	329399	329628	329744	329950
A3SS	1340	Lus10017377.g	chrscaffold511	-	332272	332456	332272	332438	332557	332585
A3SS	1341	Lus10017377.g	chrscaffold511	-	332674	332825	332674	332815	332940	333084
A3SS	1342	Lus10017367.g	chrscaffold511	-	292601	292691	292601	292667	292848	292884
A3SS	1343	Lus10017366.g	chrscaffold511	+	287301	287395	287308	287395	286322	286697
A3SS	1344	Lus10017365.g	chrscaffold511	+	282790	282866	282805	282866	282606	282710
A3SS	1345	Lus10017365.g	chrscaffold511	+	283093	283164	283098	283164	282960	283019
A3SS	1346	Lus10017365.g	chrscaffold511	+	283621	283785	283701	283785	282960	283164
A3SS	1347	Lus10017343.g	chrscaffold511	+	197316	197574	197431	197574	196637	196808
A3SS	1348	Lus10017342.g	chrscaffold511	+	188531	189442	188543	189442	188011	188309
A3SS	1349	Lus10017342.g	chrscaffold511	+	188531	189442	188551	189442	188011	188309
A3SS	1350	Lus10017342.g	chrscaffold511	+	188543	189442	188551	189442	188011	188309
A3SS	1351	Lus10017342.g	chrscaffold511	+	189638	190012	189654	190012	188531	189442
A3SS	1352	Lus10017342.g	chrscaffold511	+	189638	190012	189657	190012	188531	189442
A3SS	1353	Lus10017342.g	chrscaffold511	+	189638	190012	189686	190012	188531	189442
A3SS	1354	Lus10017342.g	chrscaffold511	+	189654	190012	189657	190012	188531	189442
A3SS	1355	Lus10017342.g	chrscaffold511	+	189654	190012	189686	190012	188531	189442
A3SS	1356	Lus10017342.g	chrscaffold511	+	189657	190012	189686	190012	188531	189442
A3SS	1357	Lus10017342.g	chrscaffold511	+	192470	192593	192481	192593	192311	192382
A3SS	1358	Lus10017309.g	chrscaffold511	+	30174	30255	30190	30255	30011	30095
A3SS	1359	scaffold51.20	chrscaffold51	-	399290	400254	399290	400224	400971	401070
A3SS	1360	Lus10035965.g	chrscaffold76	+	482762	482914	482834	482914	482541	482669
A3SS	1361	Lus10033013.g	chrscaffold51	+	1229906	1229995	1229910	1229995	1229217	1229318
A3SS	1362	Lus10032999.g	chrscaffold51	+	1020614	1020740	1020621	1020740	1020378	1020481
A3SS	1363	Lus10032999.g	chrscaffold51	+	1021127	1021271	1021162	1021271	1020840	1021027
A3SS	1364	Lus10032990.g	chrscaffold51	+	959256	959415	959259	959415	959106	959162
A3SS	1365	Lus10032989.g	chrscaffold51	+	944754	945391	944782	945391	944593	944647
A3SS	1366	Lus10032989.g	chrscaffold51	+	944754	945391	945281	945391	944593	944647
A3SS	1367	Lus10032989.g	chrscaffold51	+	944782	945103	945012	945103	944593	944647
A3SS	1368	Lus10032989.g	chrscaffold51	+	944782	945391	945281	945391	944593	944647
A3SS	1369	Lus10032989.g	chrscaffold51	+	946139	946513	946230	946513	945927	946038
A3SS	1370	Lus10002851.g	chrscaffold97	+	69800	69934	69804	69934	69581	69699
A3SS	1371	Lus10032891.g	chrscaffold51	+	68534	68610	68544	68610	68373	68446
A3SS	1372	Lus10032888.g	chrscaffold51	-	39252	39486	39252	39479	40141	40246
A3SS	1373	Lus10003488.g	chrscaffold508	+	88121	88178	88173	88178	86844	86978
A3SS	1374	scaffold507.2	chrscaffold507	+	52939	53050	52954	53050	52075	52570
A3SS	1375	scaffold507.2	chrscaffold507	+	53817	54189	53865	54189	53618	53729
A3SS	1376	scaffold507.2	chrscaffold507	+	53817	54189	53970	54189	53618	53729
A3SS	1377	scaffold507.2	chrscaffold507	+	53865	54189	53970	54189	53618	53729
A3SS	1378	Lus10023707.g	chrscaffold505	+	701011	701086	701025	701086	700884	700927
A3SS	1379	Lus10008537.g	chrscaffold835	-	322377	322499	322377	322496	322761	322823
A3SS	1380	Lus10023686.g	chrscaffold505	+	575882	576051	575929	576051	575748	575785
A3SS	1381	Lus10023650.g	chrscaffold505	+	348680	349624	348730	349624	348234	348399
A3SS	1382	Lus10023650.g	chrscaffold505	+	348680	349624	348730	349624	348336	348426
A3SS	1383	Lus10023644.g	chrscaffold505	+	323227	323423	323260	323423	323054	323129
A3SS	1384	Lus10023612.g	chrscaffold505	-	151093	151219	151093	151188	151291	151454
A3SS	1385	Lus10015293.g	chrscaffold924	-	363157	363279	363157	363272	363449	363507
A3SS	1386	Lus10023603.g	chrscaffold505	+	95279	95368	95293	95368	95057	95098
A3SS	1387	Lus10023603.g	chrscaffold505	+	95692	95791	95713	95791	95447	95561
A3SS	1388	Lus10023593.g	chrscaffold505	-	52517	52610	52517	52589	52794	52960
A3SS	1389	Lus10023593.g	chrscaffold505	-	52517	52644	52517	52589	52794	52960
A3SS	1390	Lus10023593.g	chrscaffold505	-	52517	52644	52517	52610	52794	52960
A3SS	1391	Lus10033213.g	chrscaffold50	-	1382022	1382186	1382022	1382078	1382346	1382376
A3SS	1392	Lus10033139.g	chrscaffold50	+	72266	72361	72325	72361	71797	71888
A3SS	1393	Lus10033139.g	chrscaffold50	+	73083	73173	73118	73173	72952	73001
A3SS	1394	Lus10002222.g	chrscaffold499	+	63118	63764	63671	63764	62833	62935
A3SS	1395	Lus10015075.g	chrscaffold54	+	400609	400858	400789	400858	395717	395877
A3SS	1396	Lus10002884.g	chrscaffold498	+	112615	112755	112656	112755	112478	112541
A3SS	1397	Lus10002882.g	chrscaffold498	-	98021	98214	98021	98207	98294	98366
A3SS	1398	Lus10002876.g	chrscaffold498	-	41604	41858	41604	41845	41949	42075
A3SS	1399	Lus10009083.g	chrscaffold491	-	128974	129148	128974	129076	129174	129320
A3SS	1400	Lus10009083.g	chrscaffold491	-	131367	131557	131367	131517	131646	132000
A3SS	1401	Lus10008307.g	chrscaffold489	+	299900	300213	300166	300213	299400	299683
A3SS	1402	Lus10008307.g	chrscaffold489	+	302061	302126	302094	302126	301781	301845
A3SS	1403	Lus10008307.g	chrscaffold489	+	302061	302248	302105	302248	301781	301845
A3SS	1404	Lus10008307.g	chrscaffold489	+	302094	302248	302105	302248	301781	301845
A3SS	1405	Lus10008307.g	chrscaffold489	+	302580	302655	302584	302655	302094	302248
A3SS	1406	Lus10008307.g	chrscaffold489	+	302580	302655	302618	302655	302094	302248
A3SS	1407	Lus10008307.g	chrscaffold489	+	302580	302655	302626	302655	302094	302248
A3SS	1408	Lus10008307.g	chrscaffold489	+	302584	302655	302618	302655	302094	302248
A3SS	1409	Lus10008307.g	chrscaffold489	+	302584	302655	302626	302655	302094	302248
A3SS	1410	Lus10008307.g	chrscaffold489	+	302618	302655	302626	302655	302094	302248
A3SS	1411	Lus10008307.g	chrscaffold489	+	304535	305438	305231	305438	303934	304009
A3SS	1412	Lus10008307.g	chrscaffold489	+	305906	306009	305941	306009	305741	305812
A3SS	1413	Lus10008307.g	chrscaffold489	+	306086	306168	306091	306168	305741	305812
A3SS	1414	Lus10008307.g	chrscaffold489	+	306086	306168	306091	306168	305741	306009
A3SS	1415	Lus10008307.g	chrscaffold489	+	306719	307276	307193	307276	305741	306553
A3SS	1416	Lus10008307.g	chrscaffold489	+	306249	306308	306294	306308	306086	306168
A3SS	1417	Lus10008307.g	chrscaffold489	+	306394	306553	306420	306553	306091	306168
A3SS	1418	Lus10008307.g	chrscaffold489	+	307193	307276	307205	307276	306719	306762
A3SS	1419	Lus10008307.g	chrscaffold489	+	307615	307690	307629	307690	307458	307521
A3SS	1420	Lus10008307.g	chrscaffold489	+	308938	309040	308973	309040	308811	308856
A3SS	1421	Lus10008307.g	chrscaffold489	+	309386	309458	309396	309458	308973	309040
A3SS	1422	Lus10008307.g	chrscaffold489	+	310003	310257	310117	310257	309386	309458
A3SS	1423	Lus10008307.g	chrscaffold489	+	310339	310397	310362	310397	310003	310257
A3SS	1424	Lus10008306.g	chrscaffold489	-	269605	269841	269605	269806	270129	270260
A3SS	1425	Lus10008306.g	chrscaffold489	-	271257	271361	271257	271352	271572	271717
A3SS	1426	Lus10008306.g	chrscaffold489	-	273469	273597	273469	273593	273678	273821
A3SS	1427	Lus10008306.g	chrscaffold489	-	273912	274091	273912	273999	274178	274323
A3SS	1428	Lus10008306.g	chrscaffold489	-	274178	274323	274178	274248	274428	274665
A3SS	1429	Lus10008303.g	chrscaffold489	-	249976	250486	249976	250463	250558	250819
A3SS	1430	Lus10008299.g	chrscaffold489	+	217626	217706	217639	217706	216789	217146
A3SS	1431	Lus10008299.g	chrscaffold489	+	219869	220052	219901	220052	219419	219517
A3SS	1432	Lus10008299.g	chrscaffold489	+	219869	220052	219906	220052	219419	219517
A3SS	1433	Lus10008299.g	chrscaffold489	+	219901	220052	219906	220052	219419	219517
A3SS	1434	Lus10008299.g	chrscaffold489	+	221420	221515	221422	221515	221211	221307
A3SS	1435	Lus10008299.g	chrscaffold489	+	221617	221681	221622	221681	221420	221515
A3SS	1436	Lus10008299.g	chrscaffold489	+	221617	221846	221746	221846	221420	221515
A3SS	1437	Lus10008299.g	chrscaffold489	+	221746	221846	221758	221846	221617	221681
A3SS	1438	Lus10008297.g	chrscaffold489	+	201111	201671	201126	201671	200656	200759
A3SS	1439	Lus10008297.g	chrscaffold489	+	201759	201855	201791	201855	201111	201671
A3SS	1440	Lus10008288.g	chrscaffold489	-	160363	160430	160363	160417	160712	161308
A3SS	1441	Lus10008288.g	chrscaffold489	-	162706	163006	162706	162967	163548	163617
A3SS	1442	Lus10031618.g	chrscaffold863	-	1112784	1113514	1112784	1113510	1113968	1114074
A3SS	1443	Lus10008285.g	chrscaffold489	-	144950	145298	144950	145265	145861	146212
A3SS	1444	Lus10008285.g	chrscaffold489	-	144950	145307	144950	145265	145861	146212
A3SS	1445	Lus10008285.g	chrscaffold489	-	144950	145307	144950	145298	145861	146212
A3SS	1446	Lus10002054.g	chrscaffold752	-	49068	49616	49068	49509	49697	49755
A3SS	1447	Lus10033426.g	chrscaffold488	+	1298620	1298806	1298633	1298806	1298207	1298446
A3SS	1448	Lus10033422.g	chrscaffold488	+	1273132	1273217	1273137	1273217	1272782	1272851
A3SS	1449	Lus10033408.g	chrscaffold488	-	1205089	1205211	1205089	1205140	1205315	1205366
A3SS	1450	Lus10033408.g	chrscaffold488	-	1206332	1206410	1206332	1206400	1206707	1206794
A3SS	1451	Lus10033374.g	chrscaffold488	+	1000900	1001125	1000913	1001125	1000486	1000642
A3SS	1452	Lus10033368.g	chrscaffold488	-	966654	966853	966654	966840	967158	967206
A3SS	1453	Lus10033341.g	chrscaffold488	-	796194	796526	796194	796472	796624	796729
A3SS	1454	Lus10033331.g	chrscaffold488	+	722548	722718	722554	722718	722401	722464
A3SS	1455	Lus10033331.g	chrscaffold488	+	729838	730041	729841	730041	729318	729486
A3SS	1456	Lus10026241.g	chrscaffold898	-	287725	287955	287725	287767	288032	288104
A3SS	1457	Lus10026241.g	chrscaffold898	-	288032	288104	288032	288100	288203	288364
A3SS	1458	Lus10033321.g	chrscaffold488	+	670930	671131	670948	671131	670600	670729
A3SS	1459	Lus10033289.g	chrscaffold488	+	452878	454043	452881	454043	452208	452331
A3SS	1460	Lus10033275.g	chrscaffold488	+	378319	378512	378322	378512	378181	378237
A3SS	1461	Lus10006058.g	chrscaffold821	-	59280	59498	59280	59435	61442	61532
A3SS	1462	Lus10006058.g	chrscaffold821	-	62397	62527	62397	62499	62616	62690
A3SS	1463	Lus10033265.g	chrscaffold488	+	297496	297652	297511	297652	297364	297421
A3SS	1464	Lus10033243.g	chrscaffold488	+	199333	199493	199344	199493	198869	199265
A3SS	1465	Lus10033243.g	chrscaffold488	+	199333	199493	199352	199493	198869	199265
A3SS	1466	Lus10033243.g	chrscaffold488	+	199344	199493	199352	199493	198869	199265
A3SS	1467	Lus10033243.g	chrscaffold488	+	201000	201540	201008	201540	200524	200667
A3SS	1468	Lus10033243.g	chrscaffold488	+	202063	202612	202072	202612	201631	201905
A3SS	1469	Lus10017986.g	chrscaffold687	-	224351	224497	224351	224443	224803	224936
A3SS	1470	Lus10017986.g	chrscaffold687	-	225106	225256	225106	225251	225631	225685
A3SS	1471	Lus10001919.g	chrscaffold811	+	15403	15506	15406	15506	15125	15169
A3SS	1472	Lus10005184.g	chrscaffold485	-	200262	200430	200262	200427	200562	200721
A3SS	1473	Lus10005184.g	chrscaffold485	-	202162	202293	202162	202260	202385	202455
A3SS	1474	Lus10005173.g	chrscaffold485	-	93814	94177	93814	94143	94448	95378
A3SS	1475	Lus10015355.g	chrscaffold635	+	108395	108534	108487	108534	108026	108268
A3SS	1476	Lus10005168.g	chrscaffold485	-	23589	23713	23589	23687	23901	24794
A3SS	1477	scaffold482.10	chrscaffold482	+	175731	175782	175744	175782	175568	175657
A3SS	1478	Lus10008197.g	chrscaffold480	-	317468	317703	317468	317685	317839	318453
A3SS	1479	Lus10008196.g	chrscaffold480	-	313255	313363	313255	313352	313591	313780
A3SS	1480	Lus10008196.g	chrscaffold480	-	313255	313363	313255	313352	313912	314092
A3SS	1481	Lus10004576.g	chrscaffold48	-	188688	188795	188688	188777	189186	189250
A3SS	1482	Lus10004576.g	chrscaffold48	-	189186	189250	189186	189244	189335	189585
A3SS	1483	Lus10004561.g	chrscaffold48	-	120422	120509	120422	120506	120755	120866
A3SS	1484	Lus10004553.g	chrscaffold48	+	93825	93910	93831	93910	93654	93731
A3SS	1485	Lus10004552.g	chrscaffold48	-	89037	89202	89037	89183	89279	89373
A3SS	1486	Lus10004552.g	chrscaffold48	-	89037	89206	89037	89183	89279	89373
A3SS	1487	Lus10004552.g	chrscaffold48	-	89037	89206	89037	89202	89279	89373
A3SS	1488	Lus10004551.g	chrscaffold48	-	77200	77346	77200	77343	77646	77910
A3SS	1489	Lus10002865.g	chrscaffold97	+	129525	129601	129540	129601	129356	129440
A3SS	1490	Lus10004543.g	chrscaffold48	-	42845	43010	42845	43007	43088	43365
A3SS	1491	Lus10011696.g	chrscaffold476	+	305155	305259	305182	305259	304758	304838
A3SS	1492	Lus10011696.g	chrscaffold476	+	306373	306547	306439	306547	305928	306026
A3SS	1493	Lus10011683.g	chrscaffold476	+	99319	99440	99344	99440	98894	99255
A3SS	1494	Lus10011683.g	chrscaffold476	+	99829	100105	99913	100105	99658	99745
A3SS	1495	Lus10011683.g	chrscaffold476	+	99829	100116	99880	100116	99658	99745
A3SS	1496	Lus10010531.g	chrscaffold680	+	176555	176644	176574	176644	176251	176326
A3SS	1497	Lus10010531.g	chrscaffold680	+	177394	177479	177397	177479	177152	177286
A3SS	1498	Lus10010531.g	chrscaffold680	+	179105	179237	179130	179237	178878	179024
A3SS	1499	Lus10038137.g	chrscaffold475	-	1910404	1910474	1910404	1910457	1910564	1910615
A3SS	1500	Lus10038137.g	chrscaffold475	-	1910687	1911473	1910687	1910754	1911647	1911846
A3SS	1501	Lus10038110.g	chrscaffold475	-	1630323	1630482	1630323	1630402	1630672	1630768
A3SS	1502	Lus10038107.g	chrscaffold475	-	1602120	1602278	1602120	1602267	1602355	1602427
A3SS	1503	Lus10038102.g	chrscaffold475	-	1563724	1564055	1563724	1563869	1564212	1564284
A3SS	1504	Lus10038096.g	chrscaffold475	-	1515593	1516075	1515593	1516052	1516151	1516205
A3SS	1505	Lus10038096.g	chrscaffold475	-	1516798	1516973	1516798	1516943	1517090	1517212
A3SS	1506	Lus10038096.g	chrscaffold475	-	1517090	1517227	1517090	1517212	1517369	1517653
A3SS	1507	Lus10038096.g	chrscaffold475	-	1518071	1518197	1518071	1518174	1518264	1518610
A3SS	1508	Lus10038096.g	chrscaffold475	-	1519622	1519737	1519622	1519734	1519849	1520003
A3SS	1509	Lus10038096.g	chrscaffold475	-	1519849	1520003	1519849	1519998	1520612	1520679
A3SS	1510	Lus10038096.g	chrscaffold475	-	1520788	1520929	1520788	1520925	1521029	1521211
A3SS	1511	Lus10038090.g	chrscaffold475	-	1466539	1466673	1466539	1466669	1466782	1466944
A3SS	1512	Lus10038086.g	chrscaffold475	+	1436702	1436876	1436806	1436876	1436463	1436596
A3SS	1513	Lus10038086.g	chrscaffold475	+	1437442	1437518	1437446	1437518	1436975	1437342
A3SS	1514	Lus10038086.g	chrscaffold475	+	1437442	1437518	1437446	1437518	1437225	1437346
A3SS	1515	Lus10038086.g	chrscaffold475	+	1437987	1438154	1438018	1438154	1437601	1437870
A3SS	1516	Lus10038086.g	chrscaffold475	+	1437987	1438154	1438056	1438154	1437601	1437870
A3SS	1517	Lus10038086.g	chrscaffold475	+	1437987	1438154	1438069	1438154	1437601	1437870
A3SS	1518	Lus10038086.g	chrscaffold475	+	1438018	1438154	1438056	1438154	1437601	1437870
A3SS	1519	Lus10038086.g	chrscaffold475	+	1438018	1438154	1438069	1438154	1437601	1437870
A3SS	1520	Lus10038086.g	chrscaffold475	+	1438056	1438154	1438069	1438154	1437601	1437870
A3SS	1521	Lus10038086.g	chrscaffold475	+	1439393	1439474	1439424	1439474	1438955	1439297
A3SS	1522	Lus10038086.g	chrscaffold475	+	1439779	1439897	1439805	1439897	1439592	1439658
A3SS	1523	Lus10038086.g	chrscaffold475	+	1439975	1440105	1439995	1440105	1439779	1439897
A3SS	1524	Lus10038086.g	chrscaffold475	+	1440981	1441090	1441003	1441090	1440667	1440896
A3SS	1525	Lus10038086.g	chrscaffold475	+	1441429	1441499	1441453	1441499	1441169	1441331
A3SS	1526	Lus10038078.g	chrscaffold475	-	1310908	1311254	1310908	1311014	1311354	1312109
A3SS	1527	Lus10038070.g	chrscaffold475	+	1205428	1205629	1205542	1205629	1205313	1205367
A3SS	1528	Lus10038070.g	chrscaffold475	+	1206518	1206653	1206542	1206653	1205869	1206034
A3SS	1529	Lus10038070.g	chrscaffold475	+	1212663	1212730	1212667	1212730	1207703	1207809
A3SS	1530	Lus10038067.g	chrscaffold475	+	1166825	1167069	1166957	1167069	1165630	1166546
A3SS	1531	Lus10038067.g	chrscaffold475	+	1166825	1167069	1166960	1167069	1165630	1166546
A3SS	1532	Lus10038067.g	chrscaffold475	+	1166957	1167069	1166960	1167069	1165630	1166546
A3SS	1533	Lus10038067.g	chrscaffold475	+	1166825	1167069	1166864	1167069	1165646	1166546
A3SS	1534	Lus10038067.g	chrscaffold475	+	1168777	1168866	1168840	1168866	1168598	1168697
A3SS	1535	Lus10038067.g	chrscaffold475	+	1172373	1172949	1172862	1172949	1171814	1172281
A3SS	1536	Lus10038067.g	chrscaffold475	+	1172862	1172949	1172870	1172949	1172373	1172437
A3SS	1537	Lus10038045.g	chrscaffold475	-	1009972	1010055	1009972	1010039	1010313	1010434
A3SS	1538	Lus10038039.g	chrscaffold475	-	976752	976848	976752	976827	976927	977006
A3SS	1539	Lus10038035.g	chrscaffold475	+	958254	958444	958388	958444	958058	958133
A3SS	1540	Lus10038031.g	chrscaffold475	-	944477	944573	944477	944560	944649	944796
A3SS	1541	Lus10038031.g	chrscaffold475	-	944338	944595	944338	944573	944649	944967
A3SS	1542	Lus10038031.g	chrscaffold475	-	945569	945737	945569	945703	946001	946115
A3SS	1543	Lus10038031.g	chrscaffold475	-	946213	946327	946213	946322	946453	946672
A3SS	1544	Lus10038031.g	chrscaffold475	-	947040	947427	947040	947220	947537	947728
A3SS	1545	Lus10037997.g	chrscaffold475	-	767039	767204	767039	767196	767380	767903
A3SS	1546	Lus10037997.g	chrscaffold475	-	770527	770766	770527	770747	771253	771706
A3SS	1547	Lus10016694.g	chrscaffold903	+	88666	88804	88679	88804	88352	88599
A3SS	1548	Lus10016694.g	chrscaffold903	+	90202	90336	90210	90336	90009	90117
A3SS	1549	Lus10016694.g	chrscaffold903	+	90202	90484	90421	90484	90009	90117
A3SS	1550	Lus10037989.g	chrscaffold475	-	721131	721332	721131	721311	721701	722249
A3SS	1551	Lus10037989.g	chrscaffold475	-	722776	723662	722776	723630	723832	723911
A3SS	1552	Lus10037969.g	chrscaffold475	+	613128	613218	613161	613218	612731	612776
A3SS	1553	Lus10037965.g	chrscaffold475	-	594250	594349	594250	594309	594580	594736
A3SS	1554	Lus10037959.g	chrscaffold475	+	567635	567813	567771	567813	567458	567532
A3SS	1555	Lus10037933.g	chrscaffold475	+	428598	428725	428612	428725	428381	428521
A3SS	1556	Lus10037932.g	chrscaffold475	+	421872	421952	421875	421952	420863	421057
A3SS	1557	Lus10037932.g	chrscaffold475	+	421872	421952	421878	421952	420863	421057
A3SS	1558	Lus10037932.g	chrscaffold475	+	421875	421952	421878	421952	420863	421057
A3SS	1559	Lus10037929.g	chrscaffold475	-	408043	408161	408043	408126	408825	408871
A3SS	1560	Lus10037924.g	chrscaffold475	+	374527	374623	374534	374623	372775	374169
A3SS	1561	Lus10037924.g	chrscaffold475	+	374095	374169	374112	374169	373522	373582
A3SS	1562	Lus10037923.g	chrscaffold475	+	369467	369566	369495	369566	369232	369352
A3SS	1563	Lus10037915.g	chrscaffold475	+	324933	325008	324945	325008	324209	324281
A3SS	1564	Lus10037915.g	chrscaffold475	+	324933	325015	324936	325015	324209	324281
A3SS	1565	Lus10037915.g	chrscaffold475	+	324933	325015	324964	325015	324209	324281
A3SS	1566	Lus10037915.g	chrscaffold475	+	324936	325015	324945	325015	324209	324281
A3SS	1567	Lus10037915.g	chrscaffold475	+	324936	325015	324964	325015	324209	324281
A3SS	1568	Lus10037915.g	chrscaffold475	+	324945	325015	324964	325015	324209	324281
A3SS	1569	Lus10037915.g	chrscaffold475	+	327164	327239	327175	327239	327028	327102
A3SS	1570	Lus10036153.g	chrscaffold76	+	1519177	1519524	1519187	1519524	1518456	1518539
A3SS	1571	Lus10036153.g	chrscaffold76	+	1520845	1521010	1520853	1521010	1520305	1520345
A3SS	1572	Lus10036153.g	chrscaffold76	+	1520845	1521010	1520923	1521010	1520305	1520345
A3SS	1573	Lus10036153.g	chrscaffold76	+	1520853	1521010	1520923	1521010	1520305	1520345
A3SS	1574	Lus10036153.g	chrscaffold76	+	1521302	1521776	1521425	1521776	1521112	1521227
A3SS	1575	Lus10036153.g	chrscaffold76	+	1521520	1521776	1521719	1521776	1521302	1521383
A3SS	1576	Lus10036153.g	chrscaffold76	+	1521639	1521776	1521719	1521776	1521520	1521545
A3SS	1577	Lus10036153.g	chrscaffold76	+	1521639	1521776	1521740	1521776	1521520	1521545
A3SS	1578	Lus10036153.g	chrscaffold76	+	1521719	1521776	1521740	1521776	1521520	1521545
A3SS	1579	Lus10036153.g	chrscaffold76	+	1523075	1523133	1523078	1523133	1521520	1521776
A3SS	1580	Lus10036153.g	chrscaffold76	+	1523078	1523133	1523090	1523133	1521719	1521776
A3SS	1581	Lus10036153.g	chrscaffold76	+	1524050	1524158	1524058	1524158	1523224	1523290
A3SS	1582	Lus10036153.g	chrscaffold76	+	1524050	1524158	1524093	1524158	1523224	1523290
A3SS	1583	Lus10036153.g	chrscaffold76	+	1524058	1524158	1524093	1524158	1523224	1523290
A3SS	1584	Lus10036153.g	chrscaffold76	+	1523981	1524158	1524050	1524158	1523721	1523796
A3SS	1585	Lus10036153.g	chrscaffold76	+	1526805	1527006	1526809	1527006	1525469	1525610
A3SS	1586	Lus10036153.g	chrscaffold76	+	1526805	1527006	1526855	1527006	1525469	1525610
A3SS	1587	Lus10036153.g	chrscaffold76	+	1526809	1527006	1526855	1527006	1525469	1525610
A3SS	1588	Lus10036153.g	chrscaffold76	+	1527560	1528066	1527671	1528066	1527314	1527467
A3SS	1589	Lus10036153.g	chrscaffold76	+	1527560	1528066	1527682	1528066	1527314	1527467
A3SS	1590	Lus10036153.g	chrscaffold76	+	1527671	1528066	1527682	1528066	1527314	1527467
A3SS	1591	Lus10036153.g	chrscaffold76	+	1530013	1530135	1530061	1530135	1529130	1529887
A3SS	1592	Lus10036153.g	chrscaffold76	+	1530334	1530616	1530370	1530616	1530013	1530135
A3SS	1593	Lus10036153.g	chrscaffold76	+	1530370	1531157	1530733	1531157	1530013	1530135
A3SS	1594	Lus10036153.g	chrscaffold76	+	1530370	1530616	1530380	1530616	1530061	1530135
A3SS	1595	Lus10037881.g	chrscaffold475	+	187162	187316	187185	187316	186833	186889
A3SS	1596	Lus10037881.g	chrscaffold475	+	187428	187514	187451	187514	187185	187316
A3SS	1597	Lus10037870.g	chrscaffold475	+	133746	134083	133783	134083	133537	133650
A3SS	1598	Lus10037870.g	chrscaffold475	+	134442	134909	134447	134909	133746	134083
A3SS	1599	Lus10010082.g	chrscaffold722	-	129816	130307	129816	129964	130407	130593
A3SS	1600	Lus10010082.g	chrscaffold722	-	130222	130314	130222	130307	130407	130593
A3SS	1601	Lus10037853.g	chrscaffold475	-	73014	73119	73014	73116	73598	73654
A3SS	1602	Lus10037846.g	chrscaffold475	+	49609	49864	49660	49864	49451	49529
A3SS	1603	Lus10037846.g	chrscaffold475	+	49609	49864	49687	49864	49451	49529
A3SS	1604	Lus10037846.g	chrscaffold475	+	49660	49864	49687	49864	49451	49529
A3SS	1605	Lus10037841.g	chrscaffold475	-	26333	26529	26333	26480	26593	26687
A3SS	1606	Lus10037841.g	chrscaffold475	-	26333	26529	26333	26493	26593	26867
A3SS	1607	Lus10037841.g	chrscaffold475	-	26333	26687	26333	26529	26811	26867
A3SS	1608	Lus10037841.g	chrscaffold475	-	27290	27408	27290	27375	27526	27651
A3SS	1609	Lus10037841.g	chrscaffold475	-	27728	27955	27728	27943	28027	28316
A3SS	1610	Lus10037841.g	chrscaffold475	-	28394	28532	28394	28507	28639	28698
A3SS	1611	Lus10037841.g	chrscaffold475	-	28394	28532	28394	28522	28639	28712
A3SS	1612	Lus10037841.g	chrscaffold475	-	28639	28712	28639	28698	28795	28894
A3SS	1613	Lus10037841.g	chrscaffold475	-	28639	28712	28639	28654	28795	29190
A3SS	1614	Lus10037841.g	chrscaffold475	-	30513	31388	30513	30937	31621	31725
A3SS	1615	Lus10037841.g	chrscaffold475	-	31312	31388	31312	31385	31621	31725
A3SS	1616	scaffold473.17	chrscaffold473	-	414699	414728	414699	414723	414838	414900
A3SS	1617	Lus10024964.g	chrscaffold473	-	957435	957506	957435	957474	957596	957681
A3SS	1618	Lus10036133.g	chrscaffold76	-	1412793	1413548	1412793	1412954	1413943	1414092
A3SS	1619	Lus10036133.g	chrscaffold76	-	1413394	1413568	1413394	1413548	1413943	1414092
A3SS	1620	Lus10024927.g	chrscaffold473	-	799999	800464	799999	800457	800688	801032
A3SS	1621	Lus10024924.g	chrscaffold473	+	788463	788600	788515	788600	788143	788295
A3SS	1622	Lus10024899.g	chrscaffold473	+	644598	646470	644655	646470	644458	644575
A3SS	1623	Lus10024895.g	chrscaffold473	-	623865	624035	623865	624006	624840	625061
A3SS	1624	Lus10024895.g	chrscaffold473	-	625581	625750	625581	625689	625822	625938
A3SS	1625	Lus10005007.g	chrscaffold637	+	16719	17003	16919	17003	16005	16216
A3SS	1626	Lus10005007.g	chrscaffold637	+	17088	17157	17125	17157	16934	17003
A3SS	1627	Lus10005007.g	chrscaffold637	+	17287	17379	17294	17379	17088	17157
A3SS	1628	Lus10005007.g	chrscaffold637	+	18684	18830	18698	18830	18324	18449
A3SS	1629	Lus10005007.g	chrscaffold637	+	20397	20484	20399	20484	19691	19905
A3SS	1630	Lus10005007.g	chrscaffold637	+	20397	20484	20410	20484	19691	19905
A3SS	1631	Lus10005007.g	chrscaffold637	+	20399	20484	20410	20484	19691	19905
A3SS	1632	Lus10005007.g	chrscaffold637	+	20598	20655	20607	20655	20397	20484
A3SS	1633	Lus10005007.g	chrscaffold637	+	20740	20830	20777	20830	20598	20655
A3SS	1634	Lus10005007.g	chrscaffold637	+	20922	21009	20946	21009	20740	20830
A3SS	1635	Lus10024876.g	chrscaffold473	-	514997	518665	514997	515145	518932	519001
A3SS	1636	Lus10024876.g	chrscaffold473	-	515975	519010	515975	519001	519112	519181
A3SS	1637	Lus10024868.g	chrscaffold473	-	476761	477147	476761	476845	477230	477364
A3SS	1638	Lus10024860.g	chrscaffold473	+	448090	448324	448139	448324	447817	447892
A3SS	1639	Lus10024860.g	chrscaffold473	+	448740	448808	448778	448808	448548	448593
A3SS	1640	Lus10024826.g	chrscaffold473	-	229314	230058	229314	229480	230699	231209
A3SS	1641	Lus10024805.g	chrscaffold473	-	90801	90900	90801	90896	91050	91163
A3SS	1642	Lus10013044.g	chrscaffold751	+	329251	329587	329341	329587	328680	328828
A3SS	1643	Lus10013044.g	chrscaffold751	+	330232	330562	330405	330562	330063	330142
A3SS	1644	Lus10013044.g	chrscaffold751	+	333860	333923	333879	333923	333315	333501
A3SS	1645	Lus10013044.g	chrscaffold751	+	334561	334681	334597	334681	334334	334487
A3SS	1646	Lus10027383.g	chrscaffold472	-	1061147	1061236	1061147	1061182	1061783	1061855
A3SS	1647	Lus10027360.g	chrscaffold472	-	933191	933525	933191	933518	933606	933741
A3SS	1648	Lus10027349.g	chrscaffold472	+	883559	883696	883572	883696	883163	883438
A3SS	1649	Lus10027349.g	chrscaffold472	+	883559	883696	883572	883696	883343	883428
A3SS	1650	Lus10027341.g	chrscaffold472	+	834863	835006	834896	835006	834692	834772
A3SS	1651	Lus10002698.g	chrscaffold530	+	31956	32054	31965	32054	31774	31850
A3SS	1652	Lus10027313.g	chrscaffold472	-	747708	747867	747708	747803	747935	747968
A3SS	1653	Lus10027289.g	chrscaffold472	+	643526	643807	643662	643807	643149	643398
A3SS	1654	Lus10027289.g	chrscaffold472	+	644548	644968	644687	644968	644244	644340
A3SS	1655	Lus10033345.g	chrscaffold488	+	824703	824851	824744	824851	824476	824628
A3SS	1656	Lus10033345.g	chrscaffold488	+	828070	828275	828163	828275	827818	827983
A3SS	1657	Lus10027247.g	chrscaffold472	-	472038	472285	472038	472245	472358	472459
A3SS	1658	Lus10027247.g	chrscaffold472	-	472565	472634	472565	472630	472715	472756
A3SS	1659	Lus10027196.g	chrscaffold472	+	235026	235139	235046	235139	234805	234946
A3SS	1660	Lus10040490.g	chrscaffold86	+	2168983	2169149	2168992	2169149	2168814	2168901
A3SS	1661	Lus10032679.g	chrscaffold82	+	51212	51398	51222	51398	51015	51126
A3SS	1662	Lus10027155.g	chrscaffold472	+	44767	44899	44797	44899	44322	44388
A3SS	1663	Lus10009188.g	chrscaffold471	-	251955	252159	251955	252156	252277	252356
A3SS	1664	Lus10017398.g	chrscaffold511	+	420485	420602	420525	420602	419693	420061
A3SS	1665	Lus10017398.g	chrscaffold511	+	427531	427618	427534	427618	427065	427257
A3SS	1666	Lus10006528.g	chrscaffold678	-	65506	65687	65506	65542	65889	65954
A3SS	1667	Lus10010242.g	chrscaffold468	+	390042	390832	390160	390832	389422	389520
A3SS	1668	Lus10010242.g	chrscaffold468	+	391496	391562	391500	391562	391273	391402
A3SS	1669	Lus10010242.g	chrscaffold468	+	391496	391695	391625	391695	391273	391402
A3SS	1670	Lus10010242.g	chrscaffold468	+	392124	392235	392127	392235	391928	392036
A3SS	1671	Lus10010242.g	chrscaffold468	+	392314	392420	392330	392420	392124	392235
A3SS	1672	Lus10010242.g	chrscaffold468	+	392738	393835	392817	393835	392528	392646
A3SS	1673	Lus10022525.g	chrscaffold465	-	246784	246892	246784	246866	246975	247162
A3SS	1674	Lus10016216.g	chrscaffold947	+	253168	253314	253212	253314	252790	252925
A3SS	1675	Lus10016216.g	chrscaffold947	+	259365	259521	259413	259521	259181	259278
A3SS	1676	Lus10035857.g	chrscaffold464	+	1659126	1659681	1659527	1659681	1658232	1659045
A3SS	1677	Lus10035857.g	chrscaffold464	+	1662490	1662698	1662594	1662698	1662243	1662403
A3SS	1678	Lus10035853.g	chrscaffold464	-	1632664	1632892	1632664	1632751	1633217	1633342
A3SS	1679	Lus10035853.g	chrscaffold464	-	1635237	1635512	1635237	1635336	1635639	1635760
A3SS	1680	Lus10035851.g	chrscaffold464	+	1625837	1625909	1625850	1625909	1625395	1625487
A3SS	1681	Lus10035851.g	chrscaffold464	+	1626819	1626901	1626822	1626901	1626581	1626700
A3SS	1682	Lus10035845.g	chrscaffold464	-	1601327	1601405	1601327	1601402	1601482	1601514
A3SS	1683	Lus10035845.g	chrscaffold464	-	1602309	1602717	1602309	1602468	1603063	1603142
A3SS	1684	Lus10035832.g	chrscaffold464	-	1540866	1540960	1540866	1540955	1541071	1541289
A3SS	1685	Lus10035831.g	chrscaffold464	+	1537855	1538095	1537859	1538095	1537187	1537242
A3SS	1686	Lus10035830.g	chrscaffold464	-	1530204	1530530	1530204	1530525	1530615	1530666
A3SS	1687	Lus10035830.g	chrscaffold464	-	1531604	1531728	1531604	1531720	1531813	1533282
A3SS	1688	Lus10035830.g	chrscaffold464	-	1533368	1533590	1533368	1533586	1533810	1534508
A3SS	1689	Lus10035825.g	chrscaffold464	+	1504260	1504779	1504328	1504779	1504021	1504147
A3SS	1690	Lus10035822.g	chrscaffold464	+	1483227	1483749	1483279	1483749	1483099	1483141
A3SS	1691	Lus10035822.g	chrscaffold464	+	1483227	1483749	1483324	1483749	1483099	1483141
A3SS	1692	Lus10035822.g	chrscaffold464	+	1483279	1483749	1483324	1483749	1483099	1483141
A3SS	1693	Lus10035822.g	chrscaffold464	+	1485098	1485199	1485105	1485199	1484955	1485018
A3SS	1694	Lus10035822.g	chrscaffold464	+	1487258	1487371	1487268	1487371	1487044	1487176
A3SS	1695	Lus10035822.g	chrscaffold464	+	1487480	1487559	1487488	1487559	1487258	1487371
A3SS	1696	Lus10035789.g	chrscaffold464	-	1359520	1359767	1359520	1359707	1359816	1359885
A3SS	1697	Lus10035766.g	chrscaffold464	+	1252160	1252352	1252178	1252352	1252018	1252094
A3SS	1698	Lus10035739.g	chrscaffold464	+	1152114	1152200	1152118	1152200	1151839	1151917
A3SS	1699	Lus10035737.g	chrscaffold464	+	1139511	1139598	1139517	1139598	1139307	1139398
A3SS	1700	Lus10035737.g	chrscaffold464	+	1139511	1139598	1139520	1139598	1139358	1139398
A3SS	1701	Lus10035720.g	chrscaffold464	+	1070353	1071014	1070488	1071014	1069820	1069942
A3SS	1702	Lus10035720.g	chrscaffold464	+	1070468	1071016	1070488	1071016	1069820	1069942
A3SS	1703	Lus10035705.g	chrscaffold464	+	1006074	1007025	1006159	1007025	1005385	1005616
A3SS	1704	Lus10035705.g	chrscaffold464	+	1007532	1007609	1007534	1007609	1007196	1007410
A3SS	1705	Lus10035703.g	chrscaffold464	-	986253	986398	986253	986353	986799	987293
A3SS	1706	Lus10035701.g	chrscaffold464	+	979989	980559	980003	980559	979447	979783
A3SS	1707	Lus10035683.g	chrscaffold464	+	900535	900649	900538	900649	900219	900435
A3SS	1708	Lus10035683.g	chrscaffold464	+	903064	903142	903080	903142	902291	902408
A3SS	1709	Lus10035682.g	chrscaffold464	-	892571	892628	892571	892621	892720	893188
A3SS	1710	Lus10035682.g	chrscaffold464	-	894514	894657	894514	894652	894909	895046
A3SS	1711	Lus10035682.g	chrscaffold464	-	894909	895046	894909	894946	897000	897229
A3SS	1712	Lus10035679.g	chrscaffold464	+	880050	880254	880135	880254	879825	879906
A3SS	1713	Lus10035679.g	chrscaffold464	+	882689	882854	882712	882854	882308	882503
A3SS	1714	Lus10035671.g	chrscaffold464	-	832306	832619	832306	832462	832767	832876
A3SS	1715	Lus10035671.g	chrscaffold464	-	832767	832888	832767	832876	832991	833185
A3SS	1716	Lus10035671.g	chrscaffold464	-	834485	834555	834485	834546	834647	834768
A3SS	1717	Lus10035671.g	chrscaffold464	-	836958	837168	836958	837054	837417	837500
A3SS	1718	Lus10035671.g	chrscaffold464	-	838068	838206	838068	838187	838288	838357
A3SS	1719	Lus10035640.g	chrscaffold464	+	702738	703011	702745	703011	702223	702640
A3SS	1720	Lus10035633.g	chrscaffold464	-	675281	675464	675281	675418	675655	675739
A3SS	1721	Lus10035613.g	chrscaffold464	+	601891	602042	601893	602042	601650	601798
A3SS	1722	Lus10035613.g	chrscaffold464	+	602330	603756	603563	603756	602124	602250
A3SS	1723	Lus10035610.g	chrscaffold464	-	591785	592090	591785	591974	592329	592382
A3SS	1724	Lus10017983.g	chrscaffold687	+	209502	210236	209550	210236	209190	209454
A3SS	1725	Lus10035589.g	chrscaffold464	+	484262	484905	484307	484905	483827	484068
A3SS	1726	Lus10035589.g	chrscaffold464	+	484262	484905	484312	484905	483827	484068
A3SS	1727	Lus10035589.g	chrscaffold464	+	484262	484905	484339	484905	483827	484068
A3SS	1728	Lus10035589.g	chrscaffold464	+	484307	484905	484312	484905	483827	484068
A3SS	1729	Lus10035589.g	chrscaffold464	+	484307	484905	484339	484905	483827	484068
A3SS	1730	Lus10035589.g	chrscaffold464	+	484312	484905	484339	484905	483827	484068
A3SS	1731	Lus10035589.g	chrscaffold464	+	485323	486293	485333	486293	484312	484905
A3SS	1732	Lus10017338.g	chrscaffold511	+	163200	163307	163215	163307	163026	163088
A3SS	1733	Lus10035580.g	chrscaffold464	-	438407	438728	438407	438607	438856	438993
A3SS	1734	Lus10035576.g	chrscaffold464	-	415859	416663	415859	416651	417011	417249
A3SS	1735	Lus10035573.g	chrscaffold464	-	393298	393897	393298	393706	394224	394485
A3SS	1736	Lus10035573.g	chrscaffold464	-	393798	393959	393798	393897	394224	394485
A3SS	1737	Lus10035561.g	chrscaffold464	+	307758	307861	307789	307861	307597	307686
A3SS	1738	Lus10035561.g	chrscaffold464	+	307758	308016	307880	308016	307597	307686
A3SS	1739	Lus10035545.g	chrscaffold464	-	213715	213852	213715	213841	213943	214450
A3SS	1740	Lus10035537.g	chrscaffold464	+	189180	189392	189208	189392	188851	189032
A3SS	1741	Lus10035534.g	chrscaffold464	-	175818	175928	175818	175917	175998	176121
A3SS	1742	Lus10035534.g	chrscaffold464	-	180340	180602	180340	180551	180914	181073
A3SS	1743	Lus10032680.g	chrscaffold82	-	55242	55336	55242	55323	55436	55573
A3SS	1744	Lus10037433.g	chrscaffold462	-	1804328	1804474	1804328	1804421	1804820	1804875
A3SS	1745	Lus10037425.g	chrscaffold462	-	1773723	1773811	1773723	1773792	1774033	1774141
A3SS	1746	Lus10015124.g	chrscaffold866	-	139956	140010	139956	140001	140094	140300
A3SS	1747	Lus10015124.g	chrscaffold866	-	140094	140313	140094	140300	140387	140484
A3SS	1748	Lus10037410.g	chrscaffold462	-	1710423	1710503	1710423	1710498	1710584	1710675
A3SS	1749	Lus10037400.g	chrscaffold462	+	1677603	1677686	1677611	1677686	1677130	1677253
A3SS	1750	Lus10037400.g	chrscaffold462	+	1678739	1679677	1678742	1679677	1678458	1678529
A3SS	1751	Lus10037383.g	chrscaffold462	-	1581891	1581984	1581891	1581980	1582271	1582337
A3SS	1752	Lus10037368.g	chrscaffold462	-	1527014	1527648	1527014	1527643	1527939	1528053
A3SS	1753	Lus10037365.g	chrscaffold462	+	1512021	1512078	1512024	1512078	1511269	1511455
A3SS	1754	Lus10037346.g	chrscaffold462	+	1426756	1426852	1426759	1426852	1426061	1426500
A3SS	1755	Lus10037346.g	chrscaffold462	+	1427171	1427221	1427177	1427221	1426950	1427066
A3SS	1756	Lus10008492.g	chrscaffold835	-	80856	81712	80856	81615	82110	82173
A3SS	1757	Lus10037341.g	chrscaffold462	+	1405509	1405751	1405659	1405751	1405228	1405402
A3SS	1758	Lus10037327.g	chrscaffold462	-	1333557	1333686	1333557	1333662	1333857	1333969
A3SS	1759	Lus10037327.g	chrscaffold462	-	1334198	1334386	1334198	1334308	1334483	1334604
A3SS	1760	Lus10037321.g	chrscaffold462	+	1304937	1305024	1304943	1305024	1304758	1304830
A3SS	1761	Lus10037321.g	chrscaffold462	+	1310025	1310130	1310044	1310130	1309811	1309898
A3SS	1762	Lus10037318.g	chrscaffold462	-	1296537	1296797	1296537	1296743	1296923	1297151
A3SS	1763	Lus10037318.g	chrscaffold462	-	1296537	1296828	1296537	1296743	1296923	1297151
A3SS	1764	Lus10037318.g	chrscaffold462	-	1296537	1296828	1296537	1296797	1296923	1297151
A3SS	1765	Lus10037306.g	chrscaffold462	+	1239262	1240023	1239931	1240023	1238963	1239043
A3SS	1766	Lus10037293.g	chrscaffold462	-	1167383	1167446	1167383	1167443	1167547	1167647
A3SS	1767	Lus10037293.g	chrscaffold462	-	1167547	1167692	1167547	1167647	1168096	1168590
A3SS	1768	Lus10037293.g	chrscaffold462	-	1170864	1171377	1170864	1170978	1171815	1171921
A3SS	1769	Lus10037293.g	chrscaffold462	-	1170864	1171391	1170864	1170978	1171815	1171921
A3SS	1770	Lus10037293.g	chrscaffold462	-	1170864	1171391	1170864	1171377	1171815	1171921
A3SS	1771	Lus10037278.g	chrscaffold462	-	1112803	1112867	1112803	1112864	1113500	1113616
A3SS	1772	Lus10007093.g	chrscaffold772	+	183163	183349	183173	183349	183032	183085
A3SS	1773	Lus10007093.g	chrscaffold772	+	183163	183349	183241	183349	183032	183085
A3SS	1774	Lus10007093.g	chrscaffold772	+	183173	183349	183241	183349	183032	183085
A3SS	1775	Lus10037272.g	chrscaffold462	+	1084302	1084500	1084403	1084500	1083697	1083808
A3SS	1776	Lus10037272.g	chrscaffold462	+	1084597	1084729	1084608	1084729	1084302	1084500
A3SS	1777	Lus10037272.g	chrscaffold462	+	1086447	1086525	1086457	1086525	1085678	1085795
A3SS	1778	Lus10037246.g	chrscaffold462	+	980121	980283	980211	980283	979561	979714
A3SS	1779	Lus10037246.g	chrscaffold462	+	985207	985368	985245	985368	985061	985128
A3SS	1780	Lus10037246.g	chrscaffold462	+	985650	985849	985675	985849	985207	985368
A3SS	1781	Lus10020942.g	chrscaffold711	-	765012	765150	765012	765129	765259	765366
A3SS	1782	Lus10020942.g	chrscaffold711	-	765012	765155	765012	765129	765259	765366
A3SS	1783	Lus10020942.g	chrscaffold711	-	765012	765155	765012	765150	765259	765366
A3SS	1784	Lus10020942.g	chrscaffold711	-	765449	765575	765449	765524	765659	765700
A3SS	1785	Lus10020942.g	chrscaffold711	-	765449	765580	765449	765524	765659	765700
A3SS	1786	Lus10020942.g	chrscaffold711	-	765449	765580	765449	765575	765659	765700
A3SS	1787	Lus10020942.g	chrscaffold711	-	765659	765707	765659	765700	765805	765871
A3SS	1788	Lus10020942.g	chrscaffold711	-	765659	765871	765659	765700	765947	765982
A3SS	1789	Lus10020942.g	chrscaffold711	-	766072	766157	766072	766153	766236	766335
A3SS	1790	Lus10037223.g	chrscaffold462	+	871360	871540	871391	871540	871146	871274
A3SS	1791	Lus10037222.g	chrscaffold462	+	865585	865670	865590	865670	865031	865132
A3SS	1792	Lus10037221.g	chrscaffold462	+	857996	858580	858319	858580	854613	854831
A3SS	1793	Lus10037220.g	chrscaffold462	-	840860	841072	840860	841069	841163	841319
A3SS	1794	Lus10037216.g	chrscaffold462	+	806973	807053	806983	807053	806819	806884
A3SS	1795	Lus10037216.g	chrscaffold462	+	807489	807847	807513	807847	807305	807369
A3SS	1796	Lus10037166.g	chrscaffold462	-	492631	492774	492631	492762	492860	492908
A3SS	1797	Lus10037139.g	chrscaffold462	-	374650	374927	374650	374823	375152	375451
A3SS	1798	Lus10011779.g	chrscaffold610	+	39045	39492	39073	39492	37272	38156
A3SS	1799	Lus10037108.g	chrscaffold462	+	249232	249304	249246	249304	248997	249145
A3SS	1800	Lus10042915.g	chrscaffold67	+	2757466	2757546	2757495	2757546	2757008	2757380
A3SS	1801	Lus10042915.g	chrscaffold67	+	2757916	2757998	2757924	2757998	2757495	2757546
A3SS	1802	Lus10042915.g	chrscaffold67	+	2757916	2757998	2757924	2757998	2757630	2757698
A3SS	1803	Lus10042915.g	chrscaffold67	+	2758879	2758977	2758902	2758977	2758697	2758775
A3SS	1804	Lus10042915.g	chrscaffold67	+	2759686	2759788	2759696	2759788	2759061	2759506
A3SS	1805	Lus10042915.g	chrscaffold67	+	2760033	2760163	2760038	2760163	2759686	2759788
A3SS	1806	Lus10042915.g	chrscaffold67	+	2762228	2762672	2762632	2762672	2762064	2762128
A3SS	1807	Lus10042915.g	chrscaffold67	+	2762571	2762672	2762589	2762672	2762422	2762494
A3SS	1808	Lus10042915.g	chrscaffold67	+	2764668	2764755	2764672	2764755	2764503	2764593
A3SS	1809	Lus10042915.g	chrscaffold67	+	2766410	2766515	2766416	2766515	2766230	2766321
A3SS	1810	Lus10042915.g	chrscaffold67	+	2766765	2766872	2766782	2766872	2766648	2766687
A3SS	1811	Lus10042915.g	chrscaffold67	+	2766947	2767070	2766968	2767070	2766782	2766872
A3SS	1812	Lus10042915.g	chrscaffold67	+	2766947	2767070	2766984	2767070	2766782	2766872
A3SS	1813	Lus10042915.g	chrscaffold67	+	2766968	2767070	2766984	2767070	2766782	2766872
A3SS	1814	Lus10018779.g	chrscaffold461	-	685343	685469	685343	685462	685648	685734
A3SS	1815	Lus10005013.g	chrscaffold637	+	92431	92555	92436	92555	92023	92340
A3SS	1816	Lus10017443.g	chrscaffold511	+	648697	648847	648707	648847	648422	648603
A3SS	1817	Lus10018759.g	chrscaffold461	-	606121	606341	606121	606335	606836	606933
A3SS	1818	Lus10010093.g	chrscaffold722	-	192969	193921	192969	193910	194096	194155
A3SS	1819	Lus10018701.g	chrscaffold461	+	284655	284762	284669	284762	284252	284585
A3SS	1820	Lus10018701.g	chrscaffold461	+	284862	285001	284875	285001	284655	284762
A3SS	1821	Lus10018701.g	chrscaffold461	+	285181	286137	285993	286137	284862	285001
A3SS	1822	Lus10018701.g	chrscaffold461	+	285181	286137	286020	286137	284862	285001
A3SS	1823	Lus10018701.g	chrscaffold461	+	285993	286137	286020	286137	284862	285001
A3SS	1824	Lus10018701.g	chrscaffold461	+	285993	286137	286002	286137	285181	285308
A3SS	1825	Lus10018701.g	chrscaffold461	+	285993	286137	286020	286137	285181	285308
A3SS	1826	Lus10018701.g	chrscaffold461	+	285993	286137	286027	286137	285181	285308
A3SS	1827	Lus10018701.g	chrscaffold461	+	285993	286137	286030	286137	285181	285308
A3SS	1828	Lus10018701.g	chrscaffold461	+	286002	286137	286020	286137	285181	285308
A3SS	1829	Lus10018701.g	chrscaffold461	+	286002	286137	286027	286137	285181	285308
A3SS	1830	Lus10018701.g	chrscaffold461	+	286002	286137	286030	286137	285181	285308
A3SS	1831	Lus10018701.g	chrscaffold461	+	286020	286137	286027	286137	285181	285308
A3SS	1832	Lus10018701.g	chrscaffold461	+	286020	286137	286030	286137	285181	285308
A3SS	1833	Lus10018701.g	chrscaffold461	+	286027	286137	286030	286137	285181	285308
A3SS	1834	Lus10018701.g	chrscaffold461	+	286653	287213	286659	287213	286223	286326
A3SS	1835	Lus10018701.g	chrscaffold461	+	286653	287213	286662	287213	286223	286326
A3SS	1836	Lus10018701.g	chrscaffold461	+	286653	287213	286677	287213	286223	286326
A3SS	1837	Lus10018701.g	chrscaffold461	+	286659	287213	286662	287213	286223	286326
A3SS	1838	Lus10018701.g	chrscaffold461	+	286659	287213	286677	287213	286223	286326
A3SS	1839	Lus10018701.g	chrscaffold461	+	286662	287213	286677	287213	286223	286326
A3SS	1840	Lus10018701.g	chrscaffold461	+	287301	287397	287303	287397	286223	287213
A3SS	1841	Lus10018701.g	chrscaffold461	+	287475	288452	287510	288452	287301	287397
A3SS	1842	Lus10018701.g	chrscaffold461	+	287475	288452	287537	288452	287301	287397
A3SS	1843	Lus10018701.g	chrscaffold461	+	287510	288452	287537	288452	287301	287397
A3SS	1844	Lus10018701.g	chrscaffold461	+	289823	289897	289841	289897	289614	289750
A3SS	1845	Lus10018701.g	chrscaffold461	+	289967	290024	289969	290024	289841	289897
A3SS	1846	Lus10018701.g	chrscaffold461	+	290352	290665	290377	290665	290100	290241
A3SS	1847	Lus10018701.g	chrscaffold461	+	290352	290665	290384	290665	290100	290241
A3SS	1848	Lus10018701.g	chrscaffold461	+	290377	290665	290384	290665	290100	290241
A3SS	1849	Lus10031355.g	chrscaffold863	+	21994	22076	22014	22076	21799	21923
A3SS	1850	Lus10018694.g	chrscaffold461	-	238281	238329	238281	238327	238587	238669
A3SS	1851	Lus10018694.g	chrscaffold461	-	241640	241911	241640	241902	242742	243347
A3SS	1852	Lus10018694.g	chrscaffold461	-	242742	243355	242742	243347	244171	244541
A3SS	1853	Lus10013904.g	chrscaffold820	+	9948	10034	9966	10034	9628	9761
A3SS	1854	Lus10013904.g	chrscaffold820	+	13375	13723	13379	13723	13178	13283
A3SS	1855	Lus10018660.g	chrscaffold461	-	64187	64317	64187	64304	64403	64929
A3SS	1856	Lus10018659.g	chrscaffold461	+	54295	54484	54349	54484	53897	54200
A3SS	1857	Lus10015420.g	chrscaffold635	+	425638	425743	425642	425743	425446	425548
A3SS	1858	Lus10018658.g	chrscaffold461	+	47351	47439	47362	47439	45608	45962
A3SS	1859	Lus10018658.g	chrscaffold461	+	50406	50696	50413	50696	49200	50293
A3SS	1860	Lus10018658.g	chrscaffold461	+	50406	50696	50483	50696	49200	50293
A3SS	1861	Lus10018658.g	chrscaffold461	+	50413	50696	50483	50696	49200	50293
A3SS	1862	scaffold7.6	chrscaffold7	-	400339	400904	400339	400838	401046	401533
A3SS	1863	Lus10026955.g	chrscaffold651	+	772820	772939	772828	772939	772642	772736
A3SS	1864	Lus10026955.g	chrscaffold651	+	773480	773796	773601	773796	773022	773145
A3SS	1865	Lus10025461.g	chrscaffold46	+	820137	820349	820140	820349	819812	820043
A3SS	1866	Lus10025451.g	chrscaffold46	+	735910	735969	735919	735969	734712	735523
A3SS	1867	Lus10025448.g	chrscaffold46	+	726373	726763	726415	726763	726183	726256
A3SS	1868	Lus10017994.g	chrscaffold687	-	265424	265546	265424	265506	265634	265708
A3SS	1869	Lus10009711.g	chrscaffold455	-	275700	275768	275700	275760	275861	276053
A3SS	1870	Lus10009701.g	chrscaffold455	+	217254	219387	217280	219387	216943	217138
A3SS	1871	Lus10042748.g	chrscaffold67	-	1874850	1875026	1874850	1875005	1875165	1875271
A3SS	1872	Lus10042748.g	chrscaffold67	-	1874850	1875271	1874850	1875045	1875352	1875441
A3SS	1873	Lus10020235.g	chrscaffold454	-	778375	778496	778375	778481	778627	778661
A3SS	1874	Lus10020235.g	chrscaffold454	-	778375	778543	778375	778481	778627	778661
A3SS	1875	Lus10020235.g	chrscaffold454	-	778375	778543	778375	778496	778627	778661
A3SS	1876	Lus10020232.g	chrscaffold454	+	759252	759380	759264	759380	758839	759065
A3SS	1877	Lus10020214.g	chrscaffold454	-	644319	644589	644319	644529	644705	645154
A3SS	1878	Lus10020214.g	chrscaffold454	-	647588	647686	647588	647677	647771	647843
A3SS	1879	Lus10020201.g	chrscaffold454	+	583986	584091	584000	584091	583696	583770
A3SS	1880	Lus10020199.g	chrscaffold454	-	571600	571810	571600	571700	572720	573040
A3SS	1881	Lus10020199.g	chrscaffold454	-	571600	571810	571600	571700	572746	573188
A3SS	1882	Lus10020178.g	chrscaffold454	+	465292	465385	465301	465385	465092	465161
A3SS	1883	Lus10020178.g	chrscaffold454	+	467055	467162	467059	467162	466856	466910
A3SS	1884	Lus10020178.g	chrscaffold454	+	467215	467342	467232	467342	467055	467162
A3SS	1885	Lus10020178.g	chrscaffold454	+	468925	469104	468931	469104	468299	468356
A3SS	1886	Lus10020178.g	chrscaffold454	+	470613	470695	470621	470695	470395	470544
A3SS	1887	Lus10020178.g	chrscaffold454	+	473171	473375	473202	473375	472861	472933
A3SS	1888	Lus10020178.g	chrscaffold454	+	473171	473375	473208	473375	472861	472933
A3SS	1889	Lus10020178.g	chrscaffold454	+	473202	473375	473208	473375	472861	472933
A3SS	1890	Lus10020177.g	chrscaffold454	-	447107	447224	447107	447220	447336	447426
A3SS	1891	Lus10020177.g	chrscaffold454	-	451753	451894	451753	451887	452640	452749
A3SS	1892	Lus10020177.g	chrscaffold454	-	456489	456630	456489	456582	457799	457879
A3SS	1893	Lus10020177.g	chrscaffold454	-	457799	457879	457799	457877	457970	458060
A3SS	1894	Lus10020166.g	chrscaffold454	-	382747	382810	382747	382798	382988	383042
A3SS	1895	Lus10015294.g	chrscaffold924	+	365313	365814	365316	365814	364986	365187
A3SS	1896	Lus10042623.g	chrscaffold67	-	891356	891893	891356	891885	892176	892324
A3SS	1897	Lus10020155.g	chrscaffold454	+	328959	329078	328967	329078	328783	328877
A3SS	1898	Lus10036559.g	chrscaffold57	+	1217153	1217285	1217196	1217285	1216235	1216306
A3SS	1899	Lus10036559.g	chrscaffold57	+	1217153	1217285	1217201	1217285	1216235	1216306
A3SS	1900	Lus10036559.g	chrscaffold57	+	1217196	1217285	1217201	1217285	1216235	1216306
A3SS	1901	Lus10020123.g	chrscaffold454	-	163287	163477	163287	163468	163573	163796
A3SS	1902	Lus10003631.g	chrscaffold571	+	2684	2779	2689	2779	2528	2591
A3SS	1903	Lus10020106.g	chrscaffold454	-	68754	70174	68754	68866	70634	70697
A3SS	1904	Lus10020104.g	chrscaffold454	+	60325	60492	60405	60492	60037	60196
A3SS	1905	Lus10020098.g	chrscaffold454	+	26724	26962	26732	26962	26341	26635
A3SS	1906	Lus10003115.g	chrscaffold451	+	134759	134933	134800	134933	132498	133059
A3SS	1907	Lus10003115.g	chrscaffold451	+	135526	135628	135550	135628	135333	135423
A3SS	1908	Lus10003111.g	chrscaffold451	+	95630	95724	95647	95724	95448	95546
A3SS	1909	Lus10003111.g	chrscaffold451	+	95958	96062	95963	96062	95789	95867
A3SS	1910	Lus10003102.g	chrscaffold451	-	47467	47666	47467	47651	47882	48049
A3SS	1911	Lus10003098.g	chrscaffold451	-	7693	7799	7693	7775	7965	8050
A3SS	1912	Lus10004783.g	chrscaffold450	+	181051	181246	181108	181246	180527	180613
A3SS	1913	Lus10002090.g	chrscaffold575	+	39411	39521	39465	39521	39218	39326
A3SS	1914	Lus10022566.g	chrscaffold465	-	767873	768101	767873	767970	768200	768288
A3SS	1915	Lus10004767.g	chrscaffold450	-	50740	50873	50740	50868	50946	51126
A3SS	1916	Lus10004767.g	chrscaffold450	-	52605	52718	52605	52690	53149	53221
A3SS	1917	Lus10004767.g	chrscaffold450	-	70994	71241	70994	71178	71415	71582
A3SS	1918	Lus10004762.g	chrscaffold450	-	7183	7507	7183	7229	7691	7739
A3SS	1919	Lus10024551.g	chrscaffold45	-	804371	804765	804371	804426	804856	805166
A3SS	1920	Lus10024544.g	chrscaffold45	+	554440	554561	554449	554561	554129	554369
A3SS	1921	Lus10024544.g	chrscaffold45	+	556628	556759	556711	556759	556363	556440
A3SS	1922	Lus10001791.g	chrscaffold446	+	31279	31461	31401	31461	30386	30537
A3SS	1923	Lus10010838.g	chrscaffold440	+	35809	35962	35852	35962	35145	35707
A3SS	1924	Lus10010835.g	chrscaffold440	+	20154	20300	20157	20300	19936	20072
A3SS	1925	Lus10020489.g	chrscaffold44	+	612154	612306	612177	612306	611254	611805
A3SS	1926	Lus10001057.g	chrscaffold964	-	66012	66390	66012	66320	66730	66955
A3SS	1927	Lus10036618.g	chrscaffold57	+	1486234	1486699	1486288	1486699	1485059	1485501
A3SS	1928	Lus10020467.g	chrscaffold44	+	412366	412552	412444	412552	412235	412288
A3SS	1929	Lus10020465.g	chrscaffold44	+	361797	361933	361815	361933	360903	360967
A3SS	1930	Lus10010218.g	chrscaffold587	+	354040	354166	354102	354166	353847	353947
A3SS	1931	Lus10020445.g	chrscaffold44	-	199778	199898	199778	199841	200322	200413
A3SS	1932	Lus10020445.g	chrscaffold44	-	201297	201697	201297	201435	201800	201866
A3SS	1933	Lus10026245.g	chrscaffold898	+	304717	304865	304762	304865	304523	304637
A3SS	1934	Lus10007150.g	chrscaffold563	-	226626	226687	226626	226680	226762	226912
A3SS	1935	Lus10007150.g	chrscaffold563	-	226762	226912	226762	226816	227013	227149
A3SS	1936	Lus10006038.g	chrscaffold438	+	142807	142951	142821	142951	142610	142662
A3SS	1937	Lus10024952.g	chrscaffold473	+	899558	899944	899563	899944	899136	899236
A3SS	1938	Lus10024952.g	chrscaffold473	+	901151	901550	901182	901550	900848	901078
A3SS	1939	Lus10024952.g	chrscaffold473	+	901151	901550	901201	901550	900848	901078
A3SS	1940	Lus10024952.g	chrscaffold473	+	901151	901550	901215	901550	900848	901078
A3SS	1941	Lus10024952.g	chrscaffold473	+	901182	901550	901201	901550	900848	901078
A3SS	1942	Lus10024952.g	chrscaffold473	+	901182	901550	901215	901550	900848	901078
A3SS	1943	Lus10024952.g	chrscaffold473	+	901201	901550	901215	901550	900848	901078
A3SS	1944	Lus10024952.g	chrscaffold473	+	902590	902880	902629	902880	902156	902505
A3SS	1945	Lus10024952.g	chrscaffold473	+	902590	903164	903020	903164	902156	902505
A3SS	1946	Lus10024952.g	chrscaffold473	+	902629	903164	903020	903164	902156	902505
A3SS	1947	Lus10024952.g	chrscaffold473	+	905319	905763	905325	905763	905098	905224
A3SS	1948	Lus10024952.g	chrscaffold473	+	905319	905763	905328	905763	905098	905224
A3SS	1949	Lus10024952.g	chrscaffold473	+	905325	905763	905328	905763	905098	905224
A3SS	1950	Lus10006035.g	chrscaffold438	-	78479	78574	78479	78540	78676	78799
A3SS	1951	Lus10006035.g	chrscaffold438	-	78885	78981	78885	78960	79154	79274
A3SS	1952	Lus10006035.g	chrscaffold438	-	78885	79054	78885	78960	79154	79274
A3SS	1953	Lus10006035.g	chrscaffold438	-	78885	79054	78885	78981	79154	79274
A3SS	1954	Lus10006035.g	chrscaffold438	-	78916	79040	78916	78981	79154	79274
A3SS	1955	Lus10006035.g	chrscaffold438	-	78916	79054	78916	79040	79154	79274
A3SS	1956	Lus10003964.g	chrscaffold437	+	53800	53951	53816	53951	53653	53700
A3SS	1957	Lus10005433.g	chrscaffold847	-	115377	115541	115377	115526	115628	115773
A3SS	1958	Lus10003959.g	chrscaffold437	+	37436	37721	37636	37721	37243	37344
A3SS	1959	Lus10003959.g	chrscaffold437	+	37436	37721	37598	37721	37243	37348
A3SS	1960	Lus10003959.g	chrscaffold437	+	37436	37721	37636	37721	37243	37348
A3SS	1961	Lus10003959.g	chrscaffold437	+	37598	37721	37636	37721	37243	37348
A3SS	1962	Lus10012976.g	chrscaffold434	-	415693	415850	415693	415813	415932	416054
A3SS	1963	Lus10012976.g	chrscaffold434	-	416328	416618	416328	416606	416709	416776
A3SS	1964	Lus10012966.g	chrscaffold434	-	328544	328622	328544	328616	329017	329116
A3SS	1965	Lus10012965.g	chrscaffold434	-	320254	320459	320254	320423	320677	320826
A3SS	1966	Lus10012965.g	chrscaffold434	-	321725	321797	321725	321782	321891	321930
A3SS	1967	Lus10012965.g	chrscaffold434	-	322507	322734	322507	322694	323263	323456
A3SS	1968	Lus10012965.g	chrscaffold434	-	322507	322742	322507	322694	323263	323456
A3SS	1969	Lus10012965.g	chrscaffold434	-	322507	322742	322507	322734	323263	323456
A3SS	1970	Lus10012963.g	chrscaffold434	+	309247	309401	309250	309401	308931	309127
A3SS	1971	Lus10033734.g	chrscaffold701	+	1337979	1338244	1337990	1338244	1337229	1337884
A3SS	1972	Lus10010471.g	chrscaffold910	+	291674	291755	291680	291755	291412	291568
A3SS	1973	Lus10012932.g	chrscaffold434	+	133452	133608	133455	133608	132934	133099
A3SS	1974	Lus10012918.g	chrscaffold434	+	25790	25907	25792	25907	25627	25711
A3SS	1975	Lus10003803.g	chrscaffold654	-	45208	45324	45208	45273	45464	45603
A3SS	1976	Lus10000657.g	chrscaffold432	+	47895	47985	47907	47985	47388	47793
A3SS	1977	Lus10002826.g	chrscaffold810	-	89641	89772	89641	89768	89872	89919
A3SS	1978	Lus10015816.g	chrscaffold430	-	529684	529925	529684	529799	530412	530500
A3SS	1979	Lus10015816.g	chrscaffold430	-	531261	531341	531261	531339	531522	531896
A3SS	1980	Lus10015816.g	chrscaffold430	-	532165	532388	532165	532277	532468	532557
A3SS	1981	Lus10015787.g	chrscaffold430	-	386686	386817	386686	386805	387002	387241
A3SS	1982	Lus10031474.g	chrscaffold863	+	469939	470066	469982	470066	469634	469706
A3SS	1983	Lus10008338.g	chrscaffold520	+	166800	166902	166825	166902	165977	166130
A3SS	1984	Lus10016671.g	chrscaffold915	-	569590	569695	569590	569666	569797	569960
A3SS	1985	Lus10016671.g	chrscaffold915	-	570931	571168	570931	571165	571713	571915
A3SS	1986	Lus10036406.g	chrscaffold57	-	510521	510586	510521	510557	510696	510835
A3SS	1987	Lus10015731.g	chrscaffold430	-	125664	125847	125664	125838	125947	126083
A3SS	1988	Lus10015722.g	chrscaffold430	-	55761	55844	55761	55841	55945	56021
A3SS	1989	Lus10015722.g	chrscaffold430	-	55945	56021	55945	56015	56313	56380
A3SS	1990	Lus10015720.g	chrscaffold430	-	47872	48501	47872	48040	48587	48749
A3SS	1991	Lus10010507.g	chrscaffold680	+	45179	45385	45267	45385	44648	44705
A3SS	1992	Lus10010507.g	chrscaffold680	+	45179	45385	45267	45385	44867	44989
A3SS	1993	Lus10035237.g	chrscaffold43	-	1220448	1220776	1220448	1220775	1221266	1221297
A3SS	1994	Lus10035237.g	chrscaffold43	-	1220448	1220778	1220448	1220775	1221266	1221297
A3SS	1995	Lus10035237.g	chrscaffold43	-	1220448	1220779	1220448	1220775	1221266	1221297
A3SS	1996	Lus10035237.g	chrscaffold43	-	1220448	1220778	1220448	1220776	1221266	1221297
A3SS	1997	Lus10035237.g	chrscaffold43	-	1220448	1220779	1220448	1220776	1221266	1221297
[truncated: 93,847 more rows]
[truncated: 1 more columns]

## Sheet: z141-DS
Type	ID	GeneID	chr	strand	longExonStart_0base	longExonEnd	shortES	shortEE	flankingES	flankingEE
A3SS	0	Lus10002021.g	chrscaffold996	+	35259	35562	35389	35562	34870	34971
A3SS	1	Lus10007763.g	chrscaffold993	+	288418	288529	288432	288529	288005	288348
A3SS	2	Lus10007763.g	chrscaffold993	+	288418	288529	288432	288529	288050	288353
A3SS	3	Lus10007763.g	chrscaffold993	+	288948	289937	289793	289937	288628	288768
A3SS	4	Lus10007763.g	chrscaffold993	+	288948	289937	289820	289937	288628	288768
A3SS	5	Lus10007763.g	chrscaffold993	+	289793	289937	289820	289937	288628	288768
A3SS	6	Lus10007763.g	chrscaffold993	+	289793	289937	289820	289937	288948	289075
A3SS	7	Lus10007763.g	chrscaffold993	+	290293	291025	290417	291025	290033	290136
A3SS	8	Lus10007763.g	chrscaffold993	+	290293	291025	290456	291025	290033	290136
A3SS	9	Lus10007763.g	chrscaffold993	+	290293	291025	290471	291025	290033	290136
A3SS	10	Lus10007763.g	chrscaffold993	+	290293	291025	290486	291025	290033	290136
A3SS	11	Lus10007763.g	chrscaffold993	+	290417	291025	290456	291025	290033	290136
A3SS	12	Lus10007763.g	chrscaffold993	+	290417	291025	290471	291025	290033	290136
A3SS	13	Lus10007763.g	chrscaffold993	+	290417	291025	290486	291025	290033	290136
A3SS	14	Lus10007763.g	chrscaffold993	+	290456	291025	290471	291025	290033	290136
A3SS	15	Lus10007763.g	chrscaffold993	+	290456	291025	290486	291025	290033	290136
A3SS	16	Lus10007763.g	chrscaffold993	+	290471	291025	290486	291025	290033	290136
A3SS	17	Lus10007763.g	chrscaffold993	+	291113	291209	291115	291209	290486	291025
A3SS	18	Lus10007763.g	chrscaffold993	+	293229	293564	293334	293564	292907	293026
A3SS	19	Lus10007763.g	chrscaffold993	+	293780	293837	293789	293837	293654	293710
A3SS	20	Lus10007763.g	chrscaffold993	+	294165	294478	294197	294478	293914	294055
A3SS	21	Lus10007748.g	chrscaffold993	+	198817	198910	198820	198910	198700	198744
A3SS	22	Lus10007723.g	chrscaffold993	+	63401	63471	63406	63471	62930	63168
A3SS	23	Lus10007723.g	chrscaffold993	+	65560	66665	66612	66665	65311	65381
A3SS	24	Lus10007723.g	chrscaffold993	+	69032	69131	69038	69131	68889	68970
A3SS	25	Lus10007720.g	chrscaffold993	-	51122	51504	51122	51488	51656	51723
A3SS	26	Lus10006096.g	chrscaffold983	+	72340	72434	72397	72434	71956	72012
A3SS	27	Lus10009488.g	chrscaffold981	+	357704	357812	357710	357812	357484	357577
A3SS	28	Lus10009475.g	chrscaffold981	-	308177	308265	308177	308255	308353	308521
A3SS	29	Lus10023315.g	chrscaffold98	+	515444	515664	515579	515664	515261	515333
A3SS	30	Lus10023203.g	chrscaffold98	-	15474	16281	15474	15542	16386	16488
A3SS	31	Lus10023202.g	chrscaffold98	-	9861	9954	9861	9947	10034	10720
A3SS	32	Lus10031287.g	chrscaffold977	+	984561	984638	984570	984638	984376	984491
A3SS	33	Lus10031287.g	chrscaffold977	+	985452	985687	985556	985687	985118	985265
A3SS	34	Lus10031287.g	chrscaffold977	+	986131	986238	986137	986238	985805	985932
A3SS	35	Lus10031284.g	chrscaffold977	-	963608	963749	963608	963744	963848	964064
A3SS	36	Lus10031253.g	chrscaffold977	-	778130	778312	778130	778297	778380	778480
A3SS	37	Lus10031242.g	chrscaffold977	+	731975	732300	732184	732300	731793	731842
A3SS	38	Lus10031224.g	chrscaffold977	+	667978	668047	667990	668047	667755	667865
A3SS	39	Lus10031199.g	chrscaffold977	-	549406	549478	549406	549476	549569	549641
A3SS	40	Lus10031199.g	chrscaffold977	-	550217	550450	550217	550426	550526	550598
A3SS	41	Lus10031190.g	chrscaffold977	-	502195	502350	502195	502347	502447	502512
A3SS	42	Lus10031169.g	chrscaffold977	+	368828	369109	368832	369109	368091	368318
A3SS	43	Lus10031169.g	chrscaffold977	+	368828	369109	368837	369109	368091	368318
A3SS	44	Lus10031169.g	chrscaffold977	+	368832	369109	368837	369109	368091	368318
A3SS	45	Lus10031169.g	chrscaffold977	+	369864	370011	369868	370011	369350	369778
A3SS	46	Lus10031169.g	chrscaffold977	+	370100	370282	370114	370282	369864	370011
A3SS	47	Lus10031169.g	chrscaffold977	+	371571	371691	371596	371691	371374	371446
A3SS	48	Lus10031169.g	chrscaffold977	+	372776	372884	372792	372884	372632	372707
A3SS	49	Lus10031167.g	chrscaffold977	-	361073	361300	361073	361285	361377	361423
A3SS	50	Lus10002850.g	chrscaffold97	+	64617	64701	64621	64701	64382	64535
A3SS	51	Lus10002849.g	chrscaffold97	+	61984	62181	62007	62181	61796	61907
A3SS	52	Lus10027567.g	chrscaffold96	-	986009	986315	986009	986310	986399	986614
A3SS	53	Lus10027567.g	chrscaffold96	-	988288	988609	988288	988603	988817	990860
A3SS	54	Lus10027503.g	chrscaffold96	+	692106	692944	692875	692944	691938	692016
A3SS	55	Lus10027490.g	chrscaffold96	+	619764	619889	619767	619889	619147	619559
A3SS	56	Lus10027490.g	chrscaffold96	+	620475	620603	620537	620603	620194	620299
A3SS	57	Lus10027490.g	chrscaffold96	+	621589	622152	621630	622152	621204	621354
A3SS	58	Lus10031173.g	chrscaffold977	-	382591	382755	382591	382679	382837	382990
A3SS	59	Lus10027435.g	chrscaffold96	+	334443	334569	334494	334569	334049	334253
A3SS	60	Lus10027422.g	chrscaffold96	-	260971	261043	260971	261036	261217	261336
A3SS	61	Lus10027410.g	chrscaffold96	+	162552	162870	162557	162870	161980	162462
A3SS	62	Lus10027409.g	chrscaffold96	-	158671	158908	158671	158883	159012	159080
A3SS	63	scaffold947.18	chrscaffold947	-	280676	283554	280676	283549	283904	284086
A3SS	64	Lus10016274.g	chrscaffold947	-	552404	552695	552404	552645	552796	552844
A3SS	65	Lus10016236.g	chrscaffold947	-	368515	368566	368515	368563	368647	368776
A3SS	66	Lus10016236.g	chrscaffold947	-	371847	372270	371847	371907	372596	372649
A3SS	67	Lus10016236.g	chrscaffold947	-	371847	372288	371847	371907	372596	372649
A3SS	68	Lus10016236.g	chrscaffold947	-	371847	372288	371847	372270	372596	372649
A3SS	69	Lus10016215.g	chrscaffold947	-	244938	245471	244938	245103	245639	245717
A3SS	70	Lus10016189.g	chrscaffold947	+	118658	118754	118685	118754	118262	118328
A3SS	71	Lus10000427.g	chrscaffold942	-	3716	3850	3716	3805	3932	4037
A3SS	72	Lus10010754.g	chrscaffold94	-	366803	366951	366803	366915	367243	367323
A3SS	73	scaffold931.53	chrscaffold931	+	225458	225695	225474	225695	225175	225268
A3SS	74	Lus10012050.g	chrscaffold931	+	333075	333352	333253	333352	332889	332982
A3SS	75	Lus10012050.g	chrscaffold931	+	333253	333352	333271	333352	333075	333180
A3SS	76	Lus10012042.g	chrscaffold931	-	287837	288027	287837	287937	288117	288253
A3SS	77	Lus10012041.g	chrscaffold931	-	281450	281659	281450	281653	281754	281931
A3SS	78	Lus10012041.g	chrscaffold931	-	282014	282391	282014	282381	283654	283668
A3SS	79	Lus10012041.g	chrscaffold931	-	282014	282391	282014	282381	285998	286336
A3SS	80	Lus10001350.g	chrscaffold926	+	9694	9762	9717	9762	9391	9558
A3SS	81	Lus10015327.g	chrscaffold924	-	524165	524323	524165	524309	524431	524497
A3SS	82	Lus10015272.g	chrscaffold924	-	256093	256330	256093	256318	256423	256528
A3SS	83	Lus10015272.g	chrscaffold924	-	256093	256332	256093	256318	256423	256528
A3SS	84	Lus10015272.g	chrscaffold924	-	256093	256332	256093	256330	256423	256528
A3SS	85	Lus10015253.g	chrscaffold924	-	161823	162021	161823	162003	162093	162195
A3SS	86	Lus10015239.g	chrscaffold924	+	106257	106432	106307	106432	105339	105571
A3SS	87	Lus10030664.g	chrscaffold917	+	1252201	1252356	1252276	1252356	1252020	1252109
A3SS	88	Lus10030625.g	chrscaffold917	-	1048149	1048304	1048149	1048298	1048409	1048543
A3SS	89	Lus10030603.g	chrscaffold917	-	943913	944456	943913	944371	944611	944804
A3SS	90	Lus10030570.g	chrscaffold917	-	768489	768691	768489	768663	768866	768980
A3SS	91	Lus10030555.g	chrscaffold917	-	690794	690983	690794	690980	691098	691475
A3SS	92	Lus10030555.g	chrscaffold917	-	690794	690983	690794	690980	691116	691475
A3SS	93	Lus10030552.g	chrscaffold917	-	677492	677616	677492	677569	677720	677803
A3SS	94	Lus10030523.g	chrscaffold917	-	556347	556652	556347	556618	556798	556872
A3SS	95	Lus10030523.g	chrscaffold917	-	556964	557308	556964	557294	557402	557511
A3SS	96	Lus10030495.g	chrscaffold917	-	425225	425356	425225	425329	425479	425510
A3SS	97	Lus10030432.g	chrscaffold917	+	94192	95017	94253	95017	93966	94073
A3SS	98	Lus10016681.g	chrscaffold915	-	618152	618628	618152	618464	618959	619128
A3SS	99	Lus10016656.g	chrscaffold915	-	490596	490954	490596	490677	491075	491328
A3SS	100	Lus10016655.g	chrscaffold915	+	484821	485314	484843	485314	484623	484748
A3SS	101	Lus10016655.g	chrscaffold915	+	484821	485314	485152	485314	484623	484748
A3SS	102	Lus10016655.g	chrscaffold915	+	484843	485314	485152	485314	484623	484748
A3SS	103	Lus10016655.g	chrscaffold915	+	485694	485929	485699	485929	484623	485314
A3SS	104	Lus10016655.g	chrscaffold915	+	486649	486747	486653	486747	486096	486212
A3SS	105	Lus10016655.g	chrscaffold915	+	487154	487282	487171	487282	486899	487010
A3SS	106	Lus10016651.g	chrscaffold915	-	465262	465490	465262	465359	465597	465685
A3SS	107	Lus10016648.g	chrscaffold915	-	451020	451386	451020	451370	451485	451694
A3SS	108	Lus10016606.g	chrscaffold915	-	196950	197862	196950	197727	198282	198405
A3SS	109	Lus10016600.g	chrscaffold915	+	173504	173591	173507	173591	173128	173285
A3SS	110	Lus10016598.g	chrscaffold915	-	154070	154288	154070	154276	154388	154569
A3SS	111	Lus10016595.g	chrscaffold915	+	128668	128804	128673	128804	128015	128556
A3SS	112	Lus10005697.g	chrscaffold911	-	199074	199241	199074	199194	200060	200128
A3SS	113	Lus10005694.g	chrscaffold911	-	185511	185648	185511	185615	185971	186135
A3SS	114	Lus10005694.g	chrscaffold911	-	185511	185660	185511	185615	185971	186135
A3SS	115	Lus10005694.g	chrscaffold911	-	185511	185660	185511	185648	185971	186135
A3SS	116	Lus10005691.g	chrscaffold911	+	170261	170540	170303	170540	169996	170166
A3SS	117	Lus10005664.g	chrscaffold911	+	47024	47112	47045	47112	46488	46710
A3SS	118	Lus10010444.g	chrscaffold910	-	153985	154060	153985	154056	154139	154193
A3SS	119	Lus10010431.g	chrscaffold910	-	105705	105846	105705	105828	105923	106066
A3SS	120	Lus10010426.g	chrscaffold910	+	84657	85775	84676	85775	84494	84543
A3SS	121	Lus10019535.g	chrscaffold906	+	704888	705069	704893	705069	704675	704780
A3SS	122	Lus10019520.g	chrscaffold906	-	624886	625194	624886	625012	625313	625478
A3SS	123	Lus10019520.g	chrscaffold906	-	625572	625792	625572	625653	625881	626106
A3SS	124	Lus10019520.g	chrscaffold906	-	625881	626126	625881	626106	626210	626399
A3SS	125	Lus10019520.g	chrscaffold906	-	626210	626452	626210	626399	626528	626649
A3SS	126	Lus10019520.g	chrscaffold906	-	626753	626869	626753	626858	626954	627061
A3SS	127	Lus10019520.g	chrscaffold906	-	627353	627459	627353	627437	627866	627955
A3SS	128	Lus10019520.g	chrscaffold906	-	629658	629734	629658	629730	630135	630343
A3SS	129	Lus10019516.g	chrscaffold906	+	607578	607854	607711	607854	606921	607083
A3SS	130	Lus10019489.g	chrscaffold906	+	470127	470346	470242	470346	469907	469995
A3SS	131	Lus10019489.g	chrscaffold906	+	471494	471576	471497	471576	471274	471331
A3SS	132	Lus10019489.g	chrscaffold906	+	479865	479985	479870	479985	479212	479287
A3SS	133	Lus10019489.g	chrscaffold906	+	485073	485191	485101	485191	484380	484450
A3SS	134	Lus10019489.g	chrscaffold906	+	488592	488910	488608	488910	487704	487791
A3SS	135	Lus10019485.g	chrscaffold906	+	449257	449370	449260	449370	448082	448752
A3SS	136	Lus10019485.g	chrscaffold906	+	451995	452264	452021	452264	451765	451906
A3SS	137	Lus10019481.g	chrscaffold906	-	428063	428258	428063	428204	428902	428956
A3SS	138	Lus10019453.g	chrscaffold906	+	312668	313043	312922	313043	312018	312473
A3SS	139	Lus10019453.g	chrscaffold906	+	314308	314597	314315	314597	314034	314088
A3SS	140	Lus10019453.g	chrscaffold906	+	314308	314701	314310	314701	314034	314088
A3SS	141	Lus10019453.g	chrscaffold906	+	314308	314701	314342	314701	314034	314088
A3SS	142	Lus10019453.g	chrscaffold906	+	314310	314701	314315	314701	314034	314088
A3SS	143	Lus10019453.g	chrscaffold906	+	314310	314701	314342	314701	314034	314088
A3SS	144	Lus10019453.g	chrscaffold906	+	314315	314701	314342	314701	314034	314088
A3SS	145	Lus10019453.g	chrscaffold906	+	317904	318304	317944	318304	317689	317823
A3SS	146	Lus10019403.g	chrscaffold906	-	101076	101215	101076	101210	101679	101746
A3SS	147	Lus10019399.g	chrscaffold906	-	73717	73800	73717	73795	73872	73941
A3SS	148	Lus10019399.g	chrscaffold906	-	76226	76313	76226	76295	76393	76439
A3SS	149	Lus10016813.g	chrscaffold903	-	607207	607551	607207	607387	608207	608327
A3SS	150	Lus10016795.g	chrscaffold903	+	543316	543412	543320	543412	543124	543226
A3SS	151	Lus10016788.g	chrscaffold903	+	501120	504027	501198	504027	500478	500589
A3SS	152	Lus10016771.g	chrscaffold903	-	432319	432473	432319	432465	432620	432696
A3SS	153	Lus10016771.g	chrscaffold903	-	432981	433603	432981	433100	433698	433778
A3SS	154	Lus10016771.g	chrscaffold903	-	434058	434207	434058	434120	434283	434765
A3SS	155	Lus10016762.g	chrscaffold903	-	395367	395474	395367	395471	395591	395662
A3SS	156	Lus10016758.g	chrscaffold903	-	379525	379618	379525	379614	379705	379771
A3SS	157	Lus10016758.g	chrscaffold903	-	380399	380582	380399	380548	380956	381034
A3SS	158	Lus10016753.g	chrscaffold903	-	355858	356042	355858	355981	356153	356228
A3SS	159	Lus10016753.g	chrscaffold903	-	359016	359377	359016	359367	360046	360176
A3SS	160	Lus10016753.g	chrscaffold903	-	361398	361484	361398	361481	361614	361923
A3SS	161	Lus10016753.g	chrscaffold903	-	361398	361488	361398	361481	361614	361923
A3SS	162	Lus10016753.g	chrscaffold903	-	361398	361488	361398	361484	361614	361923
A3SS	163	Lus10016753.g	chrscaffold903	-	361614	361942	361614	361923	362077	362276
A3SS	164	Lus10016714.g	chrscaffold903	-	181011	181525	181011	181508	181641	181800
A3SS	165	Lus10016714.g	chrscaffold903	-	181641	181784	181641	181713	181884	182046
A3SS	166	Lus10016714.g	chrscaffold903	-	181641	181800	181641	181713	181884	182046
A3SS	167	Lus10016714.g	chrscaffold903	-	181641	181800	181641	181784	181884	182046
A3SS	168	Lus10016701.g	chrscaffold903	+	121203	121438	121227	121438	119396	120188
A3SS	169	Lus10016701.g	chrscaffold903	+	126205	126707	126571	126707	125343	125438
A3SS	170	Lus10016701.g	chrscaffold903	+	127179	127374	127203	127374	126461	126707
A3SS	171	Lus10016701.g	chrscaffold903	+	127821	127971	127845	127971	127658	127772
A3SS	172	Lus10016701.g	chrscaffold903	+	128098	129452	129303	129452	127845	127971
A3SS	173	Lus10016701.g	chrscaffold903	+	128098	129452	129308	129452	127845	127971
A3SS	174	Lus10016701.g	chrscaffold903	+	129303	129452	129308	129452	127845	127971
A3SS	175	Lus10016691.g	chrscaffold903	+	66440	66498	66449	66498	66237	66368
A3SS	176	Lus10016691.g	chrscaffold903	+	66631	66689	66660	66689	66440	66498
A3SS	177	Lus10016691.g	chrscaffold903	+	67229	67546	67315	67546	66977	67140
A3SS	178	Lus10016691.g	chrscaffold903	+	68067	69885	68085	69885	67836	67914
A3SS	179	Lus10016689.g	chrscaffold903	-	49788	49924	49788	49912	50041	50372
A3SS	180	Lus10012056.g	chrscaffold931	+	362660	362982	362663	362982	362059	362301
A3SS	181	Lus10034682.g	chrscaffold9	+	1392670	1392771	1392718	1392771	1392360	1392569
A3SS	182	Lus10034639.g	chrscaffold9	+	1156646	1156839	1156651	1156839	1156241	1156334
A3SS	183	Lus10034633.g	chrscaffold9	+	1120833	1120929	1120838	1120929	1120615	1120714
A3SS	184	Lus10034625.g	chrscaffold9	-	1073897	1074255	1073897	1074250	1074740	1074997
A3SS	185	Lus10034595.g	chrscaffold9	+	821132	821313	821180	821313	821001	821078
A3SS	186	Lus10034582.g	chrscaffold9	+	703208	703662	703459	703662	702990	703113
A3SS	187	Lus10034533.g	chrscaffold9	-	363636	363737	363636	363734	364320	364386
A3SS	188	Lus10034533.g	chrscaffold9	-	364942	365315	364942	365310	365431	365467
A3SS	189	Lus10034533.g	chrscaffold9	-	366148	366338	366148	366249	366430	366521
A3SS	190	Lus10026423.g	chrscaffold898	-	1039305	1039704	1039305	1039690	1039786	1039824
A3SS	191	Lus10026423.g	chrscaffold898	-	1039918	1040361	1039918	1040103	1040444	1040837
A3SS	192	Lus10026414.g	chrscaffold898	+	1001299	1001416	1001309	1001416	1000732	1001197
A3SS	193	Lus10026414.g	chrscaffold898	+	1003608	1003719	1003653	1003719	1003479	1003539
A3SS	194	Lus10026388.g	chrscaffold898	+	909350	910107	909419	910107	909163	909260
A3SS	195	Lus10026380.g	chrscaffold898	+	857668	857885	857687	857885	857221	857514
A3SS	196	Lus10026380.g	chrscaffold898	+	858796	858895	858809	858895	858554	858650
A3SS	197	Lus10026380.g	chrscaffold898	+	860424	860502	860448	860502	859514	859568
A3SS	198	Lus10034696.g	chrscaffold9	-	1467547	1467668	1467547	1467646	1468044	1468147
A3SS	199	Lus10030425.g	chrscaffold917	-	68257	68393	68257	68390	68485	68695
A3SS	200	Lus10030425.g	chrscaffold917	-	68977	69427	68977	69299	69801	70010
A3SS	201	Lus10026321.g	chrscaffold898	-	627053	627164	627053	627160	627250	627323
A3SS	202	Lus10026321.g	chrscaffold898	-	627250	627350	627250	627323	627416	627498
A3SS	203	Lus10026321.g	chrscaffold898	-	627585	627767	627585	627762	627854	627894
A3SS	204	Lus10026298.g	chrscaffold898	-	522957	523149	522957	523145	523272	523400
A3SS	205	Lus10026298.g	chrscaffold898	-	525870	526475	525870	526470	526562	526762
A3SS	206	Lus10026298.g	chrscaffold898	-	527861	527990	527861	527986	528138	528253
A3SS	207	Lus10026298.g	chrscaffold898	-	528138	528253	528138	528201	528418	528534
A3SS	208	Lus10026263.g	chrscaffold898	-	384168	384396	384168	384303	384751	384988
A3SS	209	Lus10026263.g	chrscaffold898	-	385121	385310	385121	385303	385389	385578
A3SS	210	Lus10026263.g	chrscaffold898	-	385389	386295	385389	385578	386401	386608
A3SS	211	Lus10026263.g	chrscaffold898	-	386199	386295	386199	386293	386401	386608
A3SS	212	Lus10026251.g	chrscaffold898	-	327243	327363	327243	327319	327491	327647
A3SS	213	Lus10026251.g	chrscaffold898	-	327491	328354	327491	327647	328506	328642
A3SS	214	Lus10026251.g	chrscaffold898	-	327740	328354	327740	327798	328506	328642
A3SS	215	Lus10026226.g	chrscaffold898	-	233842	234007	233842	233997	234101	234200
A3SS	216	Lus10026226.g	chrscaffold898	-	233842	234200	233842	233914	234284	234335
A3SS	217	Lus10026224.g	chrscaffold898	+	225959	226041	225992	226041	225841	225874
A3SS	218	Lus10026202.g	chrscaffold898	+	123567	123648	123604	123648	123377	123492
A3SS	219	Lus10008037.g	chrscaffold896	+	89573	89653	89633	89653	89010	89123
A3SS	220	scaffold883.47	chrscaffold883	+	233002	235570	233005	235570	232511	232649
A3SS	221	Lus10009056.g	chrscaffold883	+	316516	317101	317017	317101	316322	316433
A3SS	222	Lus10009056.g	chrscaffold883	+	316781	317101	316954	317101	316516	316727
A3SS	223	Lus10009056.g	chrscaffold883	+	317349	317424	317367	317424	317207	317261
A3SS	224	Lus10009050.g	chrscaffold883	+	256078	256203	256125	256203	255680	255833
A3SS	225	Lus10009050.g	chrscaffold883	+	258896	259117	258916	259117	258295	258430
A3SS	226	Lus10009044.g	chrscaffold883	-	228623	228688	228623	228667	228767	229004
A3SS	227	Lus10009044.g	chrscaffold883	-	229129	229223	229129	229217	229330	229961
A3SS	228	Lus10009040.g	chrscaffold883	+	212239	212521	212254	212521	212017	212144
A3SS	229	Lus10009035.g	chrscaffold883	-	188108	188230	188108	188200	188318	188407
A3SS	230	Lus10009030.g	chrscaffold883	+	163802	163892	163806	163892	163253	163727
A3SS	231	Lus10009022.g	chrscaffold883	+	122439	122543	122443	122543	122173	122319
A3SS	232	Lus10009022.g	chrscaffold883	+	123862	124066	123868	124066	123329	123605
A3SS	233	Lus10009022.g	chrscaffold883	+	125760	126034	125791	126034	125468	125628
A3SS	234	Lus10009012.g	chrscaffold883	+	84261	84410	84276	84410	84105	84175
A3SS	235	Lus10009007.g	chrscaffold883	-	55369	55426	55369	55415	55922	56017
A3SS	236	Lus10009007.g	chrscaffold883	-	55369	55570	55369	55415	55922	56017
A3SS	237	Lus10009007.g	chrscaffold883	-	55369	55570	55369	55426	55922	56017
A3SS	238	Lus10022034.g	chrscaffold87	+	466262	466413	466267	466413	465627	465740
A3SS	239	Lus10022027.g	chrscaffold87	-	412442	412801	412442	412520	413019	413110
A3SS	240	Lus10022022.g	chrscaffold87	+	361103	361273	361147	361273	360802	360860
A3SS	241	Lus10022019.g	chrscaffold87	+	343030	343232	343033	343232	342342	342563
A3SS	242	Lus10002453.g	chrscaffold867	-	66546	67036	66546	66682	67534	67609
A3SS	243	Lus10002453.g	chrscaffold867	-	68926	69015	68926	68996	69244	69319
A3SS	244	scaffold866.79	chrscaffold866	+	459129	459463	459183	459463	459006	459032
A3SS	245	Lus10015212.g	chrscaffold866	-	547508	547599	547508	547590	547678	547864
A3SS	246	Lus10015205.g	chrscaffold866	+	508589	510424	508644	510424	508392	508478
A3SS	247	Lus10015205.g	chrscaffold866	+	512474	512908	512497	512908	511486	511826
A3SS	248	Lus10015197.g	chrscaffold866	+	476674	476747	476679	476747	476503	476585
A3SS	249	Lus10015166.g	chrscaffold866	+	336822	336890	336841	336890	336614	336743
A3SS	250	Lus10015118.g	chrscaffold866	+	113468	113885	113478	113885	113374	113406
A3SS	251	Lus10015102.g	chrscaffold866	+	44828	45034	44972	45034	44701	44750
A3SS	252	scaffold863.152	chrscaffold863	+	705894	706069	706018	706069	705700	705792
A3SS	253	Lus10030437.g	chrscaffold917	+	110180	110432	110235	110432	110023	110091
A3SS	254	Lus10031591.g	chrscaffold863	+	996869	997078	996884	997078	996664	996799
A3SS	255	Lus10031570.g	chrscaffold863	+	918895	919243	919005	919243	918599	918805
A3SS	256	Lus10031569.g	chrscaffold863	+	911854	912108	911864	912108	911628	911776
A3SS	257	Lus10031569.g	chrscaffold863	+	913606	913732	913619	913732	913261	913314
A3SS	258	Lus10031562.g	chrscaffold863	+	884123	884325	884144	884325	883959	884043
A3SS	259	Lus10031537.g	chrscaffold863	+	761855	761993	761959	761993	761704	761772
A3SS	260	Lus10031513.g	chrscaffold863	+	642389	642643	642395	642643	642062	642306
A3SS	261	Lus10031442.g	chrscaffold863	+	354162	354740	354165	354740	353935	354056
A3SS	262	Lus10031375.g	chrscaffold863	-	88594	88708	88594	88647	88780	88859
A3SS	263	Lus10031374.g	chrscaffold863	+	85403	85821	85426	85821	85257	85316
A3SS	264	Lus10031374.g	chrscaffold863	+	87478	87629	87480	87629	87141	87382
A3SS	265	Lus10031354.g	chrscaffold863	-	16694	16751	16694	16747	16833	17137
A3SS	266	Lus10015547.g	chrscaffold860	+	509911	509985	509920	509985	509723	509837
A3SS	267	Lus10015547.g	chrscaffold860	+	510525	510614	510537	510614	510319	510439
A3SS	268	Lus10015536.g	chrscaffold860	+	450931	451159	450934	451159	450435	450789
A3SS	269	Lus10015510.g	chrscaffold860	+	316459	316571	316472	316571	315969	316271
A3SS	270	Lus10015475.g	chrscaffold860	-	125556	125909	125556	125760	126032	126121
A3SS	271	Lus10015475.g	chrscaffold860	-	126744	126892	126744	126845	127398	127500
A3SS	272	Lus10015475.g	chrscaffold860	-	129107	129432	129107	129213	129840	130003
A3SS	273	Lus10015475.g	chrscaffold860	-	129840	130003	129840	129954	130123	130209
A3SS	274	Lus10015456.g	chrscaffold860	+	38362	38537	38369	38537	36896	37982
A3SS	275	Lus10040483.g	chrscaffold86	-	2134819	2135315	2134819	2135310	2135391	2135606
A3SS	276	Lus10040470.g	chrscaffold86	-	2058292	2058367	2058292	2058360	2058451	2058523
A3SS	277	Lus10040448.g	chrscaffold86	-	1958588	1958811	1958588	1958805	1959010	1959083
A3SS	278	Lus10040448.g	chrscaffold86	-	1959010	1959086	1959010	1959083	1959173	1959422
A3SS	279	Lus10040412.g	chrscaffold86	+	1792785	1792912	1792790	1792912	1792288	1792529
A3SS	280	Lus10040363.g	chrscaffold86	-	1518529	1518655	1518529	1518613	1518697	1518905
A3SS	281	Lus10040347.g	chrscaffold86	+	1462777	1462990	1462807	1462990	1462553	1462739
A3SS	282	Lus10040347.g	chrscaffold86	+	1463271	1463352	1463274	1463352	1463083	1463191
A3SS	283	Lus10040320.g	chrscaffold86	-	1343290	1343434	1343290	1343419	1343822	1343913
A3SS	284	Lus10040319.g	chrscaffold86	+	1337782	1337988	1337786	1337988	1337618	1337667
A3SS	285	Lus10040319.g	chrscaffold86	+	1339699	1340033	1339796	1340033	1339581	1339623
A3SS	286	Lus10040314.g	chrscaffold86	+	1319067	1319262	1319103	1319262	1318905	1318979
A3SS	287	Lus10027434.g	chrscaffold96	+	325043	325345	325119	325345	324877	324966
A3SS	288	Lus10027434.g	chrscaffold96	+	325450	325543	325454	325543	325119	325345
A3SS	289	Lus10040285.g	chrscaffold86	-	1175751	1175907	1175751	1175902	1176675	1177010
A3SS	290	Lus10040280.g	chrscaffold86	-	1133369	1133492	1133369	1133482	1133696	1133785
A3SS	291	Lus10040280.g	chrscaffold86	-	1133369	1133492	1133369	1133482	1133764	1133893
A3SS	292	Lus10040275.g	chrscaffold86	+	1105323	1105708	1105699	1105708	1103679	1104019
A3SS	293	Lus10040268.g	chrscaffold86	+	1067533	1067656	1067558	1067656	1067187	1067445
A3SS	294	Lus10040229.g	chrscaffold86	-	865728	865872	865728	865801	865976	866093
A3SS	295	Lus10040192.g	chrscaffold86	+	648951	649373	649328	649373	648684	648791
A3SS	296	Lus10040179.g	chrscaffold86	+	593812	593934	593832	593934	593458	593533
A3SS	297	Lus10040179.g	chrscaffold86	+	594494	594599	594501	594599	594315	594408
A3SS	298	Lus10040152.g	chrscaffold86	+	455893	456009	455896	456009	455348	455547
A3SS	299	Lus10040131.g	chrscaffold86	-	345473	345653	345473	345647	346048	346541
A3SS	300	Lus10040120.g	chrscaffold86	-	277216	277479	277216	277470	277560	278028
A3SS	301	Lus10040116.g	chrscaffold86	+	251834	252101	251839	252101	251589	251741
A3SS	302	Lus10007311.g	chrscaffold859	+	220742	221016	220779	221016	218646	220658
A3SS	303	Lus10007308.g	chrscaffold859	-	194077	194193	194077	194182	194283	194379
A3SS	304	Lus10007308.g	chrscaffold859	-	194283	194379	194283	194352	194458	194617
A3SS	305	Lus10007288.g	chrscaffold859	+	84025	84227	84131	84227	83529	83753
A3SS	306	Lus10007288.g	chrscaffold859	+	84381	84513	84403	84513	84025	84227
A3SS	307	Lus10004922.g	chrscaffold858	+	144840	144945	144852	144945	144642	144764
A3SS	308	Lus10001425.g	chrscaffold85	-	78411	78507	78411	78501	78596	78740
A3SS	309	Lus10001420.g	chrscaffold85	-	42464	42980	42464	42922	43092	43333
A3SS	310	Lus10001416.g	chrscaffold85	-	31067	31240	31067	31227	31306	31357
A3SS	311	Lus10001415.g	chrscaffold85	-	26723	27056	26723	26768	27229	27539
A3SS	312	Lus10005452.g	chrscaffold847	-	185478	185592	185478	185568	185669	185833
A3SS	313	Lus10005452.g	chrscaffold847	-	185918	186276	185918	186251	186603	186771
A3SS	314	Lus10007164.g	chrscaffold876	-	185063	185350	185063	185123	185525	185568
A3SS	315	Lus10002035.g	chrscaffold841	+	24326	24542	24502	24542	23578	24090
A3SS	316	Lus10008521.g	chrscaffold835	-	240523	240768	240523	240757	241175	241308
A3SS	317	Lus10008507.g	chrscaffold835	-	151127	151671	151127	151180	151753	151796
A3SS	318	Lus10031333.g	chrscaffold977	+	1234218	1234312	1234221	1234312	1233852	1234124
A3SS	319	Lus10000875.g	chrscaffold832	+	62874	62939	62879	62939	62681	62764
A3SS	320	Lus10000865.g	chrscaffold832	+	12326	12668	12578	12668	12139	12204
A3SS	321	Lus10000865.g	chrscaffold832	+	14424	14557	14452	14557	14296	14325
A3SS	322	Lus10000865.g	chrscaffold832	+	16248	16364	16261	16364	15500	16152
A3SS	323	Lus10000865.g	chrscaffold832	+	18241	18304	18243	18304	17465	17536
A3SS	324	Lus10002104.g	chrscaffold826	-	91303	91469	91303	91452	91561	91669
A3SS	325	Lus10006087.g	chrscaffold821	-	192966	193126	192966	193006	193207	193310
A3SS	326	Lus10006087.g	chrscaffold821	-	194903	195087	194903	195044	196678	196752
A3SS	327	Lus10006087.g	chrscaffold821	-	196678	197421	196678	196752	197562	198145
A3SS	328	Lus10006087.g	chrscaffold821	-	196678	197421	196678	196752	197629	198145
A3SS	329	Lus10006064.g	chrscaffold821	-	80837	81309	80837	81300	81393	81489
A3SS	330	Lus10006064.g	chrscaffold821	-	84007	84246	84007	84211	84335	84467
A3SS	331	Lus10006064.g	chrscaffold821	-	84007	84467	84007	84246	84734	84807
A3SS	332	Lus10006055.g	chrscaffold821	+	43472	43802	43553	43802	43201	43376
A3SS	333	Lus10006051.g	chrscaffold821	+	29207	29334	29212	29334	28775	29104
A3SS	334	Lus10006051.g	chrscaffold821	+	29207	29334	29277	29334	28775	29104
A3SS	335	Lus10006051.g	chrscaffold821	+	29212	29334	29277	29334	28775	29104
A3SS	336	Lus10013954.g	chrscaffold820	-	220929	221338	220929	221329	221546	221667
A3SS	337	Lus10013954.g	chrscaffold820	-	220929	221345	220929	221329	221546	221667
A3SS	338	Lus10013954.g	chrscaffold820	-	220929	221345	220929	221338	221546	221667
A3SS	339	Lus10013954.g	chrscaffold820	-	220929	221338	220929	221329	221773	221943
A3SS	340	Lus10013909.g	chrscaffold820	-	36456	36699	36456	36678	36770	36826
A3SS	341	Lus10032769.g	chrscaffold82	-	1138789	1138997	1138789	1138908	1139065	1139132
A3SS	342	Lus10032758.g	chrscaffold82	+	1016443	1016828	1016513	1016828	1016181	1016342
A3SS	343	Lus10032724.g	chrscaffold82	+	473950	474180	473983	474180	473632	473823
A3SS	344	Lus10032720.g	chrscaffold82	-	428915	429086	428915	429083	429167	429288
A3SS	345	Lus10032720.g	chrscaffold82	-	428915	429101	428915	429083	429167	429288
A3SS	346	Lus10032720.g	chrscaffold82	-	428915	429101	428915	429086	429167	429288
A3SS	347	Lus10032715.g	chrscaffold82	-	348907	349002	348907	348954	349123	349347
A3SS	348	Lus10032714.g	chrscaffold82	-	339655	339779	339655	339763	339852	340139
A3SS	349	Lus10013338.g	chrscaffold812	-	205595	207351	205595	207348	207425	208088
A3SS	350	Lus10013310.g	chrscaffold812	+	74903	75089	74909	75089	74315	74388
A3SS	351	Lus10015458.g	chrscaffold860	-	47666	48478	47666	47729	48563	48718
A3SS	352	Lus10001937.g	chrscaffold811	+	102273	102370	102281	102370	102121	102185
A3SS	353	Lus10001937.g	chrscaffold811	+	102636	102755	102669	102755	102443	102546
A3SS	354	Lus10001925.g	chrscaffold811	-	49385	49454	49385	49446	49534	49619
A3SS	355	Lus10001921.g	chrscaffold811	+	23269	23386	23284	23386	22959	23163
A3SS	356	Lus10002808.g	chrscaffold810	+	19116	19381	19126	19381	18882	19023
A3SS	357	scaffold81.3	chrscaffold81	+	47408	47670	47413	47670	46180	46291
A3SS	358	Lus10002531.g	chrscaffold81	+	54093	54666	54596	54666	53297	53372
A3SS	359	Lus10004049.g	chrscaffold808	+	78518	78642	78551	78642	78364	78402
A3SS	360	Lus10001769.g	chrscaffold804	+	11453	12799	12028	12799	10463	10543
A3SS	361	Lus10022939.g	chrscaffold8	+	877862	877984	877865	877984	877700	877763
A3SS	362	Lus10022939.g	chrscaffold8	+	886026	886257	886050	886257	884444	885722
A3SS	363	Lus10022923.g	chrscaffold8	+	815270	815537	815300	815537	814765	815004
A3SS	364	Lus10022919.g	chrscaffold8	-	790928	792773	790928	792743	792822	792939
A3SS	365	Lus10022885.g	chrscaffold8	+	611630	611814	611642	611814	610786	611531
A3SS	366	Lus10022833.g	chrscaffold8	+	343635	344034	343655	344034	343221	343287
A3SS	367	scaffold821.15	chrscaffold821	-	249000	249200	249000	249152	249339	249578
A3SS	368	scaffold821.15	chrscaffold821	-	249000	249578	249000	249572	249661	250018
A3SS	369	Lus10031906.g	chrscaffold783	+	1290572	1290653	1290575	1290653	1290292	1290466
A3SS	370	Lus10031902.g	chrscaffold783	-	1256300	1256579	1256300	1256564	1256654	1256762
A3SS	371	Lus10031902.g	chrscaffold783	-	1257395	1258749	1257395	1258705	1259116	1260224
A3SS	372	Lus10031902.g	chrscaffold783	-	1257395	1258761	1257395	1258705	1259116	1260224
A3SS	373	Lus10031902.g	chrscaffold783	-	1257395	1258761	1257395	1258749	1259116	1260224
A3SS	374	Lus10031902.g	chrscaffold783	-	1259116	1260224	1259116	1260187	1260678	1260942
A3SS	375	Lus10031890.g	chrscaffold783	-	1196731	1197064	1196731	1196893	1197137	1197199
A3SS	376	Lus10031890.g	chrscaffold783	-	1196968	1197078	1196968	1197064	1197137	1197199
A3SS	377	Lus10031818.g	chrscaffold783	+	836329	836684	836549	836684	835961	836171
A3SS	378	Lus10031818.g	chrscaffold783	+	836777	836921	836786	836921	835961	836684
A3SS	379	Lus10031818.g	chrscaffold783	+	836777	836921	836842	836921	835961	836684
A3SS	380	Lus10031818.g	chrscaffold783	+	836786	836921	836842	836921	835961	836684
A3SS	381	Lus10031818.g	chrscaffold783	+	837001	837094	837013	837094	836777	836921
A3SS	382	Lus10031818.g	chrscaffold783	+	837001	837094	837016	837094	836777	836921
A3SS	383	Lus10031818.g	chrscaffold783	+	837013	837094	837016	837094	836777	836921
A3SS	384	Lus10031815.g	chrscaffold783	-	822784	822902	822784	822846	823001	823079
A3SS	385	Lus10031815.g	chrscaffold783	-	823162	823317	823162	823254	823379	823461
A3SS	386	Lus10023360.g	chrscaffold98	+	708802	710490	708859	710490	708536	708651
A3SS	387	Lus10031736.g	chrscaffold783	+	455500	455587	455526	455587	455215	455401
A3SS	388	Lus10031736.g	chrscaffold783	+	456013	456204	456158	456204	455831	455913
A3SS	389	Lus10001056.g	chrscaffold964	-	53449	53518	53449	53514	53615	53723
A3SS	390	Lus10031683.g	chrscaffold783	-	197260	197425	197260	197401	197584	197719
A3SS	391	Lus10000806.g	chrscaffold780	+	29658	29810	29676	29810	29437	29573
A3SS	392	Lus10000806.g	chrscaffold780	+	30944	31083	30948	31083	30663	30851
A3SS	393	Lus10009042.g	chrscaffold883	+	220445	221084	220841	221084	219775	219991
A3SS	394	scaffold777.1	chrscaffold777	+	18529	18673	18566	18673	17904	18018
A3SS	395	Lus10005249.g	chrscaffold773	-	145083	145659	145083	145343	145749	145950
A3SS	396	Lus10005240.g	chrscaffold773	-	90997	91168	90997	91132	91234	91295
A3SS	397	Lus10005232.g	chrscaffold773	-	63364	63977	63364	63963	64353	64477
A3SS	398	Lus10019411.g	chrscaffold906	+	154255	154312	154260	154312	154004	154121
A3SS	399	Lus10005222.g	chrscaffold773	+	18337	18467	18352	18467	18166	18279
A3SS	400	Lus10007094.g	chrscaffold772	-	188432	188545	188432	188540	188628	188776
A3SS	401	Lus10007094.g	chrscaffold772	-	189745	189806	189745	189790	189924	190034
A3SS	402	Lus10007089.g	chrscaffold772	+	173565	173726	173592	173726	173110	173170
A3SS	403	Lus10040472.g	chrscaffold86	-	2061055	2061128	2061055	2061104	2061452	2061892
A3SS	404	Lus10040472.g	chrscaffold86	-	2063476	2064217	2063476	2064165	2064546	2065067
A3SS	405	Lus10007056.g	chrscaffold772	-	25844	26101	25844	26056	26265	26423
A3SS	406	Lus10032778.g	chrscaffold82	-	1204509	1204757	1204509	1204723	1204908	1205436
A3SS	407	Lus10020627.g	chrscaffold77	-	713655	713869	713655	713822	713944	714118
A3SS	408	Lus10020606.g	chrscaffold77	+	588504	588723	588511	588723	587806	588084
A3SS	409	Lus10020522.g	chrscaffold77	+	40316	40402	40336	40402	40141	40247
A3SS	410	Lus10004486.g	chrscaffold768	-	110086	110168	110086	110163	110245	110328
A3SS	411	Lus10004485.g	chrscaffold768	+	108458	108683	108602	108683	108328	108366
A3SS	412	Lus10004472.g	chrscaffold768	+	44123	44297	44126	44297	43677	43914
A3SS	413	Lus10004466.g	chrscaffold768	-	28138	28313	28138	28300	28381	28529
A3SS	414	Lus10004466.g	chrscaffold768	-	29586	29739	29586	29703	29810	29966
A3SS	415	Lus10004466.g	chrscaffold768	-	29586	29750	29586	29703	29810	29966
A3SS	416	Lus10004466.g	chrscaffold768	-	29586	29750	29586	29739	29810	29966
A3SS	417	Lus10004055.g	chrscaffold808	+	96715	96817	96746	96817	96549	96642
A3SS	418	Lus10017686.g	chrscaffold765	+	508005	508091	508025	508091	507712	507898
A3SS	419	Lus10017686.g	chrscaffold765	+	508498	508617	508503	508617	508220	508334
A3SS	420	Lus10017672.g	chrscaffold765	-	446606	446833	446606	446797	446915	446987
A3SS	421	Lus10017649.g	chrscaffold765	+	366793	367256	367160	367256	366500	366620
A3SS	422	Lus10017649.g	chrscaffold765	+	368783	369051	368819	369051	368315	368436
A3SS	423	Lus10017649.g	chrscaffold765	+	369741	369928	369771	369928	369570	369590
A3SS	424	Lus10017645.g	chrscaffold765	-	348378	349209	348378	348691	349405	349566
A3SS	425	Lus10017623.g	chrscaffold765	-	238832	239183	238832	238940	239318	239478
A3SS	426	Lus10017623.g	chrscaffold765	-	240095	240267	240095	240224	240407	240510
A3SS	427	Lus10017621.g	chrscaffold765	+	231380	231578	231382	231578	230620	230833
A3SS	428	Lus10017621.g	chrscaffold765	+	232006	232236	232030	232236	231711	231762
A3SS	429	Lus10017610.g	chrscaffold765	+	194726	195096	194942	195096	194532	194645
A3SS	430	Lus10017599.g	chrscaffold765	-	156086	156162	156086	156147	156245	156449
A3SS	431	Lus10017596.g	chrscaffold765	-	131183	131272	131183	131256	131340	131387
A3SS	432	Lus10017596.g	chrscaffold765	-	133717	135747	133717	135365	136126	136355
A3SS	433	Lus10017574.g	chrscaffold765	-	23588	23672	23588	23652	23940	24027
A3SS	434	Lus10017574.g	chrscaffold765	-	23940	24027	23940	24020	24119	24222
A3SS	435	Lus10017574.g	chrscaffold765	-	23940	24027	23940	24020	24133	24222
A3SS	436	Lus10003298.g	chrscaffold762	-	91999	92322	91999	92214	92407	92568
A3SS	437	scaffold76.119	chrscaffold76	+	172534	172678	172537	172678	172403	172441
A3SS	438	Lus10031418.g	chrscaffold863	-	247105	247264	247105	247255	247337	247420
A3SS	439	Lus10036156.g	chrscaffold76	+	1548140	1548219	1548148	1548219	1547536	1547680
A3SS	440	Lus10036149.g	chrscaffold76	+	1496385	1496605	1496515	1496605	1496221	1496283
A3SS	441	Lus10036146.g	chrscaffold76	-	1477830	1478189	1477830	1477914	1478296	1478404
A3SS	442	Lus10036146.g	chrscaffold76	-	1478488	1478920	1478488	1478912	1478983	1479070
A3SS	443	Lus10036140.g	chrscaffold76	+	1442052	1442162	1442061	1442162	1441783	1441931
A3SS	444	Lus10036140.g	chrscaffold76	+	1443235	1443321	1443238	1443321	1442429	1443148
A3SS	445	Lus10036140.g	chrscaffold76	+	1443235	1443321	1443250	1443321	1443018	1443148
A3SS	446	Lus10036140.g	chrscaffold76	+	1443238	1443321	1443250	1443321	1443018	1443148
A3SS	447	Lus10036140.g	chrscaffold76	+	1443393	1444759	1443473	1444759	1443238	1443321
A3SS	448	Lus10036138.g	chrscaffold76	+	1434415	1434546	1434454	1434546	1434293	1434342
A3SS	449	Lus10036138.g	chrscaffold76	+	1434903	1435033	1434909	1435033	1434454	1434546
A3SS	450	Lus10036122.g	chrscaffold76	-	1316394	1316451	1316394	1316441	1316580	1316635
A3SS	451	Lus10036099.g	chrscaffold76	+	1210128	1210591	1210167	1210591	1209955	1210025
A3SS	452	Lus10036099.g	chrscaffold76	+	1210128	1210591	1210222	1210591	1209955	1210025
A3SS	453	Lus10036099.g	chrscaffold76	+	1210128	1210591	1210489	1210591	1209955	1210025
A3SS	454	Lus10036099.g	chrscaffold76	+	1210167	1210591	1210222	1210591	1209955	1210025
A3SS	455	Lus10036099.g	chrscaffold76	+	1210167	1210591	1210489	1210591	1209955	1210025
A3SS	456	Lus10036099.g	chrscaffold76	+	1210222	1210591	1210489	1210591	1209955	1210025
A3SS	457	Lus10036099.g	chrscaffold76	+	1210128	1210591	1210167	1210591	1209955	1210053
A3SS	458	Lus10036099.g	chrscaffold76	+	1210900	1211614	1211485	1211614	1210663	1210716
A3SS	459	Lus10036091.g	chrscaffold76	+	1162782	1162890	1162791	1162890	1162641	1162699
A3SS	460	Lus10036074.g	chrscaffold76	-	1083132	1083281	1083132	1083272	1083342	1083562
A3SS	461	Lus10036074.g	chrscaffold76	-	1083342	1083562	1083342	1083527	1083937	1083994
A3SS	462	Lus10036074.g	chrscaffold76	-	1085230	1085324	1085230	1085316	1085416	1085517
A3SS	463	Lus10036059.g	chrscaffold76	-	990151	990479	990151	990224	991030	991083
A3SS	464	Lus10036049.g	chrscaffold76	+	914505	914999	914791	914999	914223	914260
A3SS	465	Lus10036037.g	chrscaffold76	+	842470	843131	842714	843131	841790	842091
A3SS	466	Lus10036027.g	chrscaffold76	+	774265	774405	774277	774405	773920	774114
A3SS	467	Lus10036022.g	chrscaffold76	-	747641	747779	747641	747722	748019	748134
A3SS	468	Lus10036022.g	chrscaffold76	-	748251	748355	748251	748347	748661	748871
A3SS	469	Lus10036018.g	chrscaffold76	-	735028	735164	735028	735129	735619	735696
A3SS	470	Lus10035997.g	chrscaffold76	+	627643	627743	627649	627743	627426	627470
A3SS	471	Lus10035997.g	chrscaffold76	+	635439	635634	635463	635634	634723	634969
A3SS	472	Lus10035993.g	chrscaffold76	-	616864	617089	616864	617086	617168	617452
A3SS	473	Lus10035989.g	chrscaffold76	+	597534	597677	597541	597677	592379	592641
A3SS	474	Lus10035989.g	chrscaffold76	+	598593	598736	598600	598736	595611	595842
A3SS	475	Lus10035989.g	chrscaffold76	+	603301	603423	603357	603423	603108	603216
A3SS	476	Lus10035989.g	chrscaffold76	+	603650	603947	603657	603947	603508	603571
A3SS	477	Lus10035985.g	chrscaffold76	+	577859	578044	577913	578044	577509	577557
A3SS	478	Lus10035985.g	chrscaffold76	+	578914	579229	578998	579229	578662	578825
A3SS	479	Lus10035985.g	chrscaffold76	+	579697	581536	579715	581536	579520	579598
A3SS	480	Lus10035973.g	chrscaffold76	-	530237	530630	530237	530567	530700	530779
A3SS	481	Lus10035966.g	chrscaffold76	-	484725	485431	484725	485428	485616	485734
A3SS	482	Lus10035962.g	chrscaffold76	+	467961	468189	468054	468189	467514	467581
A3SS	483	Lus10035962.g	chrscaffold76	+	470228	471568	470415	471568	469545	470126
A3SS	484	Lus10035953.g	chrscaffold76	-	420903	420954	420903	420947	421034	421327
A3SS	485	Lus10035950.g	chrscaffold76	+	413679	414029	413685	414029	413025	413158
A3SS	486	Lus10035939.g	chrscaffold76	-	343470	344475	343470	344472	344626	344720
A3SS	487	Lus10035939.g	chrscaffold76	-	345520	345948	345520	345743	346070	346167
A3SS	488	Lus10035939.g	chrscaffold76	-	345520	346167	345520	345743	346910	347048
A3SS	489	Lus10035939.g	chrscaffold76	-	346070	346224	346070	346167	346910	347048
A3SS	490	Lus10035939.g	chrscaffold76	-	349445	349552	349445	349547	349661	349746
A3SS	491	Lus10035939.g	chrscaffold76	-	349838	349987	349838	349984	350127	350172
A3SS	492	Lus10035939.g	chrscaffold76	-	349838	350006	349838	349984	350127	350172
A3SS	493	Lus10035939.g	chrscaffold76	-	349838	350011	349838	349984	350127	350172
A3SS	494	Lus10035939.g	chrscaffold76	-	349838	350006	349838	349987	350127	350172
A3SS	495	Lus10035939.g	chrscaffold76	-	349838	350011	349838	349987	350127	350172
A3SS	496	Lus10035939.g	chrscaffold76	-	349838	350011	349838	350006	350127	350172
A3SS	497	Lus10016746.g	chrscaffold903	-	326617	327134	326617	326966	327684	327756
A3SS	498	Lus10035876.g	chrscaffold76	-	67470	67788	67470	67505	68027	68105
A3SS	499	Lus10035876.g	chrscaffold76	-	67685	67937	67685	67788	68027	68105
A3SS	500	Lus10035876.g	chrscaffold76	-	68027	68679	68027	68105	69002	69128
A3SS	501	Lus10035875.g	chrscaffold76	+	64947	65209	65121	65209	64777	64859
A3SS	502	Lus10035875.g	chrscaffold76	+	65115	65209	65171	65209	64947	65033
A3SS	503	Lus10035875.g	chrscaffold76	+	65456	65584	65469	65584	65296	65373
A3SS	504	Lus10035875.g	chrscaffold76	+	65823	65936	65865	65936	65670	65735
A3SS	505	Lus10035875.g	chrscaffold76	+	65823	65936	65865	65936	65670	65742
A3SS	506	Lus10011916.g	chrscaffold754	-	406001	406637	406001	406634	407150	407252
A3SS	507	Lus10011989.g	chrscaffold931	-	90533	90674	90533	90662	90750	90799
A3SS	508	Lus10011989.g	chrscaffold931	-	90954	91763	90954	91760	92176	92336
A3SS	509	Lus10011873.g	chrscaffold754	-	182444	182616	182444	182605	182822	183030
A3SS	510	Lus10011863.g	chrscaffold754	-	131830	131908	131830	131903	132196	132256
A3SS	511	Lus10011850.g	chrscaffold754	+	74732	75624	75540	75624	74311	74644
A3SS	512	Lus10011850.g	chrscaffold754	+	75666	75943	75753	75943	75540	75624
A3SS	513	Lus10011850.g	chrscaffold754	+	75666	75943	75820	75943	75540	75624
A3SS	514	Lus10011850.g	chrscaffold754	+	75753	75943	75820	75943	75540	75624
A3SS	515	Lus10011850.g	chrscaffold754	+	81479	81536	81482	81536	81201	81392
A3SS	516	Lus10011850.g	chrscaffold754	+	82068	82185	82073	82185	81812	81950
A3SS	517	Lus10011850.g	chrscaffold754	+	82566	82675	82577	82675	82068	82185
A3SS	518	Lus10011850.g	chrscaffold754	+	83122	83468	83131	83468	82807	83023
A3SS	519	Lus10011844.g	chrscaffold754	-	52535	52614	52535	52611	52692	52881
A3SS	520	Lus10011836.g	chrscaffold754	+	13945	14067	13948	14067	13717	13803
A3SS	521	Lus10034713.g	chrscaffold9	+	1553547	1553668	1553557	1553668	1553230	1553386
A3SS	522	Lus10013026.g	chrscaffold751	-	230918	231243	230918	231238	232221	232319
A3SS	523	Lus10013026.g	chrscaffold751	-	230918	231439	230918	231238	232221	232319
A3SS	524	Lus10013026.g	chrscaffold751	-	230918	231439	230918	231243	232221	232319
A3SS	525	Lus10013023.g	chrscaffold751	-	203487	203648	203487	203628	203697	203820
A3SS	526	Lus10013019.g	chrscaffold751	-	179474	179587	179474	179551	179661	179982
A3SS	527	Lus10013003.g	chrscaffold751	-	102850	103814	102850	103104	104019	104565
A3SS	528	Lus10012993.g	chrscaffold751	-	58283	58543	58283	58538	58616	58731
A3SS	529	Lus10012993.g	chrscaffold751	-	59037	59315	59037	59298	59434	59485
A3SS	530	Lus10012993.g	chrscaffold751	-	59430	59504	59430	59485	59619	59868
A3SS	531	Lus10012992.g	chrscaffold751	-	50793	50917	50793	50863	51005	51058
A3SS	532	Lus10012988.g	chrscaffold751	-	18472	18949	18472	18938	19035	19289
A3SS	533	Lus10012988.g	chrscaffold751	-	19035	19289	19035	19263	19389	19494
A3SS	534	Lus10012988.g	chrscaffold751	-	21585	21635	21585	21623	21889	22044
A3SS	535	Lus10012988.g	chrscaffold751	-	21585	21676	21585	21623	21889	22044
A3SS	536	Lus10012988.g	chrscaffold751	-	21585	21676	21585	21635	21889	22044
A3SS	537	Lus10012988.g	chrscaffold751	-	22189	22400	22189	22369	22495	22669
A3SS	538	Lus10026261.g	chrscaffold898	-	373685	373768	373685	373700	373983	374124
A3SS	539	Lus10026261.g	chrscaffold898	-	373685	373778	373685	373700	373983	374124
A3SS	540	Lus10026261.g	chrscaffold898	-	373685	373778	373685	373768	373983	374124
A3SS	541	Lus10026261.g	chrscaffold898	-	374861	374963	374861	374917	375037	375122
A3SS	542	Lus10011407.g	chrscaffold744	-	397071	397264	397071	397249	397329	397587
A3SS	543	Lus10011389.g	chrscaffold744	-	302746	302842	302746	302823	302926	303301
A3SS	544	Lus10011375.g	chrscaffold744	-	249321	249537	249321	249362	249631	249732
A3SS	545	Lus10011371.g	chrscaffold744	+	230168	230454	230217	230454	229655	230087
A3SS	546	Lus10011345.g	chrscaffold744	-	80721	80866	80721	80829	80941	80957
A3SS	547	Lus10011345.g	chrscaffold744	-	81080	81207	81080	81172	81600	81692
A3SS	548	Lus10011331.g	chrscaffold744	-	20119	22213	20119	22198	22301	22931
A3SS	549	Lus10006472.g	chrscaffold743	+	248323	248453	248341	248453	248151	248251
A3SS	550	Lus10006470.g	chrscaffold743	+	240600	240878	240604	240878	240296	240523
A3SS	551	Lus10006450.g	chrscaffold743	+	150475	151148	150495	151148	146416	150416
A3SS	552	Lus10010374.g	chrscaffold740	-	250742	250925	250742	250891	251273	251351
A3SS	553	Lus10020585.g	chrscaffold77	-	452120	452375	452120	452372	452453	452729
A3SS	554	Lus10021756.g	chrscaffold74	+	556883	557293	556894	557293	556679	556796
A3SS	555	Lus10021756.g	chrscaffold74	+	557370	557787	557473	557787	556883	557293
A3SS	556	Lus10021750.g	chrscaffold74	-	375732	375881	375732	375853	376001	376299
A3SS	557	Lus10021750.g	chrscaffold74	-	376446	376952	376446	376548	377417	377617
A3SS	558	Lus10021750.g	chrscaffold74	-	376446	377148	376446	376548	377417	377617
A3SS	559	Lus10021750.g	chrscaffold74	-	376446	377148	376446	376952	377417	377617
A3SS	560	Lus10021750.g	chrscaffold74	-	377417	377617	377417	377586	377731	377916
A3SS	561	Lus10021750.g	chrscaffold74	-	378466	378693	378466	378593	379089	379177
A3SS	562	Lus10021750.g	chrscaffold74	-	379547	379666	379547	379662	379759	380005
A3SS	563	Lus10021750.g	chrscaffold74	-	379759	379997	379759	379973	380101	380327
A3SS	564	Lus10021750.g	chrscaffold74	-	379759	380005	379759	379973	380101	380327
A3SS	565	Lus10021750.g	chrscaffold74	-	379759	380005	379759	379997	380101	380327
A3SS	566	Lus10007411.g	chrscaffold736	-	281543	281657	281543	281620	281899	281944
A3SS	567	Lus10007411.g	chrscaffold736	-	281709	281771	281709	281768	281899	281944
A3SS	568	Lus10007401.g	chrscaffold736	-	67852	68075	67852	67944	68184	68391
A3SS	569	Lus10007401.g	chrscaffold736	-	67852	68075	67852	67944	68187	68391
A3SS	570	scaffold744.40	chrscaffold744	+	202044	202081	202050	202081	201871	201933
A3SS	571	Lus10003656.g	chrscaffold734	+	70379	70570	70387	70570	70131	70296
A3SS	572	Lus10031371.g	chrscaffold863	+	74518	74641	74561	74641	74310	74358
A3SS	573	Lus10031371.g	chrscaffold863	+	74518	74886	74552	74886	74310	74358
A3SS	574	Lus10010350.g	chrscaffold732	-	332904	333027	332904	333002	333184	333754
A3SS	575	Lus10010324.g	chrscaffold732	+	229863	229950	229876	229950	229727	229796
A3SS	576	Lus10010320.g	chrscaffold732	-	211381	211542	211381	211539	211669	213547
A3SS	577	Lus10010320.g	chrscaffold732	-	211381	211542	211381	211539	212081	213547
A3SS	578	Lus10010310.g	chrscaffold732	-	139749	140705	139749	140677	141412	141538
A3SS	579	Lus10010298.g	chrscaffold732	-	96845	97026	96845	96908	97118	97178
A3SS	580	Lus10001718.g	chrscaffold731	+	37587	37917	37590	37917	37281	37485
A3SS	581	Lus10001717.g	chrscaffold731	-	28482	28569	28482	28521	28647	28713
A3SS	582	Lus10008803.g	chrscaffold729	+	328360	328485	328410	328485	327925	328047
A3SS	583	Lus10008780.g	chrscaffold729	+	112600	112747	112709	112747	112462	112524
A3SS	584	Lus10008780.g	chrscaffold729	+	112991	113247	113140	113247	112850	112899
A3SS	585	Lus10008780.g	chrscaffold729	+	113849	114108	113856	114108	113551	113724
A3SS	586	Lus10008779.g	chrscaffold729	+	106404	106541	106419	106541	106038	106107
A3SS	587	Lus10001212.g	chrscaffold728	-	67544	67640	67544	67625	67890	67981
A3SS	588	Lus10001212.g	chrscaffold728	-	67544	67681	67544	67625	67890	67981
A3SS	589	Lus10001212.g	chrscaffold728	-	67544	67681	67544	67640	67890	67981
A3SS	590	Lus10001212.g	chrscaffold728	-	68351	68435	68351	68430	68514	68598
A3SS	591	Lus10001212.g	chrscaffold728	-	69062	69197	69062	69147	74863	75031
A3SS	592	Lus10001212.g	chrscaffold728	-	69719	69835	69719	69809	74863	75031
A3SS	593	Lus10001211.g	chrscaffold728	-	58835	59428	58835	59425	59505	59577
A3SS	594	Lus10001211.g	chrscaffold728	-	59870	60106	59870	59999	60203	60316
A3SS	595	Lus10004100.g	chrscaffold727	-	95442	95642	95442	95561	95722	95821
A3SS	596	Lus10004100.g	chrscaffold727	-	98379	98544	98379	98462	98776	98858
A3SS	597	Lus10004100.g	chrscaffold727	-	98379	98559	98379	98462	98776	98858
A3SS	598	Lus10004100.g	chrscaffold727	-	98379	98559	98379	98544	98776	98858
A3SS	599	Lus10004100.g	chrscaffold727	-	100398	100478	100398	100462	100578	100657
A3SS	600	Lus10010121.g	chrscaffold722	+	302412	302505	302427	302505	302226	302318
A3SS	601	Lus10010079.g	chrscaffold722	-	114037	114142	114037	114101	114220	114268
A3SS	602	Lus10007462.g	chrscaffold721	+	279041	279270	279059	279270	278493	278729
A3SS	603	Lus10007462.g	chrscaffold721	+	279041	279270	279145	279270	278493	278729
A3SS	604	Lus10007462.g	chrscaffold721	+	279059	279270	279145	279270	278493	278729
A3SS	605	Lus10007450.g	chrscaffold721	+	168615	168701	168657	168701	167737	167894
A3SS	606	Lus10007444.g	chrscaffold721	+	124072	124310	124075	124310	123537	123732
A3SS	607	Lus10007436.g	chrscaffold721	+	53738	53996	53888	53996	53209	53278
A3SS	608	Lus10007436.g	chrscaffold721	+	54341	54429	54353	54429	54165	54248
A3SS	609	Lus10007434.g	chrscaffold721	+	24448	24630	24484	24630	24217	24353
A3SS	610	Lus10007434.g	chrscaffold721	+	24741	24855	24758	24855	24484	24630
A3SS	611	Lus10020949.g	chrscaffold711	+	786516	786609	786524	786609	786330	786427
A3SS	612	Lus10020949.g	chrscaffold711	+	787949	788037	787977	788037	787814	787856
A3SS	613	Lus10020946.g	chrscaffold711	-	780404	780545	780404	780535	780632	780939
A3SS	614	Lus10020914.g	chrscaffold711	-	590995	591128	590995	591101	591234	591493
A3SS	615	Lus10020914.g	chrscaffold711	-	593644	593707	593644	593699	593915	593968
A3SS	616	Lus10020914.g	chrscaffold711	-	593644	593711	593644	593699	593915	593968
A3SS	617	Lus10020914.g	chrscaffold711	-	593644	593711	593644	593707	593915	593968
A3SS	618	Lus10020905.g	chrscaffold711	-	529018	529314	529018	529238	529409	529574
A3SS	619	Lus10020902.g	chrscaffold711	-	510308	510412	510308	510363	510672	510870
A3SS	620	Lus10020901.g	chrscaffold711	-	505245	505781	505245	505775	505871	506047
A3SS	621	Lus10020901.g	chrscaffold711	-	505871	506075	505871	506047	506174	506270
A3SS	622	Lus10020880.g	chrscaffold711	-	387371	387436	387371	387402	387812	387992
A3SS	623	Lus10020878.g	chrscaffold711	+	369807	369885	369810	369885	369596	369728
A3SS	624	Lus10020878.g	chrscaffold711	+	370365	370527	370381	370527	370234	370311
A3SS	625	Lus10020871.g	chrscaffold711	+	338693	338991	338698	338991	338334	338449
A3SS	626	Lus10020853.g	chrscaffold711	-	231272	231365	231272	231361	231461	231638
A3SS	627	Lus10004142.g	chrscaffold709	+	158236	158323	158284	158323	158092	158158
A3SS	628	Lus10004141.g	chrscaffold709	-	148629	148960	148629	148957	149062	149265
A3SS	629	Lus10004122.g	chrscaffold709	+	56267	56519	56276	56519	55018	55915
A3SS	630	Lus10004122.g	chrscaffold709	+	58679	58734	58683	58734	58419	58512
A3SS	631	Lus10000953.g	chrscaffold920	-	43128	43430	43128	43421	43509	43833
A3SS	632	Lus10000953.g	chrscaffold920	-	43920	43996	43920	43938	44455	44490
A3SS	633	Lus10003851.g	chrscaffold706	+	20970	21205	21143	21205	20829	20894
A3SS	634	Lus10003178.g	chrscaffold705	+	7956	8264	8055	8264	5897	6005
A3SS	635	Lus10003178.g	chrscaffold705	+	7956	8264	8080	8264	5897	6005
A3SS	636	Lus10003178.g	chrscaffold705	+	8055	8264	8080	8264	5897	6005
A3SS	637	Lus10003178.g	chrscaffold705	+	9870	9971	9897	9971	9645	9752
A3SS	638	scaffold701.161	chrscaffold701	+	950515	950634	950520	950634	950237	950351
A3SS	639	Lus10033745.g	chrscaffold701	-	1407093	1407451	1407093	1407447	1408025	1408354
A3SS	640	Lus10033745.g	chrscaffold701	-	1407093	1407503	1407093	1407447	1408025	1408354
A3SS	641	Lus10033745.g	chrscaffold701	-	1407093	1407503	1407093	1407451	1408025	1408354
A3SS	642	Lus10033646.g	chrscaffold701	-	959653	960127	959653	960118	960557	960715
A3SS	643	Lus10033611.g	chrscaffold701	+	818717	818789	818730	818789	818132	818219
A3SS	644	Lus10033609.g	chrscaffold701	-	807097	807153	807097	807150	807254	807403
A3SS	645	Lus10033597.g	chrscaffold701	-	747613	748206	747613	748155	748296	748441
A3SS	646	Lus10033594.g	chrscaffold701	+	731543	731614	731577	731614	731398	731457
A3SS	647	Lus10033594.g	chrscaffold701	+	731954	732173	731964	732173	731577	731614
A3SS	648	Lus10033594.g	chrscaffold701	+	733166	733332	733222	733332	732959	733009
A3SS	649	Lus10033594.g	chrscaffold701	+	735055	735135	735061	735135	734349	734950
A3SS	650	Lus10033594.g	chrscaffold701	+	736349	736461	736372	736461	736101	736259
A3SS	651	Lus10033568.g	chrscaffold701	+	635168	635268	635181	635268	634944	635077
A3SS	652	Lus10033537.g	chrscaffold701	+	470747	471068	470768	471068	470636	470681
A3SS	653	Lus10033496.g	chrscaffold701	+	255008	255179	255015	255179	254797	254909
A3SS	654	Lus10033495.g	chrscaffold701	+	247720	247871	247806	247871	247265	247445
A3SS	655	Lus10033495.g	chrscaffold701	+	247720	247871	247840	247871	247265	247445
A3SS	656	Lus10033495.g	chrscaffold701	+	247806	247871	247840	247871	247265	247445
A3SS	657	Lus10033491.g	chrscaffold701	+	229982	230123	229986	230123	229810	229895
A3SS	658	Lus10033491.g	chrscaffold701	+	230407	230518	230420	230518	230221	230335
A3SS	659	Lus10033491.g	chrscaffold701	+	230597	230661	230604	230661	230221	230518
A3SS	660	Lus10033491.g	chrscaffold701	+	230761	230867	230787	230867	230604	230661
A3SS	661	Lus10033491.g	chrscaffold701	+	231182	231321	231190	231321	230954	231082
A3SS	662	Lus10033475.g	chrscaffold701	+	152981	153167	152991	153167	152791	152864
A3SS	663	Lus10033475.g	chrscaffold701	+	153257	153778	153263	153778	152991	153167
A3SS	664	Lus10015962.g	chrscaffold7	+	420549	420717	420588	420717	419672	419863
A3SS	665	Lus10015962.g	chrscaffold7	+	421859	422060	421901	422060	421592	421754
A3SS	666	Lus10015962.g	chrscaffold7	+	421859	422060	421913	422060	421592	421754
A3SS	667	Lus10015962.g	chrscaffold7	+	421901	422060	421913	422060	421592	421754
A3SS	668	Lus10001765.g	chrscaffold696	+	79604	79679	79608	79679	79450	79510
A3SS	669	Lus10001760.g	chrscaffold696	+	55801	55945	55812	55945	55572	55701
A3SS	670	Lus10001760.g	chrscaffold696	+	56517	56746	56669	56746	56250	56382
A3SS	671	Lus10001760.g	chrscaffold696	+	60665	60794	60697	60794	60477	60580
A3SS	672	Lus10001758.g	chrscaffold696	+	43660	44450	44033	44450	43130	43413
A3SS	673	scaffold689.14	chrscaffold689	-	194640	194762	194640	194740	194862	194962
A3SS	674	scaffold689.14	chrscaffold689	-	194862	194984	194862	194962	195083	195205
A3SS	675	scaffold689.14	chrscaffold689	-	195083	195205	195083	195183	195304	195404
A3SS	676	scaffold689.14	chrscaffold689	-	195304	195527	195304	195404	195626	196928
A3SS	677	Lus10006806.g	chrscaffold689	+	137840	138096	137924	138096	137458	137757
A3SS	678	Lus10006806.g	chrscaffold689	+	138199	138289	138239	138289	137974	138096
A3SS	679	Lus10006806.g	chrscaffold689	+	138408	138555	138435	138555	138199	138289
A3SS	680	Lus10006806.g	chrscaffold689	+	141051	141618	141068	141618	140866	140958
A3SS	681	Lus10018091.g	chrscaffold687	+	660819	660928	660848	660928	660562	660634
A3SS	682	Lus10018073.g	chrscaffold687	+	580895	581112	580898	581112	580679	580775
A3SS	683	Lus10018071.g	chrscaffold687	-	557999	558486	557999	558470	558558	558654
A3SS	684	Lus10018071.g	chrscaffold687	-	558747	558903	558747	558850	559172	559276
A3SS	685	Lus10018071.g	chrscaffold687	-	559649	559790	559649	559735	559876	559969
A3SS	686	Lus10018071.g	chrscaffold687	-	560234	560421	560234	560397	560507	560620
A3SS	687	Lus10018071.g	chrscaffold687	-	561504	561740	561504	561719	561825	561917
A3SS	688	Lus10007440.g	chrscaffold721	+	93694	93779	93706	93779	93450	93603
A3SS	689	Lus10018054.g	chrscaffold687	-	496671	497051	496671	497032	497153	497288
A3SS	690	Lus10018027.g	chrscaffold687	-	391905	392211	391905	392153	392292	392507
A3SS	691	Lus10018027.g	chrscaffold687	-	392585	392880	392585	392852	392967	393845
A3SS	692	Lus10018027.g	chrscaffold687	-	392967	393122	392967	393027	393206	393845
A3SS	693	Lus10018027.g	chrscaffold687	-	392967	393132	392967	393027	393206	393845
A3SS	694	Lus10018027.g	chrscaffold687	-	392967	393132	392967	393122	393206	393845
A3SS	695	Lus10018027.g	chrscaffold687	-	397167	397337	397167	397313	397442	397482
A3SS	696	Lus10026385.g	chrscaffold898	-	902218	902404	902218	902401	902502	902675
A3SS	697	Lus10017969.g	chrscaffold687	+	130242	130363	130297	130363	129938	129991
A3SS	698	Lus10017969.g	chrscaffold687	+	139115	139235	139121	139235	138538	138676
A3SS	699	Lus10017957.g	chrscaffold687	-	83730	83877	83730	83862	84338	84522
A3SS	700	Lus10017944.g	chrscaffold687	-	42124	42200	42124	42188	42434	42612
A3SS	701	Lus10017943.g	chrscaffold687	-	37644	38263	37644	37787	39017	39117
A3SS	702	Lus10017939.g	chrscaffold687	+	28956	29074	28998	29074	28704	28826
A3SS	703	Lus10010577.g	chrscaffold680	-	404371	405826	404371	405704	406294	406459
A3SS	704	Lus10010563.g	chrscaffold680	-	334693	334840	334693	334738	335035	335141
A3SS	705	Lus10010530.g	chrscaffold680	+	169423	169484	169428	169484	168678	168837
A3SS	706	Lus10010530.g	chrscaffold680	+	170948	171038	170956	171038	170628	170715
A3SS	707	Lus10010527.g	chrscaffold680	-	148610	148862	148610	148690	148999	149139
A3SS	708	Lus10010522.g	chrscaffold680	+	127380	127698	127519	127698	127015	127187
A3SS	709	Lus10035968.g	chrscaffold76	+	494799	494900	494818	494900	494684	494729
A3SS	710	Lus10035968.g	chrscaffold76	+	495567	495722	495604	495722	495185	495252
A3SS	711	Lus10035968.g	chrscaffold76	+	497538	498149	498061	498149	497312	497447
A3SS	712	Lus10010536.g	chrscaffold680	-	217760	218060	217760	217826	218497	218576
A3SS	713	Lus10042923.g	chrscaffold67	+	2826574	2826679	2826589	2826679	2826195	2826393
A3SS	714	Lus10042909.g	chrscaffold67	+	2715883	2716003	2715900	2716003	2715653	2715735
A3SS	715	Lus10042909.g	chrscaffold67	+	2716117	2716238	2716140	2716238	2715900	2716003
A3SS	716	Lus10042908.g	chrscaffold67	-	2709432	2709541	2709432	2709521	2709921	2710060
A3SS	717	Lus10042876.g	chrscaffold67	-	2564819	2564922	2564819	2564896	2565013	2565222
A3SS	718	Lus10042876.g	chrscaffold67	-	2566299	2566482	2566299	2566395	2566612	2566718
A3SS	719	Lus10042866.g	chrscaffold67	-	2495301	2495417	2495301	2495371	2496407	2496584
A3SS	720	Lus10042866.g	chrscaffold67	-	2499112	2499428	2499112	2499256	2499540	2499701
A3SS	721	Lus10042862.g	chrscaffold67	+	2461105	2461230	2461109	2461230	2460764	2460894
A3SS	722	Lus10042860.g	chrscaffold67	+	2435845	2436067	2435848	2436067	2435300	2435439
A3SS	723	Lus10042852.g	chrscaffold67	-	2394962	2395524	2394962	2395494	2395585	2395720
A3SS	724	Lus10042852.g	chrscaffold67	-	2395585	2395720	2395585	2395673	2396372	2396523
A3SS	725	Lus10042850.g	chrscaffold67	-	2381698	2383307	2381698	2383260	2383457	2383501
A3SS	726	Lus10042850.g	chrscaffold67	-	2383457	2383524	2383457	2383501	2383690	2383925
A3SS	727	Lus10042850.g	chrscaffold67	-	2383690	2383925	2383690	2383900	2384304	2384367
A3SS	728	Lus10042848.g	chrscaffold67	+	2372159	2372383	2372201	2372383	2371700	2371892
A3SS	729	Lus10042840.g	chrscaffold67	-	2332143	2332178	2332143	2332173	2332514	2332577
A3SS	730	Lus10042837.g	chrscaffold67	+	2316911	2317239	2316917	2317239	2316596	2316796
A3SS	731	Lus10042837.g	chrscaffold67	+	2318666	2318718	2318671	2318718	2317512	2318593
A3SS	732	Lus10042837.g	chrscaffold67	+	2319013	2319136	2319026	2319136	2318666	2318718
A3SS	733	Lus10042837.g	chrscaffold67	+	2319218	2319559	2319374	2319559	2319013	2319136
A3SS	734	Lus10042837.g	chrscaffold67	+	2320955	2321105	2321052	2321105	2320729	2320855
A3SS	735	Lus10042837.g	chrscaffold67	+	2322810	2323391	2323132	2323391	2321715	2322708
A3SS	736	Lus10042831.g	chrscaffold67	-	2291000	2291099	2291000	2291092	2291284	2291524
A3SS	737	Lus10042808.g	chrscaffold67	+	2189513	2189589	2189532	2189589	2189368	2189434
A3SS	738	Lus10042800.g	chrscaffold67	-	2129540	2131640	2129540	2131635	2131997	2132117
A3SS	739	Lus10042783.g	chrscaffold67	+	2026794	2027147	2026815	2027147	2026340	2026404
A3SS	740	Lus10042783.g	chrscaffold67	+	2031468	2032452	2032358	2032452	2030756	2030876
A3SS	741	Lus10042783.g	chrscaffold67	+	2032535	2033004	2032592	2033004	2032358	2032452
A3SS	742	Lus10042747.g	chrscaffold67	+	1863522	1863713	1863621	1863713	1862826	1862947
A3SS	743	Lus10042747.g	chrscaffold67	+	1868861	1868951	1868870	1868951	1868677	1868795
A3SS	744	Lus10042747.g	chrscaffold67	+	1868861	1868951	1868885	1868951	1868677	1868795
A3SS	745	Lus10042747.g	chrscaffold67	+	1868870	1868951	1868885	1868951	1868677	1868795
A3SS	746	Lus10042747.g	chrscaffold67	+	1869718	1869908	1869730	1869908	1869548	1869618
A3SS	747	Lus10042747.g	chrscaffold67	+	1869990	1870114	1870005	1870114	1869718	1869908
A3SS	748	Lus10018072.g	chrscaffold687	-	564750	564844	564750	564837	564913	564965
A3SS	749	Lus10018072.g	chrscaffold687	-	565051	565870	565051	565176	566170	566372
A3SS	750	Lus10018072.g	chrscaffold687	-	567997	568100	567997	568081	568253	568357
A3SS	751	Lus10018072.g	chrscaffold687	-	570297	570410	570297	570406	570488	570611
A3SS	752	Lus10018072.g	chrscaffold687	-	570815	571337	570815	570867	571458	571532
A3SS	753	Lus10031463.g	chrscaffold863	-	422692	422877	422692	422863	423076	423181
A3SS	754	Lus10042688.g	chrscaffold67	+	1487056	1487247	1487070	1487247	1486575	1486677
A3SS	755	Lus10042688.g	chrscaffold67	+	1487340	1487616	1487419	1487616	1487070	1487247
A3SS	756	Lus10042649.g	chrscaffold67	-	1242827	1243508	1242827	1243499	1243597	1243702
A3SS	757	Lus10042608.g	chrscaffold67	-	793812	793872	793812	793868	793988	794104
A3SS	758	Lus10042552.g	chrscaffold67	+	317842	318219	317915	318219	317453	317543
A3SS	759	Lus10003567.g	chrscaffold669	-	150843	151050	150843	150978	151169	151349
A3SS	760	Lus10042913.g	chrscaffold67	+	2743166	2743242	2743187	2743242	2742985	2743072
A3SS	761	Lus10003558.g	chrscaffold669	-	104599	104712	104599	104697	104801	104895
A3SS	762	Lus10003558.g	chrscaffold669	-	104984	105044	104984	105025	105229	105314
A3SS	763	Lus10008148.g	chrscaffold661	+	196211	196365	196222	196365	190493	190643
A3SS	764	Lus10034894.g	chrscaffold66	+	1531154	1531340	1531167	1531340	1530711	1530988
A3SS	765	Lus10034874.g	chrscaffold66	-	1261649	1261727	1261649	1261717	1262017	1262104
A3SS	766	Lus10034846.g	chrscaffold66	+	1011316	1011433	1011330	1011433	1010023	1011237
A3SS	767	Lus10034846.g	chrscaffold66	+	1011670	1011733	1011680	1011733	1011538	1011592
A3SS	768	Lus10034846.g	chrscaffold66	+	1011680	1011921	1011871	1011921	1011538	1011592
A3SS	769	Lus10034846.g	chrscaffold66	+	1014942	1015013	1014969	1015013	1014117	1014206
A3SS	770	Lus10034804.g	chrscaffold66	-	591991	592161	591991	592150	592236	592305
A3SS	771	Lus10034802.g	chrscaffold66	+	570377	570440	570382	570440	568755	568825
A3SS	772	Lus10034802.g	chrscaffold66	+	570847	570930	570858	570930	570382	570440
A3SS	773	Lus10034802.g	chrscaffold66	+	570847	570930	570858	570930	570382	570464
A3SS	774	Lus10034788.g	chrscaffold66	+	485073	485263	485133	485263	484735	484996
A3SS	775	Lus10034788.g	chrscaffold66	+	485073	485263	485110	485263	484737	484996
A3SS	776	Lus10034788.g	chrscaffold66	+	485110	485263	485133	485263	484737	484996
A3SS	777	Lus10034788.g	chrscaffold66	+	485336	485402	485351	485402	484737	485263
A3SS	778	Lus10034788.g	chrscaffold66	+	485336	485402	485354	485402	484737	485263
A3SS	779	Lus10034788.g	chrscaffold66	+	485351	485402	485354	485402	484737	485263
A3SS	780	Lus10034788.g	chrscaffold66	+	485130	485263	485133	485263	484760	484996
A3SS	781	Lus10034788.g	chrscaffold66	+	488575	488775	488666	488775	488065	488233
A3SS	782	Lus10034788.g	chrscaffold66	+	491145	491519	491419	491519	490851	490958
A3SS	783	Lus10034781.g	chrscaffold66	+	405630	405774	405669	405774	405402	405538
A3SS	784	Lus10034781.g	chrscaffold66	+	406958	407421	407206	407421	406813	406861
A3SS	785	Lus10003289.g	chrscaffold762	+	30751	30993	30754	30993	30434	30647
A3SS	786	Lus10003289.g	chrscaffold762	+	31098	31380	31102	31380	30751	30993
A3SS	787	Lus10003289.g	chrscaffold762	+	31098	31380	31111	31380	30751	30993
A3SS	788	Lus10003289.g	chrscaffold762	+	31102	31380	31111	31380	30751	30993
A3SS	789	Lus10030568.g	chrscaffold917	-	759195	759270	759195	759243	759514	759580
A3SS	790	Lus10034734.g	chrscaffold66	+	54564	54750	54584	54750	53988	54097
A3SS	791	Lus10001691.g	chrscaffold656	+	11394	11506	11460	11506	11198	11305
A3SS	792	Lus10001691.g	chrscaffold656	+	11851	11941	11897	11941	11626	11761
A3SS	793	Lus10003821.g	chrscaffold654	+	159891	160036	159927	160036	159660	159775
A3SS	794	Lus10003821.g	chrscaffold654	+	159891	160036	159932	160036	159660	159775
A3SS	795	Lus10003821.g	chrscaffold654	+	159927	160036	159932	160036	159660	159775
A3SS	796	Lus10003821.g	chrscaffold654	+	161056	161129	161060	161129	160784	160925
A3SS	797	Lus10003808.g	chrscaffold654	-	63669	63962	63669	63825	64451	64547
A3SS	798	Lus10003808.g	chrscaffold654	-	63919	63962	63919	63954	64451	64547
A3SS	799	scaffold651.97	chrscaffold651	+	473065	473231	473073	473231	472734	472870
A3SS	800	scaffold651.97	chrscaffold651	+	473594	473698	473613	473698	473073	473231
A3SS	801	scaffold651.97	chrscaffold651	+	474233	474408	474246	474408	473987	474154
A3SS	802	Lus10026996.g	chrscaffold651	+	1032672	1032990	1032678	1032990	1031867	1032158
A3SS	803	Lus10026995.g	chrscaffold651	+	1027437	1027547	1027463	1027547	1026898	1026984
A3SS	804	Lus10026992.g	chrscaffold651	+	1004319	1004402	1004324	1004402	1004111	1004207
A3SS	805	Lus10026985.g	chrscaffold651	-	961286	961403	961286	961343	961473	961530
A3SS	806	Lus10026983.g	chrscaffold651	+	944441	944534	944450	944534	944216	944285
A3SS	807	Lus10026983.g	chrscaffold651	+	946419	946529	946424	946529	946238	946341
A3SS	808	Lus10026983.g	chrscaffold651	+	946647	946767	946656	946767	946419	946529
A3SS	809	Lus10026983.g	chrscaffold651	+	947475	947654	947481	947654	947096	947153
A3SS	810	Lus10026983.g	chrscaffold651	+	949900	950135	950039	950135	949606	949694
A3SS	811	Lus10026971.g	chrscaffold651	+	875752	875948	875779	875948	875567	875668
A3SS	812	Lus10026971.g	chrscaffold651	+	876838	876911	876853	876911	876677	876776
A3SS	813	Lus10026967.g	chrscaffold651	-	844286	844425	844286	844349	844527	844581
A3SS	814	Lus10026950.g	chrscaffold651	-	736849	736956	736849	736930	737439	738473
A3SS	815	Lus10026925.g	chrscaffold651	-	583934	584051	583934	584042	584147	584370
A3SS	816	Lus10026902.g	chrscaffold651	+	448980	449337	449191	449337	448725	448908
A3SS	817	Lus10026887.g	chrscaffold651	+	379223	379342	379238	379342	378726	378788
A3SS	818	Lus10018026.g	chrscaffold687	+	389531	389574	389536	389574	389332	389404
A3SS	819	Lus10018026.g	chrscaffold687	+	389531	389574	389562	389574	389332	389404
A3SS	820	Lus10018026.g	chrscaffold687	+	389536	389574	389562	389574	389332	389404
A3SS	821	Lus10026858.g	chrscaffold651	+	205047	205199	205064	205199	204745	204846
A3SS	822	Lus10026853.g	chrscaffold651	+	163682	163793	163739	163793	163436	163491
A3SS	823	Lus10026837.g	chrscaffold651	-	61000	61096	61000	61079	61394	61499
A3SS	824	Lus10031288.g	chrscaffold977	+	993454	993586	993483	993586	993302	993370
A3SS	825	Lus10001800.g	chrscaffold648	+	26986	27228	27173	27228	26573	26834
A3SS	826	Lus10001799.g	chrscaffold648	+	20666	20987	20924	20987	20560	20644
A3SS	827	Lus10001799.g	chrscaffold648	+	22001	22215	22173	22215	21833	21881
A3SS	828	Lus10000603.g	chrscaffold645	-	27144	27206	27144	27203	27372	27449
A3SS	829	Lus10003405.g	chrscaffold644	-	20065	20395	20065	20384	20486	21054
A3SS	830	Lus10003405.g	chrscaffold644	-	20486	21054	20486	21047	21330	22025
A3SS	831	Lus10003405.g	chrscaffold644	-	22464	23111	22464	22995	23479	23751
A3SS	832	Lus10003405.g	chrscaffold644	-	23479	23715	23479	23601	23834	23957
A3SS	833	Lus10003405.g	chrscaffold644	-	23479	23751	23479	23601	23834	23957
A3SS	834	Lus10003405.g	chrscaffold644	-	23479	23766	23479	23601	23834	23957
A3SS	835	Lus10003405.g	chrscaffold644	-	23479	23751	23479	23715	23834	23957
A3SS	836	Lus10003405.g	chrscaffold644	-	23479	23766	23479	23715	23834	23957
A3SS	837	Lus10003405.g	chrscaffold644	-	23479	23766	23479	23751	23834	23957
A3SS	838	Lus10003405.g	chrscaffold644	-	23834	23957	23834	23936	24066	24184
A3SS	839	Lus10003405.g	chrscaffold644	-	23834	23977	23834	23936	24066	24184
A3SS	840	Lus10003405.g	chrscaffold644	-	23834	23977	23834	23957	24066	24184
A3SS	841	Lus10003405.g	chrscaffold644	-	24066	24184	24066	24176	24533	24576
A3SS	842	Lus10003405.g	chrscaffold644	-	24533	24664	24533	24576	25205	25294
A3SS	843	Lus10003405.g	chrscaffold644	-	24533	25294	24533	24576	25498	25614
A3SS	844	Lus10003402.g	chrscaffold644	+	5177	5311	5190	5311	5012	5065
A3SS	845	Lus10020380.g	chrscaffold641	+	629383	629466	629391	629466	629195	629276
A3SS	846	Lus10020370.g	chrscaffold641	+	590607	590753	590643	590753	589528	589673
A3SS	847	Lus10020352.g	chrscaffold641	+	526793	527197	526796	527197	525843	526213
A3SS	848	Lus10020348.g	chrscaffold641	-	502137	502277	502137	502259	502348	502393
A3SS	849	Lus10020348.g	chrscaffold641	-	502655	502715	502655	502708	502853	502918
A3SS	850	Lus10020348.g	chrscaffold641	-	503351	503471	503351	503460	503557	503601
A3SS	851	Lus10020348.g	chrscaffold641	-	503716	503796	503716	503782	503901	503998
A3SS	852	Lus10020348.g	chrscaffold641	-	503901	503998	503901	503948	504449	504737
A3SS	853	Lus10020348.g	chrscaffold641	-	503901	504131	503901	503948	504449	504737
A3SS	854	Lus10020348.g	chrscaffold641	-	503901	504187	503901	503948	504449	504737
A3SS	855	Lus10020348.g	chrscaffold641	-	503901	504131	503901	503998	504449	504737
A3SS	856	Lus10020348.g	chrscaffold641	-	503901	504187	503901	503998	504449	504737
A3SS	857	Lus10020348.g	chrscaffold641	-	503901	504187	503901	504131	504449	504737
A3SS	858	Lus10020348.g	chrscaffold641	-	504826	505371	504826	505265	505968	506172
A3SS	859	Lus10020348.g	chrscaffold641	-	504826	505549	504826	505265	505968	506172
A3SS	860	Lus10020348.g	chrscaffold641	-	504826	505575	504826	505265	505968	506172
A3SS	861	Lus10020348.g	chrscaffold641	-	504826	505549	504826	505371	505968	506172
A3SS	862	Lus10020348.g	chrscaffold641	-	504826	505575	504826	505371	505968	506172
A3SS	863	Lus10020348.g	chrscaffold641	-	504826	505575	504826	505549	505968	506172
A3SS	864	Lus10020341.g	chrscaffold641	+	465981	466040	465987	466040	465632	465845
A3SS	865	Lus10020341.g	chrscaffold641	+	468625	468733	468688	468733	468215	468424
A3SS	866	Lus10042868.g	chrscaffold67	+	2521906	2522719	2522351	2522719	2521443	2521791
A3SS	867	Lus10042868.g	chrscaffold67	+	2522351	2522420	2522361	2522420	2521906	2521947
A3SS	868	Lus10042868.g	chrscaffold67	+	2522351	2522719	2522618	2522719	2521906	2521947
A3SS	869	Lus10020335.g	chrscaffold641	-	442525	442643	442525	442637	442747	442813
A3SS	870	Lus10020328.g	chrscaffold641	-	417070	417552	417070	417292	418093	418478
A3SS	871	Lus10020328.g	chrscaffold641	-	417070	417635	417070	417292	418093	418478
A3SS	872	Lus10020328.g	chrscaffold641	-	417070	417635	417070	417552	418093	418478
A3SS	873	Lus10020326.g	chrscaffold641	-	410039	410175	410039	410154	410252	410305
A3SS	874	Lus10020325.g	chrscaffold641	-	405408	405670	405408	405639	405764	406890
A3SS	875	Lus10020319.g	chrscaffold641	+	380154	381387	380158	381387	379939	380055
A3SS	876	Lus10020319.g	chrscaffold641	+	380154	381387	380158	381387	379939	380059
A3SS	877	Lus10007194.g	chrscaffold674	-	80557	80787	80557	80705	80937	81302
A3SS	878	Lus10007194.g	chrscaffold674	-	80557	81029	80557	81022	81116	81302
A3SS	879	Lus10020283.g	chrscaffold641	+	218986	219111	218998	219111	218309	218491
A3SS	880	Lus10005226.g	chrscaffold773	+	32801	33017	32821	33017	32429	32599
A3SS	881	Lus10020264.g	chrscaffold641	+	140675	140745	140678	140745	140490	140581
A3SS	882	Lus10020262.g	chrscaffold641	-	126178	126311	126178	126237	126516	126675
A3SS	883	Lus10020262.g	chrscaffold641	-	129249	129300	129249	129292	129599	129737
A3SS	884	Lus10020238.g	chrscaffold641	-	17472	17754	17472	17728	17836	18157
A3SS	885	Lus10020238.g	chrscaffold641	-	17836	18157	17836	17975	19193	19724
A3SS	886	Lus10020238.g	chrscaffold641	-	17836	18347	17836	17975	19193	19724
A3SS	887	Lus10020238.g	chrscaffold641	-	17836	18935	17836	17975	19193	19724
A3SS	888	Lus10020238.g	chrscaffold641	-	17836	18347	17836	18157	19193	19724
A3SS	889	Lus10020238.g	chrscaffold641	-	17836	18935	17836	18157	19193	19724
A3SS	890	Lus10020238.g	chrscaffold641	-	17836	18935	17836	18347	19193	19724
A3SS	891	Lus10020238.g	chrscaffold641	-	19822	19927	19822	19865	20164	20289
A3SS	892	Lus10020238.g	chrscaffold641	-	19822	20060	19822	19865	20164	20289
A3SS	893	Lus10020238.g	chrscaffold641	-	19822	20060	19822	19927	20164	20289
A3SS	894	Lus10002459.g	chrscaffold64	-	5460	6528	5460	6503	6622	7087
A3SS	895	Lus10015442.g	chrscaffold635	-	557417	557567	557417	557554	557644	557744
A3SS	896	Lus10015433.g	chrscaffold635	+	506171	506347	506246	506347	505838	505967
A3SS	897	Lus10023296.g	chrscaffold98	-	407168	407276	407168	407260	407548	407620
A3SS	898	Lus10015399.g	chrscaffold635	+	343788	343889	343844	343889	343598	343698
A3SS	899	Lus10015366.g	chrscaffold635	-	149014	149596	149014	149587	150076	150336
A3SS	900	Lus10015343.g	chrscaffold635	+	41175	41318	41200	41318	40833	40978
A3SS	901	Lus10015343.g	chrscaffold635	+	43701	43855	43712	43855	43379	43443
A3SS	902	Lus10015343.g	chrscaffold635	+	47466	47548	47471	47548	47122	47193
A3SS	903	Lus10015343.g	chrscaffold635	+	47775	47934	47801	47934	47466	47548
A3SS	904	Lus10015343.g	chrscaffold635	+	48631	48714	48643	48714	48100	48143
A3SS	905	Lus10015343.g	chrscaffold635	+	49061	49136	49075	49136	48904	48967
A3SS	906	Lus10015341.g	chrscaffold635	-	27928	28135	27928	28132	28476	28607
A3SS	907	Lus10015341.g	chrscaffold635	-	27928	28167	27928	28132	28476	28607
A3SS	908	Lus10015341.g	chrscaffold635	-	27928	28167	27928	28135	28476	28607
A3SS	909	Lus10015341.g	chrscaffold635	-	29605	29712	29605	29703	29923	30068
A3SS	910	Lus10015341.g	chrscaffold635	-	29923	30068	29923	30049	30174	30372
A3SS	911	Lus10015341.g	chrscaffold635	-	30665	30866	30665	30858	30948	31110
A3SS	912	Lus10015341.g	chrscaffold635	-	31810	31938	31810	31934	32019	32162
A3SS	913	Lus10015341.g	chrscaffold635	-	32520	33256	32520	33043	33391	33484
A3SS	914	Lus10015341.g	chrscaffold635	-	32770	33043	32770	32928	33391	33484
A3SS	915	Lus10015341.g	chrscaffold635	-	32770	33256	32770	32928	33391	33484
A3SS	916	Lus10015341.g	chrscaffold635	-	33992	34191	33992	34188	34301	34488
A3SS	917	Lus10015708.g	chrscaffold630	+	571635	571764	571688	571764	571363	571499
A3SS	918	Lus10015708.g	chrscaffold630	+	573549	573720	573552	573720	573335	573467
A3SS	919	Lus10015708.g	chrscaffold630	+	575013	575172	575032	575172	574834	574903
A3SS	920	Lus10015703.g	chrscaffold630	+	534947	536208	536081	536208	534188	534382
A3SS	921	Lus10015703.g	chrscaffold630	+	534947	535434	534989	535434	534192	534382
A3SS	922	Lus10015703.g	chrscaffold630	+	536534	536881	536620	536881	536330	536434
A3SS	923	Lus10015703.g	chrscaffold630	+	536962	537148	536968	537148	536620	536881
A3SS	924	Lus10015690.g	chrscaffold630	+	470612	470750	470624	470750	470292	470531
A3SS	925	Lus10015690.g	chrscaffold630	+	471191	472111	471194	472111	470902	471034
A3SS	926	Lus10015690.g	chrscaffold630	+	472197	472328	472213	472328	471191	472111
A3SS	927	Lus10015690.g	chrscaffold630	+	476763	477144	476770	477144	476424	476557
A3SS	928	Lus10015688.g	chrscaffold630	+	462948	463229	463106	463229	462740	462858
A3SS	929	Lus10015680.g	chrscaffold630	+	422204	422381	422211	422381	421924	422043
A3SS	930	Lus10015675.g	chrscaffold630	-	391739	391854	391739	391832	392115	392274
A3SS	931	Lus10015675.g	chrscaffold630	-	391739	391890	391739	391832	392115	392274
A3SS	932	Lus10015675.g	chrscaffold630	-	391739	391890	391739	391854	392115	392274
A3SS	933	Lus10015664.g	chrscaffold630	-	319429	319598	319429	319554	319960	320082
A3SS	934	Lus10015640.g	chrscaffold630	+	209759	210367	209810	210367	209691	209735
A3SS	935	Lus10015635.g	chrscaffold630	+	186712	186816	186715	186816	185260	185670
A3SS	936	Lus10015630.g	chrscaffold630	-	143873	143986	143873	143982	144083	144143
A3SS	937	Lus10015630.g	chrscaffold630	-	144083	144143	144083	144139	144821	144904
A3SS	938	Lus10004483.g	chrscaffold768	-	97030	97120	97030	97112	97303	97382
A3SS	939	Lus10010047.g	chrscaffold621	+	187734	187828	187743	187828	187502	187574
A3SS	940	Lus10010042.g	chrscaffold621	-	104415	104454	104415	104448	104562	104586
A3SS	941	Lus10010042.g	chrscaffold621	-	104415	104586	104415	104428	104984	105122
A3SS	942	Lus10010042.g	chrscaffold621	-	104984	105122	104984	105116	105311	105401
A3SS	943	Lus10010033.g	chrscaffold621	-	8940	9006	8940	9003	9154	9367
A3SS	944	scaffold62.19	chrscaffold62	-	441165	442928	441165	442912	443016	443283
A3SS	945	Lus10013592.g	chrscaffold62	-	403438	403879	403438	403579	403981	404100
A3SS	946	Lus10013571.g	chrscaffold62	+	255713	255747	255716	255747	255510	255603
A3SS	947	Lus10013546.g	chrscaffold62	-	87760	88105	87760	88063	88209	88323
A3SS	948	Lus10013888.g	chrscaffold618	+	464070	464328	464220	464328	463640	463920
A3SS	949	Lus10013870.g	chrscaffold618	-	377102	377979	377102	377970	378299	378401
A3SS	950	Lus10013870.g	chrscaffold618	-	379442	379606	379442	379535	379885	380005
A3SS	951	Lus10013870.g	chrscaffold618	-	380379	380583	380379	380579	380664	380715
A3SS	952	Lus10013870.g	chrscaffold618	-	380379	380715	380379	380583	380821	380910
A3SS	953	Lus10013870.g	chrscaffold618	-	380821	381144	380821	381122	381298	381442
A3SS	954	Lus10013856.g	chrscaffold618	-	311045	311463	311045	311447	311524	311665
A3SS	955	Lus10013856.g	chrscaffold618	-	313966	314475	313966	314447	314815	314896
A3SS	956	Lus10013856.g	chrscaffold618	-	321296	321400	321296	321372	321740	321821
A3SS	957	Lus10013813.g	chrscaffold618	+	92919	92994	92935	92994	92765	92820
A3SS	958	Lus10001702.g	chrscaffold656	-	56079	56364	56079	56360	56472	56821
A3SS	959	Lus10026694.g	chrscaffold617	+	1017194	1017770	1017295	1017770	1016843	1017057
A3SS	960	Lus10026688.g	chrscaffold617	-	994862	995004	994862	994999	995077	995175
A3SS	961	Lus10026688.g	chrscaffold617	-	995253	995386	995253	995350	995485	995593
A3SS	962	Lus10026670.g	chrscaffold617	+	906697	906781	906711	906781	906506	906588
A3SS	963	Lus10026658.g	chrscaffold617	+	856558	856723	856598	856723	856296	856386
A3SS	964	Lus10026619.g	chrscaffold617	-	698622	698705	698622	698699	698802	698914
A3SS	965	Lus10026618.g	chrscaffold617	+	691250	691354	691253	691354	690850	691138
A3SS	966	Lus10026618.g	chrscaffold617	+	696167	696392	696170	696392	695689	696091
A3SS	967	Lus10026591.g	chrscaffold617	+	529838	529882	529841	529882	529689	529746
A3SS	968	Lus10026572.g	chrscaffold617	-	459702	459772	459702	459752	460112	460216
A3SS	969	Lus10026572.g	chrscaffold617	-	459436	460216	459436	460188	460543	460624
A3SS	970	Lus10026572.g	chrscaffold617	-	460543	461166	460543	460624	461531	461608
A3SS	971	Lus10026572.g	chrscaffold617	-	462751	462831	462751	462801	462910	463205
A3SS	972	Lus10026572.g	chrscaffold617	-	462910	463220	462910	463205	463721	463935
A3SS	973	Lus10026572.g	chrscaffold617	-	464683	464880	464683	464866	465918	466445
A3SS	974	Lus10026565.g	chrscaffold617	-	419387	419636	419387	419627	419829	419967
A3SS	975	Lus10026539.g	chrscaffold617	+	308839	308946	308844	308946	308365	308623
A3SS	976	Lus10026528.g	chrscaffold617	-	258059	258425	258059	258398	258599	258897
A3SS	977	Lus10026528.g	chrscaffold617	-	259320	259472	259320	259469	259556	259682
A3SS	978	scaffold67.274	chrscaffold67	+	2447569	2447673	2447581	2447673	2447377	2447487
A3SS	979	Lus10013029.g	chrscaffold751	+	255284	255412	255289	255412	254982	255208
A3SS	980	Lus10013029.g	chrscaffold751	+	257083	257254	257093	257254	256971	257005
A3SS	981	Lus10013029.g	chrscaffold751	+	257332	257391	257342	257391	257083	257254
A3SS	982	Lus10013588.g	chrscaffold62	+	370204	370267	370228	370267	369952	370073
A3SS	983	Lus10013588.g	chrscaffold62	+	376961	377069	376965	377069	376641	376765
A3SS	984	Lus10013588.g	chrscaffold62	+	379528	379714	379534	379714	378795	378871
A3SS	985	Lus10026503.g	chrscaffold617	+	130429	130646	130542	130646	130214	130330
A3SS	986	Lus10021991.g	chrscaffold87	+	192429	193493	193243	193493	189612	191488
A3SS	987	Lus10021489.g	chrscaffold612	-	692833	692970	692833	692967	693490	693626
A3SS	988	Lus10021469.g	chrscaffold612	+	575942	576245	575971	576245	575729	575870
A3SS	989	Lus10021468.g	chrscaffold612	-	559078	559111	559078	559108	559212	559354
A3SS	990	Lus10021468.g	chrscaffold612	-	559477	559560	559477	559552	559735	560508
A3SS	991	Lus10021468.g	chrscaffold612	-	560909	561118	560909	560977	561221	561316
A3SS	992	Lus10021465.g	chrscaffold612	+	528219	528717	528570	528717	528064	528129
A3SS	993	Lus10021457.g	chrscaffold612	+	461169	461395	461172	461395	460859	461078
A3SS	994	Lus10021421.g	chrscaffold612	-	255002	255189	255002	255120	255287	255381
A3SS	995	Lus10021421.g	chrscaffold612	-	255948	256034	255948	256025	256111	256216
A3SS	996	Lus10021418.g	chrscaffold612	+	228748	228955	228853	228955	228613	228726
A3SS	997	Lus10021417.g	chrscaffold612	-	222044	222939	222044	222912	223007	223123
A3SS	998	Lus10021411.g	chrscaffold612	+	201531	202084	201551	202084	201396	201449
A3SS	999	Lus10021410.g	chrscaffold612	-	194357	194389	194357	194383	194556	194652
A3SS	1000	Lus10011815.g	chrscaffold610	-	338336	338698	338336	338693	339597	339769
A3SS	1001	Lus10011791.g	chrscaffold610	+	155083	156786	155139	156786	154604	154807
A3SS	1002	Lus10011791.g	chrscaffold610	+	158267	159664	159592	159664	156875	157013
A3SS	1003	Lus10011791.g	chrscaffold610	+	158267	159664	159592	159664	156875	157065
A3SS	1004	Lus10011791.g	chrscaffold610	+	160485	160632	160524	160632	160257	160347
A3SS	1005	Lus10011791.g	chrscaffold610	+	160714	160810	160717	160810	160524	160632
A3SS	1006	Lus10008452.g	chrscaffold61	-	318310	318946	318310	318809	319090	319236
A3SS	1007	Lus10008452.g	chrscaffold61	-	318310	318982	318310	318809	319090	319236
A3SS	1008	Lus10008452.g	chrscaffold61	-	318310	318982	318310	318946	319090	319236
A3SS	1009	Lus10008452.g	chrscaffold61	-	319342	319619	319342	319588	320026	320197
A3SS	1010	Lus10008452.g	chrscaffold61	-	319342	320197	319342	320187	320267	320408
A3SS	1011	Lus10008435.g	chrscaffold61	-	188362	190227	188362	188469	190352	190527
A3SS	1012	Lus10008428.g	chrscaffold61	+	129483	129584	129504	129584	128303	128615
A3SS	1013	Lus10008428.g	chrscaffold61	+	131055	131281	131139	131281	129741	130884
A3SS	1014	Lus10008428.g	chrscaffold61	+	131364	131523	131369	131523	131139	131281
A3SS	1015	Lus10008416.g	chrscaffold61	-	54974	55042	54974	55026	55144	55240
A3SS	1016	Lus10015257.g	chrscaffold924	-	177950	178075	177950	178067	178221	178374
A3SS	1017	Lus10015257.g	chrscaffold924	-	177950	178094	177950	178067	178221	178374
A3SS	1018	Lus10015257.g	chrscaffold924	-	177950	178094	177950	178075	178221	178374
A3SS	1019	Lus10007433.g	chrscaffold721	+	7351	7534	7356	7534	7016	7217
A3SS	1020	Lus10025920.g	chrscaffold605	+	941085	941150	941088	941150	940442	940682
A3SS	1021	Lus10025920.g	chrscaffold605	+	942318	942417	942333	942417	942209	942250
A3SS	1022	Lus10025918.g	chrscaffold605	-	931370	931562	931370	931520	931749	932976
A3SS	1023	Lus10025839.g	chrscaffold605	-	617097	617168	617097	617154	617242	617315
A3SS	1024	Lus10025839.g	chrscaffold605	-	618105	618231	618105	618186	618314	618482
A3SS	1025	Lus10025824.g	chrscaffold605	-	552205	552281	552205	552259	552360	552437
A3SS	1026	Lus10025824.g	chrscaffold605	-	552773	552858	552773	552841	553138	553348
A3SS	1027	Lus10025773.g	chrscaffold605	-	346057	346531	346057	346528	346653	346768
A3SS	1028	Lus10025773.g	chrscaffold605	-	346653	346771	346653	346768	347093	347194
A3SS	1029	Lus10025773.g	chrscaffold605	-	349225	349737	349225	349720	350647	350850
A3SS	1030	Lus10025773.g	chrscaffold605	-	349225	350435	349225	349737	350647	350858
A3SS	1031	Lus10025756.g	chrscaffold605	+	281654	281896	281803	281896	281349	281567
A3SS	1032	Lus10025756.g	chrscaffold605	+	281800	281896	281803	281896	281654	281735
A3SS	1033	Lus10025756.g	chrscaffold605	+	281800	281896	281814	281896	281654	281735
A3SS	1034	Lus10025756.g	chrscaffold605	+	281803	281896	281814	281896	281654	281735
A3SS	1035	Lus10025756.g	chrscaffold605	+	281964	282382	281982	282382	281654	281896
A3SS	1036	Lus10011853.g	chrscaffold754	-	92768	93035	92768	92896	93170	93270
A3SS	1037	Lus10025751.g	chrscaffold605	+	252841	252994	252844	252994	252451	252662
A3SS	1038	Lus10025751.g	chrscaffold605	+	260495	260615	260540	260615	259747	259819
A3SS	1039	Lus10025751.g	chrscaffold605	+	260495	260615	260543	260615	259747	259819
A3SS	1040	Lus10025751.g	chrscaffold605	+	260540	260615	260543	260615	259747	259819
A3SS	1041	Lus10025751.g	chrscaffold605	+	261594	261688	261616	261688	261321	261465
A3SS	1042	Lus10025739.g	chrscaffold605	-	199322	199599	199322	199592	199687	199965
A3SS	1043	Lus10025723.g	chrscaffold605	+	152331	153385	153331	153385	152084	152123
A3SS	1044	Lus10025723.g	chrscaffold605	+	154590	154663	154594	154663	154388	154516
A3SS	1045	Lus10025723.g	chrscaffold605	+	155166	155884	155774	155884	154594	154663
A3SS	1046	Lus10025722.g	chrscaffold605	+	139495	139668	139500	139668	139353	139398
A3SS	1047	Lus10025722.g	chrscaffold605	+	144949	146167	144952	146167	144699	144793
A3SS	1048	Lus10025721.g	chrscaffold605	+	126110	126234	126168	126234	124878	125315
A3SS	1049	Lus10025721.g	chrscaffold605	+	127087	127258	127181	127258	126899	126986
A3SS	1050	Lus10025721.g	chrscaffold605	+	127349	127456	127372	127456	127087	127258
A3SS	1051	Lus10025721.g	chrscaffold605	+	127965	128097	127969	128097	127349	127456
A3SS	1052	Lus10025721.g	chrscaffold605	+	131465	131645	131471	131645	130891	131043
A3SS	1053	Lus10025721.g	chrscaffold605	+	132418	132623	132437	132623	131936	132083
A3SS	1054	Lus10025721.g	chrscaffold605	+	133447	133515	133459	133515	132735	132807
A3SS	1055	Lus10025721.g	chrscaffold605	+	136575	136716	136577	136716	136357	136456
A3SS	1056	Lus10025721.g	chrscaffold605	+	136575	136716	136584	136716	136357	136456
A3SS	1057	Lus10025721.g	chrscaffold605	+	136577	136716	136584	136716	136357	136456
A3SS	1058	Lus10010075.g	chrscaffold722	-	95281	95405	95281	95388	95492	95558
A3SS	1059	Lus10012785.g	chrscaffold604	+	220239	220704	220308	220704	220070	220160
A3SS	1060	Lus10012785.g	chrscaffold604	+	222207	223424	222833	223424	222074	222127
A3SS	1061	Lus10012785.g	chrscaffold604	+	222663	223390	222833	223390	222074	222127
A3SS	1062	Lus10012783.g	chrscaffold604	+	213034	213099	213037	213099	212765	212930
A3SS	1063	Lus10012776.g	chrscaffold604	+	151049	151643	151145	151643	150779	150880
A3SS	1064	Lus10012775.g	chrscaffold604	+	148657	148739	148675	148739	148526	148595
A3SS	1065	Lus10012775.g	chrscaffold604	+	148859	148955	148901	148955	148675	148739
A3SS	1066	Lus10040199.g	chrscaffold86	+	706461	706588	706470	706588	705882	706367
A3SS	1067	Lus10008364.g	chrscaffold602	+	2994	3068	3033	3068	2747	2856
A3SS	1068	Lus10008364.g	chrscaffold602	+	2994	3068	3042	3068	2747	2856
A3SS	1069	Lus10008364.g	chrscaffold602	+	2994	3068	3054	3068	2747	2856
A3SS	1070	Lus10008364.g	chrscaffold602	+	3033	3068	3042	3068	2747	2856
A3SS	1071	Lus10008364.g	chrscaffold602	+	3033	3068	3054	3068	2747	2856
A3SS	1072	Lus10008364.g	chrscaffold602	+	3042	3068	3054	3068	2747	2856
A3SS	1073	Lus10009205.g	chrscaffold60	+	160622	160754	160733	160754	160084	160498
A3SS	1074	Lus10009197.g	chrscaffold60	-	38396	39775	38396	38529	40241	40340
A3SS	1075	Lus10012581.g	chrscaffold6	+	389773	390120	389819	390120	389559	389695
A3SS	1076	Lus10012578.g	chrscaffold6	-	372854	373001	372854	372965	373101	373186
A3SS	1077	Lus10012578.g	chrscaffold6	-	375055	375124	375055	375120	375248	375388
A3SS	1078	Lus10012578.g	chrscaffold6	-	377529	377713	377529	377643	377924	377996
A3SS	1079	Lus10012577.g	chrscaffold6	-	363023	363136	363023	363066	363208	363274
A3SS	1080	Lus10012577.g	chrscaffold6	-	364561	364975	364561	364932	365053	365273
A3SS	1081	Lus10012577.g	chrscaffold6	-	366693	367256	366693	366861	367886	368000
A3SS	1082	Lus10012577.g	chrscaffold6	-	366954	367256	366954	367048	367886	368000
A3SS	1083	Lus10012577.g	chrscaffold6	-	366954	367256	366954	367044	367895	368000
A3SS	1084	Lus10012560.g	chrscaffold6	-	305951	306038	305951	306032	306201	306352
A3SS	1085	Lus10012560.g	chrscaffold6	-	306381	306950	306381	306926	307012	307122
A3SS	1086	Lus10012560.g	chrscaffold6	-	307614	307984	307614	307964	308163	309979
A3SS	1087	Lus10012560.g	chrscaffold6	-	308989	309115	308989	309078	309620	309725
A3SS	1088	Lus10026862.g	chrscaffold651	-	233955	234341	233955	234328	234411	234544
A3SS	1089	Lus10026862.g	chrscaffold651	-	240341	240454	240341	240391	240509	240607
A3SS	1090	Lus10012544.g	chrscaffold6	-	212470	212532	212470	212526	212676	212749
A3SS	1091	Lus10012544.g	chrscaffold6	-	212470	212532	212470	212526	214134	218207
A3SS	1092	Lus10012512.g	chrscaffold6	+	75158	75287	75168	75287	74906	75089
A3SS	1093	Lus10012512.g	chrscaffold6	+	75158	75287	75173	75287	74906	75089
A3SS	1094	Lus10012512.g	chrscaffold6	+	75168	75287	75173	75287	74906	75089
A3SS	1095	Lus10003015.g	chrscaffold599	-	103287	103425	103287	103407	103665	103746
A3SS	1096	Lus10003013.g	chrscaffold599	-	89080	89365	89080	89362	89485	89626
A3SS	1097	Lus10006516.g	chrscaffold596	-	222279	222453	222279	222443	222523	222668
A3SS	1098	Lus10006516.g	chrscaffold596	-	222771	223248	222771	222906	223336	223426
A3SS	1099	Lus10020255.g	chrscaffold641	+	98939	99144	98961	99144	97969	98793
A3SS	1100	Lus10007427.g	chrscaffold594	-	246881	247233	246881	246953	247768	247827
A3SS	1101	Lus10007427.g	chrscaffold594	-	246881	247243	246881	246953	247768	247827
A3SS	1102	Lus10007427.g	chrscaffold594	-	246881	247243	246881	247233	247768	247827
A3SS	1103	Lus10007413.g	chrscaffold594	+	76775	76913	76807	76913	76558	76711
A3SS	1104	Lus10003025.g	chrscaffold592	-	5152	5291	5152	5235	5391	5527
A3SS	1105	Lus10003025.g	chrscaffold592	-	6003	6160	6003	6100	7086	7351
A3SS	1106	Lus10005261.g	chrscaffold773	+	212985	213221	213095	213221	211699	212784
A3SS	1107	Lus10005261.g	chrscaffold773	+	212985	213221	213120	213221	211699	212784
A3SS	1108	Lus10005261.g	chrscaffold773	+	213095	213221	213120	213221	211699	212784
A3SS	1109	Lus10011969.g	chrscaffold931	+	21409	21544	21413	21544	21162	21299
A3SS	1110	scaffold947.58	chrscaffold947	+	353503	353651	353506	353651	353293	353360
A3SS	1111	scaffold947.58	chrscaffold947	+	354927	355043	354935	355043	354739	354848
A3SS	1112	scaffold947.58	chrscaffold947	+	358629	358738	358641	358738	358454	358543
A3SS	1113	Lus10022665.g	chrscaffold59	-	402115	402739	402115	402317	402820	402967
A3SS	1114	Lus10022659.g	chrscaffold59	-	379663	379782	379663	379777	379856	380039
A3SS	1115	Lus10034882.g	chrscaffold66	+	1383521	1386441	1386230	1386441	1383335	1383392
A3SS	1116	Lus10034882.g	chrscaffold66	+	1386522	1386620	1386525	1386620	1383335	1386441
A3SS	1117	Lus10022593.g	chrscaffold59	+	86102	86195	86114	86195	85924	86018
A3SS	1118	Lus10022593.g	chrscaffold59	+	86102	86195	86118	86195	85924	86018
A3SS	1119	Lus10022593.g	chrscaffold59	+	86114	86195	86118	86195	85924	86018
A3SS	1120	Lus10022590.g	chrscaffold59	-	65192	65306	65192	65303	65404	65527
A3SS	1121	Lus10022587.g	chrscaffold59	-	49520	49599	49520	49594	49682	49786
A3SS	1122	Lus10022585.g	chrscaffold59	-	41929	42233	41929	42227	42304	42473
A3SS	1123	Lus10003291.g	chrscaffold762	-	38544	41480	38544	41230	41561	41775
A3SS	1124	Lus10006088.g	chrscaffold821	+	233143	233229	233157	233229	232948	233025
A3SS	1125	Lus10006088.g	chrscaffold821	+	233483	233682	233620	233682	233315	233400
A3SS	1126	Lus10006088.g	chrscaffold821	+	234979	235059	235013	235059	234810	234859
A3SS	1127	Lus10010160.g	chrscaffold587	+	76508	76579	76513	76579	76368	76427
A3SS	1128	Lus10010149.g	chrscaffold587	-	26125	26259	26125	26240	26700	26885
A3SS	1129	Lus10006018.g	chrscaffold586	+	99100	99196	99124	99196	98862	99011
A3SS	1130	Lus10006017.g	chrscaffold586	+	85779	87728	85801	87728	84973	85268
A3SS	1131	Lus10006017.g	chrscaffold586	+	88714	88952	88718	88952	88558	88646
A3SS	1132	Lus10006017.g	chrscaffold586	+	88714	88952	88742	88952	88558	88646
A3SS	1133	Lus10006017.g	chrscaffold586	+	88718	88952	88742	88952	88558	88646
A3SS	1134	Lus10000766.g	chrscaffold585	+	31199	31505	31302	31505	30987	31106
A3SS	1135	Lus10000766.g	chrscaffold585	+	32004	32110	32012	32110	31834	31922
A3SS	1136	Lus10000766.g	chrscaffold585	+	34733	34901	34772	34901	33845	34036
A3SS	1137	Lus10000766.g	chrscaffold585	+	34991	35097	35056	35097	34733	34901
A3SS	1138	Lus10026692.g	chrscaffold617	+	1009262	1009372	1009306	1009372	1009032	1009189
A3SS	1139	Lus10026692.g	chrscaffold617	+	1009912	1010000	1009948	1010000	1009728	1009810
A3SS	1140	Lus10014728.g	chrscaffold584	+	403973	404080	403976	404080	403814	403899
A3SS	1141	Lus10014728.g	chrscaffold584	+	403973	404080	403979	404080	403814	403899
A3SS	1142	Lus10014728.g	chrscaffold584	+	403976	404080	403979	404080	403814	403899
A3SS	1143	Lus10014669.g	chrscaffold584	+	111570	111848	111603	111848	111358	111497
A3SS	1144	Lus10014667.g	chrscaffold584	+	104575	104665	104587	104665	104031	104475
A3SS	1145	Lus10014666.g	chrscaffold584	-	99243	99959	99243	99937	100527	100725
A3SS	1146	Lus10014666.g	chrscaffold584	-	100527	101253	100527	101232	101345	101887
A3SS	1147	Lus10001121.g	chrscaffold58	-	10930	11076	10930	11061	11369	11457
A3SS	1148	Lus10001121.g	chrscaffold58	-	12235	12361	12235	12342	12449	12750
A3SS	1149	Lus10014661.g	chrscaffold584	+	65033	65159	65083	65159	64807	64934
A3SS	1150	Lus10014661.g	chrscaffold584	+	65295	65420	65325	65420	65033	65159
A3SS	1151	scaffold924.38	chrscaffold924	+	58435	58571	58459	58571	58304	58351
A3SS	1152	Lus10011919.g	chrscaffold754	+	439792	439952	439891	439952	439649	439708
A3SS	1153	Lus10011919.g	chrscaffold754	+	440533	440680	440546	440680	440321	440458
A3SS	1154	Lus10002093.g	chrscaffold575	-	52858	52942	52858	52921	53063	53141
A3SS	1155	scaffold572.64	chrscaffold572	+	447011	447135	447026	447135	445995	446449
A3SS	1156	Lus10012329.g	chrscaffold572	-	165958	166153	165958	166084	166255	166329
A3SS	1157	Lus10012311.g	chrscaffold572	-	75609	76256	75609	76249	76354	76471
A3SS	1158	scaffold57.190	chrscaffold57	+	1135750	1135876	1135783	1135876	1135453	1135532
A3SS	1159	scaffold57.190	chrscaffold57	+	1135750	1135876	1135783	1135876	1135453	1135612
A3SS	1160	scaffold57.190	chrscaffold57	+	1140076	1140134	1140086	1140134	1139916	1140004
A3SS	1161	Lus10036664.g	chrscaffold57	+	1732481	1734612	1732490	1734612	1732324	1732396
A3SS	1162	Lus10036657.g	chrscaffold57	-	1686721	1686851	1686721	1686830	1687193	1687308
A3SS	1163	Lus10036636.g	chrscaffold57	-	1559524	1559614	1559524	1559611	1559700	1559799
A3SS	1164	Lus10036636.g	chrscaffold57	-	1559524	1559799	1559524	1559614	1559925	1559980
A3SS	1165	Lus10036636.g	chrscaffold57	-	1561333	1561403	1561333	1561397	1561505	1561579
A3SS	1166	Lus10036636.g	chrscaffold57	-	1562833	1562945	1562833	1562934	1563055	1563176
A3SS	1167	Lus10036612.g	chrscaffold57	-	1461775	1461893	1461775	1461885	1461978	1463460
A3SS	1168	Lus10036612.g	chrscaffold57	-	1467934	1468156	1467934	1468152	1468376	1469074
A3SS	1169	Lus10036604.g	chrscaffold57	+	1416963	1417208	1417145	1417208	1412527	1413050
A3SS	1170	Lus10036604.g	chrscaffold57	+	1414243	1414345	1414265	1414345	1414067	1414160
A3SS	1171	Lus10036604.g	chrscaffold57	+	1417290	1417392	1417297	1417392	1417145	1417208
A3SS	1172	Lus10036604.g	chrscaffold57	+	1419673	1419752	1419690	1419752	1419451	1419564
A3SS	1173	Lus10036604.g	chrscaffold57	+	1419849	1422057	1419954	1422057	1419673	1419752
A3SS	1174	Lus10027404.g	chrscaffold96	-	135099	135164	135099	135161	135240	135325
A3SS	1175	Lus10036555.g	chrscaffold57	-	1200517	1200658	1200517	1200607	1200728	1200847
A3SS	1176	Lus10036555.g	chrscaffold57	-	1200728	1200847	1200728	1200837	1200964	1201053
A3SS	1177	Lus10036555.g	chrscaffold57	-	1201135	1201222	1201135	1201210	1201292	1201383
A3SS	1178	Lus10015371.g	chrscaffold635	+	186559	186767	186689	186767	185914	186479
A3SS	1179	Lus10036522.g	chrscaffold57	-	1040362	1040493	1040362	1040475	1040749	1040843
A3SS	1180	Lus10036522.g	chrscaffold57	-	1041356	1041814	1041356	1041519	1041980	1042975
A3SS	1181	Lus10036522.g	chrscaffold57	-	1041980	1042166	1041980	1042134	1042849	1042975
A3SS	1182	Lus10036522.g	chrscaffold57	-	1043333	1043906	1043333	1043477	1044073	1044245
A3SS	1183	Lus10036509.g	chrscaffold57	-	964204	964475	964204	964442	964759	964932
A3SS	1184	Lus10036505.g	chrscaffold57	+	945109	945251	945169	945251	944714	944793
A3SS	1185	Lus10036505.g	chrscaffold57	+	945302	945453	945337	945453	945169	945251
A3SS	1186	Lus10036499.g	chrscaffold57	+	925419	925856	925464	925856	925146	925336
A3SS	1187	Lus10036483.g	chrscaffold57	+	835373	835403	835380	835403	835218	835247
A3SS	1188	Lus10040431.g	chrscaffold86	+	1887479	1887868	1887491	1887868	1887275	1887408
A3SS	1189	Lus10036471.g	chrscaffold57	+	769282	769452	769303	769452	769107	769217
A3SS	1190	Lus10036467.g	chrscaffold57	+	752432	752632	752465	752632	751449	751722
A3SS	1191	Lus10036455.g	chrscaffold57	+	717035	717739	717065	717739	716514	716946
A3SS	1192	Lus10036452.g	chrscaffold57	-	695082	695336	695082	695320	695439	695469
A3SS	1193	Lus10036446.g	chrscaffold57	-	665699	665920	665699	665915	666023	666227
A3SS	1194	Lus10036428.g	chrscaffold57	-	606876	607093	606876	607044	607221	607262
A3SS	1195	Lus10036418.g	chrscaffold57	+	564777	564839	564819	564839	564620	564702
A3SS	1196	Lus10036417.g	chrscaffold57	-	562165	562347	562165	562228	562415	562522
A3SS	1197	Lus10036409.g	chrscaffold57	+	529479	529676	529584	529676	529267	529369
A3SS	1198	Lus10036389.g	chrscaffold57	-	411030	412443	411030	412413	412536	412566
A3SS	1199	Lus10036389.g	chrscaffold57	-	414099	414300	414099	414296	414428	414631
A3SS	1200	Lus10036389.g	chrscaffold57	-	414099	414302	414099	414296	414428	414631
A3SS	1201	Lus10036389.g	chrscaffold57	-	414099	414302	414099	414300	414428	414631
A3SS	1202	Lus10036389.g	chrscaffold57	-	414745	414844	414745	414841	414958	415210
A3SS	1203	Lus10036388.g	chrscaffold57	-	408250	408385	408250	408373	408459	408574
A3SS	1204	Lus10036388.g	chrscaffold57	-	408649	408746	408649	408728	408821	408862
A3SS	1205	Lus10036372.g	chrscaffold57	-	332290	332458	332290	332419	332532	332585
A3SS	1206	Lus10036349.g	chrscaffold57	+	178918	178989	178958	178989	178556	178813
A3SS	1207	Lus10036347.g	chrscaffold57	+	162580	162720	162592	162720	162232	162488
A3SS	1208	Lus10036347.g	chrscaffold57	+	167122	167189	167129	167189	166815	167029
A3SS	1209	Lus10036347.g	chrscaffold57	+	168371	168515	168413	168515	168066	168138
A3SS	1210	Lus10036347.g	chrscaffold57	+	168371	168515	168423	168515	168066	168138
A3SS	1211	Lus10036347.g	chrscaffold57	+	168413	168515	168423	168515	168066	168138
A3SS	1212	Lus10036347.g	chrscaffold57	+	168413	168677	168652	168677	168066	168138
A3SS	1213	Lus10036347.g	chrscaffold57	+	168587	168677	168594	168677	168413	168515
A3SS	1214	Lus10036347.g	chrscaffold57	+	168587	168677	168617	168677	168413	168515
A3SS	1215	Lus10036347.g	chrscaffold57	+	168594	168677	168617	168677	168413	168515
A3SS	1216	Lus10036347.g	chrscaffold57	+	170277	170416	170310	170416	169860	170045
A3SS	1217	Lus10036345.g	chrscaffold57	+	157456	157577	157476	157577	157095	157284
A3SS	1218	scaffold568.19	chrscaffold568	+	32294	32391	32315	32391	32133	32229
A3SS	1219	scaffold568.19	chrscaffold568	+	32673	32939	32834	32939	32477	32570
A3SS	1220	Lus10011748.g	chrscaffold568	-	138856	139037	138856	138975	139053	139177
A3SS	1221	Lus10011733.g	chrscaffold568	+	42639	43006	42762	43006	42400	42523
A3SS	1222	Lus10001741.g	chrscaffold561	-	47395	47767	47395	47687	47800	48171
A3SS	1223	Lus10001741.g	chrscaffold561	-	47395	47741	47395	47716	47867	48171
A3SS	1224	Lus10001741.g	chrscaffold561	-	47396	47828	47396	47750	47882	48171
A3SS	1225	Lus10001741.g	chrscaffold561	-	47391	47852	47391	47840	47909	48171
A3SS	1226	Lus10001741.g	chrscaffold561	-	47396	47858	47396	47767	47921	48171
A3SS	1227	Lus10001741.g	chrscaffold561	-	47396	47825	47396	47807	47995	48171
A3SS	1228	Lus10001741.g	chrscaffold561	-	47391	48094	47391	48039	48150	48171
A3SS	1229	Lus10001169.g	chrscaffold560	-	19734	20012	19734	19933	20098	20502
A3SS	1230	Lus10000663.g	chrscaffold554	-	23522	23637	23522	23629	24015	24214
A3SS	1231	Lus10000663.g	chrscaffold554	-	23522	23708	23522	23629	24015	24214
A3SS	1232	Lus10000663.g	chrscaffold554	-	23522	23708	23522	23637	24015	24214
A3SS	1233	Lus10000663.g	chrscaffold554	-	24015	24227	24015	24214	24356	24717
A3SS	1234	Lus10029559.g	chrscaffold55	+	1165538	1165660	1165562	1165660	1165127	1165214
A3SS	1235	Lus10029548.g	chrscaffold55	-	982561	982645	982561	982634	982739	982793
A3SS	1236	Lus10029531.g	chrscaffold55	-	771440	771605	771440	771598	771827	771957
A3SS	1237	Lus10029508.g	chrscaffold55	+	500747	500846	500762	500846	500607	500680
A3SS	1238	Lus10029500.g	chrscaffold55	+	438651	438747	438667	438747	438446	438552
A3SS	1239	Lus10029494.g	chrscaffold55	+	369691	370041	369841	370041	369386	369468
A3SS	1240	Lus10029461.g	chrscaffold55	+	107472	107613	107475	107613	106835	106910
A3SS	1241	scaffold547.10	chrscaffold547	+	65645	65712	65648	65712	65344	65427
A3SS	1242	scaffold547.10	chrscaffold547	+	66518	67042	66521	67042	66294	66444
A3SS	1243	scaffold546.22	chrscaffold546	-	268161	268259	268161	268248	268382	268441
A3SS	1244	Lus10009875.g	chrscaffold546	+	311333	311837	311712	311837	310886	311079
A3SS	1245	Lus10009875.g	chrscaffold546	+	312293	312382	312298	312382	312118	312193
A3SS	1246	Lus10012003.g	chrscaffold931	+	151815	151910	151826	151910	151617	151739
A3SS	1247	Lus10012003.g	chrscaffold931	+	151815	151910	151826	151910	151617	151743
A3SS	1248	Lus10009853.g	chrscaffold546	+	240982	241106	240990	241106	240335	240521
A3SS	1249	Lus10009853.g	chrscaffold546	+	242592	242804	242718	242804	242395	242489
A3SS	1250	Lus10009840.g	chrscaffold546	-	177681	179135	177681	178594	179305	179556
A3SS	1251	Lus10009826.g	chrscaffold546	+	95930	95959	95939	95959	95638	95832
A3SS	1252	Lus10009826.g	chrscaffold546	+	96283	96379	96289	96379	96082	96203
A3SS	1253	Lus10009826.g	chrscaffold546	+	96283	96379	96294	96379	96082	96203
A3SS	1254	Lus10009826.g	chrscaffold546	+	96289	96379	96294	96379	96082	96203
A3SS	1255	Lus10009826.g	chrscaffold546	+	96492	96661	96579	96661	96283	96379
A3SS	1256	Lus10009826.g	chrscaffold546	+	97796	97926	97803	97926	97543	97707
A3SS	1257	Lus10009826.g	chrscaffold546	+	97796	97926	97826	97926	97543	97707
A3SS	1258	Lus10009826.g	chrscaffold546	+	97803	97926	97826	97926	97543	97707
A3SS	1259	Lus10009816.g	chrscaffold546	-	49704	50391	49704	50384	50674	50760
A3SS	1260	Lus10009816.g	chrscaffold546	-	49704	50397	49704	50384	50674	50760
A3SS	1261	Lus10009816.g	chrscaffold546	-	49704	50397	49704	50391	50674	50760
A3SS	1262	Lus10009816.g	chrscaffold546	-	50843	50920	50843	50887	50968	51020
A3SS	1263	Lus10009816.g	chrscaffold546	-	51097	51224	51097	51211	51528	51622
A3SS	1264	Lus10009809.g	chrscaffold546	-	1702	1794	1702	1746	1869	1994
A3SS	1265	Lus10009809.g	chrscaffold546	-	1869	2062	1869	1994	2341	2604
A3SS	1266	scaffold543.1	chrscaffold543	-	15591	16258	15591	16162	16421	16589
A3SS	1267	Lus10028976.g	chrscaffold540	+	1118153	1118246	1118159	1118246	1117942	1118002
A3SS	1268	Lus10028971.g	chrscaffold540	+	1082312	1082686	1082318	1082686	1081890	1082034
A3SS	1269	Lus10028960.g	chrscaffold540	+	1039256	1039409	1039280	1039409	1039116	1039166
A3SS	1270	Lus10028958.g	chrscaffold540	-	1033991	1034065	1033991	1034029	1034137	1034288
A3SS	1271	Lus10028950.g	chrscaffold540	-	1000624	1000693	1000624	1000690	1000957	1001856
A3SS	1272	Lus10028946.g	chrscaffold540	-	979164	979320	979164	979314	979417	979766
A3SS	1273	Lus10028946.g	chrscaffold540	-	979417	979568	979417	979566	979601	979766
A3SS	1274	Lus10028946.g	chrscaffold540	-	980019	980147	980019	980120	980490	980625
A3SS	1275	Lus10028946.g	chrscaffold540	-	981615	981738	981615	981697	981818	981938
A3SS	1276	Lus10028945.g	chrscaffold540	+	976268	976383	976296	976383	976100	976184
A3SS	1277	Lus10028945.g	chrscaffold540	+	976468	976570	976474	976570	976296	976383
A3SS	1278	Lus10036500.g	chrscaffold57	-	930196	930611	930196	930600	930735	930826
A3SS	1279	Lus10036500.g	chrscaffold57	-	930196	930611	930196	930600	930742	930826
A3SS	1280	Lus10004195.g	chrscaffold555	+	20347	20720	20372	20720	20148	20255
A3SS	1281	Lus10028877.g	chrscaffold540	+	671652	671737	671665	671737	671447	671583
A3SS	1282	Lus10028875.g	chrscaffold540	-	662738	663449	662738	663444	663799	664106
A3SS	1283	Lus10028873.g	chrscaffold540	-	652337	653134	652337	652796	653245	653465
A3SS	1284	Lus10028835.g	chrscaffold540	-	488722	488859	488722	488854	488950	489018
A3SS	1285	Lus10028829.g	chrscaffold540	-	462641	462959	462641	462956	463032	463204
A3SS	1286	Lus10028829.g	chrscaffold540	-	462641	463204	462641	463194	463799	463850
A3SS	1287	Lus10028825.g	chrscaffold540	-	439068	439191	439068	439154	439275	439415
A3SS	1288	Lus10028825.g	chrscaffold540	-	439068	439195	439068	439154	439275	439415
A3SS	1289	Lus10028825.g	chrscaffold540	-	439068	439195	439068	439191	439275	439415
A3SS	1290	Lus10028820.g	chrscaffold540	+	420116	420206	420125	420206	419100	419206
A3SS	1291	Lus10028809.g	chrscaffold540	-	376444	376626	376444	376547	376731	376813
A3SS	1292	Lus10028796.g	chrscaffold540	+	319194	319383	319275	319383	318982	319090
A3SS	1293	Lus10028786.g	chrscaffold540	-	263901	264160	263901	263993	264293	264369
A3SS	1294	Lus10028784.g	chrscaffold540	+	252132	252337	252136	252337	251928	252030
A3SS	1295	Lus10034519.g	chrscaffold9	+	249347	250068	249350	250068	248871	249081
A3SS	1296	Lus10028776.g	chrscaffold540	+	199969	200097	199983	200097	199787	199857
A3SS	1297	Lus10028776.g	chrscaffold540	+	200480	200991	200927	200991	200211	200361
A3SS	1298	Lus10026699.g	chrscaffold617	-	1035460	1035535	1035460	1035525	1035615	1035807
A3SS	1299	Lus10028755.g	chrscaffold540	-	80340	80500	80340	80480	80607	80775
A3SS	1300	Lus10028755.g	chrscaffold540	-	85026	85140	85026	85102	85595	85644
A3SS	1301	Lus10036392.g	chrscaffold57	-	425763	425949	425763	425946	426051	426175
A3SS	1302	Lus10015057.g	chrscaffold54	+	249522	249591	249532	249591	249107	249179
A3SS	1303	Lus10015057.g	chrscaffold54	+	250079	250348	250106	250348	249854	250012
A3SS	1304	Lus10015039.g	chrscaffold54	+	106325	106622	106582	106622	105846	105960
A3SS	1305	Lus10003572.g	chrscaffold536	-	14111	14315	14111	14310	14415	14642
A3SS	1306	Lus10003572.g	chrscaffold536	-	15802	16006	15802	15952	16292	16434
A3SS	1307	Lus10003572.g	chrscaffold536	-	18722	19217	18722	19154	19485	19572
A3SS	1308	Lus10003572.g	chrscaffold536	-	19485	19572	19485	19565	19984	20098
A3SS	1309	Lus10003572.g	chrscaffold536	-	21691	21787	21691	21780	21863	21926
A3SS	1310	Lus10003572.g	chrscaffold536	-	22577	22747	22577	22708	23866	23920
A3SS	1311	Lus10003572.g	chrscaffold536	-	22577	22747	22577	22718	23866	23924
A3SS	1312	Lus10006259.g	chrscaffold535	+	145082	145201	145101	145201	144647	144763
A3SS	1313	Lus10006259.g	chrscaffold535	+	145614	145913	145730	145913	145438	145506
A3SS	1314	Lus10006259.g	chrscaffold535	+	146135	146182	146158	146182	145996	146060
A3SS	1315	Lus10006255.g	chrscaffold535	-	51068	51197	51068	51166	51252	51903
A3SS	1316	Lus10002706.g	chrscaffold530	-	84677	84862	84677	84858	84953	85127
A3SS	1317	Lus10008132.g	chrscaffold524	+	278285	278459	278290	278459	278095	278177
A3SS	1318	Lus10008132.g	chrscaffold524	+	278991	279051	278993	279051	278290	278459
A3SS	1319	Lus10008132.g	chrscaffold524	+	280229	281500	280249	281500	280047	280146
A3SS	1320	Lus10008130.g	chrscaffold524	+	274391	274477	274394	274477	274161	274281
A3SS	1321	Lus10008122.g	chrscaffold524	+	235657	235774	235696	235774	235472	235562
A3SS	1322	Lus10011373.g	chrscaffold744	-	235876	236206	235876	236198	237116	237520
A3SS	1323	Lus10008117.g	chrscaffold524	+	213243	213420	213261	213420	212971	213152
A3SS	1324	Lus10008091.g	chrscaffold524	-	70458	70668	70458	70665	71471	71527
A3SS	1325	Lus10008089.g	chrscaffold524	+	55564	55778	55572	55778	55164	55484
A3SS	1326	Lus10008082.g	chrscaffold524	-	27257	27355	27257	27290	27549	28438
A3SS	1327	Lus10008354.g	chrscaffold520	-	275775	276631	275775	276110	276738	276833
A3SS	1328	Lus10008354.g	chrscaffold520	-	275775	276674	275775	276110	276738	276833
A3SS	1329	Lus10008354.g	chrscaffold520	-	275775	276674	275775	276631	276738	276833
A3SS	1330	Lus10008354.g	chrscaffold520	-	275775	276833	275775	276709	277437	277583
A3SS	1331	Lus10008354.g	chrscaffold520	-	279422	279631	279422	279618	279730	279807
A3SS	1332	Lus10008352.g	chrscaffold520	+	263840	264070	263850	264070	263657	263751
A3SS	1333	Lus10008350.g	chrscaffold520	+	253143	253269	253150	253269	252985	253048
A3SS	1334	Lus10008350.g	chrscaffold520	+	253405	253491	253426	253491	253150	253269
A3SS	1335	Lus10008340.g	chrscaffold520	+	177947	178207	177999	178207	177820	177878
A3SS	1336	Lus10002088.g	chrscaffold575	-	32381	32965	32381	32403	33048	33131
A3SS	1337	Lus10002088.g	chrscaffold575	-	33048	33131	33048	33102	33214	33283
A3SS	1338	Lus10017405.g	chrscaffold511	+	461113	461317	461116	461317	460927	461022
A3SS	1339	Lus10017405.g	chrscaffold511	+	462579	462687	462594	462687	462460	462499
A3SS	1340	Lus10017405.g	chrscaffold511	+	462827	462917	462831	462917	462579	462687
A3SS	1341	Lus10017405.g	chrscaffold511	+	463953	464070	463986	464070	463746	463869
A3SS	1342	Lus10017405.g	chrscaffold511	+	464155	464345	464160	464345	463986	464070
A3SS	1343	Lus10017405.g	chrscaffold511	+	464846	464924	464852	464924	464658	464718
A3SS	1344	Lus10017381.g	chrscaffold511	-	346086	346254	346086	346164	346360	346464
A3SS	1345	Lus10017377.g	chrscaffold511	-	329399	329665	329399	329628	329744	329950
A3SS	1346	Lus10017377.g	chrscaffold511	-	332272	332456	332272	332438	332557	332585
A3SS	1347	Lus10017377.g	chrscaffold511	-	332674	332825	332674	332815	332940	333084
A3SS	1348	Lus10017367.g	chrscaffold511	-	292601	292691	292601	292667	292848	292884
A3SS	1349	Lus10017366.g	chrscaffold511	+	287301	287395	287308	287395	286322	286697
A3SS	1350	Lus10017365.g	chrscaffold511	+	282790	282866	282805	282866	282606	282710
A3SS	1351	Lus10017365.g	chrscaffold511	+	283093	283164	283098	283164	282960	283019
A3SS	1352	Lus10017365.g	chrscaffold511	+	283621	283785	283701	283785	282960	283164
A3SS	1353	Lus10017343.g	chrscaffold511	+	197316	197574	197431	197574	196637	196808
A3SS	1354	Lus10017342.g	chrscaffold511	+	188531	189442	188543	189442	188011	188309
A3SS	1355	Lus10017342.g	chrscaffold511	+	188531	189442	188551	189442	188011	188309
A3SS	1356	Lus10017342.g	chrscaffold511	+	188543	189442	188551	189442	188011	188309
A3SS	1357	Lus10017342.g	chrscaffold511	+	189638	190012	189654	190012	188531	189442
A3SS	1358	Lus10017342.g	chrscaffold511	+	189638	190012	189657	190012	188531	189442
A3SS	1359	Lus10017342.g	chrscaffold511	+	189638	190012	189686	190012	188531	189442
A3SS	1360	Lus10017342.g	chrscaffold511	+	189654	190012	189657	190012	188531	189442
A3SS	1361	Lus10017342.g	chrscaffold511	+	189654	190012	189686	190012	188531	189442
A3SS	1362	Lus10017342.g	chrscaffold511	+	189657	190012	189686	190012	188531	189442
A3SS	1363	Lus10017342.g	chrscaffold511	+	192470	192593	192481	192593	192311	192382
A3SS	1364	Lus10017309.g	chrscaffold511	+	30174	30255	30190	30255	30011	30095
A3SS	1365	scaffold51.20	chrscaffold51	-	399290	400254	399290	400224	400971	401070
A3SS	1366	Lus10035965.g	chrscaffold76	+	482762	482914	482834	482914	482541	482669
A3SS	1367	Lus10033013.g	chrscaffold51	+	1229906	1229995	1229910	1229995	1229217	1229318
A3SS	1368	Lus10032999.g	chrscaffold51	+	1020614	1020740	1020621	1020740	1020378	1020481
A3SS	1369	Lus10032999.g	chrscaffold51	+	1021127	1021271	1021162	1021271	1020840	1021027
A3SS	1370	Lus10032990.g	chrscaffold51	+	959256	959415	959259	959415	959106	959162
A3SS	1371	Lus10032989.g	chrscaffold51	+	944754	945391	944782	945391	944593	944647
A3SS	1372	Lus10032989.g	chrscaffold51	+	944754	945391	945281	945391	944593	944647
A3SS	1373	Lus10032989.g	chrscaffold51	+	944782	945103	945012	945103	944593	944647
A3SS	1374	Lus10032989.g	chrscaffold51	+	944782	945391	945281	945391	944593	944647
A3SS	1375	Lus10032989.g	chrscaffold51	+	946139	946513	946230	946513	945927	946038
A3SS	1376	Lus10002851.g	chrscaffold97	+	69800	69934	69804	69934	69581	69699
A3SS	1377	Lus10032891.g	chrscaffold51	+	68534	68610	68544	68610	68373	68446
A3SS	1378	Lus10032888.g	chrscaffold51	-	39252	39486	39252	39479	40141	40246
A3SS	1379	Lus10003488.g	chrscaffold508	+	88121	88178	88173	88178	86844	86978
A3SS	1380	scaffold507.2	chrscaffold507	+	52939	53050	52954	53050	52075	52570
A3SS	1381	scaffold507.2	chrscaffold507	+	53817	54189	53865	54189	53618	53729
A3SS	1382	scaffold507.2	chrscaffold507	+	53817	54189	53970	54189	53618	53729
A3SS	1383	scaffold507.2	chrscaffold507	+	53865	54189	53970	54189	53618	53729
A3SS	1384	Lus10023707.g	chrscaffold505	+	701011	701086	701025	701086	700884	700927
A3SS	1385	Lus10008537.g	chrscaffold835	-	322377	322499	322377	322496	322761	322823
A3SS	1386	Lus10023686.g	chrscaffold505	+	575882	576051	575929	576051	575748	575785
A3SS	1387	Lus10023650.g	chrscaffold505	+	348680	349624	348730	349624	348234	348399
A3SS	1388	Lus10023644.g	chrscaffold505	+	323227	323423	323260	323423	323054	323129
A3SS	1389	Lus10023612.g	chrscaffold505	-	151093	151219	151093	151188	151291	151454
A3SS	1390	Lus10023612.g	chrscaffold505	-	151093	151454	151093	151219	152252	152411
A3SS	1391	Lus10015293.g	chrscaffold924	-	363157	363279	363157	363272	363449	363507
A3SS	1392	Lus10023603.g	chrscaffold505	+	95279	95368	95293	95368	95057	95098
A3SS	1393	Lus10023603.g	chrscaffold505	+	95692	95791	95713	95791	95447	95561
A3SS	1394	Lus10023593.g	chrscaffold505	-	52517	52610	52517	52589	52794	52960
A3SS	1395	Lus10023593.g	chrscaffold505	-	52517	52644	52517	52589	52794	52960
A3SS	1396	Lus10023593.g	chrscaffold505	-	52517	52644	52517	52610	52794	52960
A3SS	1397	Lus10033139.g	chrscaffold50	+	72266	72361	72325	72361	71797	71888
A3SS	1398	Lus10033139.g	chrscaffold50	+	73083	73173	73118	73173	72952	73001
A3SS	1399	Lus10002222.g	chrscaffold499	+	63118	63764	63671	63764	62833	62935
A3SS	1400	Lus10015075.g	chrscaffold54	+	400609	400858	400789	400858	395717	395877
A3SS	1401	Lus10002884.g	chrscaffold498	+	112615	112755	112656	112755	112478	112541
A3SS	1402	Lus10002876.g	chrscaffold498	-	41604	41858	41604	41845	41949	42075
A3SS	1403	Lus10009083.g	chrscaffold491	-	128974	129148	128974	129076	129174	129320
A3SS	1404	Lus10009083.g	chrscaffold491	-	131367	131557	131367	131517	131646	132000
A3SS	1405	Lus10008307.g	chrscaffold489	+	302061	302126	302094	302126	301781	301845
A3SS	1406	Lus10008307.g	chrscaffold489	+	302061	302248	302105	302248	301781	301845
A3SS	1407	Lus10008307.g	chrscaffold489	+	302094	302248	302105	302248	301781	301845
A3SS	1408	Lus10008307.g	chrscaffold489	+	302580	302655	302584	302655	302094	302248
A3SS	1409	Lus10008307.g	chrscaffold489	+	302580	302655	302618	302655	302094	302248
A3SS	1410	Lus10008307.g	chrscaffold489	+	302580	302655	302626	302655	302094	302248
A3SS	1411	Lus10008307.g	chrscaffold489	+	302584	302655	302618	302655	302094	302248
A3SS	1412	Lus10008307.g	chrscaffold489	+	302584	302655	302626	302655	302094	302248
A3SS	1413	Lus10008307.g	chrscaffold489	+	302618	302655	302626	302655	302094	302248
A3SS	1414	Lus10008307.g	chrscaffold489	+	304535	305438	305231	305438	303934	304009
A3SS	1415	Lus10008307.g	chrscaffold489	+	305906	306009	305941	306009	305741	305812
A3SS	1416	Lus10008307.g	chrscaffold489	+	306086	306168	306091	306168	305741	305812
A3SS	1417	Lus10008307.g	chrscaffold489	+	306086	306168	306091	306168	305741	306009
A3SS	1418	Lus10008307.g	chrscaffold489	+	306719	307276	307193	307276	305741	306553
A3SS	1419	Lus10008307.g	chrscaffold489	+	306249	306308	306294	306308	306086	306168
A3SS	1420	Lus10008307.g	chrscaffold489	+	306394	306553	306420	306553	306091	306168
A3SS	1421	Lus10008307.g	chrscaffold489	+	307193	307276	307205	307276	306719	306762
A3SS	1422	Lus10008307.g	chrscaffold489	+	307615	307690	307629	307690	307458	307521
A3SS	1423	Lus10008307.g	chrscaffold489	+	308938	309040	308973	309040	308811	308856
A3SS	1424	Lus10008307.g	chrscaffold489	+	309386	309458	309396	309458	308973	309040
A3SS	1425	Lus10008307.g	chrscaffold489	+	310003	310257	310117	310257	309386	309458
A3SS	1426	Lus10008307.g	chrscaffold489	+	310339	310397	310362	310397	310003	310257
A3SS	1427	Lus10008306.g	chrscaffold489	-	269228	269464	269228	269359	269605	269806
A3SS	1428	Lus10008306.g	chrscaffold489	-	269605	269841	269605	269806	270129	270260
A3SS	1429	Lus10008306.g	chrscaffold489	-	271257	271361	271257	271352	271572	271717
A3SS	1430	Lus10008306.g	chrscaffold489	-	273469	273597	273469	273593	273678	273821
A3SS	1431	Lus10008306.g	chrscaffold489	-	273912	274091	273912	273999	274178	274323
A3SS	1432	Lus10008306.g	chrscaffold489	-	274178	274323	274178	274248	274428	274665
A3SS	1433	Lus10008303.g	chrscaffold489	-	249976	250486	249976	250463	250558	250819
A3SS	1434	Lus10008299.g	chrscaffold489	+	217626	217706	217639	217706	216789	217146
A3SS	1435	Lus10008299.g	chrscaffold489	+	219869	220052	219901	220052	219419	219517
A3SS	1436	Lus10008299.g	chrscaffold489	+	219869	220052	219906	220052	219419	219517
A3SS	1437	Lus10008299.g	chrscaffold489	+	219901	220052	219906	220052	219419	219517
A3SS	1438	Lus10008299.g	chrscaffold489	+	221420	221515	221422	221515	221211	221307
A3SS	1439	Lus10008299.g	chrscaffold489	+	221617	221681	221622	221681	221420	221515
A3SS	1440	Lus10008299.g	chrscaffold489	+	221617	221846	221746	221846	221420	221515
A3SS	1441	Lus10008299.g	chrscaffold489	+	221746	221846	221758	221846	221617	221681
A3SS	1442	Lus10008297.g	chrscaffold489	+	201111	201671	201126	201671	200656	200759
A3SS	1443	Lus10008297.g	chrscaffold489	+	201759	201855	201791	201855	201111	201671
A3SS	1444	Lus10008288.g	chrscaffold489	-	160363	160430	160363	160417	160712	161308
A3SS	1445	Lus10008288.g	chrscaffold489	-	162706	163006	162706	162967	163548	163617
A3SS	1446	Lus10031618.g	chrscaffold863	-	1112784	1113514	1112784	1113510	1113968	1114074
A3SS	1447	Lus10008285.g	chrscaffold489	-	144950	145298	144950	145265	145861	146212
A3SS	1448	Lus10008285.g	chrscaffold489	-	144950	145307	144950	145265	145861	146212
A3SS	1449	Lus10008285.g	chrscaffold489	-	144950	145307	144950	145298	145861	146212
A3SS	1450	Lus10002054.g	chrscaffold752	-	49068	49616	49068	49509	49697	49755
A3SS	1451	Lus10033426.g	chrscaffold488	+	1298620	1298806	1298633	1298806	1298207	1298446
A3SS	1452	Lus10033422.g	chrscaffold488	+	1273132	1273217	1273137	1273217	1272782	1272851
A3SS	1453	Lus10033408.g	chrscaffold488	-	1205089	1205211	1205089	1205140	1205315	1205366
A3SS	1454	Lus10033408.g	chrscaffold488	-	1206332	1206410	1206332	1206400	1206707	1206794
A3SS	1455	Lus10033374.g	chrscaffold488	+	1000900	1001125	1000913	1001125	1000486	1000642
A3SS	1456	Lus10033368.g	chrscaffold488	-	966654	966853	966654	966840	967158	967206
A3SS	1457	Lus10033341.g	chrscaffold488	-	796194	796526	796194	796472	796624	796729
A3SS	1458	Lus10033331.g	chrscaffold488	+	722548	722718	722554	722718	722401	722464
A3SS	1459	Lus10033331.g	chrscaffold488	+	729838	730041	729841	730041	729318	729486
A3SS	1460	Lus10026241.g	chrscaffold898	-	287725	287955	287725	287767	288032	288104
A3SS	1461	Lus10026241.g	chrscaffold898	-	288032	288104	288032	288100	288203	288364
A3SS	1462	Lus10033321.g	chrscaffold488	+	670930	671131	670948	671131	670600	670729
A3SS	1463	Lus10033289.g	chrscaffold488	+	452878	454043	452881	454043	452208	452331
A3SS	1464	Lus10033275.g	chrscaffold488	+	378319	378512	378322	378512	378181	378237
A3SS	1465	Lus10033274.g	chrscaffold488	-	362163	363545	362163	362258	363672	363742
A3SS	1466	Lus10006058.g	chrscaffold821	-	59280	59498	59280	59435	61442	61532
A3SS	1467	Lus10006058.g	chrscaffold821	-	62397	62527	62397	62499	62616	62690
A3SS	1468	Lus10033265.g	chrscaffold488	+	297496	297652	297511	297652	297364	297421
A3SS	1469	Lus10033243.g	chrscaffold488	+	199333	199493	199344	199493	198869	199265
A3SS	1470	Lus10033243.g	chrscaffold488	+	199333	199493	199352	199493	198869	199265
A3SS	1471	Lus10033243.g	chrscaffold488	+	199344	199493	199352	199493	198869	199265
A3SS	1472	Lus10033243.g	chrscaffold488	+	201000	201540	201008	201540	200524	200667
A3SS	1473	Lus10033243.g	chrscaffold488	+	202063	202612	202072	202612	201631	201905
A3SS	1474	Lus10017986.g	chrscaffold687	-	224351	224497	224351	224443	224803	224936
A3SS	1475	Lus10017986.g	chrscaffold687	-	225106	225256	225106	225251	225631	225685
A3SS	1476	Lus10001919.g	chrscaffold811	+	15403	15506	15406	15506	15125	15169
A3SS	1477	Lus10005184.g	chrscaffold485	-	200262	200430	200262	200427	200562	200721
A3SS	1478	Lus10005184.g	chrscaffold485	-	202162	202293	202162	202260	202385	202455
A3SS	1479	Lus10005173.g	chrscaffold485	-	93814	94177	93814	94143	94448	95378
A3SS	1480	Lus10015355.g	chrscaffold635	+	108395	108534	108487	108534	108026	108268
A3SS	1481	Lus10005168.g	chrscaffold485	-	23589	23713	23589	23687	23901	24794
A3SS	1482	Lus10005168.g	chrscaffold485	-	23901	24152	23901	24044	24704	24794
A3SS	1483	scaffold482.10	chrscaffold482	+	175731	175782	175744	175782	175568	175657
A3SS	1484	Lus10008197.g	chrscaffold480	-	317468	317703	317468	317685	317839	318453
A3SS	1485	Lus10008196.g	chrscaffold480	-	310905	311160	310905	311143	311284	311703
A3SS	1486	Lus10008196.g	chrscaffold480	-	313255	313363	313255	313352	313591	313780
A3SS	1487	Lus10008196.g	chrscaffold480	-	313255	313363	313255	313352	313912	314092
A3SS	1488	Lus10004576.g	chrscaffold48	-	188453	188777	188453	188567	189186	189250
A3SS	1489	Lus10004576.g	chrscaffold48	-	188688	188795	188688	188777	189186	189250
A3SS	1490	Lus10004576.g	chrscaffold48	-	189186	189250	189186	189244	189335	189585
A3SS	1491	Lus10004561.g	chrscaffold48	-	120422	120509	120422	120506	120755	120866
A3SS	1492	Lus10004553.g	chrscaffold48	+	93825	93910	93831	93910	93654	93731
A3SS	1493	Lus10004552.g	chrscaffold48	-	89037	89202	89037	89183	89279	89373
A3SS	1494	Lus10004552.g	chrscaffold48	-	89037	89206	89037	89183	89279	89373
A3SS	1495	Lus10004552.g	chrscaffold48	-	89037	89206	89037	89202	89279	89373
A3SS	1496	Lus10004551.g	chrscaffold48	-	77200	77346	77200	77343	77646	77910
A3SS	1497	Lus10004551.g	chrscaffold48	-	77200	77346	77200	77343	79183	79287
A3SS	1498	Lus10002865.g	chrscaffold97	+	129525	129601	129540	129601	129356	129440
A3SS	1499	Lus10004543.g	chrscaffold48	-	42845	43010	42845	43007	43088	43365
A3SS	1500	Lus10011696.g	chrscaffold476	+	305155	305259	305182	305259	304758	304838
A3SS	1501	Lus10011696.g	chrscaffold476	+	306373	306547	306439	306547	305928	306026
A3SS	1502	Lus10011683.g	chrscaffold476	+	99319	99440	99344	99440	98894	99255
A3SS	1503	Lus10011683.g	chrscaffold476	+	99829	100105	99913	100105	99658	99745
A3SS	1504	Lus10011683.g	chrscaffold476	+	99829	100116	99880	100116	99658	99745
A3SS	1505	Lus10010531.g	chrscaffold680	+	176555	176644	176574	176644	176251	176326
A3SS	1506	Lus10010531.g	chrscaffold680	+	177329	177479	177394	177479	177152	177232
A3SS	1507	Lus10010531.g	chrscaffold680	+	177394	177479	177397	177479	177152	177286
A3SS	1508	Lus10010531.g	chrscaffold680	+	179105	179237	179130	179237	178878	179024
A3SS	1509	Lus10038137.g	chrscaffold475	-	1910404	1910474	1910404	1910457	1910564	1910615
A3SS	1510	Lus10038137.g	chrscaffold475	-	1910687	1911473	1910687	1910754	1911647	1911846
A3SS	1511	Lus10038110.g	chrscaffold475	-	1630323	1630482	1630323	1630402	1630672	1630768
A3SS	1512	Lus10038107.g	chrscaffold475	-	1602120	1602278	1602120	1602267	1602355	1602427
A3SS	1513	Lus10038102.g	chrscaffold475	-	1563724	1564055	1563724	1563869	1564212	1564284
A3SS	1514	Lus10038096.g	chrscaffold475	-	1515593	1516075	1515593	1516052	1516151	1516205
A3SS	1515	Lus10038096.g	chrscaffold475	-	1516798	1516973	1516798	1516943	1517090	1517212
A3SS	1516	Lus10038096.g	chrscaffold475	-	1517090	1517227	1517090	1517212	1517369	1517653
A3SS	1517	Lus10038096.g	chrscaffold475	-	1518071	1518197	1518071	1518174	1518264	1518610
A3SS	1518	Lus10038096.g	chrscaffold475	-	1519622	1519737	1519622	1519734	1519849	1520003
A3SS	1519	Lus10038096.g	chrscaffold475	-	1519849	1520003	1519849	1519998	1520612	1520679
A3SS	1520	Lus10038096.g	chrscaffold475	-	1520788	1520929	1520788	1520925	1521029	1521211
A3SS	1521	Lus10038090.g	chrscaffold475	-	1466539	1466673	1466539	1466669	1466782	1466944
A3SS	1522	Lus10038086.g	chrscaffold475	+	1436702	1436876	1436806	1436876	1436463	1436596
A3SS	1523	Lus10038086.g	chrscaffold475	+	1437442	1437518	1437446	1437518	1436975	1437342
A3SS	1524	Lus10038086.g	chrscaffold475	+	1437442	1437518	1437446	1437518	1437225	1437346
A3SS	1525	Lus10038086.g	chrscaffold475	+	1437987	1438154	1438018	1438154	1437601	1437870
A3SS	1526	Lus10038086.g	chrscaffold475	+	1437987	1438154	1438056	1438154	1437601	1437870
A3SS	1527	Lus10038086.g	chrscaffold475	+	1437987	1438154	1438069	1438154	1437601	1437870
A3SS	1528	Lus10038086.g	chrscaffold475	+	1438018	1438154	1438056	1438154	1437601	1437870
A3SS	1529	Lus10038086.g	chrscaffold475	+	1438018	1438154	1438069	1438154	1437601	1437870
A3SS	1530	Lus10038086.g	chrscaffold475	+	1438056	1438154	1438069	1438154	1437601	1437870
A3SS	1531	Lus10038086.g	chrscaffold475	+	1439393	1439474	1439424	1439474	1438955	1439297
A3SS	1532	Lus10038086.g	chrscaffold475	+	1439779	1439897	1439805	1439897	1439592	1439658
A3SS	1533	Lus10038086.g	chrscaffold475	+	1439975	1440105	1439995	1440105	1439779	1439897
A3SS	1534	Lus10038086.g	chrscaffold475	+	1440981	1441090	1441003	1441090	1440667	1440896
A3SS	1535	Lus10038086.g	chrscaffold475	+	1441429	1441499	1441453	1441499	1441169	1441331
A3SS	1536	Lus10038078.g	chrscaffold475	-	1310908	1311254	1310908	1311014	1311354	1312109
A3SS	1537	Lus10038070.g	chrscaffold475	+	1205428	1205629	1205542	1205629	1205313	1205367
A3SS	1538	Lus10038070.g	chrscaffold475	+	1206518	1206653	1206542	1206653	1205869	1206034
A3SS	1539	Lus10038070.g	chrscaffold475	+	1212663	1212730	1212667	1212730	1207703	1207809
A3SS	1540	Lus10038067.g	chrscaffold475	+	1166825	1167069	1166957	1167069	1165630	1166546
A3SS	1541	Lus10038067.g	chrscaffold475	+	1166825	1167069	1166960	1167069	1165630	1166546
A3SS	1542	Lus10038067.g	chrscaffold475	+	1166957	1167069	1166960	1167069	1165630	1166546
A3SS	1543	Lus10038067.g	chrscaffold475	+	1166825	1167069	1166864	1167069	1165646	1166546
A3SS	1544	Lus10038067.g	chrscaffold475	+	1168777	1168866	1168840	1168866	1168598	1168697
A3SS	1545	Lus10038067.g	chrscaffold475	+	1172373	1172949	1172862	1172949	1171814	1172281
A3SS	1546	Lus10038067.g	chrscaffold475	+	1172862	1172949	1172870	1172949	1172373	1172437
A3SS	1547	Lus10038045.g	chrscaffold475	-	1009972	1010055	1009972	1010039	1010313	1010434
A3SS	1548	Lus10038039.g	chrscaffold475	-	976752	976848	976752	976827	976927	977006
A3SS	1549	Lus10038035.g	chrscaffold475	+	958254	958444	958388	958444	958058	958133
A3SS	1550	Lus10038031.g	chrscaffold475	-	944477	944573	944477	944560	944649	944796
A3SS	1551	Lus10038031.g	chrscaffold475	-	944338	944595	944338	944573	944649	944967
A3SS	1552	Lus10038031.g	chrscaffold475	-	945569	945737	945569	945703	946001	946115
A3SS	1553	Lus10038031.g	chrscaffold475	-	946213	946327	946213	946322	946453	946672
A3SS	1554	Lus10038031.g	chrscaffold475	-	947040	947427	947040	947220	947537	947728
A3SS	1555	Lus10037997.g	chrscaffold475	-	767039	767204	767039	767196	767380	767903
A3SS	1556	Lus10037997.g	chrscaffold475	-	770527	770766	770527	770747	771253	771706
A3SS	1557	Lus10016694.g	chrscaffold903	+	88666	88804	88679	88804	88352	88599
A3SS	1558	Lus10016694.g	chrscaffold903	+	90202	90336	90210	90336	90009	90117
A3SS	1559	Lus10016694.g	chrscaffold903	+	90202	90484	90421	90484	90009	90117
A3SS	1560	Lus10037989.g	chrscaffold475	-	721131	721332	721131	721311	721701	722249
A3SS	1561	Lus10037989.g	chrscaffold475	-	722776	723662	722776	723630	723832	723911
A3SS	1562	Lus10037969.g	chrscaffold475	+	613128	613218	613161	613218	612731	612776
A3SS	1563	Lus10037965.g	chrscaffold475	-	594250	594349	594250	594309	594580	594736
A3SS	1564	Lus10037959.g	chrscaffold475	+	567635	567813	567771	567813	567458	567532
A3SS	1565	Lus10037933.g	chrscaffold475	+	428598	428725	428612	428725	428381	428521
A3SS	1566	Lus10037932.g	chrscaffold475	+	421872	421952	421875	421952	420863	421057
A3SS	1567	Lus10037932.g	chrscaffold475	+	421872	421952	421878	421952	420863	421057
A3SS	1568	Lus10037932.g	chrscaffold475	+	421875	421952	421878	421952	420863	421057
A3SS	1569	Lus10037929.g	chrscaffold475	-	408043	408161	408043	408126	408825	408871
A3SS	1570	Lus10037928.g	chrscaffold475	-	400529	402101	400529	401129	402748	404013
A3SS	1571	Lus10037924.g	chrscaffold475	+	374527	374623	374534	374623	372775	374169
A3SS	1572	Lus10037924.g	chrscaffold475	+	374095	374169	374112	374169	373522	373582
A3SS	1573	Lus10037923.g	chrscaffold475	+	369467	369566	369495	369566	369232	369352
A3SS	1574	Lus10037915.g	chrscaffold475	+	324933	325008	324945	325008	324209	324281
A3SS	1575	Lus10037915.g	chrscaffold475	+	324933	325015	324936	325015	324209	324281
A3SS	1576	Lus10037915.g	chrscaffold475	+	324933	325015	324964	325015	324209	324281
A3SS	1577	Lus10037915.g	chrscaffold475	+	324936	325015	324945	325015	324209	324281
A3SS	1578	Lus10037915.g	chrscaffold475	+	324936	325015	324964	325015	324209	324281
A3SS	1579	Lus10037915.g	chrscaffold475	+	324945	325015	324964	325015	324209	324281
A3SS	1580	Lus10037915.g	chrscaffold475	+	327164	327239	327175	327239	327028	327102
A3SS	1581	Lus10037906.g	chrscaffold475	+	293575	293672	293579	293672	292985	293370
A3SS	1582	Lus10036153.g	chrscaffold76	+	1519177	1519524	1519187	1519524	1518456	1518539
A3SS	1583	Lus10036153.g	chrscaffold76	+	1520845	1521010	1520853	1521010	1520305	1520345
A3SS	1584	Lus10036153.g	chrscaffold76	+	1520845	1521010	1520923	1521010	1520305	1520345
A3SS	1585	Lus10036153.g	chrscaffold76	+	1520853	1521010	1520923	1521010	1520305	1520345
A3SS	1586	Lus10036153.g	chrscaffold76	+	1521302	1521776	1521425	1521776	1521112	1521227
A3SS	1587	Lus10036153.g	chrscaffold76	+	1521520	1521776	1521719	1521776	1521302	1521383
A3SS	1588	Lus10036153.g	chrscaffold76	+	1521639	1521776	1521719	1521776	1521520	1521545
A3SS	1589	Lus10036153.g	chrscaffold76	+	1521639	1521776	1521740	1521776	1521520	1521545
A3SS	1590	Lus10036153.g	chrscaffold76	+	1521719	1521776	1521740	1521776	1521520	1521545
A3SS	1591	Lus10036153.g	chrscaffold76	+	1523075	1523133	1523078	1523133	1521520	1521776
A3SS	1592	Lus10036153.g	chrscaffold76	+	1523078	1523133	1523090	1523133	1521719	1521776
A3SS	1593	Lus10036153.g	chrscaffold76	+	1524050	1524158	1524058	1524158	1523224	1523290
A3SS	1594	Lus10036153.g	chrscaffold76	+	1524050	1524158	1524093	1524158	1523224	1523290
A3SS	1595	Lus10036153.g	chrscaffold76	+	1524058	1524158	1524093	1524158	1523224	1523290
A3SS	1596	Lus10036153.g	chrscaffold76	+	1523981	1524158	1524050	1524158	1523721	1523796
A3SS	1597	Lus10036153.g	chrscaffold76	+	1526805	1527006	1526809	1527006	1525469	1525610
A3SS	1598	Lus10036153.g	chrscaffold76	+	1526805	1527006	1526855	1527006	1525469	1525610
A3SS	1599	Lus10036153.g	chrscaffold76	+	1526809	1527006	1526855	1527006	1525469	1525610
A3SS	1600	Lus10036153.g	chrscaffold76	+	1527560	1528066	1527671	1528066	1527314	1527467
A3SS	1601	Lus10036153.g	chrscaffold76	+	1527560	1528066	1527682	1528066	1527314	1527467
A3SS	1602	Lus10036153.g	chrscaffold76	+	1527671	1528066	1527682	1528066	1527314	1527467
A3SS	1603	Lus10036153.g	chrscaffold76	+	1530013	1530135	1530061	1530135	1529130	1529887
A3SS	1604	Lus10036153.g	chrscaffold76	+	1530334	1530616	1530370	1530616	1530013	1530135
A3SS	1605	Lus10036153.g	chrscaffold76	+	1530370	1531157	1530733	1531157	1530013	1530135
A3SS	1606	Lus10037881.g	chrscaffold475	+	187162	187316	187185	187316	186833	186889
A3SS	1607	Lus10037881.g	chrscaffold475	+	187428	187514	187451	187514	187185	187316
A3SS	1608	Lus10037870.g	chrscaffold475	+	133746	134083	133783	134083	133537	133650
A3SS	1609	Lus10037870.g	chrscaffold475	+	134442	134909	134447	134909	133746	134083
A3SS	1610	Lus10037870.g	chrscaffold475	+	135804	136242	136161	136242	135239	135720
A3SS	1611	Lus10010082.g	chrscaffold722	-	130222	130314	130222	130307	130407	130593
A3SS	1612	Lus10037853.g	chrscaffold475	-	73014	73119	73014	73116	73598	73654
A3SS	1613	Lus10037846.g	chrscaffold475	+	49609	49864	49660	49864	49451	49529
A3SS	1614	Lus10037846.g	chrscaffold475	+	49609	49864	49687	49864	49451	49529
A3SS	1615	Lus10037846.g	chrscaffold475	+	49660	49864	49687	49864	49451	49529
A3SS	1616	Lus10037845.g	chrscaffold475	+	40826	40935	40833	40935	40620	40719
A3SS	1617	Lus10037841.g	chrscaffold475	-	26333	26529	26333	26480	26593	26687
A3SS	1618	Lus10037841.g	chrscaffold475	-	26333	26529	26333	26493	26593	26867
A3SS	1619	Lus10037841.g	chrscaffold475	-	26333	26687	26333	26529	26811	26867
A3SS	1620	Lus10037841.g	chrscaffold475	-	27290	27408	27290	27375	27526	27651
A3SS	1621	Lus10037841.g	chrscaffold475	-	27728	27955	27728	27943	28027	28316
A3SS	1622	Lus10037841.g	chrscaffold475	-	28394	28532	28394	28507	28639	28698
A3SS	1623	Lus10037841.g	chrscaffold475	-	28394	28532	28394	28522	28639	28712
A3SS	1624	Lus10037841.g	chrscaffold475	-	28639	28712	28639	28698	28795	28894
A3SS	1625	Lus10037841.g	chrscaffold475	-	28639	28712	28639	28654	28795	29190
A3SS	1626	Lus10037841.g	chrscaffold475	-	30513	31388	30513	30937	31621	31725
A3SS	1627	Lus10037841.g	chrscaffold475	-	31312	31388	31312	31385	31621	31725
A3SS	1628	scaffold473.17	chrscaffold473	-	414699	414728	414699	414723	414838	414900
A3SS	1629	Lus10024964.g	chrscaffold473	-	957435	957506	957435	957474	957596	957681
A3SS	1630	Lus10036133.g	chrscaffold76	-	1413394	1413568	1413394	1413548	1413943	1414092
A3SS	1631	Lus10024927.g	chrscaffold473	-	799999	800464	799999	800457	800688	801032
A3SS	1632	Lus10024924.g	chrscaffold473	+	788463	788600	788515	788600	788143	788295
A3SS	1633	Lus10024917.g	chrscaffold473	+	758879	759530	759373	759530	758653	758795
A3SS	1634	Lus10024899.g	chrscaffold473	+	644598	646470	644655	646470	644458	644575
A3SS	1635	Lus10024895.g	chrscaffold473	-	623865	624035	623865	624006	624840	625061
A3SS	1636	Lus10024895.g	chrscaffold473	-	625581	625750	625581	625689	625822	625938
A3SS	1637	Lus10005007.g	chrscaffold637	+	16719	17003	16919	17003	16005	16216
A3SS	1638	Lus10005007.g	chrscaffold637	+	17088	17157	17125	17157	16934	17003
A3SS	1639	Lus10005007.g	chrscaffold637	+	17287	17379	17294	17379	17088	17157
A3SS	1640	Lus10005007.g	chrscaffold637	+	18684	18830	18698	18830	18324	18449
A3SS	1641	Lus10005007.g	chrscaffold637	+	20397	20484	20399	20484	19691	19905
A3SS	1642	Lus10005007.g	chrscaffold637	+	20397	20484	20410	20484	19691	19905
A3SS	1643	Lus10005007.g	chrscaffold637	+	20399	20484	20410	20484	19691	19905
A3SS	1644	Lus10005007.g	chrscaffold637	+	20598	20655	20607	20655	20397	20484
A3SS	1645	Lus10005007.g	chrscaffold637	+	20740	20830	20777	20830	20598	20655
A3SS	1646	Lus10005007.g	chrscaffold637	+	20922	21009	20946	21009	20740	20830
A3SS	1647	Lus10024876.g	chrscaffold473	-	514997	518665	514997	515145	518932	519001
A3SS	1648	Lus10024876.g	chrscaffold473	-	515975	519010	515975	519001	519112	519181
A3SS	1649	Lus10024868.g	chrscaffold473	-	476761	477147	476761	476845	477230	477364
A3SS	1650	Lus10024860.g	chrscaffold473	+	448090	448324	448139	448324	447817	447892
A3SS	1651	Lus10024860.g	chrscaffold473	+	448740	448808	448778	448808	448548	448593
A3SS	1652	Lus10024826.g	chrscaffold473	-	229314	230058	229314	229480	230699	231209
A3SS	1653	Lus10024805.g	chrscaffold473	-	90801	90900	90801	90896	91050	91163
A3SS	1654	Lus10013044.g	chrscaffold751	+	329251	329587	329341	329587	328680	328828
A3SS	1655	Lus10013044.g	chrscaffold751	+	330232	330562	330405	330562	330063	330142
A3SS	1656	Lus10013044.g	chrscaffold751	+	333860	333923	333879	333923	333315	333501
A3SS	1657	Lus10013044.g	chrscaffold751	+	334561	334681	334597	334681	334334	334487
A3SS	1658	Lus10027383.g	chrscaffold472	-	1061147	1061236	1061147	1061182	1061783	1061855
A3SS	1659	Lus10027360.g	chrscaffold472	-	933191	933525	933191	933518	933606	933741
A3SS	1660	Lus10027349.g	chrscaffold472	+	883559	883696	883572	883696	883163	883438
A3SS	1661	Lus10027349.g	chrscaffold472	+	883559	883696	883572	883696	883343	883428
A3SS	1662	Lus10027341.g	chrscaffold472	+	834863	835006	834896	835006	834692	834772
A3SS	1663	Lus10002698.g	chrscaffold530	+	31956	32054	31965	32054	31774	31850
A3SS	1664	Lus10027313.g	chrscaffold472	-	747708	747867	747708	747803	747935	747968
A3SS	1665	Lus10027289.g	chrscaffold472	+	643526	643807	643662	643807	643149	643398
A3SS	1666	Lus10033345.g	chrscaffold488	+	824703	824851	824744	824851	824476	824628
A3SS	1667	Lus10033345.g	chrscaffold488	+	826962	827150	827044	827150	826603	826728
A3SS	1668	Lus10033345.g	chrscaffold488	+	828070	828275	828163	828275	827818	827983
A3SS	1669	Lus10027247.g	chrscaffold472	-	472038	472285	472038	472245	472358	472459
A3SS	1670	Lus10027247.g	chrscaffold472	-	472565	472634	472565	472630	472715	472756
A3SS	1671	Lus10027196.g	chrscaffold472	+	235026	235139	235046	235139	234805	234946
A3SS	1672	Lus10040490.g	chrscaffold86	+	2168983	2169149	2168992	2169149	2168814	2168901
A3SS	1673	Lus10032679.g	chrscaffold82	+	51212	51398	51222	51398	51015	51126
A3SS	1674	Lus10027155.g	chrscaffold472	+	44767	44899	44797	44899	44322	44388
A3SS	1675	Lus10009188.g	chrscaffold471	-	251955	252159	251955	252156	252277	252356
A3SS	1676	Lus10017398.g	chrscaffold511	+	420485	420602	420525	420602	419693	420061
A3SS	1677	Lus10017398.g	chrscaffold511	+	427531	427618	427534	427618	427065	427257
A3SS	1678	Lus10006528.g	chrscaffold678	-	65506	65687	65506	65542	65889	65954
A3SS	1679	Lus10010242.g	chrscaffold468	+	390042	390832	390160	390832	389422	389520
A3SS	1680	Lus10010242.g	chrscaffold468	+	391496	391562	391500	391562	391273	391402
A3SS	1681	Lus10010242.g	chrscaffold468	+	391496	391695	391625	391695	391273	391402
A3SS	1682	Lus10010242.g	chrscaffold468	+	392124	392235	392127	392235	391928	392036
A3SS	1683	Lus10010242.g	chrscaffold468	+	392314	392420	392330	392420	392124	392235
A3SS	1684	Lus10010242.g	chrscaffold468	+	392738	393835	392817	393835	392528	392646
A3SS	1685	Lus10022525.g	chrscaffold465	-	246784	246892	246784	246866	246975	247162
A3SS	1686	Lus10016216.g	chrscaffold947	+	253168	253314	253212	253314	252790	252925
A3SS	1687	Lus10016216.g	chrscaffold947	+	259365	259521	259413	259521	259181	259278
A3SS	1688	Lus10035857.g	chrscaffold464	+	1659126	1659681	1659527	1659681	1658232	1659045
A3SS	1689	Lus10035857.g	chrscaffold464	+	1662490	1662698	1662594	1662698	1662243	1662403
A3SS	1690	Lus10035853.g	chrscaffold464	-	1632664	1632892	1632664	1632751	1633217	1633342
A3SS	1691	Lus10035851.g	chrscaffold464	+	1625837	1625909	1625850	1625909	1625395	1625487
A3SS	1692	Lus10035851.g	chrscaffold464	+	1626819	1626901	1626822	1626901	1626581	1626700
A3SS	1693	Lus10035845.g	chrscaffold464	-	1601327	1601405	1601327	1601402	1601482	1601514
A3SS	1694	Lus10035845.g	chrscaffold464	-	1602309	1602717	1602309	1602468	1603063	1603142
A3SS	1695	Lus10035845.g	chrscaffold464	-	1603331	1603575	1603331	1603392	1603703	1603754
A3SS	1696	Lus10035832.g	chrscaffold464	-	1540866	1540960	1540866	1540955	1541066	1541289
A3SS	1697	Lus10035832.g	chrscaffold464	-	1540866	1540960	1540866	1540955	1541071	1541289
A3SS	1698	Lus10035830.g	chrscaffold464	-	1530204	1530530	1530204	1530525	1530615	1530666
A3SS	1699	Lus10035830.g	chrscaffold464	-	1531604	1531728	1531604	1531720	1531813	1533282
A3SS	1700	Lus10035830.g	chrscaffold464	-	1533368	1533590	1533368	1533586	1533810	1534508
A3SS	1701	Lus10035825.g	chrscaffold464	+	1504260	1504779	1504328	1504779	1504021	1504147
A3SS	1702	Lus10035822.g	chrscaffold464	+	1483227	1483749	1483279	1483749	1483099	1483141
A3SS	1703	Lus10035822.g	chrscaffold464	+	1483227	1483749	1483324	1483749	1483099	1483141
A3SS	1704	Lus10035822.g	chrscaffold464	+	1483279	1483749	1483324	1483749	1483099	1483141
A3SS	1705	Lus10035822.g	chrscaffold464	+	1485098	1485199	1485105	1485199	1484955	1485018
A3SS	1706	Lus10035822.g	chrscaffold464	+	1487258	1487371	1487268	1487371	1487044	1487176
A3SS	1707	Lus10035822.g	chrscaffold464	+	1487480	1487559	1487488	1487559	1487258	1487371
A3SS	1708	Lus10035789.g	chrscaffold464	-	1359520	1359767	1359520	1359707	1359816	1359885
A3SS	1709	Lus10035766.g	chrscaffold464	+	1252160	1252352	1252178	1252352	1252018	1252094
A3SS	1710	Lus10035739.g	chrscaffold464	+	1152114	1152200	1152118	1152200	1151839	1151917
A3SS	1711	Lus10035737.g	chrscaffold464	+	1139511	1139598	1139517	1139598	1139307	1139398
A3SS	1712	Lus10035720.g	chrscaffold464	+	1070353	1071014	1070488	1071014	1069820	1069942
A3SS	1713	Lus10035720.g	chrscaffold464	+	1070468	1071016	1070488	1071016	1069820	1069942
A3SS	1714	Lus10035705.g	chrscaffold464	+	1006074	1007025	1006159	1007025	1005385	1005616
A3SS	1715	Lus10035705.g	chrscaffold464	+	1007532	1007609	1007534	1007609	1007196	1007410
A3SS	1716	Lus10035703.g	chrscaffold464	-	986253	986398	986253	986353	986799	987293
A3SS	1717	Lus10035701.g	chrscaffold464	+	979989	980559	980003	980559	979447	979783
A3SS	1718	Lus10035683.g	chrscaffold464	+	900535	900649	900538	900649	900219	900435
A3SS	1719	Lus10035683.g	chrscaffold464	+	903064	903142	903080	903142	902291	902408
A3SS	1720	Lus10035682.g	chrscaffold464	-	892571	892628	892571	892621	892720	893188
A3SS	1721	Lus10035682.g	chrscaffold464	-	894514	894657	894514	894652	894909	895046
A3SS	1722	Lus10035682.g	chrscaffold464	-	894909	895046	894909	894946	897000	897229
A3SS	1723	Lus10035679.g	chrscaffold464	+	880050	880254	880135	880254	879825	879906
A3SS	1724	Lus10035679.g	chrscaffold464	+	882689	882854	882712	882854	882308	882503
A3SS	1725	Lus10035671.g	chrscaffold464	-	832306	832619	832306	832462	832767	832876
A3SS	1726	Lus10035671.g	chrscaffold464	-	832767	832888	832767	832876	832991	833185
A3SS	1727	Lus10035671.g	chrscaffold464	-	834485	834555	834485	834546	834647	834768
A3SS	1728	Lus10035671.g	chrscaffold464	-	836958	837168	836958	837054	837417	837500
A3SS	1729	Lus10035671.g	chrscaffold464	-	838068	838206	838068	838187	838288	838357
A3SS	1730	Lus10035640.g	chrscaffold464	+	702738	703011	702745	703011	702223	702640
A3SS	1731	Lus10035633.g	chrscaffold464	-	675281	675464	675281	675418	675655	675739
A3SS	1732	Lus10035613.g	chrscaffold464	+	601891	602042	601893	602042	601650	601798
A3SS	1733	Lus10035613.g	chrscaffold464	+	602330	603756	603563	603756	602124	602250
A3SS	1734	Lus10035610.g	chrscaffold464	-	591785	592090	591785	591974	592329	592382
A3SS	1735	Lus10017983.g	chrscaffold687	+	209502	210236	209550	210236	209190	209454
A3SS	1736	Lus10035589.g	chrscaffold464	+	484262	484905	484307	484905	483827	484068
A3SS	1737	Lus10035589.g	chrscaffold464	+	484262	484905	484312	484905	483827	484068
A3SS	1738	Lus10035589.g	chrscaffold464	+	484262	484905	484339	484905	483827	484068
A3SS	1739	Lus10035589.g	chrscaffold464	+	484307	484905	484312	484905	483827	484068
A3SS	1740	Lus10035589.g	chrscaffold464	+	484307	484905	484339	484905	483827	484068
A3SS	1741	Lus10035589.g	chrscaffold464	+	484312	484905	484339	484905	483827	484068
A3SS	1742	Lus10035589.g	chrscaffold464	+	485323	486293	485333	486293	484312	484905
A3SS	1743	Lus10017338.g	chrscaffold511	+	163200	163307	163215	163307	163026	163088
A3SS	1744	Lus10035580.g	chrscaffold464	-	438407	438728	438407	438607	438856	438993
A3SS	1745	Lus10035576.g	chrscaffold464	-	415859	416663	415859	416651	417011	417249
A3SS	1746	Lus10035573.g	chrscaffold464	-	393298	393897	393298	393706	394224	394485
A3SS	1747	Lus10035573.g	chrscaffold464	-	393798	393959	393798	393897	394224	394485
A3SS	1748	Lus10035561.g	chrscaffold464	+	307758	307861	307789	307861	307597	307686
A3SS	1749	Lus10035561.g	chrscaffold464	+	307758	308016	307880	308016	307597	307686
A3SS	1750	Lus10035545.g	chrscaffold464	-	213715	213852	213715	213841	213943	214450
A3SS	1751	Lus10035537.g	chrscaffold464	+	189180	189392	189208	189392	188851	189032
A3SS	1752	Lus10035534.g	chrscaffold464	-	175818	175928	175818	175917	175998	176121
A3SS	1753	Lus10035534.g	chrscaffold464	-	180340	180602	180340	180551	180914	181073
A3SS	1754	Lus10032680.g	chrscaffold82	-	55242	55336	55242	55323	55436	55573
A3SS	1755	Lus10037433.g	chrscaffold462	-	1804328	1804474	1804328	1804421	1804820	1804875
A3SS	1756	Lus10037425.g	chrscaffold462	-	1773723	1773811	1773723	1773792	1774033	1774141
A3SS	1757	Lus10015124.g	chrscaffold866	-	139956	140010	139956	140001	140094	140300
A3SS	1758	Lus10015124.g	chrscaffold866	-	140094	140313	140094	140300	140387	140484
A3SS	1759	Lus10037410.g	chrscaffold462	-	1710423	1710503	1710423	1710498	1710584	1710675
A3SS	1760	Lus10037400.g	chrscaffold462	+	1677603	1677686	1677611	1677686	1677130	1677253
A3SS	1761	Lus10037400.g	chrscaffold462	+	1678739	1679677	1678742	1679677	1678458	1678529
A3SS	1762	Lus10037383.g	chrscaffold462	-	1581891	1581984	1581891	1581980	1582271	1582337
A3SS	1763	Lus10037368.g	chrscaffold462	-	1527014	1527648	1527014	1527643	1527939	1528053
A3SS	1764	Lus10037365.g	chrscaffold462	+	1512021	1512078	1512024	1512078	1511269	1511455
A3SS	1765	Lus10037346.g	chrscaffold462	+	1426756	1426852	1426759	1426852	1426061	1426500
A3SS	1766	Lus10037346.g	chrscaffold462	+	1427171	1427221	1427177	1427221	1426950	1427066
A3SS	1767	Lus10008492.g	chrscaffold835	-	80856	81712	80856	81615	82110	82173
A3SS	1768	Lus10037341.g	chrscaffold462	+	1405509	1405751	1405659	1405751	1405228	1405402
A3SS	1769	Lus10037327.g	chrscaffold462	-	1333557	1333686	1333557	1333662	1333857	1333969
A3SS	1770	Lus10037327.g	chrscaffold462	-	1334198	1334386	1334198	1334308	1334483	1334604
A3SS	1771	Lus10037321.g	chrscaffold462	+	1304937	1305024	1304943	1305024	1304758	1304830
A3SS	1772	Lus10037321.g	chrscaffold462	+	1304943	1305024	1304946	1305024	1304802	1304830
A3SS	1773	Lus10037321.g	chrscaffold462	+	1310025	1310130	1310044	1310130	1309811	1309898
A3SS	1774	Lus10037318.g	chrscaffold462	-	1296537	1296797	1296537	1296743	1296923	1297151
A3SS	1775	Lus10037318.g	chrscaffold462	-	1296537	1296828	1296537	1296743	1296923	1297151
A3SS	1776	Lus10037318.g	chrscaffold462	-	1296537	1296828	1296537	1296797	1296923	1297151
A3SS	1777	Lus10037293.g	chrscaffold462	-	1167383	1167446	1167383	1167443	1167547	1167647
A3SS	1778	Lus10037293.g	chrscaffold462	-	1167547	1167692	1167547	1167647	1168096	1168590
A3SS	1779	Lus10037293.g	chrscaffold462	-	1168096	1169583	1168096	1168590	1170442	1170628
A3SS	1780	Lus10037293.g	chrscaffold462	-	1170864	1171377	1170864	1170978	1171815	1171921
A3SS	1781	Lus10037293.g	chrscaffold462	-	1170864	1171391	1170864	1170978	1171815	1171921
A3SS	1782	Lus10037293.g	chrscaffold462	-	1170864	1171391	1170864	1171377	1171815	1171921
A3SS	1783	Lus10037278.g	chrscaffold462	-	1112803	1112867	1112803	1112864	1113500	1113616
A3SS	1784	Lus10007093.g	chrscaffold772	+	183163	183349	183173	183349	183032	183085
A3SS	1785	Lus10007093.g	chrscaffold772	+	183163	183349	183241	183349	183032	183085
A3SS	1786	Lus10007093.g	chrscaffold772	+	183173	183349	183241	183349	183032	183085
A3SS	1787	Lus10037272.g	chrscaffold462	+	1084302	1084500	1084403	1084500	1083697	1083808
A3SS	1788	Lus10037272.g	chrscaffold462	+	1084597	1084729	1084608	1084729	1084302	1084500
A3SS	1789	Lus10037272.g	chrscaffold462	+	1086447	1086525	1086457	1086525	1085678	1085795
A3SS	1790	Lus10037246.g	chrscaffold462	+	980121	980283	980211	980283	979561	979714
A3SS	1791	Lus10037246.g	chrscaffold462	+	985207	985368	985245	985368	985061	985128
A3SS	1792	Lus10037246.g	chrscaffold462	+	985650	985849	985675	985849	985207	985368
A3SS	1793	Lus10020942.g	chrscaffold711	-	765012	765150	765012	765129	765259	765366
A3SS	1794	Lus10020942.g	chrscaffold711	-	765012	765155	765012	765129	765259	765366
A3SS	1795	Lus10020942.g	chrscaffold711	-	765012	765155	765012	765150	765259	765366
A3SS	1796	Lus10020942.g	chrscaffold711	-	765449	765575	765449	765524	765659	765700
A3SS	1797	Lus10020942.g	chrscaffold711	-	765449	765580	765449	765524	765659	765700
A3SS	1798	Lus10020942.g	chrscaffold711	-	765449	765580	765449	765575	765659	765700
A3SS	1799	Lus10020942.g	chrscaffold711	-	765659	765707	765659	765700	765805	765871
A3SS	1800	Lus10020942.g	chrscaffold711	-	766072	766157	766072	766153	766236	766335
A3SS	1801	Lus10037223.g	chrscaffold462	+	871360	871540	871391	871540	871146	871274
A3SS	1802	Lus10037222.g	chrscaffold462	+	865585	865670	865590	865670	865031	865132
A3SS	1803	Lus10037221.g	chrscaffold462	+	854613	858580	857996	858580	853212	853499
A3SS	1804	Lus10037221.g	chrscaffold462	+	857996	858580	858319	858580	854613	854831
A3SS	1805	Lus10037220.g	chrscaffold462	-	840860	841072	840860	841069	841163	841319
A3SS	1806	Lus10037220.g	chrscaffold462	-	841163	841323	841163	841319	841566	841718
A3SS	1807	Lus10037216.g	chrscaffold462	+	806973	807053	806983	807053	806819	806884
A3SS	1808	Lus10037216.g	chrscaffold462	+	807489	807847	807513	807847	807305	807364
A3SS	1809	Lus10037216.g	chrscaffold462	+	807489	807847	807513	807847	807305	807369
A3SS	1810	Lus10037166.g	chrscaffold462	-	492631	492774	492631	492762	492860	492908
A3SS	1811	Lus10037139.g	chrscaffold462	-	374650	374927	374650	374823	375152	375451
A3SS	1812	Lus10011779.g	chrscaffold610	+	39045	39492	39073	39492	37272	38156
A3SS	1813	Lus10037108.g	chrscaffold462	+	249232	249304	249246	249304	248997	249145
A3SS	1814	Lus10042915.g	chrscaffold67	+	2757466	2757546	2757495	2757546	2757008	2757380
A3SS	1815	Lus10042915.g	chrscaffold67	+	2757916	2757998	2757924	2757998	2757495	2757546
A3SS	1816	Lus10042915.g	chrscaffold67	+	2757916	2757998	2757924	2757998	2757630	2757698
A3SS	1817	Lus10042915.g	chrscaffold67	+	2758879	2758977	2758902	2758977	2758697	2758775
A3SS	1818	Lus10042915.g	chrscaffold67	+	2759686	2759788	2759696	2759788	2759061	2759506
A3SS	1819	Lus10042915.g	chrscaffold67	+	2760033	2760163	2760038	2760163	2759686	2759788
A3SS	1820	Lus10042915.g	chrscaffold67	+	2762228	2762672	2762632	2762672	2762064	2762128
A3SS	1821	Lus10042915.g	chrscaffold67	+	2762571	2762672	2762589	2762672	2762422	2762494
A3SS	1822	Lus10042915.g	chrscaffold67	+	2764668	2764755	2764672	2764755	2764503	2764593
A3SS	1823	Lus10042915.g	chrscaffold67	+	2766410	2766515	2766416	2766515	2766230	2766321
A3SS	1824	Lus10042915.g	chrscaffold67	+	2766765	2766872	2766782	2766872	2766648	2766687
A3SS	1825	Lus10042915.g	chrscaffold67	+	2766947	2767070	2766968	2767070	2766782	2766872
A3SS	1826	Lus10042915.g	chrscaffold67	+	2766947	2767070	2766984	2767070	2766782	2766872
A3SS	1827	Lus10042915.g	chrscaffold67	+	2766968	2767070	2766984	2767070	2766782	2766872
A3SS	1828	Lus10018779.g	chrscaffold461	-	685343	685469	685343	685462	685648	685734
A3SS	1829	Lus10005013.g	chrscaffold637	+	92431	92555	92436	92555	92023	92340
A3SS	1830	Lus10017443.g	chrscaffold511	+	648697	648847	648707	648847	648422	648603
A3SS	1831	Lus10018759.g	chrscaffold461	-	606121	606341	606121	606335	606836	606933
A3SS	1832	Lus10010093.g	chrscaffold722	-	192969	193921	192969	193910	194096	194155
A3SS	1833	Lus10018701.g	chrscaffold461	+	284655	284762	284669	284762	284252	284585
A3SS	1834	Lus10018701.g	chrscaffold461	+	284862	285001	284875	285001	284655	284762
A3SS	1835	Lus10018701.g	chrscaffold461	+	285181	286137	285993	286137	284862	285001
A3SS	1836	Lus10018701.g	chrscaffold461	+	285181	286137	286020	286137	284862	285001
A3SS	1837	Lus10018701.g	chrscaffold461	+	285993	286137	286020	286137	284862	285001
A3SS	1838	Lus10018701.g	chrscaffold461	+	285993	286137	286002	286137	285181	285308
A3SS	1839	Lus10018701.g	chrscaffold461	+	285993	286137	286020	286137	285181	285308
A3SS	1840	Lus10018701.g	chrscaffold461	+	285993	286137	286027	286137	285181	285308
A3SS	1841	Lus10018701.g	chrscaffold461	+	285993	286137	286030	286137	285181	285308
A3SS	1842	Lus10018701.g	chrscaffold461	+	286002	286137	286020	286137	285181	285308
A3SS	1843	Lus10018701.g	chrscaffold461	+	286002	286137	286027	286137	285181	285308
A3SS	1844	Lus10018701.g	chrscaffold461	+	286002	286137	286030	286137	285181	285308
A3SS	1845	Lus10018701.g	chrscaffold461	+	286020	286137	286027	286137	285181	285308
A3SS	1846	Lus10018701.g	chrscaffold461	+	286020	286137	286030	286137	285181	285308
A3SS	1847	Lus10018701.g	chrscaffold461	+	286027	286137	286030	286137	285181	285308
A3SS	1848	Lus10018701.g	chrscaffold461	+	286653	287213	286659	287213	286223	286326
A3SS	1849	Lus10018701.g	chrscaffold461	+	286653	287213	286662	287213	286223	286326
A3SS	1850	Lus10018701.g	chrscaffold461	+	286653	287213	286677	287213	286223	286326
A3SS	1851	Lus10018701.g	chrscaffold461	+	286659	287213	286662	287213	286223	286326
A3SS	1852	Lus10018701.g	chrscaffold461	+	286659	287213	286677	287213	286223	286326
A3SS	1853	Lus10018701.g	chrscaffold461	+	286662	287213	286677	287213	286223	286326
A3SS	1854	Lus10018701.g	chrscaffold461	+	287301	287397	287303	287397	286223	287213
A3SS	1855	Lus10018701.g	chrscaffold461	+	287475	288452	287510	288452	287301	287397
A3SS	1856	Lus10018701.g	chrscaffold461	+	287475	288452	287537	288452	287301	287397
A3SS	1857	Lus10018701.g	chrscaffold461	+	287510	288452	287537	288452	287301	287397
A3SS	1858	Lus10018701.g	chrscaffold461	+	289823	289897	289841	289897	289614	289750
A3SS	1859	Lus10018701.g	chrscaffold461	+	289967	290024	289969	290024	289841	289897
A3SS	1860	Lus10018701.g	chrscaffold461	+	290352	290665	290377	290665	290100	290241
A3SS	1861	Lus10018701.g	chrscaffold461	+	290352	290665	290384	290665	290100	290241
A3SS	1862	Lus10018701.g	chrscaffold461	+	290377	290665	290384	290665	290100	290241
A3SS	1863	Lus10031355.g	chrscaffold863	+	21994	22076	22014	22076	21799	21923
A3SS	1864	Lus10018694.g	chrscaffold461	-	238281	238329	238281	238327	238587	238669
A3SS	1865	Lus10018694.g	chrscaffold461	-	241640	241911	241640	241902	242742	243347
A3SS	1866	Lus10018694.g	chrscaffold461	-	242742	243355	242742	243347	244171	244541
A3SS	1867	Lus10013904.g	chrscaffold820	+	9948	10034	9966	10034	9628	9761
A3SS	1868	Lus10013904.g	chrscaffold820	+	13375	13723	13379	13723	13178	13283
A3SS	1869	Lus10018659.g	chrscaffold461	+	54295	54484	54349	54484	53897	54200
A3SS	1870	Lus10015420.g	chrscaffold635	+	425638	425743	425642	425743	425446	425548
A3SS	1871	Lus10018658.g	chrscaffold461	+	47351	47439	47362	47439	45608	45962
A3SS	1872	Lus10018658.g	chrscaffold461	+	50406	50696	50413	50696	49200	50293
A3SS	1873	Lus10018658.g	chrscaffold461	+	50406	50696	50483	50696	49200	50293
A3SS	1874	Lus10018658.g	chrscaffold461	+	50413	50696	50483	50696	49200	50293
A3SS	1875	scaffold7.6	chrscaffold7	-	400339	400904	400339	400838	401046	401533
A3SS	1876	Lus10026955.g	chrscaffold651	+	772820	772939	772828	772939	772642	772736
A3SS	1877	Lus10026955.g	chrscaffold651	+	773480	773796	773601	773796	773022	773145
A3SS	1878	Lus10025461.g	chrscaffold46	+	820137	820349	820140	820349	819812	820043
A3SS	1879	Lus10025451.g	chrscaffold46	+	735910	735969	735919	735969	734712	735523
A3SS	1880	Lus10025448.g	chrscaffold46	+	726373	726763	726415	726763	726183	726256
A3SS	1881	Lus10017994.g	chrscaffold687	-	265424	265546	265424	265506	265634	265708
A3SS	1882	Lus10009711.g	chrscaffold455	-	275700	275768	275700	275760	275861	276053
A3SS	1883	Lus10009701.g	chrscaffold455	+	217254	219387	217280	219387	216943	217138
A3SS	1884	Lus10009691.g	chrscaffold455	-	64486	65140	64486	64903	65364	65550
A3SS	1885	Lus10042748.g	chrscaffold67	-	1874850	1875026	1874850	1875005	1875165	1875271
A3SS	1886	Lus10042748.g	chrscaffold67	-	1874850	1875271	1874850	1875045	1875352	1875441
A3SS	1887	Lus10020235.g	chrscaffold454	-	778375	778496	778375	778481	778627	778661
A3SS	1888	Lus10020235.g	chrscaffold454	-	778375	778543	778375	778481	778627	778661
A3SS	1889	Lus10020235.g	chrscaffold454	-	778375	778543	778375	778496	778627	778661
A3SS	1890	Lus10020232.g	chrscaffold454	+	759252	759380	759264	759380	758839	759065
A3SS	1891	Lus10020214.g	chrscaffold454	-	644319	644589	644319	644529	644705	645154
A3SS	1892	Lus10020214.g	chrscaffold454	-	647588	647686	647588	647677	647771	647843
A3SS	1893	Lus10020201.g	chrscaffold454	+	583986	584091	584000	584091	583696	583770
A3SS	1894	Lus10020199.g	chrscaffold454	-	571600	571810	571600	571700	572746	573188
A3SS	1895	Lus10020178.g	chrscaffold454	+	465292	465385	465301	465385	465092	465161
A3SS	1896	Lus10020178.g	chrscaffold454	+	467055	467162	467059	467162	466856	466910
A3SS	1897	Lus10020178.g	chrscaffold454	+	467215	467342	467232	467342	467055	467162
A3SS	1898	Lus10020178.g	chrscaffold454	+	468925	469104	468931	469104	468299	468356
A3SS	1899	Lus10020178.g	chrscaffold454	+	470613	470695	470621	470695	470395	470544
A3SS	1900	Lus10020178.g	chrscaffold454	+	473171	473375	473202	473375	472861	472933
A3SS	1901	Lus10020178.g	chrscaffold454	+	473171	473375	473208	473375	472861	472933
A3SS	1902	Lus10020178.g	chrscaffold454	+	473202	473375	473208	473375	472861	472933
A3SS	1903	Lus10020177.g	chrscaffold454	-	447107	447224	447107	447220	447336	447426
A3SS	1904	Lus10020177.g	chrscaffold454	-	451753	451894	451753	451887	452640	452749
A3SS	1905	Lus10020177.g	chrscaffold454	-	456489	456630	456489	456582	457799	457879
A3SS	1906	Lus10020177.g	chrscaffold454	-	457799	457879	457799	457877	457970	458060
A3SS	1907	Lus10020166.g	chrscaffold454	-	382747	382810	382747	382798	382988	383042
A3SS	1908	Lus10015294.g	chrscaffold924	+	365313	365814	365316	365814	364986	365187
A3SS	1909	Lus10042623.g	chrscaffold67	-	891356	891893	891356	891885	892176	892324
A3SS	1910	Lus10020155.g	chrscaffold454	+	328959	329078	328967	329078	328783	328877
A3SS	1911	Lus10036559.g	chrscaffold57	+	1217153	1217285	1217196	1217285	1216235	1216306
A3SS	1912	Lus10036559.g	chrscaffold57	+	1217153	1217285	1217201	1217285	1216235	1216306
A3SS	1913	Lus10036559.g	chrscaffold57	+	1217196	1217285	1217201	1217285	1216235	1216306
A3SS	1914	Lus10020123.g	chrscaffold454	-	163287	163477	163287	163468	163573	163796
A3SS	1915	Lus10003631.g	chrscaffold571	+	2684	2779	2689	2779	2528	2591
A3SS	1916	Lus10020106.g	chrscaffold454	-	68754	70174	68754	68866	70634	70697
A3SS	1917	Lus10020104.g	chrscaffold454	+	60325	60492	60405	60492	60037	60196
A3SS	1918	Lus10020098.g	chrscaffold454	+	26724	26962	26732	26962	26341	26635
A3SS	1919	Lus10003115.g	chrscaffold451	+	134759	134933	134800	134933	132498	133059
A3SS	1920	Lus10003115.g	chrscaffold451	+	135526	135628	135550	135628	135333	135423
A3SS	1921	Lus10003111.g	chrscaffold451	+	95630	95724	95647	95724	95448	95546
A3SS	1922	Lus10003111.g	chrscaffold451	+	95958	96062	95963	96062	95789	95867
A3SS	1923	Lus10003102.g	chrscaffold451	-	47467	47666	47467	47651	47882	48049
A3SS	1924	Lus10003098.g	chrscaffold451	-	7693	7799	7693	7775	7965	8050
A3SS	1925	Lus10004783.g	chrscaffold450	+	181051	181246	181108	181246	180527	180613
A3SS	1926	Lus10002090.g	chrscaffold575	+	39411	39521	39465	39521	39218	39326
A3SS	1927	Lus10022566.g	chrscaffold465	-	767873	768101	767873	767970	768200	768288
A3SS	1928	Lus10004767.g	chrscaffold450	-	50740	50873	50740	50868	50946	51126
A3SS	1929	Lus10004767.g	chrscaffold450	-	52605	52718	52605	52690	53149	53221
A3SS	1930	Lus10004767.g	chrscaffold450	-	70994	71241	70994	71178	71415	71582
A3SS	1931	Lus10004762.g	chrscaffold450	-	7183	7507	7183	7229	7691	7739
A3SS	1932	Lus10024551.g	chrscaffold45	-	804371	804765	804371	804426	804856	805166
A3SS	1933	Lus10024544.g	chrscaffold45	+	554440	554561	554449	554561	554129	554369
A3SS	1934	Lus10024544.g	chrscaffold45	+	556628	556759	556711	556759	556363	556440
A3SS	1935	Lus10001791.g	chrscaffold446	+	31279	31461	31401	31461	30386	30537
A3SS	1936	Lus10010858.g	chrscaffold440	+	254148	254251	254159	254251	253965	254066
A3SS	1937	Lus10010838.g	chrscaffold440	+	35809	35962	35852	35962	35145	35707
A3SS	1938	Lus10010835.g	chrscaffold440	+	20154	20300	20157	20300	19936	20072
A3SS	1939	Lus10020489.g	chrscaffold44	+	612154	612306	612177	612306	611254	611805
A3SS	1940	Lus10001057.g	chrscaffold964	-	66012	66390	66012	66320	66730	66955
A3SS	1941	Lus10036618.g	chrscaffold57	+	1486234	1486699	1486288	1486699	1485059	1485501
A3SS	1942	Lus10020467.g	chrscaffold44	+	412366	412552	412444	412552	412235	412288
A3SS	1943	Lus10020465.g	chrscaffold44	+	361797	361933	361815	361933	360903	360967
A3SS	1944	Lus10010218.g	chrscaffold587	+	354040	354166	354102	354166	353847	353947
A3SS	1945	Lus10020445.g	chrscaffold44	-	199778	199898	199778	199841	200322	200413
A3SS	1946	Lus10020445.g	chrscaffold44	-	201297	201697	201297	201435	201800	201866
A3SS	1947	Lus10026245.g	chrscaffold898	+	304717	304865	304762	304865	304523	304637
A3SS	1948	Lus10007150.g	chrscaffold563	-	226626	226687	226626	226680	226762	226912
A3SS	1949	Lus10006038.g	chrscaffold438	+	142807	142951	142821	142951	142610	142662
A3SS	1950	Lus10024952.g	chrscaffold473	+	899558	899944	899563	899944	899136	899236
A3SS	1951	Lus10024952.g	chrscaffold473	+	901151	901550	901182	901550	900848	901078
A3SS	1952	Lus10024952.g	chrscaffold473	+	901151	901550	901201	901550	900848	901078
A3SS	1953	Lus10024952.g	chrscaffold473	+	901151	901550	901215	901550	900848	901078
A3SS	1954	Lus10024952.g	chrscaffold473	+	901182	901550	901201	901550	900848	901078
A3SS	1955	Lus10024952.g	chrscaffold473	+	901182	901550	901215	901550	900848	901078
A3SS	1956	Lus10024952.g	chrscaffold473	+	901201	901550	901215	901550	900848	901078
A3SS	1957	Lus10024952.g	chrscaffold473	+	902590	902880	902629	902880	902156	902505
A3SS	1958	Lus10024952.g	chrscaffold473	+	902590	903164	903020	903164	902156	902505
A3SS	1959	Lus10024952.g	chrscaffold473	+	902629	903164	903020	903164	902156	902505
A3SS	1960	Lus10024952.g	chrscaffold473	+	905319	905763	905325	905763	905098	905224
A3SS	1961	Lus10024952.g	chrscaffold473	+	905319	905763	905328	905763	905098	905224
A3SS	1962	Lus10024952.g	chrscaffold473	+	905325	905763	905328	905763	905098	905224
A3SS	1963	Lus10006035.g	chrscaffold438	-	78479	78574	78479	78540	78676	78799
A3SS	1964	Lus10006035.g	chrscaffold438	-	78885	78981	78885	78960	79154	79274
A3SS	1965	Lus10006035.g	chrscaffold438	-	78885	79054	78885	78960	79154	79274
A3SS	1966	Lus10006035.g	chrscaffold438	-	78885	79054	78885	78981	79154	79274
A3SS	1967	Lus10006035.g	chrscaffold438	-	78916	79040	78916	78981	79154	79274
A3SS	1968	Lus10006035.g	chrscaffold438	-	78916	79054	78916	79040	79154	79274
A3SS	1969	Lus10003964.g	chrscaffold437	+	53800	53951	53816	53951	53653	53700
A3SS	1970	Lus10005433.g	chrscaffold847	-	115377	115541	115377	115526	115628	115773
A3SS	1971	Lus10003959.g	chrscaffold437	+	37436	37721	37636	37721	37243	37344
A3SS	1972	Lus10003959.g	chrscaffold437	+	37436	37721	37598	37721	37243	37348
A3SS	1973	Lus10003959.g	chrscaffold437	+	37436	37721	37636	37721	37243	37348
A3SS	1974	Lus10003959.g	chrscaffold437	+	37598	37721	37636	37721	37243	37348
A3SS	1975	Lus10012976.g	chrscaffold434	-	415693	415850	415693	415813	415932	416054
A3SS	1976	Lus10012976.g	chrscaffold434	-	416328	416618	416328	416606	416709	416776
A3SS	1977	Lus10012966.g	chrscaffold434	-	328544	328622	328544	328616	329017	329116
A3SS	1978	Lus10012965.g	chrscaffold434	-	316944	317724	316944	317111	317822	317979
A3SS	1979	Lus10012965.g	chrscaffold434	-	320254	320459	320254	320423	320677	320826
A3SS	1980	Lus10012965.g	chrscaffold434	-	321725	321797	321725	321782	321891	321930
A3SS	1981	Lus10012965.g	chrscaffold434	-	322507	322734	322507	322694	323263	323456
A3SS	1982	Lus10012965.g	chrscaffold434	-	322507	322742	322507	322694	323263	323456
A3SS	1983	Lus10012965.g	chrscaffold434	-	322507	322742	322507	322734	323263	323456
A3SS	1984	Lus10012963.g	chrscaffold434	+	309247	309401	309250	309401	308931	309127
A3SS	1985	Lus10033734.g	chrscaffold701	+	1337979	1338244	1337990	1338244	1337229	1337884
A3SS	1986	Lus10010471.g	chrscaffold910	+	291674	291755	291680	291755	291412	291568
A3SS	1987	Lus10012932.g	chrscaffold434	+	133452	133608	133455	133608	132934	133099
A3SS	1988	Lus10012918.g	chrscaffold434	+	25790	25907	25792	25907	25627	25711
A3SS	1989	Lus10003803.g	chrscaffold654	-	45208	45324	45208	45273	45464	45603
A3SS	1990	Lus10000657.g	chrscaffold432	+	47895	47985	47907	47985	47388	47793
A3SS	1991	Lus10002826.g	chrscaffold810	-	89641	89772	89641	89768	89872	89919
A3SS	1992	Lus10015816.g	chrscaffold430	-	529684	529925	529684	529799	530412	530500
A3SS	1993	Lus10015816.g	chrscaffold430	-	531261	531341	531261	531339	531522	531896
A3SS	1994	Lus10015816.g	chrscaffold430	-	532165	532388	532165	532277	532468	532557
A3SS	1995	Lus10015787.g	chrscaffold430	-	386686	386817	386686	386805	387002	387241
A3SS	1996	Lus10031474.g	chrscaffold863	+	469939	470066	469982	470066	469634	469706
A3SS	1997	Lus10008338.g	chrscaffold520	+	166800	166902	166825	166902	165977	166130
A3SS	1998	Lus10016671.g	chrscaffold915	-	569590	569695	569590	569666	569797	569960
[truncated: 95,943 more rows]
[truncated: 1 more columns]

## Sheet: z141-RW
Type	ID	GeneID	chr	strand	longExonStart_0base	longExonEnd	shortES	shortEE	flankingES	flankingEE
A3SS	0	Lus10002021.g	chrscaffold996	+	35259	35562	35389	35562	34870	34971
A3SS	1	Lus10007763.g	chrscaffold993	+	288418	288529	288432	288529	288005	288348
A3SS	2	Lus10007763.g	chrscaffold993	+	288418	288529	288432	288529	288050	288353
A3SS	3	Lus10007763.g	chrscaffold993	+	288948	289937	289793	289937	288628	288768
A3SS	4	Lus10007763.g	chrscaffold993	+	289793	289937	289820	289937	288948	289075
A3SS	5	Lus10007763.g	chrscaffold993	+	290293	291025	290417	291025	290033	290136
A3SS	6	Lus10007763.g	chrscaffold993	+	290293	291025	290456	291025	290033	290136
A3SS	7	Lus10007763.g	chrscaffold993	+	290293	291025	290471	291025	290033	290136
A3SS	8	Lus10007763.g	chrscaffold993	+	290293	291025	290486	291025	290033	290136
A3SS	9	Lus10007763.g	chrscaffold993	+	290417	291025	290456	291025	290033	290136
A3SS	10	Lus10007763.g	chrscaffold993	+	290417	291025	290471	291025	290033	290136
A3SS	11	Lus10007763.g	chrscaffold993	+	290417	291025	290486	291025	290033	290136
A3SS	12	Lus10007763.g	chrscaffold993	+	290456	291025	290471	291025	290033	290136
A3SS	13	Lus10007763.g	chrscaffold993	+	290456	291025	290486	291025	290033	290136
A3SS	14	Lus10007763.g	chrscaffold993	+	290471	291025	290486	291025	290033	290136
A3SS	15	Lus10007763.g	chrscaffold993	+	291113	291209	291115	291209	290486	291025
A3SS	16	Lus10007763.g	chrscaffold993	+	293229	293564	293334	293564	292907	293026
A3SS	17	Lus10007763.g	chrscaffold993	+	293780	293837	293789	293837	293654	293710
A3SS	18	Lus10007763.g	chrscaffold993	+	294165	294478	294197	294478	293914	294055
A3SS	19	Lus10007748.g	chrscaffold993	+	198817	198910	198820	198910	198700	198744
A3SS	20	Lus10007723.g	chrscaffold993	+	63401	63471	63406	63471	62930	63168
A3SS	21	Lus10007723.g	chrscaffold993	+	65560	66665	66612	66665	65311	65381
A3SS	22	Lus10007723.g	chrscaffold993	+	69032	69131	69038	69131	68889	68970
A3SS	23	Lus10007720.g	chrscaffold993	-	51122	51504	51122	51488	51656	51723
A3SS	24	Lus10006096.g	chrscaffold983	+	72340	72434	72397	72434	71956	72012
A3SS	25	Lus10009488.g	chrscaffold981	+	357704	357812	357710	357812	357484	357577
A3SS	26	Lus10009475.g	chrscaffold981	-	308177	308265	308177	308255	308353	308521
A3SS	27	Lus10023315.g	chrscaffold98	+	515444	515664	515579	515664	515261	515333
A3SS	28	Lus10023203.g	chrscaffold98	-	15474	16281	15474	15542	16386	16488
A3SS	29	Lus10023202.g	chrscaffold98	-	9861	9954	9861	9947	10034	10720
A3SS	30	Lus10031287.g	chrscaffold977	+	984561	984638	984570	984638	984376	984491
A3SS	31	Lus10031287.g	chrscaffold977	+	985452	985687	985556	985687	985118	985265
A3SS	32	Lus10031287.g	chrscaffold977	+	986131	986238	986137	986238	985805	985932
A3SS	33	Lus10031284.g	chrscaffold977	-	963608	963749	963608	963744	963848	964064
A3SS	34	Lus10031284.g	chrscaffold977	-	964738	964845	964738	964842	964933	965057
A3SS	35	Lus10031253.g	chrscaffold977	-	778130	778312	778130	778297	778380	778480
A3SS	36	Lus10031242.g	chrscaffold977	+	731975	732300	732184	732300	731793	731842
A3SS	37	Lus10031224.g	chrscaffold977	+	667978	668047	667990	668047	667755	667865
A3SS	38	Lus10031199.g	chrscaffold977	-	549406	549478	549406	549476	549569	549641
A3SS	39	Lus10031199.g	chrscaffold977	-	550217	550450	550217	550426	550526	550598
A3SS	40	Lus10031190.g	chrscaffold977	-	502195	502350	502195	502347	502447	502512
A3SS	41	Lus10031169.g	chrscaffold977	+	368828	369109	368832	369109	368091	368318
A3SS	42	Lus10031169.g	chrscaffold977	+	368828	369109	368837	369109	368091	368318
A3SS	43	Lus10031169.g	chrscaffold977	+	368832	369109	368837	369109	368091	368318
A3SS	44	Lus10031169.g	chrscaffold977	+	369864	370011	369868	370011	369350	369778
A3SS	45	Lus10031169.g	chrscaffold977	+	370100	370282	370114	370282	369864	370011
A3SS	46	Lus10031169.g	chrscaffold977	+	371571	371691	371596	371691	371374	371446
A3SS	47	Lus10031169.g	chrscaffold977	+	372776	372884	372792	372884	372632	372707
A3SS	48	Lus10031167.g	chrscaffold977	-	361073	361300	361073	361285	361377	361423
A3SS	49	Lus10002850.g	chrscaffold97	+	64617	64701	64621	64701	64382	64535
A3SS	50	Lus10002849.g	chrscaffold97	+	61984	62181	62007	62181	61796	61907
A3SS	51	Lus10001046.g	chrscaffold964	-	15141	16048	15141	16044	16463	16694
A3SS	52	Lus10027567.g	chrscaffold96	-	986009	986315	986009	986310	986399	986614
A3SS	53	Lus10027567.g	chrscaffold96	-	988288	988609	988288	988603	988817	990860
A3SS	54	Lus10027503.g	chrscaffold96	+	692106	692944	692875	692944	691938	692016
A3SS	55	Lus10027490.g	chrscaffold96	+	619764	619889	619767	619889	619147	619559
A3SS	56	Lus10027490.g	chrscaffold96	+	620472	620603	620475	620603	620194	620299
A3SS	57	Lus10027490.g	chrscaffold96	+	620472	620603	620537	620603	620194	620299
A3SS	58	Lus10027490.g	chrscaffold96	+	620475	620603	620537	620603	620194	620299
A3SS	59	Lus10031173.g	chrscaffold977	-	382591	382755	382591	382679	382837	382990
A3SS	60	Lus10027435.g	chrscaffold96	+	334443	334569	334494	334569	334049	334253
A3SS	61	Lus10027422.g	chrscaffold96	-	260971	261043	260971	261036	261217	261336
A3SS	62	Lus10027410.g	chrscaffold96	+	162552	162870	162557	162870	161980	162462
A3SS	63	Lus10027409.g	chrscaffold96	-	158671	158908	158671	158883	159012	159080
A3SS	64	scaffold947.18	chrscaffold947	-	280676	283554	280676	283549	283904	284086
A3SS	65	Lus10016274.g	chrscaffold947	-	552404	552695	552404	552645	552796	552844
A3SS	66	Lus10016236.g	chrscaffold947	-	368515	368566	368515	368563	368647	368776
A3SS	67	Lus10016236.g	chrscaffold947	-	371847	372270	371847	371907	372596	372649
A3SS	68	Lus10016236.g	chrscaffold947	-	371847	372288	371847	371907	372596	372649
A3SS	69	Lus10016236.g	chrscaffold947	-	371847	372288	371847	372270	372596	372649
A3SS	70	Lus10016215.g	chrscaffold947	-	244938	245471	244938	245103	245639	245717
A3SS	71	Lus10016189.g	chrscaffold947	+	118658	118754	118685	118754	118262	118328
A3SS	72	Lus10000427.g	chrscaffold942	-	3716	3850	3716	3805	3932	4037
A3SS	73	Lus10010754.g	chrscaffold94	-	366803	366951	366803	366915	367243	367323
A3SS	74	scaffold931.53	chrscaffold931	+	225458	225695	225474	225695	225175	225268
A3SS	75	Lus10012050.g	chrscaffold931	+	333075	333352	333253	333352	332889	332982
A3SS	76	Lus10012050.g	chrscaffold931	+	333253	333352	333271	333352	333075	333180
A3SS	77	Lus10012042.g	chrscaffold931	-	287837	288027	287837	287937	288117	288253
A3SS	78	Lus10012041.g	chrscaffold931	-	281450	281659	281450	281653	281754	281931
A3SS	79	Lus10012041.g	chrscaffold931	-	282014	282391	282014	282381	283654	283668
A3SS	80	Lus10012041.g	chrscaffold931	-	282014	282391	282014	282381	285998	286336
A3SS	81	Lus10001350.g	chrscaffold926	+	9694	9762	9717	9762	9391	9558
A3SS	82	Lus10015327.g	chrscaffold924	-	524165	524323	524165	524309	524431	524497
A3SS	83	Lus10015272.g	chrscaffold924	-	256093	256330	256093	256318	256423	256528
A3SS	84	Lus10015272.g	chrscaffold924	-	256093	256332	256093	256318	256423	256528
A3SS	85	Lus10015272.g	chrscaffold924	-	256093	256332	256093	256330	256423	256528
A3SS	86	Lus10015253.g	chrscaffold924	-	161823	162021	161823	162003	162093	162195
A3SS	87	Lus10015239.g	chrscaffold924	+	106257	106432	106307	106432	105339	105571
A3SS	88	Lus10030664.g	chrscaffold917	+	1252201	1252356	1252276	1252356	1252020	1252109
A3SS	89	Lus10030625.g	chrscaffold917	-	1048149	1048304	1048149	1048298	1048409	1048543
A3SS	90	Lus10030603.g	chrscaffold917	-	943913	944456	943913	944371	944611	944804
A3SS	91	Lus10030570.g	chrscaffold917	-	768489	768691	768489	768663	768866	768980
A3SS	92	Lus10030555.g	chrscaffold917	-	690794	690983	690794	690980	691098	691475
A3SS	93	Lus10030555.g	chrscaffold917	-	690794	690983	690794	690980	691116	691475
A3SS	94	Lus10030552.g	chrscaffold917	-	677492	677616	677492	677569	677720	677803
A3SS	95	Lus10030523.g	chrscaffold917	-	556347	556652	556347	556618	556798	556872
A3SS	96	Lus10030523.g	chrscaffold917	-	556964	557308	556964	557294	557402	557511
A3SS	97	Lus10030495.g	chrscaffold917	-	425225	425356	425225	425329	425479	425510
A3SS	98	Lus10030432.g	chrscaffold917	+	94192	95017	94253	95017	93966	94073
A3SS	99	Lus10016681.g	chrscaffold915	-	618152	618628	618152	618464	618959	619128
A3SS	100	Lus10016655.g	chrscaffold915	+	484821	485314	484843	485314	484623	484748
A3SS	101	Lus10016655.g	chrscaffold915	+	484821	485314	485152	485314	484623	484748
A3SS	102	Lus10016655.g	chrscaffold915	+	484843	485314	485152	485314	484623	484748
A3SS	103	Lus10016655.g	chrscaffold915	+	485694	485929	485699	485929	484623	485314
A3SS	104	Lus10016655.g	chrscaffold915	+	486649	486747	486653	486747	486096	486212
A3SS	105	Lus10016655.g	chrscaffold915	+	487154	487282	487171	487282	486899	487010
A3SS	106	Lus10016651.g	chrscaffold915	-	465262	465490	465262	465359	465597	465685
A3SS	107	Lus10016648.g	chrscaffold915	-	451020	451386	451020	451370	451485	451694
A3SS	108	Lus10016606.g	chrscaffold915	-	196950	197862	196950	197727	198282	198405
A3SS	109	Lus10016600.g	chrscaffold915	+	173504	173591	173507	173591	173128	173285
A3SS	110	Lus10016598.g	chrscaffold915	-	154070	154288	154070	154276	154388	154569
A3SS	111	Lus10016595.g	chrscaffold915	+	128668	128804	128673	128804	128015	128556
A3SS	112	Lus10005697.g	chrscaffold911	-	199074	199241	199074	199194	200060	200128
A3SS	113	Lus10005694.g	chrscaffold911	-	185511	185648	185511	185615	185971	186135
A3SS	114	Lus10005694.g	chrscaffold911	-	185511	185660	185511	185615	185971	186135
A3SS	115	Lus10005694.g	chrscaffold911	-	185511	185660	185511	185648	185971	186135
A3SS	116	Lus10005691.g	chrscaffold911	+	170261	170540	170303	170540	169996	170166
A3SS	117	Lus10005664.g	chrscaffold911	+	47024	47112	47045	47112	46488	46710
A3SS	118	Lus10010444.g	chrscaffold910	-	153985	154060	153985	154056	154139	154193
A3SS	119	Lus10010431.g	chrscaffold910	-	105705	105846	105705	105828	105923	106066
A3SS	120	Lus10010426.g	chrscaffold910	+	84657	85775	84676	85775	84494	84543
A3SS	121	Lus10010419.g	chrscaffold910	+	57045	57342	57286	57342	56841	56929
A3SS	122	Lus10019535.g	chrscaffold906	+	704888	705069	704893	705069	704675	704780
A3SS	123	Lus10019520.g	chrscaffold906	-	624886	625194	624886	625012	625313	625478
A3SS	124	Lus10019520.g	chrscaffold906	-	625572	625792	625572	625653	625881	626106
A3SS	125	Lus10019520.g	chrscaffold906	-	625881	626126	625881	626106	626210	626399
A3SS	126	Lus10019520.g	chrscaffold906	-	626210	626452	626210	626399	626528	626649
A3SS	127	Lus10019520.g	chrscaffold906	-	626753	626869	626753	626858	626954	627061
A3SS	128	Lus10019520.g	chrscaffold906	-	627353	627459	627353	627437	627866	627955
A3SS	129	Lus10019520.g	chrscaffold906	-	629658	629734	629658	629730	630135	630343
A3SS	130	Lus10019516.g	chrscaffold906	+	607578	607854	607711	607854	606921	607083
A3SS	131	Lus10019489.g	chrscaffold906	+	470127	470346	470242	470346	469907	469995
A3SS	132	Lus10019489.g	chrscaffold906	+	471494	471576	471497	471576	471274	471331
A3SS	133	Lus10019489.g	chrscaffold906	+	479865	479985	479870	479985	479212	479287
A3SS	134	Lus10019489.g	chrscaffold906	+	485073	485191	485101	485191	484380	484450
A3SS	135	Lus10019489.g	chrscaffold906	+	488592	488910	488608	488910	487704	487791
A3SS	136	Lus10019485.g	chrscaffold906	+	449257	449370	449260	449370	448082	448752
A3SS	137	Lus10019485.g	chrscaffold906	+	451995	452264	452021	452264	451765	451906
A3SS	138	Lus10019481.g	chrscaffold906	-	428063	428258	428063	428204	428902	428956
A3SS	139	Lus10019453.g	chrscaffold906	+	312668	313043	312922	313043	312018	312473
A3SS	140	Lus10019453.g	chrscaffold906	+	314308	314597	314315	314597	314034	314088
A3SS	141	Lus10019453.g	chrscaffold906	+	314308	314701	314310	314701	314034	314088
A3SS	142	Lus10019453.g	chrscaffold906	+	314308	314701	314342	314701	314034	314088
A3SS	143	Lus10019453.g	chrscaffold906	+	314310	314701	314315	314701	314034	314088
A3SS	144	Lus10019453.g	chrscaffold906	+	314310	314701	314342	314701	314034	314088
A3SS	145	Lus10019453.g	chrscaffold906	+	314315	314701	314342	314701	314034	314088
A3SS	146	Lus10019453.g	chrscaffold906	+	317904	318304	317944	318304	317689	317823
A3SS	147	Lus10019403.g	chrscaffold906	-	101076	101215	101076	101210	101679	101746
A3SS	148	Lus10019399.g	chrscaffold906	-	73717	73800	73717	73795	73872	73941
A3SS	149	Lus10019399.g	chrscaffold906	-	76226	76313	76226	76295	76393	76439
A3SS	150	Lus10016813.g	chrscaffold903	-	607207	607551	607207	607387	608207	608327
A3SS	151	Lus10016795.g	chrscaffold903	+	543316	543412	543320	543412	543124	543226
A3SS	152	Lus10016788.g	chrscaffold903	+	501120	504027	501198	504027	500478	500589
A3SS	153	Lus10016771.g	chrscaffold903	-	432319	432473	432319	432465	432620	432696
A3SS	154	Lus10016771.g	chrscaffold903	-	432981	433603	432981	433100	433698	433778
A3SS	155	Lus10016771.g	chrscaffold903	-	434058	434207	434058	434120	434283	434765
A3SS	156	Lus10016771.g	chrscaffold903	-	432981	434765	432981	433100	434959	435661
A3SS	157	Lus10016762.g	chrscaffold903	-	395367	395474	395367	395471	395591	395662
A3SS	158	Lus10016758.g	chrscaffold903	-	379525	379618	379525	379614	379705	379771
A3SS	159	Lus10016758.g	chrscaffold903	-	380399	380582	380399	380548	380956	381034
A3SS	160	Lus10016753.g	chrscaffold903	-	355858	356042	355858	355981	356153	356228
A3SS	161	Lus10016753.g	chrscaffold903	-	359016	359377	359016	359367	360046	360176
A3SS	162	Lus10016753.g	chrscaffold903	-	361398	361484	361398	361481	361614	361923
A3SS	163	Lus10016753.g	chrscaffold903	-	361398	361488	361398	361481	361614	361923
A3SS	164	Lus10016753.g	chrscaffold903	-	361398	361488	361398	361484	361614	361923
A3SS	165	Lus10016753.g	chrscaffold903	-	361614	361942	361614	361923	362077	362276
A3SS	166	Lus10016714.g	chrscaffold903	-	181011	181525	181011	181508	181641	181800
A3SS	167	Lus10016714.g	chrscaffold903	-	181641	181784	181641	181713	181884	182046
A3SS	168	Lus10016714.g	chrscaffold903	-	181641	181800	181641	181713	181884	182046
A3SS	169	Lus10016714.g	chrscaffold903	-	181641	181800	181641	181784	181884	182046
A3SS	170	Lus10016701.g	chrscaffold903	+	121203	121438	121227	121438	119396	120188
A3SS	171	Lus10016701.g	chrscaffold903	+	126205	126707	126571	126707	125343	125438
A3SS	172	Lus10016701.g	chrscaffold903	+	127179	127374	127203	127374	126461	126707
A3SS	173	Lus10016701.g	chrscaffold903	+	127821	127971	127845	127971	127658	127772
A3SS	174	Lus10016701.g	chrscaffold903	+	128098	129452	129303	129452	127845	127971
A3SS	175	Lus10016701.g	chrscaffold903	+	128098	129452	129308	129452	127845	127971
A3SS	176	Lus10016701.g	chrscaffold903	+	129303	129452	129308	129452	127845	127971
A3SS	177	Lus10016699.g	chrscaffold903	+	108410	109344	109282	109344	107931	108041
A3SS	178	Lus10016691.g	chrscaffold903	+	66440	66498	66449	66498	66237	66368
A3SS	179	Lus10016691.g	chrscaffold903	+	66631	66689	66660	66689	66440	66498
A3SS	180	Lus10016691.g	chrscaffold903	+	67229	67546	67315	67546	66977	67140
A3SS	181	Lus10016691.g	chrscaffold903	+	68067	69885	68085	69885	67836	67914
A3SS	182	Lus10016689.g	chrscaffold903	-	49788	49924	49788	49912	50041	50372
A3SS	183	Lus10012056.g	chrscaffold931	+	362660	362982	362663	362982	362059	362301
A3SS	184	Lus10034682.g	chrscaffold9	+	1392670	1392771	1392718	1392771	1392360	1392569
A3SS	185	Lus10034639.g	chrscaffold9	+	1156646	1156839	1156651	1156839	1156241	1156334
A3SS	186	Lus10034633.g	chrscaffold9	+	1120833	1120929	1120838	1120929	1120615	1120714
A3SS	187	Lus10034625.g	chrscaffold9	-	1073897	1074255	1073897	1074250	1074740	1074997
A3SS	188	Lus10034595.g	chrscaffold9	+	821132	821313	821180	821313	821001	821078
A3SS	189	Lus10034582.g	chrscaffold9	+	703208	703662	703459	703662	702990	703113
A3SS	190	Lus10034533.g	chrscaffold9	-	363636	363737	363636	363734	364320	364386
A3SS	191	Lus10034533.g	chrscaffold9	-	364942	365315	364942	365310	365431	365467
A3SS	192	Lus10034533.g	chrscaffold9	-	366148	366338	366148	366249	366430	366521
A3SS	193	Lus10026423.g	chrscaffold898	-	1039305	1039704	1039305	1039690	1039786	1039824
A3SS	194	Lus10026423.g	chrscaffold898	-	1039918	1040361	1039918	1040103	1040444	1040837
A3SS	195	Lus10026414.g	chrscaffold898	+	1001299	1001416	1001309	1001416	1000732	1001197
A3SS	196	Lus10026414.g	chrscaffold898	+	1003608	1003719	1003653	1003719	1003479	1003539
A3SS	197	Lus10026388.g	chrscaffold898	+	909350	910107	909419	910107	909163	909260
A3SS	198	Lus10026380.g	chrscaffold898	+	857668	857885	857687	857885	857221	857514
A3SS	199	Lus10026380.g	chrscaffold898	+	858796	858895	858809	858895	858554	858650
A3SS	200	Lus10026380.g	chrscaffold898	+	860424	860502	860448	860502	859514	859568
A3SS	201	Lus10034696.g	chrscaffold9	-	1467547	1467668	1467547	1467646	1468044	1468147
A3SS	202	Lus10030425.g	chrscaffold917	-	68257	68393	68257	68390	68485	68695
A3SS	203	Lus10030425.g	chrscaffold917	-	68977	69427	68977	69299	69801	70010
A3SS	204	Lus10026321.g	chrscaffold898	-	627053	627164	627053	627160	627250	627323
A3SS	205	Lus10026321.g	chrscaffold898	-	627250	627350	627250	627323	627416	627498
A3SS	206	Lus10026321.g	chrscaffold898	-	627585	627767	627585	627762	627854	627894
A3SS	207	Lus10026298.g	chrscaffold898	-	522957	523149	522957	523145	523272	523400
A3SS	208	Lus10026298.g	chrscaffold898	-	525870	526475	525870	526470	526562	526762
A3SS	209	Lus10026298.g	chrscaffold898	-	527861	527990	527861	527986	528138	528253
A3SS	210	Lus10026298.g	chrscaffold898	-	528138	528253	528138	528201	528418	528534
A3SS	211	Lus10026263.g	chrscaffold898	-	384168	384396	384168	384303	384751	384988
A3SS	212	Lus10026263.g	chrscaffold898	-	385121	385310	385121	385303	385389	385578
A3SS	213	Lus10026263.g	chrscaffold898	-	385389	386295	385389	385578	386401	386608
A3SS	214	Lus10026263.g	chrscaffold898	-	386199	386295	386199	386293	386401	386608
A3SS	215	Lus10026251.g	chrscaffold898	-	327243	327363	327243	327319	327491	327647
A3SS	216	Lus10026251.g	chrscaffold898	-	327491	328354	327491	327647	328506	328642
A3SS	217	Lus10026251.g	chrscaffold898	-	327740	328354	327740	327798	328506	328642
A3SS	218	Lus10026226.g	chrscaffold898	-	233842	234007	233842	233997	234101	234200
A3SS	219	Lus10026226.g	chrscaffold898	-	233842	234200	233842	233914	234284	234335
A3SS	220	Lus10026224.g	chrscaffold898	+	225959	226041	225992	226041	225841	225874
A3SS	221	Lus10026202.g	chrscaffold898	+	123567	123648	123604	123648	123377	123492
A3SS	222	Lus10008037.g	chrscaffold896	+	89573	89653	89633	89653	89010	89123
A3SS	223	scaffold883.47	chrscaffold883	+	233002	235570	233005	235570	232511	232649
A3SS	224	Lus10009056.g	chrscaffold883	+	316516	317101	317017	317101	316322	316433
A3SS	225	Lus10009056.g	chrscaffold883	+	316781	317101	316954	317101	316516	316727
A3SS	226	Lus10009056.g	chrscaffold883	+	317349	317424	317367	317424	317207	317261
A3SS	227	Lus10009050.g	chrscaffold883	+	256078	256203	256125	256203	255680	255833
A3SS	228	Lus10009050.g	chrscaffold883	+	258896	259117	258916	259117	258295	258430
A3SS	229	Lus10009044.g	chrscaffold883	-	228623	228688	228623	228667	228767	229004
A3SS	230	Lus10009044.g	chrscaffold883	-	229129	229223	229129	229217	229330	229961
A3SS	231	Lus10009040.g	chrscaffold883	+	212239	212521	212254	212521	212017	212144
A3SS	232	Lus10009035.g	chrscaffold883	-	188108	188230	188108	188200	188318	188407
A3SS	233	Lus10009030.g	chrscaffold883	+	163802	163892	163806	163892	163253	163727
A3SS	234	Lus10009022.g	chrscaffold883	+	122439	122543	122443	122543	122173	122319
A3SS	235	Lus10009022.g	chrscaffold883	+	123862	124066	123868	124066	123329	123605
A3SS	236	Lus10009022.g	chrscaffold883	+	125760	126034	125791	126034	125468	125628
A3SS	237	Lus10009012.g	chrscaffold883	+	84261	84410	84276	84410	84105	84175
A3SS	238	Lus10009007.g	chrscaffold883	-	55369	55426	55369	55415	55922	56017
A3SS	239	Lus10009007.g	chrscaffold883	-	55369	55570	55369	55415	55922	56017
A3SS	240	Lus10009007.g	chrscaffold883	-	55369	55570	55369	55426	55922	56017
A3SS	241	Lus10009007.g	chrscaffold883	-	55369	56017	55369	55426	56837	57093
A3SS	242	Lus10022034.g	chrscaffold87	+	466262	466413	466267	466413	465627	465740
A3SS	243	Lus10022027.g	chrscaffold87	-	412442	412801	412442	412520	413019	413110
A3SS	244	Lus10022019.g	chrscaffold87	+	343030	343232	343033	343232	342342	342563
A3SS	245	Lus10002453.g	chrscaffold867	-	66546	67036	66546	66682	67534	67609
A3SS	246	Lus10002453.g	chrscaffold867	-	68926	69015	68926	68996	69244	69319
A3SS	247	scaffold866.79	chrscaffold866	+	459129	459463	459183	459463	459006	459032
A3SS	248	Lus10015212.g	chrscaffold866	-	547508	547599	547508	547590	547678	547864
A3SS	249	Lus10015205.g	chrscaffold866	+	508589	510424	508644	510424	508392	508478
A3SS	250	Lus10015205.g	chrscaffold866	+	512474	512908	512497	512908	511486	511826
A3SS	251	Lus10015197.g	chrscaffold866	+	476674	476747	476679	476747	476503	476585
A3SS	252	Lus10015166.g	chrscaffold866	+	336822	336890	336841	336890	336614	336743
A3SS	253	Lus10015118.g	chrscaffold866	+	113468	113885	113478	113885	113374	113406
A3SS	254	Lus10015102.g	chrscaffold866	+	44828	45034	44972	45034	44701	44750
A3SS	255	scaffold863.152	chrscaffold863	+	705894	706069	706018	706069	705700	705792
A3SS	256	Lus10030437.g	chrscaffold917	+	110180	110432	110235	110432	110023	110091
A3SS	257	Lus10031591.g	chrscaffold863	+	996869	997078	996884	997078	996664	996799
A3SS	258	Lus10031570.g	chrscaffold863	+	918895	919243	919005	919243	918599	918805
A3SS	259	Lus10031569.g	chrscaffold863	+	911854	912108	911864	912108	911628	911776
A3SS	260	Lus10031569.g	chrscaffold863	+	913606	913732	913619	913732	913261	913314
A3SS	261	Lus10031562.g	chrscaffold863	+	884123	884325	884144	884325	883959	884043
A3SS	262	Lus10031537.g	chrscaffold863	+	761855	761993	761959	761993	761704	761772
A3SS	263	Lus10031513.g	chrscaffold863	+	642389	642643	642395	642643	642062	642306
A3SS	264	Lus10031466.g	chrscaffold863	-	430170	430249	430170	430236	430325	430403
A3SS	265	Lus10031442.g	chrscaffold863	+	354162	354740	354165	354740	353935	354056
A3SS	266	Lus10031375.g	chrscaffold863	-	88594	88708	88594	88647	88780	88859
A3SS	267	Lus10031374.g	chrscaffold863	+	85403	85821	85426	85821	85257	85316
A3SS	268	Lus10031374.g	chrscaffold863	+	87478	87629	87480	87629	87141	87382
A3SS	269	Lus10031354.g	chrscaffold863	-	16694	16751	16694	16747	16833	17137
A3SS	270	Lus10015547.g	chrscaffold860	+	509911	509985	509920	509985	509723	509837
A3SS	271	Lus10015547.g	chrscaffold860	+	510525	510614	510537	510614	510319	510439
A3SS	272	Lus10015536.g	chrscaffold860	+	450931	451159	450934	451159	450435	450789
A3SS	273	Lus10015510.g	chrscaffold860	+	316459	316571	316472	316571	315969	316271
A3SS	274	Lus10015475.g	chrscaffold860	-	125556	125909	125556	125760	126032	126121
A3SS	275	Lus10015475.g	chrscaffold860	-	126744	126892	126744	126845	127398	127500
A3SS	276	Lus10015475.g	chrscaffold860	-	129107	129432	129107	129213	129840	130003
A3SS	277	Lus10015475.g	chrscaffold860	-	129840	130003	129840	129954	130123	130209
A3SS	278	Lus10015456.g	chrscaffold860	+	38362	38537	38369	38537	36896	37982
A3SS	279	Lus10040483.g	chrscaffold86	-	2134819	2135315	2134819	2135310	2135391	2135606
A3SS	280	Lus10040470.g	chrscaffold86	-	2058292	2058367	2058292	2058360	2058451	2058523
A3SS	281	Lus10040448.g	chrscaffold86	-	1958588	1958811	1958588	1958805	1959010	1959083
A3SS	282	Lus10040448.g	chrscaffold86	-	1959010	1959086	1959010	1959083	1959173	1959422
A3SS	283	Lus10040412.g	chrscaffold86	+	1792785	1792912	1792790	1792912	1792288	1792529
A3SS	284	Lus10040363.g	chrscaffold86	-	1518529	1518655	1518529	1518613	1518697	1518905
A3SS	285	Lus10040347.g	chrscaffold86	+	1462777	1462990	1462807	1462990	1462553	1462739
A3SS	286	Lus10040347.g	chrscaffold86	+	1463271	1463352	1463274	1463352	1463083	1463191
A3SS	287	Lus10040320.g	chrscaffold86	-	1343290	1343434	1343290	1343419	1343822	1343913
A3SS	288	Lus10040319.g	chrscaffold86	+	1337782	1337988	1337786	1337988	1337618	1337667
A3SS	289	Lus10040319.g	chrscaffold86	+	1339699	1340033	1339796	1340033	1339581	1339623
A3SS	290	Lus10040314.g	chrscaffold86	+	1319067	1319262	1319103	1319262	1318905	1318979
A3SS	291	Lus10027434.g	chrscaffold96	+	325043	325345	325119	325345	324877	324966
A3SS	292	Lus10027434.g	chrscaffold96	+	325450	325543	325454	325543	325119	325345
A3SS	293	Lus10040285.g	chrscaffold86	-	1175751	1175907	1175751	1175902	1176675	1177010
A3SS	294	Lus10040280.g	chrscaffold86	-	1133369	1133492	1133369	1133482	1133764	1133893
A3SS	295	Lus10040275.g	chrscaffold86	+	1105323	1105708	1105699	1105708	1103679	1104019
A3SS	296	Lus10040268.g	chrscaffold86	+	1067533	1067656	1067558	1067656	1067187	1067445
A3SS	297	Lus10040229.g	chrscaffold86	-	865728	865872	865728	865801	865976	866093
A3SS	298	Lus10040179.g	chrscaffold86	+	593812	593934	593832	593934	593458	593533
A3SS	299	Lus10040179.g	chrscaffold86	+	594494	594599	594501	594599	594315	594408
A3SS	300	Lus10040152.g	chrscaffold86	+	455893	456009	455896	456009	455348	455547
A3SS	301	Lus10040131.g	chrscaffold86	-	345473	345653	345473	345647	346048	346541
A3SS	302	Lus10040120.g	chrscaffold86	-	277216	277479	277216	277470	277560	278028
A3SS	303	Lus10040116.g	chrscaffold86	+	251834	252101	251839	252101	251589	251741
A3SS	304	Lus10040098.g	chrscaffold86	+	122284	122563	122389	122563	121544	121833
A3SS	305	Lus10007311.g	chrscaffold859	+	220742	221016	220779	221016	218646	220658
A3SS	306	Lus10007308.g	chrscaffold859	-	194077	194193	194077	194182	194283	194379
A3SS	307	Lus10007308.g	chrscaffold859	-	194283	194379	194283	194352	194458	194617
A3SS	308	Lus10007288.g	chrscaffold859	+	84025	84227	84131	84227	83529	83753
A3SS	309	Lus10007288.g	chrscaffold859	+	84381	84513	84403	84513	84025	84227
A3SS	310	Lus10004922.g	chrscaffold858	+	144840	144945	144852	144945	144642	144764
A3SS	311	Lus10001425.g	chrscaffold85	-	78411	78507	78411	78501	78596	78740
A3SS	312	Lus10001420.g	chrscaffold85	-	42464	42980	42464	42922	43092	43333
A3SS	313	Lus10001416.g	chrscaffold85	-	31067	31240	31067	31227	31306	31357
A3SS	314	Lus10001415.g	chrscaffold85	-	26723	27056	26723	26768	27229	27539
A3SS	315	Lus10005452.g	chrscaffold847	-	185478	185592	185478	185568	185669	185833
A3SS	316	Lus10005452.g	chrscaffold847	-	185918	186276	185918	186251	186603	186771
A3SS	317	Lus10007164.g	chrscaffold876	-	185063	185350	185063	185123	185525	185568
A3SS	318	Lus10002035.g	chrscaffold841	+	24326	24542	24502	24542	23578	24090
A3SS	319	Lus10008521.g	chrscaffold835	-	240523	240768	240523	240757	241175	241308
A3SS	320	Lus10008507.g	chrscaffold835	-	151127	151671	151127	151180	151753	151796
A3SS	321	Lus10031333.g	chrscaffold977	+	1234218	1234312	1234221	1234312	1233852	1234124
A3SS	322	Lus10000875.g	chrscaffold832	+	62874	62939	62879	62939	62681	62764
A3SS	323	Lus10000865.g	chrscaffold832	+	12326	12668	12578	12668	12139	12204
A3SS	324	Lus10000865.g	chrscaffold832	+	14424	14557	14452	14557	14296	14325
A3SS	325	Lus10000865.g	chrscaffold832	+	16248	16364	16261	16364	15500	16152
A3SS	326	Lus10000865.g	chrscaffold832	+	18241	18304	18243	18304	17465	17536
A3SS	327	Lus10002104.g	chrscaffold826	-	91303	91469	91303	91452	91561	91669
A3SS	328	Lus10006087.g	chrscaffold821	-	194903	195087	194903	195044	196678	196752
A3SS	329	Lus10006087.g	chrscaffold821	-	196678	197421	196678	196752	197562	198145
A3SS	330	Lus10006087.g	chrscaffold821	-	196678	197421	196678	196752	197629	198145
A3SS	331	Lus10006064.g	chrscaffold821	-	80837	81309	80837	81300	81393	81489
A3SS	332	Lus10006064.g	chrscaffold821	-	84007	84246	84007	84211	84335	84467
A3SS	333	Lus10006064.g	chrscaffold821	-	84007	84467	84007	84246	84734	84807
A3SS	334	Lus10006059.g	chrscaffold821	+	64444	64544	64465	64544	64135	64162
A3SS	335	Lus10006055.g	chrscaffold821	+	43472	43802	43553	43802	43201	43376
A3SS	336	Lus10006051.g	chrscaffold821	+	29207	29334	29212	29334	28775	29104
A3SS	337	Lus10006051.g	chrscaffold821	+	29207	29334	29277	29334	28775	29104
A3SS	338	Lus10006051.g	chrscaffold821	+	29212	29334	29277	29334	28775	29104
A3SS	339	Lus10013954.g	chrscaffold820	-	220929	221338	220929	221329	221546	221667
A3SS	340	Lus10013954.g	chrscaffold820	-	220929	221345	220929	221329	221546	221667
A3SS	341	Lus10013954.g	chrscaffold820	-	220929	221345	220929	221338	221546	221667
A3SS	342	Lus10013954.g	chrscaffold820	-	220929	221338	220929	221329	221773	221943
A3SS	343	Lus10013909.g	chrscaffold820	-	36456	36699	36456	36678	36770	36826
A3SS	344	Lus10032769.g	chrscaffold82	-	1138789	1138997	1138789	1138908	1139065	1139132
A3SS	345	Lus10032758.g	chrscaffold82	+	1016443	1016828	1016513	1016828	1016181	1016342
A3SS	346	Lus10032724.g	chrscaffold82	+	473950	474180	473983	474180	473632	473823
A3SS	347	Lus10032720.g	chrscaffold82	-	428915	429086	428915	429083	429167	429288
A3SS	348	Lus10032720.g	chrscaffold82	-	428915	429101	428915	429083	429167	429288
A3SS	349	Lus10032720.g	chrscaffold82	-	428915	429101	428915	429086	429167	429288
A3SS	350	Lus10032715.g	chrscaffold82	-	348907	349002	348907	348954	349123	349347
A3SS	351	Lus10032714.g	chrscaffold82	-	339655	339779	339655	339763	339852	340139
A3SS	352	Lus10013338.g	chrscaffold812	-	205595	207351	205595	207348	207425	208088
A3SS	353	Lus10013310.g	chrscaffold812	+	74903	75089	74909	75089	74315	74388
A3SS	354	Lus10015458.g	chrscaffold860	-	47666	48478	47666	47729	48563	48718
A3SS	355	Lus10001937.g	chrscaffold811	+	102273	102370	102281	102370	102121	102185
A3SS	356	Lus10001937.g	chrscaffold811	+	102636	102755	102669	102755	102443	102546
A3SS	357	Lus10001925.g	chrscaffold811	-	49385	49454	49385	49446	49534	49619
A3SS	358	Lus10001921.g	chrscaffold811	+	23269	23386	23284	23386	22959	23163
A3SS	359	Lus10002808.g	chrscaffold810	+	19116	19381	19126	19381	18882	19023
A3SS	360	scaffold81.3	chrscaffold81	+	47408	47670	47413	47670	46180	46291
A3SS	361	Lus10004049.g	chrscaffold808	+	78518	78642	78551	78642	78364	78402
A3SS	362	Lus10001769.g	chrscaffold804	+	11453	12799	12028	12799	10463	10543
A3SS	363	Lus10022939.g	chrscaffold8	+	877862	877984	877865	877984	877700	877763
A3SS	364	Lus10022939.g	chrscaffold8	+	886026	886257	886050	886257	884444	885722
A3SS	365	Lus10022923.g	chrscaffold8	+	815270	815537	815300	815537	814765	815004
A3SS	366	Lus10022919.g	chrscaffold8	-	790928	792773	790928	792743	792822	792939
A3SS	367	Lus10022885.g	chrscaffold8	+	611630	611814	611642	611814	610786	611531
A3SS	368	Lus10022833.g	chrscaffold8	+	343635	344034	343655	344034	343221	343287
A3SS	369	scaffold821.15	chrscaffold821	-	249000	249200	249000	249152	249339	249578
A3SS	370	scaffold821.15	chrscaffold821	-	249000	249578	249000	249572	249661	250018
A3SS	371	Lus10031906.g	chrscaffold783	+	1290572	1290653	1290575	1290653	1290292	1290466
A3SS	372	Lus10031902.g	chrscaffold783	-	1256300	1256579	1256300	1256564	1256654	1256762
A3SS	373	Lus10031902.g	chrscaffold783	-	1257395	1258749	1257395	1258705	1259116	1260224
A3SS	374	Lus10031902.g	chrscaffold783	-	1257395	1258761	1257395	1258705	1259116	1260224
A3SS	375	Lus10031902.g	chrscaffold783	-	1257395	1258761	1257395	1258749	1259116	1260224
A3SS	376	Lus10031902.g	chrscaffold783	-	1259116	1260224	1259116	1260187	1260678	1260942
A3SS	377	Lus10031890.g	chrscaffold783	-	1196968	1197078	1196968	1197064	1197137	1197199
A3SS	378	Lus10031818.g	chrscaffold783	+	836329	836684	836549	836684	835961	836171
A3SS	379	Lus10031818.g	chrscaffold783	+	836777	836921	836786	836921	835961	836684
A3SS	380	Lus10031818.g	chrscaffold783	+	836777	836921	836842	836921	835961	836684
A3SS	381	Lus10031818.g	chrscaffold783	+	836786	836921	836842	836921	835961	836684
A3SS	382	Lus10031818.g	chrscaffold783	+	837001	837094	837013	837094	836777	836921
A3SS	383	Lus10031818.g	chrscaffold783	+	837001	837094	837016	837094	836777	836921
A3SS	384	Lus10031818.g	chrscaffold783	+	837013	837094	837016	837094	836777	836921
A3SS	385	Lus10031815.g	chrscaffold783	-	822784	822902	822784	822846	823001	823079
A3SS	386	Lus10031815.g	chrscaffold783	-	823162	823317	823162	823254	823379	823461
A3SS	387	Lus10023360.g	chrscaffold98	+	708802	710490	708859	710490	708536	708651
A3SS	388	Lus10031736.g	chrscaffold783	+	455500	455587	455526	455587	455215	455401
A3SS	389	Lus10031736.g	chrscaffold783	+	456013	456204	456158	456204	455831	455913
A3SS	390	Lus10001056.g	chrscaffold964	-	53449	53518	53449	53514	53615	53723
A3SS	391	Lus10031683.g	chrscaffold783	-	197260	197425	197260	197401	197584	197719
A3SS	392	Lus10000806.g	chrscaffold780	+	29658	29810	29676	29810	29437	29573
A3SS	393	Lus10000806.g	chrscaffold780	+	30944	31083	30948	31083	30663	30851
A3SS	394	Lus10009042.g	chrscaffold883	+	220445	221084	220841	221084	219775	219991
A3SS	395	scaffold777.1	chrscaffold777	+	18529	18673	18566	18673	17904	18018
A3SS	396	Lus10005249.g	chrscaffold773	-	145083	145659	145083	145343	145749	145950
A3SS	397	Lus10005240.g	chrscaffold773	-	90997	91168	90997	91132	91234	91295
A3SS	398	Lus10005232.g	chrscaffold773	-	63364	63977	63364	63963	64353	64477
A3SS	399	Lus10019411.g	chrscaffold906	+	154255	154312	154260	154312	154004	154121
A3SS	400	Lus10005222.g	chrscaffold773	+	18337	18467	18352	18467	18166	18279
A3SS	401	Lus10007094.g	chrscaffold772	-	188432	188545	188432	188540	188628	188776
A3SS	402	Lus10007094.g	chrscaffold772	-	189745	189806	189745	189790	189924	190034
A3SS	403	Lus10007089.g	chrscaffold772	+	173565	173726	173592	173726	173110	173170
A3SS	404	Lus10040472.g	chrscaffold86	-	2061055	2061128	2061055	2061104	2061452	2061892
A3SS	405	Lus10040472.g	chrscaffold86	-	2063476	2064217	2063476	2064165	2064546	2065067
A3SS	406	Lus10007056.g	chrscaffold772	-	25844	26101	25844	26056	26265	26423
A3SS	407	Lus10032778.g	chrscaffold82	-	1204509	1204757	1204509	1204723	1204908	1205436
A3SS	408	Lus10020627.g	chrscaffold77	-	713655	713869	713655	713822	713944	714118
A3SS	409	Lus10020606.g	chrscaffold77	+	588504	588723	588511	588723	587806	588084
A3SS	410	Lus10020534.g	chrscaffold77	-	100005	100266	100005	100146	100350	101820
A3SS	411	Lus10020522.g	chrscaffold77	+	40316	40402	40336	40402	40141	40247
A3SS	412	Lus10004486.g	chrscaffold768	-	110086	110168	110086	110163	110245	110328
A3SS	413	Lus10004485.g	chrscaffold768	+	108458	108683	108602	108683	108328	108366
A3SS	414	Lus10004472.g	chrscaffold768	+	44123	44297	44126	44297	43677	43914
A3SS	415	Lus10004466.g	chrscaffold768	-	28138	28313	28138	28300	28381	28529
A3SS	416	Lus10004466.g	chrscaffold768	-	29586	29739	29586	29703	29810	29966
A3SS	417	Lus10004466.g	chrscaffold768	-	29586	29750	29586	29703	29810	29966
A3SS	418	Lus10004466.g	chrscaffold768	-	29586	29750	29586	29739	29810	29966
A3SS	419	Lus10004055.g	chrscaffold808	+	96715	96817	96746	96817	96549	96642
A3SS	420	Lus10017686.g	chrscaffold765	+	508005	508091	508025	508091	507712	507898
A3SS	421	Lus10017686.g	chrscaffold765	+	508498	508617	508503	508617	508220	508334
A3SS	422	Lus10017672.g	chrscaffold765	-	446606	446833	446606	446797	446915	446987
A3SS	423	Lus10017649.g	chrscaffold765	+	366793	367256	367160	367256	366500	366620
A3SS	424	Lus10017649.g	chrscaffold765	+	368783	369051	368819	369051	368315	368436
A3SS	425	Lus10017649.g	chrscaffold765	+	369741	369928	369771	369928	369570	369590
A3SS	426	Lus10017645.g	chrscaffold765	-	348378	349209	348378	348691	349405	349566
A3SS	427	Lus10017623.g	chrscaffold765	-	238832	239183	238832	238940	239318	239478
A3SS	428	Lus10017623.g	chrscaffold765	-	240095	240267	240095	240224	240407	240510
A3SS	429	Lus10017621.g	chrscaffold765	+	231380	231578	231382	231578	230620	230833
A3SS	430	Lus10017621.g	chrscaffold765	+	232006	232236	232030	232236	231711	231762
A3SS	431	Lus10017599.g	chrscaffold765	-	156086	156162	156086	156147	156245	156449
A3SS	432	Lus10017596.g	chrscaffold765	-	131183	131272	131183	131256	131340	131387
A3SS	433	Lus10017596.g	chrscaffold765	-	133717	135747	133717	135365	136126	136355
A3SS	434	Lus10017574.g	chrscaffold765	-	23588	23672	23588	23652	23940	24027
A3SS	435	Lus10017574.g	chrscaffold765	-	23940	24027	23940	24020	24119	24222
A3SS	436	Lus10017574.g	chrscaffold765	-	23940	24027	23940	24020	24133	24222
A3SS	437	Lus10003298.g	chrscaffold762	-	91999	92322	91999	92214	92407	92568
A3SS	438	scaffold76.119	chrscaffold76	+	172534	172678	172537	172678	172403	172441
A3SS	439	Lus10031418.g	chrscaffold863	-	247105	247264	247105	247255	247337	247420
A3SS	440	Lus10036156.g	chrscaffold76	+	1548140	1548219	1548148	1548219	1547536	1547680
A3SS	441	Lus10036149.g	chrscaffold76	+	1496385	1496605	1496515	1496605	1496221	1496283
A3SS	442	Lus10036146.g	chrscaffold76	-	1477830	1478189	1477830	1477914	1478296	1478404
A3SS	443	Lus10036146.g	chrscaffold76	-	1478488	1478920	1478488	1478912	1478983	1479070
A3SS	444	Lus10036140.g	chrscaffold76	+	1442052	1442162	1442061	1442162	1441783	1441931
A3SS	445	Lus10036140.g	chrscaffold76	+	1443235	1443321	1443238	1443321	1442429	1443148
A3SS	446	Lus10036140.g	chrscaffold76	+	1443235	1443321	1443250	1443321	1443018	1443148
A3SS	447	Lus10036140.g	chrscaffold76	+	1443238	1443321	1443250	1443321	1443018	1443148
A3SS	448	Lus10036140.g	chrscaffold76	+	1443393	1444759	1443473	1444759	1443238	1443321
A3SS	449	Lus10036138.g	chrscaffold76	+	1434415	1434546	1434454	1434546	1434293	1434342
A3SS	450	Lus10036138.g	chrscaffold76	+	1434903	1435033	1434909	1435033	1434454	1434546
A3SS	451	Lus10036122.g	chrscaffold76	-	1316394	1316451	1316394	1316441	1316580	1316635
A3SS	452	Lus10036099.g	chrscaffold76	+	1209750	1210591	1209955	1210591	1209537	1209627
A3SS	453	Lus10036099.g	chrscaffold76	+	1210128	1210591	1210167	1210591	1209955	1210025
A3SS	454	Lus10036099.g	chrscaffold76	+	1210128	1210591	1210222	1210591	1209955	1210025
A3SS	455	Lus10036099.g	chrscaffold76	+	1210128	1210591	1210489	1210591	1209955	1210025
A3SS	456	Lus10036099.g	chrscaffold76	+	1210167	1210591	1210222	1210591	1209955	1210025
A3SS	457	Lus10036099.g	chrscaffold76	+	1210167	1210591	1210489	1210591	1209955	1210025
A3SS	458	Lus10036099.g	chrscaffold76	+	1210222	1210591	1210489	1210591	1209955	1210025
A3SS	459	Lus10036099.g	chrscaffold76	+	1210128	1210591	1210167	1210591	1209955	1210053
A3SS	460	Lus10036099.g	chrscaffold76	+	1210900	1211614	1211485	1211614	1210663	1210716
A3SS	461	Lus10036091.g	chrscaffold76	+	1162782	1162890	1162791	1162890	1162641	1162699
A3SS	462	Lus10036074.g	chrscaffold76	-	1083132	1083281	1083132	1083272	1083342	1083562
A3SS	463	Lus10036074.g	chrscaffold76	-	1083342	1083562	1083342	1083527	1083937	1083994
A3SS	464	Lus10036074.g	chrscaffold76	-	1085230	1085324	1085230	1085316	1085416	1085517
A3SS	465	Lus10036049.g	chrscaffold76	+	914505	914999	914791	914999	914223	914260
A3SS	466	Lus10036037.g	chrscaffold76	+	842470	843131	842714	843131	841790	842091
A3SS	467	Lus10036027.g	chrscaffold76	+	774265	774405	774277	774405	773920	774114
A3SS	468	Lus10036022.g	chrscaffold76	-	747641	747779	747641	747722	748019	748134
A3SS	469	Lus10036022.g	chrscaffold76	-	748251	748355	748251	748347	748661	748871
A3SS	470	Lus10036018.g	chrscaffold76	-	735028	735164	735028	735129	735619	735696
A3SS	471	Lus10035997.g	chrscaffold76	+	627643	627743	627649	627743	627426	627470
A3SS	472	Lus10035997.g	chrscaffold76	+	635439	635634	635463	635634	634723	634969
A3SS	473	Lus10035993.g	chrscaffold76	-	616864	617089	616864	617086	617168	617452
A3SS	474	Lus10035989.g	chrscaffold76	+	597534	597677	597541	597677	592379	592641
A3SS	475	Lus10035989.g	chrscaffold76	+	598593	598736	598600	598736	595611	595842
A3SS	476	Lus10035989.g	chrscaffold76	+	603301	603423	603357	603423	603108	603216
A3SS	477	Lus10035989.g	chrscaffold76	+	603650	603947	603657	603947	603508	603571
A3SS	478	Lus10035985.g	chrscaffold76	+	577859	578044	577913	578044	577509	577557
A3SS	479	Lus10035985.g	chrscaffold76	+	578914	579229	578998	579229	578662	578825
A3SS	480	Lus10035985.g	chrscaffold76	+	579697	581536	579715	581536	579520	579598
A3SS	481	Lus10035973.g	chrscaffold76	-	530237	530630	530237	530567	530700	530779
A3SS	482	Lus10035966.g	chrscaffold76	-	484725	485431	484725	485428	485616	485734
A3SS	483	Lus10035962.g	chrscaffold76	+	467961	468189	468054	468189	467514	467581
A3SS	484	Lus10035962.g	chrscaffold76	+	470228	471568	470415	471568	469545	470126
A3SS	485	Lus10035950.g	chrscaffold76	+	413679	414029	413685	414029	413025	413158
A3SS	486	Lus10035939.g	chrscaffold76	-	343470	344475	343470	344472	344626	344720
A3SS	487	Lus10035939.g	chrscaffold76	-	343470	344475	343470	344472	344655	344720
A3SS	488	Lus10035939.g	chrscaffold76	-	345520	345948	345520	345743	346070	346167
A3SS	489	Lus10035939.g	chrscaffold76	-	346070	346224	346070	346167	346910	347048
A3SS	490	Lus10035939.g	chrscaffold76	-	349445	349552	349445	349547	349661	349746
A3SS	491	Lus10035939.g	chrscaffold76	-	349838	349987	349838	349984	350127	350172
A3SS	492	Lus10035939.g	chrscaffold76	-	349838	350006	349838	349984	350127	350172
A3SS	493	Lus10035939.g	chrscaffold76	-	349838	350011	349838	349984	350127	350172
A3SS	494	Lus10035939.g	chrscaffold76	-	349838	350006	349838	349987	350127	350172
A3SS	495	Lus10035939.g	chrscaffold76	-	349838	350011	349838	349987	350127	350172
A3SS	496	Lus10035939.g	chrscaffold76	-	349838	350011	349838	350006	350127	350172
A3SS	497	Lus10016746.g	chrscaffold903	-	326617	327134	326617	326966	327684	327756
A3SS	498	Lus10035876.g	chrscaffold76	-	67470	67788	67470	67505	68027	68105
A3SS	499	Lus10035876.g	chrscaffold76	-	67685	67937	67685	67788	68027	68105
A3SS	500	Lus10035876.g	chrscaffold76	-	68027	68679	68027	68105	69002	69128
A3SS	501	Lus10035875.g	chrscaffold76	+	64947	65209	65121	65209	64777	64859
A3SS	502	Lus10035875.g	chrscaffold76	+	65115	65209	65171	65209	64947	65033
A3SS	503	Lus10035875.g	chrscaffold76	+	65456	65584	65469	65584	65296	65373
A3SS	504	Lus10035875.g	chrscaffold76	+	65823	65936	65865	65936	65670	65735
A3SS	505	Lus10035875.g	chrscaffold76	+	65823	65936	65865	65936	65670	65742
A3SS	506	Lus10011916.g	chrscaffold754	-	406001	406637	406001	406634	407150	407252
A3SS	507	Lus10011989.g	chrscaffold931	-	90533	90674	90533	90662	90750	90799
A3SS	508	Lus10011989.g	chrscaffold931	-	90954	91763	90954	91760	92176	92336
A3SS	509	Lus10011873.g	chrscaffold754	-	182444	182616	182444	182605	182822	183030
A3SS	510	Lus10011863.g	chrscaffold754	-	131830	131908	131830	131903	132196	132256
A3SS	511	Lus10011850.g	chrscaffold754	+	74732	75624	75540	75624	74311	74644
A3SS	512	Lus10011850.g	chrscaffold754	+	75666	75943	75753	75943	75540	75624
A3SS	513	Lus10011850.g	chrscaffold754	+	75666	75943	75820	75943	75540	75624
A3SS	514	Lus10011850.g	chrscaffold754	+	75753	75943	75820	75943	75540	75624
A3SS	515	Lus10011850.g	chrscaffold754	+	81479	81536	81482	81536	81201	81392
A3SS	516	Lus10011850.g	chrscaffold754	+	82068	82185	82073	82185	81812	81950
A3SS	517	Lus10011850.g	chrscaffold754	+	82566	82675	82577	82675	82068	82185
A3SS	518	Lus10011850.g	chrscaffold754	+	83122	83468	83131	83468	82807	83023
A3SS	519	Lus10011844.g	chrscaffold754	-	52535	52614	52535	52611	52692	52881
A3SS	520	Lus10011836.g	chrscaffold754	+	13945	14067	13948	14067	13717	13803
A3SS	521	Lus10034713.g	chrscaffold9	+	1553547	1553668	1553557	1553668	1553230	1553386
A3SS	522	Lus10013026.g	chrscaffold751	-	230918	231243	230918	231238	232221	232319
A3SS	523	Lus10013026.g	chrscaffold751	-	230918	231439	230918	231238	232221	232319
A3SS	524	Lus10013026.g	chrscaffold751	-	230918	231439	230918	231243	232221	232319
A3SS	525	Lus10013023.g	chrscaffold751	-	203015	203228	203015	203111	203310	203409
A3SS	526	Lus10013023.g	chrscaffold751	-	203487	203648	203487	203628	203697	203820
A3SS	527	Lus10013019.g	chrscaffold751	-	179474	179587	179474	179551	179661	179982
A3SS	528	Lus10013003.g	chrscaffold751	-	102850	103814	102850	103104	104019	104565
A3SS	529	Lus10012993.g	chrscaffold751	-	58283	58543	58283	58538	58616	58731
A3SS	530	Lus10012993.g	chrscaffold751	-	58283	58879	58283	58731	59037	59298
A3SS	531	Lus10012993.g	chrscaffold751	-	59037	59315	59037	59298	59434	59485
A3SS	532	Lus10012993.g	chrscaffold751	-	59430	59504	59430	59485	59619	59868
A3SS	533	Lus10012992.g	chrscaffold751	-	50793	50917	50793	50863	51005	51058
A3SS	534	Lus10012988.g	chrscaffold751	-	18472	18949	18472	18938	19035	19289
A3SS	535	Lus10012988.g	chrscaffold751	-	19035	19289	19035	19263	19389	19494
A3SS	536	Lus10012988.g	chrscaffold751	-	21585	21635	21585	21623	21889	22044
A3SS	537	Lus10012988.g	chrscaffold751	-	21585	21676	21585	21623	21889	22044
A3SS	538	Lus10012988.g	chrscaffold751	-	21585	21676	21585	21635	21889	22044
A3SS	539	Lus10012988.g	chrscaffold751	-	22189	22400	22189	22369	22495	22669
A3SS	540	Lus10026261.g	chrscaffold898	-	373685	373768	373685	373700	373983	374124
A3SS	541	Lus10026261.g	chrscaffold898	-	373685	373778	373685	373700	373983	374124
A3SS	542	Lus10026261.g	chrscaffold898	-	373685	373778	373685	373768	373983	374124
A3SS	543	Lus10026261.g	chrscaffold898	-	374861	374963	374861	374917	375037	375122
A3SS	544	Lus10011407.g	chrscaffold744	-	397071	397264	397071	397249	397329	397587
A3SS	545	Lus10011389.g	chrscaffold744	-	302746	302842	302746	302823	302926	303301
A3SS	546	Lus10011375.g	chrscaffold744	-	249321	249537	249321	249362	249631	249732
A3SS	547	Lus10011371.g	chrscaffold744	+	230168	230454	230217	230454	229655	230087
A3SS	548	Lus10011345.g	chrscaffold744	-	80721	80866	80721	80829	80941	80957
A3SS	549	Lus10011345.g	chrscaffold744	-	81080	81207	81080	81172	81600	81692
A3SS	550	Lus10011331.g	chrscaffold744	-	20119	22213	20119	22198	22301	22931
A3SS	551	Lus10006472.g	chrscaffold743	+	248323	248453	248341	248453	248151	248251
A3SS	552	Lus10006470.g	chrscaffold743	+	240600	240878	240604	240878	240296	240523
A3SS	553	Lus10006450.g	chrscaffold743	+	150475	151148	150495	151148	146416	150416
A3SS	554	Lus10010374.g	chrscaffold740	-	250742	250925	250742	250891	251273	251351
A3SS	555	Lus10020585.g	chrscaffold77	-	452120	452375	452120	452372	452453	452729
A3SS	556	Lus10021756.g	chrscaffold74	+	556883	557293	556894	557293	556679	556796
A3SS	557	Lus10021756.g	chrscaffold74	+	557370	557787	557473	557787	556883	557293
A3SS	558	Lus10021750.g	chrscaffold74	-	375732	375881	375732	375853	376001	376299
A3SS	559	Lus10021750.g	chrscaffold74	-	376446	376952	376446	376548	377417	377617
A3SS	560	Lus10021750.g	chrscaffold74	-	376446	377148	376446	376548	377417	377617
A3SS	561	Lus10021750.g	chrscaffold74	-	376446	377148	376446	376952	377417	377617
A3SS	562	Lus10021750.g	chrscaffold74	-	377417	377617	377417	377586	377731	377916
A3SS	563	Lus10021750.g	chrscaffold74	-	378466	378693	378466	378593	379089	379177
A3SS	564	Lus10021750.g	chrscaffold74	-	379547	379666	379547	379662	379759	380005
A3SS	565	Lus10021750.g	chrscaffold74	-	379759	379997	379759	379973	380101	380327
A3SS	566	Lus10021750.g	chrscaffold74	-	379759	380005	379759	379973	380101	380327
A3SS	567	Lus10021750.g	chrscaffold74	-	379759	380005	379759	379997	380101	380327
A3SS	568	Lus10007411.g	chrscaffold736	-	281543	281657	281543	281620	281899	281944
A3SS	569	Lus10007411.g	chrscaffold736	-	281709	281771	281709	281768	281899	281944
A3SS	570	Lus10007401.g	chrscaffold736	-	67852	68075	67852	67944	68184	68391
A3SS	571	scaffold744.40	chrscaffold744	+	202044	202081	202050	202081	201871	201933
A3SS	572	Lus10003656.g	chrscaffold734	+	70379	70570	70387	70570	70131	70296
A3SS	573	Lus10031371.g	chrscaffold863	+	74518	74641	74561	74641	74310	74358
A3SS	574	Lus10031371.g	chrscaffold863	+	74518	74886	74552	74886	74310	74358
A3SS	575	Lus10010350.g	chrscaffold732	-	332904	333027	332904	333002	333184	333754
A3SS	576	Lus10010324.g	chrscaffold732	+	229863	229950	229876	229950	229727	229796
A3SS	577	Lus10010320.g	chrscaffold732	-	211381	211542	211381	211539	211669	213547
A3SS	578	Lus10010320.g	chrscaffold732	-	211381	211542	211381	211539	212081	213547
A3SS	579	Lus10010310.g	chrscaffold732	-	139749	140705	139749	140677	141412	141538
A3SS	580	Lus10010298.g	chrscaffold732	-	96845	97026	96845	96908	97118	97178
A3SS	581	Lus10001718.g	chrscaffold731	+	37587	37917	37590	37917	37281	37485
A3SS	582	Lus10001717.g	chrscaffold731	-	28482	28569	28482	28521	28647	28713
A3SS	583	Lus10008803.g	chrscaffold729	+	328360	328485	328410	328485	327925	328047
A3SS	584	Lus10008780.g	chrscaffold729	+	112600	112747	112709	112747	112462	112524
A3SS	585	Lus10008780.g	chrscaffold729	+	112991	113247	113140	113247	112850	112899
A3SS	586	Lus10008780.g	chrscaffold729	+	113551	113724	113616	113724	113419	113452
A3SS	587	Lus10008780.g	chrscaffold729	+	113849	114108	113856	114108	113551	113724
A3SS	588	Lus10008779.g	chrscaffold729	+	106404	106541	106419	106541	106038	106107
A3SS	589	Lus10001212.g	chrscaffold728	-	67544	67640	67544	67625	67890	67981
A3SS	590	Lus10001212.g	chrscaffold728	-	67544	67681	67544	67625	67890	67981
A3SS	591	Lus10001212.g	chrscaffold728	-	67544	67681	67544	67640	67890	67981
A3SS	592	Lus10001212.g	chrscaffold728	-	68351	68435	68351	68430	68514	68598
A3SS	593	Lus10001212.g	chrscaffold728	-	69719	69835	69719	69809	74863	75031
A3SS	594	Lus10001211.g	chrscaffold728	-	58835	59428	58835	59425	59505	59577
A3SS	595	Lus10001211.g	chrscaffold728	-	59870	60106	59870	59999	60203	60316
A3SS	596	Lus10004100.g	chrscaffold727	-	95442	95642	95442	95561	95722	95821
A3SS	597	Lus10004100.g	chrscaffold727	-	98379	98544	98379	98462	98776	98858
A3SS	598	Lus10004100.g	chrscaffold727	-	98379	98559	98379	98462	98776	98858
A3SS	599	Lus10004100.g	chrscaffold727	-	98379	98559	98379	98544	98776	98858
A3SS	600	Lus10004100.g	chrscaffold727	-	100398	100478	100398	100462	100578	100657
A3SS	601	Lus10010121.g	chrscaffold722	+	302412	302505	302427	302505	302226	302318
A3SS	602	Lus10010079.g	chrscaffold722	-	114037	114142	114037	114101	114220	114268
A3SS	603	Lus10007462.g	chrscaffold721	+	279041	279270	279059	279270	278493	278729
A3SS	604	Lus10007462.g	chrscaffold721	+	279041	279270	279145	279270	278493	278729
A3SS	605	Lus10007462.g	chrscaffold721	+	279059	279270	279145	279270	278493	278729
A3SS	606	Lus10007450.g	chrscaffold721	+	168615	168701	168657	168701	167737	167894
A3SS	607	Lus10007444.g	chrscaffold721	+	124072	124310	124075	124310	123537	123732
A3SS	608	Lus10007436.g	chrscaffold721	+	53738	53996	53888	53996	53209	53278
A3SS	609	Lus10007436.g	chrscaffold721	+	54341	54429	54353	54429	54165	54248
A3SS	610	Lus10007434.g	chrscaffold721	+	24448	24630	24484	24630	24217	24353
A3SS	611	Lus10007434.g	chrscaffold721	+	24741	24855	24758	24855	24484	24630
A3SS	612	Lus10020949.g	chrscaffold711	+	786516	786609	786524	786609	786330	786427
A3SS	613	Lus10020949.g	chrscaffold711	+	787949	788037	787977	788037	787814	787856
A3SS	614	Lus10020946.g	chrscaffold711	-	780404	780545	780404	780535	780632	780939
A3SS	615	Lus10020914.g	chrscaffold711	-	590995	591128	590995	591101	591234	591493
A3SS	616	Lus10020914.g	chrscaffold711	-	593644	593707	593644	593699	593915	593968
A3SS	617	Lus10020914.g	chrscaffold711	-	593644	593711	593644	593699	593915	593968
A3SS	618	Lus10020914.g	chrscaffold711	-	593644	593711	593644	593707	593915	593968
A3SS	619	Lus10020905.g	chrscaffold711	-	529018	529314	529018	529238	529409	529574
A3SS	620	Lus10010088.g	chrscaffold722	+	169358	169726	169633	169726	169157	169271
A3SS	621	Lus10020902.g	chrscaffold711	-	510308	510412	510308	510363	510672	510870
A3SS	622	Lus10020901.g	chrscaffold711	-	505245	505781	505245	505775	505871	506047
A3SS	623	Lus10020901.g	chrscaffold711	-	505871	506075	505871	506047	506174	506270
A3SS	624	Lus10020880.g	chrscaffold711	-	387371	387436	387371	387402	387812	387992
A3SS	625	Lus10020878.g	chrscaffold711	+	369807	369885	369810	369885	369596	369728
A3SS	626	Lus10020878.g	chrscaffold711	+	370365	370527	370381	370527	370234	370311
A3SS	627	Lus10020871.g	chrscaffold711	+	338693	338991	338698	338991	338334	338449
A3SS	628	Lus10020853.g	chrscaffold711	-	231272	231365	231272	231361	231461	231638
A3SS	629	Lus10020837.g	chrscaffold711	-	152174	152374	152174	152336	152738	152939
A3SS	630	Lus10004142.g	chrscaffold709	+	158236	158323	158284	158323	158092	158158
A3SS	631	Lus10004141.g	chrscaffold709	-	148629	148960	148629	148957	149062	149265
A3SS	632	Lus10004125.g	chrscaffold709	+	72930	73345	73252	73345	72487	72821
A3SS	633	Lus10004122.g	chrscaffold709	+	56267	56519	56276	56519	55018	55915
A3SS	634	Lus10004122.g	chrscaffold709	+	58679	58734	58683	58734	58419	58512
A3SS	635	Lus10000953.g	chrscaffold920	-	43128	43430	43128	43421	43509	43833
A3SS	636	Lus10000953.g	chrscaffold920	-	43920	43996	43920	43938	44455	44490
A3SS	637	Lus10003851.g	chrscaffold706	+	20970	21205	21143	21205	20829	20894
A3SS	638	Lus10003178.g	chrscaffold705	+	7956	8264	8055	8264	5897	6005
A3SS	639	Lus10003178.g	chrscaffold705	+	7956	8264	8080	8264	5897	6005
A3SS	640	Lus10003178.g	chrscaffold705	+	8055	8264	8080	8264	5897	6005
A3SS	641	Lus10003178.g	chrscaffold705	+	9870	9971	9897	9971	9645	9752
A3SS	642	scaffold701.161	chrscaffold701	+	950515	950634	950520	950634	950237	950351
A3SS	643	Lus10033745.g	chrscaffold701	-	1407093	1407451	1407093	1407447	1408025	1408354
A3SS	644	Lus10033745.g	chrscaffold701	-	1407093	1407503	1407093	1407447	1408025	1408354
A3SS	645	Lus10033745.g	chrscaffold701	-	1407093	1407503	1407093	1407451	1408025	1408354
A3SS	646	Lus10033646.g	chrscaffold701	-	959653	960127	959653	960118	960557	960715
A3SS	647	Lus10033611.g	chrscaffold701	+	818717	818789	818730	818789	818132	818219
A3SS	648	Lus10033609.g	chrscaffold701	-	807097	807153	807097	807150	807254	807403
A3SS	649	Lus10033597.g	chrscaffold701	-	747613	748206	747613	748155	748296	748441
A3SS	650	Lus10033594.g	chrscaffold701	+	731543	731614	731577	731614	731398	731457
A3SS	651	Lus10033594.g	chrscaffold701	+	731954	732173	731964	732173	731577	731614
A3SS	652	Lus10033594.g	chrscaffold701	+	733166	733332	733222	733332	732959	733009
A3SS	653	Lus10033594.g	chrscaffold701	+	735055	735135	735061	735135	734349	734950
A3SS	654	Lus10033594.g	chrscaffold701	+	736349	736461	736372	736461	736101	736259
A3SS	655	Lus10033568.g	chrscaffold701	+	635168	635268	635181	635268	634944	635077
A3SS	656	Lus10033537.g	chrscaffold701	+	470747	471068	470768	471068	470636	470681
A3SS	657	Lus10033496.g	chrscaffold701	+	255008	255179	255015	255179	254797	254909
A3SS	658	Lus10033495.g	chrscaffold701	+	247720	247871	247806	247871	247265	247445
A3SS	659	Lus10033495.g	chrscaffold701	+	247720	247871	247840	247871	247265	247445
A3SS	660	Lus10033495.g	chrscaffold701	+	247806	247871	247840	247871	247265	247445
A3SS	661	Lus10033491.g	chrscaffold701	+	229982	230123	229986	230123	229810	229895
A3SS	662	Lus10033491.g	chrscaffold701	+	230407	230518	230420	230518	230221	230335
A3SS	663	Lus10033491.g	chrscaffold701	+	230597	230661	230604	230661	230221	230518
A3SS	664	Lus10033491.g	chrscaffold701	+	230761	230867	230787	230867	230604	230661
A3SS	665	Lus10033491.g	chrscaffold701	+	231182	231321	231190	231321	230954	231082
A3SS	666	Lus10033475.g	chrscaffold701	+	152981	153167	152991	153167	152791	152864
A3SS	667	Lus10033475.g	chrscaffold701	+	153257	153778	153263	153778	152991	153167
A3SS	668	Lus10015962.g	chrscaffold7	+	420549	420717	420588	420717	419672	419863
A3SS	669	Lus10015962.g	chrscaffold7	+	421859	422060	421901	422060	421592	421754
A3SS	670	Lus10015962.g	chrscaffold7	+	421859	422060	421913	422060	421592	421754
A3SS	671	Lus10015962.g	chrscaffold7	+	421901	422060	421913	422060	421592	421754
A3SS	672	Lus10001765.g	chrscaffold696	+	79604	79679	79608	79679	79450	79510
A3SS	673	Lus10001760.g	chrscaffold696	+	55801	55945	55812	55945	55572	55701
A3SS	674	Lus10001760.g	chrscaffold696	+	55801	56173	56073	56173	55572	55701
A3SS	675	Lus10001760.g	chrscaffold696	+	56517	56746	56669	56746	56250	56382
A3SS	676	Lus10001760.g	chrscaffold696	+	60665	60794	60697	60794	60477	60580
A3SS	677	scaffold689.14	chrscaffold689	-	194640	194762	194640	194740	194862	194962
A3SS	678	scaffold689.14	chrscaffold689	-	194862	194984	194862	194962	195083	195205
A3SS	679	scaffold689.14	chrscaffold689	-	195083	195205	195083	195183	195304	195404
A3SS	680	scaffold689.14	chrscaffold689	-	195304	195527	195304	195404	195626	196928
A3SS	681	Lus10006816.g	chrscaffold689	-	200894	201152	200894	200970	201243	201342
A3SS	682	Lus10006806.g	chrscaffold689	+	137840	138096	137924	138096	137458	137757
A3SS	683	Lus10006806.g	chrscaffold689	+	138199	138289	138239	138289	137974	138096
A3SS	684	Lus10006806.g	chrscaffold689	+	138408	138555	138435	138555	138199	138289
A3SS	685	Lus10006806.g	chrscaffold689	+	141051	141618	141068	141618	140866	140958
A3SS	686	Lus10018091.g	chrscaffold687	+	660819	660928	660848	660928	660562	660634
A3SS	687	Lus10018073.g	chrscaffold687	+	580895	581112	580898	581112	580679	580775
A3SS	688	Lus10018071.g	chrscaffold687	-	557999	558486	557999	558470	558558	558654
A3SS	689	Lus10018071.g	chrscaffold687	-	558747	558903	558747	558850	559172	559276
A3SS	690	Lus10018071.g	chrscaffold687	-	559649	559790	559649	559735	559876	559969
A3SS	691	Lus10018071.g	chrscaffold687	-	560234	560421	560234	560397	560507	560620
A3SS	692	Lus10018071.g	chrscaffold687	-	561504	561740	561504	561719	561825	561917
A3SS	693	Lus10007440.g	chrscaffold721	+	93694	93779	93706	93779	93450	93603
A3SS	694	Lus10018054.g	chrscaffold687	-	496671	497051	496671	497032	497153	497288
A3SS	695	Lus10018027.g	chrscaffold687	-	391905	392211	391905	392153	392292	392507
A3SS	696	Lus10018027.g	chrscaffold687	-	392585	392880	392585	392852	392967	393845
A3SS	697	Lus10018027.g	chrscaffold687	-	392967	393122	392967	393027	393206	393845
A3SS	698	Lus10018027.g	chrscaffold687	-	392967	393132	392967	393027	393206	393845
A3SS	699	Lus10018027.g	chrscaffold687	-	392967	393132	392967	393122	393206	393845
A3SS	700	Lus10018027.g	chrscaffold687	-	397167	397337	397167	397313	397442	397482
A3SS	701	Lus10026385.g	chrscaffold898	-	902218	902404	902218	902401	902502	902675
A3SS	702	Lus10017969.g	chrscaffold687	+	130242	130363	130297	130363	129938	129991
A3SS	703	Lus10017969.g	chrscaffold687	+	139115	139235	139121	139235	138538	138676
A3SS	704	Lus10017957.g	chrscaffold687	-	83730	83877	83730	83862	84338	84522
A3SS	705	Lus10017944.g	chrscaffold687	-	42124	42200	42124	42188	42434	42612
A3SS	706	Lus10017943.g	chrscaffold687	-	37644	38263	37644	37787	39017	39117
A3SS	707	Lus10017939.g	chrscaffold687	+	28956	29074	28998	29074	28704	28826
A3SS	708	Lus10010577.g	chrscaffold680	-	404371	405826	404371	405704	406294	406459
A3SS	709	Lus10010563.g	chrscaffold680	-	334693	334840	334693	334738	335035	335141
A3SS	710	Lus10010530.g	chrscaffold680	+	169423	169484	169428	169484	168678	168837
A3SS	711	Lus10010530.g	chrscaffold680	+	170948	171038	170956	171038	170628	170715
A3SS	712	Lus10010522.g	chrscaffold680	+	127380	127698	127519	127698	127015	127187
A3SS	713	Lus10035968.g	chrscaffold76	+	494799	494900	494818	494900	494684	494729
A3SS	714	Lus10035968.g	chrscaffold76	+	495567	495722	495604	495722	495185	495252
A3SS	715	Lus10010536.g	chrscaffold680	-	217760	218060	217760	217826	218497	218576
A3SS	716	Lus10042923.g	chrscaffold67	+	2826574	2826679	2826589	2826679	2826195	2826393
A3SS	717	Lus10042909.g	chrscaffold67	+	2715883	2716003	2715900	2716003	2715653	2715735
A3SS	718	Lus10042909.g	chrscaffold67	+	2716117	2716238	2716140	2716238	2715900	2716003
A3SS	719	Lus10042909.g	chrscaffold67	+	2717828	2718067	2718028	2718067	2717262	2717327
A3SS	720	Lus10042908.g	chrscaffold67	-	2709432	2709541	2709432	2709521	2709921	2710060
A3SS	721	Lus10042893.g	chrscaffold67	+	2639259	2639439	2639272	2639439	2638902	2638924
A3SS	722	Lus10042876.g	chrscaffold67	-	2564819	2564922	2564819	2564896	2565013	2565222
A3SS	723	Lus10042876.g	chrscaffold67	-	2566299	2566482	2566299	2566395	2566612	2566718
A3SS	724	Lus10042866.g	chrscaffold67	-	2495301	2495417	2495301	2495371	2496407	2496584
A3SS	725	Lus10042866.g	chrscaffold67	-	2499112	2499428	2499112	2499256	2499540	2499701
A3SS	726	Lus10042862.g	chrscaffold67	+	2461105	2461230	2461109	2461230	2460764	2460894
A3SS	727	Lus10042860.g	chrscaffold67	+	2435845	2436067	2435848	2436067	2435300	2435439
A3SS	728	Lus10042852.g	chrscaffold67	-	2394962	2395524	2394962	2395494	2395585	2395720
A3SS	729	Lus10042852.g	chrscaffold67	-	2395585	2395720	2395585	2395673	2396372	2396523
A3SS	730	Lus10042850.g	chrscaffold67	-	2381698	2383307	2381698	2383260	2383457	2383501
A3SS	731	Lus10042850.g	chrscaffold67	-	2383457	2383524	2383457	2383501	2383690	2383925
A3SS	732	Lus10042850.g	chrscaffold67	-	2383690	2383925	2383690	2383900	2384304	2384367
A3SS	733	Lus10042848.g	chrscaffold67	+	2372159	2372383	2372201	2372383	2371700	2371892
A3SS	734	Lus10042840.g	chrscaffold67	-	2332143	2332178	2332143	2332173	2332514	2332577
A3SS	735	Lus10042837.g	chrscaffold67	+	2316911	2317239	2316917	2317239	2316596	2316796
A3SS	736	Lus10042837.g	chrscaffold67	+	2318666	2318718	2318671	2318718	2317512	2318593
A3SS	737	Lus10042837.g	chrscaffold67	+	2319013	2319136	2319026	2319136	2318666	2318718
A3SS	738	Lus10042837.g	chrscaffold67	+	2319218	2319559	2319374	2319559	2319013	2319136
A3SS	739	Lus10042837.g	chrscaffold67	+	2320955	2321105	2321052	2321105	2320729	2320855
A3SS	740	Lus10042837.g	chrscaffold67	+	2322810	2323391	2323132	2323391	2321715	2322708
A3SS	741	Lus10042831.g	chrscaffold67	-	2291000	2291099	2291000	2291092	2291284	2291524
A3SS	742	Lus10042808.g	chrscaffold67	+	2189513	2189589	2189532	2189589	2189368	2189434
A3SS	743	Lus10042800.g	chrscaffold67	-	2129540	2131640	2129540	2131635	2131997	2132117
A3SS	744	Lus10042783.g	chrscaffold67	+	2026794	2027147	2026815	2027147	2026340	2026404
A3SS	745	Lus10042783.g	chrscaffold67	+	2032535	2033004	2032592	2033004	2032358	2032452
A3SS	746	Lus10042747.g	chrscaffold67	+	1863522	1863713	1863621	1863713	1862826	1862947
A3SS	747	Lus10042747.g	chrscaffold67	+	1868861	1868951	1868870	1868951	1868677	1868795
A3SS	748	Lus10042747.g	chrscaffold67	+	1868861	1868951	1868885	1868951	1868677	1868795
A3SS	749	Lus10042747.g	chrscaffold67	+	1868870	1868951	1868885	1868951	1868677	1868795
A3SS	750	Lus10042747.g	chrscaffold67	+	1869718	1869908	1869730	1869908	1869548	1869618
A3SS	751	Lus10042747.g	chrscaffold67	+	1869990	1870114	1870005	1870114	1869718	1869908
A3SS	752	Lus10018072.g	chrscaffold687	-	564750	564844	564750	564837	564913	564965
A3SS	753	Lus10018072.g	chrscaffold687	-	565051	565870	565051	565176	566170	566372
A3SS	754	Lus10018072.g	chrscaffold687	-	567997	568100	567997	568081	568253	568357
A3SS	755	Lus10018072.g	chrscaffold687	-	570297	570410	570297	570406	570488	570611
A3SS	756	Lus10031463.g	chrscaffold863	-	422692	422877	422692	422863	423076	423181
A3SS	757	Lus10042688.g	chrscaffold67	+	1487056	1487247	1487070	1487247	1486575	1486677
A3SS	758	Lus10042688.g	chrscaffold67	+	1487340	1487616	1487419	1487616	1487070	1487247
A3SS	759	Lus10042649.g	chrscaffold67	-	1242827	1243508	1242827	1243499	1243597	1243702
A3SS	760	Lus10042608.g	chrscaffold67	-	793812	793872	793812	793868	793988	794104
A3SS	761	Lus10042552.g	chrscaffold67	+	317842	318219	317915	318219	317453	317543
A3SS	762	Lus10003567.g	chrscaffold669	-	150843	151050	150843	150978	151169	151349
A3SS	763	Lus10042913.g	chrscaffold67	+	2743166	2743242	2743187	2743242	2742985	2743072
A3SS	764	Lus10003558.g	chrscaffold669	-	104599	104712	104599	104697	104801	104895
A3SS	765	Lus10003558.g	chrscaffold669	-	104984	105044	104984	105025	105229	105314
A3SS	766	Lus10008148.g	chrscaffold661	+	196211	196365	196222	196365	190493	190643
A3SS	767	Lus10034894.g	chrscaffold66	+	1531154	1531340	1531167	1531340	1530711	1530988
A3SS	768	Lus10034874.g	chrscaffold66	-	1261649	1261727	1261649	1261717	1262017	1262104
A3SS	769	Lus10034846.g	chrscaffold66	+	1011316	1011433	1011330	1011433	1010023	1011237
A3SS	770	Lus10034846.g	chrscaffold66	+	1011670	1011733	1011680	1011733	1011538	1011592
A3SS	771	Lus10034846.g	chrscaffold66	+	1011680	1011921	1011871	1011921	1011538	1011592
A3SS	772	Lus10034846.g	chrscaffold66	+	1014942	1015013	1014969	1015013	1014117	1014206
A3SS	773	Lus10034804.g	chrscaffold66	-	591991	592161	591991	592150	592236	592305
A3SS	774	Lus10034802.g	chrscaffold66	+	570377	570440	570382	570440	568755	568825
A3SS	775	Lus10034802.g	chrscaffold66	+	570847	570930	570858	570930	570382	570440
A3SS	776	Lus10034802.g	chrscaffold66	+	570847	570930	570858	570930	570382	570464
A3SS	777	Lus10034788.g	chrscaffold66	+	485073	485263	485133	485263	484735	484996
A3SS	778	Lus10034788.g	chrscaffold66	+	485073	485263	485110	485263	484737	484996
A3SS	779	Lus10034788.g	chrscaffold66	+	485110	485263	485133	485263	484737	484996
A3SS	780	Lus10034788.g	chrscaffold66	+	485336	485402	485351	485402	484737	485263
A3SS	781	Lus10034788.g	chrscaffold66	+	485336	485402	485354	485402	484737	485263
A3SS	782	Lus10034788.g	chrscaffold66	+	485351	485402	485354	485402	484737	485263
A3SS	783	Lus10034788.g	chrscaffold66	+	485130	485263	485133	485263	484760	484996
A3SS	784	Lus10034788.g	chrscaffold66	+	488575	488775	488666	488775	488065	488233
A3SS	785	Lus10034788.g	chrscaffold66	+	491145	491519	491419	491519	490851	490958
A3SS	786	Lus10034781.g	chrscaffold66	+	405630	405774	405669	405774	405402	405538
A3SS	787	Lus10034781.g	chrscaffold66	+	406958	407421	407206	407421	406813	406861
A3SS	788	Lus10034772.g	chrscaffold66	-	314822	315157	314822	315129	315271	315356
A3SS	789	Lus10003289.g	chrscaffold762	+	30751	30993	30754	30993	30434	30647
A3SS	790	Lus10003289.g	chrscaffold762	+	31098	31380	31102	31380	30751	30993
A3SS	791	Lus10003289.g	chrscaffold762	+	31098	31380	31111	31380	30751	30993
A3SS	792	Lus10003289.g	chrscaffold762	+	31102	31380	31111	31380	30751	30993
A3SS	793	Lus10030568.g	chrscaffold917	-	759195	759270	759195	759243	759514	759580
A3SS	794	Lus10034734.g	chrscaffold66	+	54564	54750	54584	54750	53988	54097
A3SS	795	Lus10001691.g	chrscaffold656	+	11394	11506	11460	11506	11198	11305
A3SS	796	Lus10001691.g	chrscaffold656	+	11851	11941	11897	11941	11626	11761
A3SS	797	Lus10003821.g	chrscaffold654	+	159891	160036	159927	160036	159660	159775
A3SS	798	Lus10003821.g	chrscaffold654	+	159891	160036	159932	160036	159660	159775
A3SS	799	Lus10003821.g	chrscaffold654	+	159927	160036	159932	160036	159660	159775
A3SS	800	Lus10003821.g	chrscaffold654	+	161056	161129	161060	161129	160784	160925
A3SS	801	Lus10003808.g	chrscaffold654	-	63669	63962	63669	63825	64451	64547
A3SS	802	Lus10003808.g	chrscaffold654	-	63919	63962	63919	63954	64451	64547
A3SS	803	scaffold651.97	chrscaffold651	+	473065	473231	473073	473231	472734	472870
A3SS	804	scaffold651.97	chrscaffold651	+	473594	473698	473613	473698	473073	473231
A3SS	805	scaffold651.97	chrscaffold651	+	474233	474408	474246	474408	473987	474154
A3SS	806	Lus10026996.g	chrscaffold651	+	1032672	1032990	1032678	1032990	1031867	1032158
A3SS	807	Lus10026995.g	chrscaffold651	+	1027437	1027547	1027463	1027547	1026898	1026984
A3SS	808	Lus10026992.g	chrscaffold651	+	1004319	1004402	1004324	1004402	1004111	1004207
A3SS	809	Lus10026985.g	chrscaffold651	-	961286	961403	961286	961343	961473	961530
A3SS	810	Lus10026983.g	chrscaffold651	+	944441	944534	944450	944534	944216	944285
A3SS	811	Lus10026983.g	chrscaffold651	+	946419	946529	946424	946529	946238	946341
A3SS	812	Lus10026983.g	chrscaffold651	+	946647	946767	946656	946767	946419	946529
A3SS	813	Lus10026983.g	chrscaffold651	+	947475	947654	947481	947654	947096	947153
A3SS	814	Lus10026983.g	chrscaffold651	+	949900	950135	950039	950135	949606	949694
A3SS	815	Lus10026971.g	chrscaffold651	+	875752	875948	875779	875948	875567	875668
A3SS	816	Lus10026971.g	chrscaffold651	+	876838	876911	876853	876911	876677	876776
A3SS	817	Lus10026967.g	chrscaffold651	-	844286	844425	844286	844349	844527	844581
A3SS	818	Lus10026950.g	chrscaffold651	-	736849	736956	736849	736930	737439	738473
A3SS	819	Lus10026925.g	chrscaffold651	-	583934	584051	583934	584042	584147	584370
A3SS	820	Lus10026902.g	chrscaffold651	+	448980	449337	449191	449337	448725	448908
A3SS	821	Lus10026887.g	chrscaffold651	+	379223	379342	379238	379342	378726	378788
A3SS	822	Lus10018026.g	chrscaffold687	+	389531	389574	389536	389574	389332	389404
A3SS	823	Lus10018026.g	chrscaffold687	+	389531	389574	389562	389574	389332	389404
A3SS	824	Lus10018026.g	chrscaffold687	+	389536	389574	389562	389574	389332	389404
A3SS	825	Lus10026858.g	chrscaffold651	+	205047	205199	205064	205199	204745	204846
A3SS	826	Lus10026853.g	chrscaffold651	+	163682	163793	163739	163793	163436	163491
A3SS	827	Lus10026837.g	chrscaffold651	-	61000	61096	61000	61079	61394	61499
A3SS	828	Lus10031288.g	chrscaffold977	+	993454	993586	993483	993586	993302	993370
A3SS	829	Lus10001800.g	chrscaffold648	+	26986	27228	27173	27228	26573	26834
A3SS	830	Lus10001799.g	chrscaffold648	+	20666	20987	20924	20987	20560	20644
A3SS	831	Lus10001799.g	chrscaffold648	+	22001	22215	22173	22215	21833	21881
A3SS	832	Lus10000603.g	chrscaffold645	-	27144	27206	27144	27203	27372	27449
A3SS	833	Lus10003405.g	chrscaffold644	-	20065	20395	20065	20384	20486	21054
A3SS	834	Lus10003405.g	chrscaffold644	-	20486	21054	20486	21047	21330	22025
A3SS	835	Lus10003405.g	chrscaffold644	-	22464	23111	22464	22995	23479	23751
A3SS	836	Lus10003405.g	chrscaffold644	-	23479	23715	23479	23601	23834	23957
A3SS	837	Lus10003405.g	chrscaffold644	-	23479	23751	23479	23601	23834	23957
A3SS	838	Lus10003405.g	chrscaffold644	-	23479	23766	23479	23601	23834	23957
A3SS	839	Lus10003405.g	chrscaffold644	-	23479	23751	23479	23715	23834	23957
A3SS	840	Lus10003405.g	chrscaffold644	-	23479	23766	23479	23715	23834	23957
A3SS	841	Lus10003405.g	chrscaffold644	-	23479	23766	23479	23751	23834	23957
A3SS	842	Lus10003405.g	chrscaffold644	-	23834	23957	23834	23936	24066	24184
A3SS	843	Lus10003405.g	chrscaffold644	-	23834	23977	23834	23936	24066	24184
A3SS	844	Lus10003405.g	chrscaffold644	-	23834	23977	23834	23957	24066	24184
A3SS	845	Lus10003405.g	chrscaffold644	-	24066	24184	24066	24176	24533	24576
A3SS	846	Lus10003405.g	chrscaffold644	-	24533	24664	24533	24576	25205	25294
A3SS	847	Lus10003405.g	chrscaffold644	-	24533	25294	24533	24576	25498	25614
[truncated: 91,320 more rows]
[truncated: 1 more columns]

## Sheet: z141-RD
Type	ID	GeneID	chr	strand	longExonStart_0base	longExonEnd	shortES	shortEE	flankingES	flankingEE
[truncated: 93,292 more rows]
[truncated: 1 more columns]

[truncated: 4 more sheets: NY17-CK, NY17-DS, NY17-RW, NY17-RD]
