# Supplementary material for: The pattern of alternative splicing and DNA methylation alteration and their interaction in linseed (Linum usitatissimum L.) response to repeated drought stresses
Source: Biol Res. 2023 Mar 16;56:12. doi: 10.1186/s40659-023-00424-7 (PMC10018860; doi:10.1186/s40659-023-00424-7)
Supplement: Supplementary file 3 — Additional file 3: Table S3. All DSGs identified in Z141 and NY-17 under drought stress. [file 40659_2023_424_MOESM3_ESM.xlsx]

## Sheet: Z141-DS
Supplementary table S3. All DSGs identified in Z141 and NY-17 under drought stress
ID	Type	GeneID	chr	strand	postion						IncLevel(CK)	IncLevel(DS)	IncLevelDifference	PValue	FDR
3	A3SS	Lus10007763.g	chrscaffold993	+	288948	289937	289793	289937	288628	288768	0.889,0.875	0.19,0.725	0.424	0.00194034	0.0380161		ID	AS ID
44	A3SS	Lus10031169.g	chrscaffold977	+	368832	369109	368837	369109	368091	368318	1.0,1.0	0.392,0.0	0.804	5.40588e-09	2.65254e-06		Type	A3SS,A5SS,IR,SE,MXE
55	A3SS	Lus10027490.g	chrscaffold96	+	619764	619889	619767	619889	619147	619559	0.662,1.0	0.839,0.197	0.313	0.00196488	0.0383618		postion
71	A3SS	Lus10016215.g	chrscaffold947	-	244938	245471	244938	245103	245639	245717	0.469,0.318	0.196,0.076	0.257	2.46753e-06	0.0003692		A3SS/A5SS	longExonStart_0base	longExonEnd	shortES	shortEE	flankingES	flankingEE
171	A3SS	Lus10016714.g	chrscaffold903	-	181641	181800	181641	181784	181884	182046	0.94,0.954	0.748,0.73	0.208	0.000131099	0.0062134		IR	IRExonStart_0base	IRExonEnd	upstreamES	upstreamEE	downstreamES	downstreamEE
190	A3SS	Lus10034582.g	chrscaffold9	+	703208	703662	703459	703662	702990	703113	0.484,0.111	0.063,0.03	0.251	0.000650037	0.0185061		SE	exonStart_0base	exonEnd	upstreamES	upstreamEE	downstreamES	downstreamEE
265	A3SS	Lus10031562.g	chrscaffold863	+	884123	884325	884144	884325	883959	884043	0.401,0.467	0.24,0.154	0.237	6.90994e-05	0.00396828		MXE	1stExonStart_0base	1stExonEnd	2ndExonStart_0base	2ndExonEnd	upstreamES	downstreamES
285	A3SS	Lus10040448.g	chrscaffold86	-	1958588	1958811	1958588	1958805	1959010	1959083	0.856,0.831	0.135,0.701	0.425	0.0015843	0.0329731		IncLevel	Isoform expression propotion
308	A3SS	Lus10040120.g	chrscaffold86	-	277216	277479	277216	277470	277560	278028	0.0,0.0	0.0,1.0	-0.5	0.00103006	0.0247437
325	A3SS	Lus10002035.g	chrscaffold841	+	24326	24542	24502	24542	23578	24090	0.433,0.529	0.147,0.226	0.294	1.36465e-05	0.00127187
469	A3SS	Lus10036099.g	chrscaffold76	+	1210128	1210591	1210167	1210591	1209955	1210053	0.464,0.606	0.856,0.806	-0.296	1.36353e-05	0.00127187
474	A3SS	Lus10036074.g	chrscaffold76	-	1083132	1083281	1083132	1083272	1083342	1083562	1.0,1.0	0.611,0.485	0.452	1.36105e-07	3.9149e-05
489	A3SS	Lus10035989.g	chrscaffold76	+	603301	603423	603357	603423	603108	603216	1.0,1.0	0.797,0.699	0.252	4.02954e-05	0.00269979
497	A3SS	Lus10035962.g	chrscaffold76	+	470228	471568	470415	471568	469545	470126	0.556,0.333	1.0,1.0	-0.555	0.000108772	0.00550025
523	A3SS	Lus10011873.g	chrscaffold754	-	182444	182616	182444	182605	182822	183030	0.153,0.152	0.411,0.399	-0.253	0.000411507	0.0136079
542	A3SS	Lus10013003.g	chrscaffold751	-	102850	103814	102850	103104	104019	104565	0.469,0.543	0.825,0.811	-0.312	0.000136849	0.00637723
563	A3SS	Lus10011331.g	chrscaffold744	-	20119	22213	20119	22198	22301	22931	1.0,1.0	1.0,0.438	0.281	0.00232512	0.0428145
587	A3SS	Lus10003656.g	chrscaffold734	+	70379	70570	70387	70570	70131	70296	0.0,0.106	0.372,0.229	-0.247	3.6548e-05	0.00255118
680	A3SS	Lus10033475.g	chrscaffold701	+	152981	153167	152991	153167	152791	152864	0.146,0.135	0.484,1.0	-0.601	0.00120046	0.0270174
702	A3SS	Lus10018073.g	chrscaffold687	+	580895	581112	580898	581112	580679	580775	0.831,1.0	0.696,0.574	0.28	0.000915926	0.0231697
875	A3SS	Lus10020348.g	chrscaffold641	-	503901	503998	503901	503948	504449	504737	0.36,0.2	0.849,0.724	-0.506	0.00185692	0.0367921
876	A3SS	Lus10020348.g	chrscaffold641	-	503901	504131	503901	503948	504449	504737	0.429,0.25	0.895,0.771	-0.493	0.00103272	0.024772
877	A3SS	Lus10020348.g	chrscaffold641	-	503901	504187	503901	503948	504449	504737	0.385,0.25	0.875,0.742	-0.491	0.00112402	0.0260194
884	A3SS	Lus10020348.g	chrscaffold641	-	504826	505549	504826	505371	505968	506172	1.0,1.0	0.818,0.529	0.327	7.16311e-05	0.0040647
885	A3SS	Lus10020348.g	chrscaffold641	-	504826	505575	504826	505371	505968	506172	1.0,1.0	0.818,0.529	0.327	7.16311e-05	0.0040647
1022	A3SS	Lus10021465.g	chrscaffold612	+	528219	528717	528570	528717	528064	528129	0.893,0.846	0.533,0.429	0.388	4.26124e-06	0.000562119
1040	A3SS	Lus10008452.g	chrscaffold61	-	319342	320197	319342	320187	320267	320408	0.777,0.814	1.0,1.0	-0.205	2.59601e-06	0.000383268
1091	A3SS	Lus10012785.g	chrscaffold604	+	222663	223390	222833	223390	222074	222127	0.867,0.895	0.656,0.704	0.201	0.00137974	0.0298743
1127	A3SS	Lus10003013.g	chrscaffold599	-	89080	89365	89080	89362	89485	89626	0.567,0.123	1.0,0.887	-0.599	3.02343e-05	0.00225178
1140	A3SS	Lus10011969.g	chrscaffold931	+	21409	21544	21413	21544	21162	21267	1.0,0.745	0.493,0.0	0.626	4.6865e-05	0.00300711
1232	A3SS	Lus10036428.g	chrscaffold57	-	605799	605883	605799	605851	606540	606627	0.452,0.452	1.0,1.0	-0.548	2.09659e-07	5.55198e-05
1271	A3SS	Lus10000663.g	chrscaffold554	-	23522	23708	23522	23637	24015	24214	0.0,0.0	0.119,0.448	-0.283	0.00013106	0.0062134
1296	A3SS	Lus10009826.g	chrscaffold546	+	97796	97926	97803	97926	97543	97707	0.389,0.323	1.0,1.0	-0.644	4.88531e-06	0.000620732
1337	A3SS	Lus10028776.g	chrscaffold540	+	200480	200991	200927	200991	200211	200361	0.913,1.0	0.778,0.714	0.211	0.00249091	0.0447559
1341	A3SS	Lus10036392.g	chrscaffold57	-	425763	425949	425763	425946	426051	426175	1.0,1.0	0.495,0.797	0.354	1.68285e-05	0.00148153
1389	A3SS	Lus10017366.g	chrscaffold511	+	287301	287395	287308	287395	286322	286697	0.489,1.0	1.0,1.0	-0.256	0.000581334	0.0171873
1508	A3SS	Lus10033275.g	chrscaffold488	+	378319	378512	378322	378512	378181	378237	1.0,1.0	0.729,0.197	0.537	2.92962e-06	0.000415956
1541	A3SS	Lus10004551.g	chrscaffold48	-	77200	77346	77200	77343	79183	79287	1.0,1.0	0.0,0.495	0.752	1.80365e-05	0.00155104
1551	A3SS	Lus10010531.g	chrscaffold680	+	177394	177479	177397	177479	177152	177286	1.0,1.0	0.329,0.44	0.615	1.37854e-06	0.000238248
1621	A3SS	Lus10037915.g	chrscaffold475	+	324936	325015	324945	325015	324209	324281	1.0,0.305	0.146,0.0	0.58	0.000145596	0.0066822
1695	A3SS	Lus10024876.g	chrscaffold473	-	515975	519010	515975	519001	519112	519181	0.0,0.136	0.286,0.373	-0.262	7.63933e-05	0.00424823
1721	A3SS	Lus10032679.g	chrscaffold82	+	51212	51398	51222	51398	51015	51126	0.114,0.711	0.859,1.0	-0.517	6.72843e-05	0.00390436
1768	A3SS	Lus10035701.g	chrscaffold464	+	979989	980559	980003	980559	979447	979783	0.222,0.095	0.504,0.286	-0.237	0.00158511	0.0329731
1832	A3SS	Lus10037293.g	chrscaffold462	-	1170864	1171377	1170864	1170978	1171815	1171921	1.0,1.0	0.579,0.733	0.344	4.00823e-05	0.00269092
1833	A3SS	Lus10037293.g	chrscaffold462	-	1170864	1171391	1170864	1170978	1171815	1171921	1.0,1.0	0.6,0.733	0.334	5.45158e-05	0.00336224
1888	A3SS	Lus10018701.g	chrscaffold461	+	285181	286137	285993	286137	284862	285001	1.0,1.0	0.724,0.721	0.278	3.57569e-05	0.00252234
1895	A3SS	Lus10018701.g	chrscaffold461	+	286002	286137	286020	286137	285181	285308	0.0,0.0	0.572,0.308	-0.44	0.000717389	0.0195517
1931	A3SS	Lus10026955.g	chrscaffold651	+	773480	773796	773601	773796	773022	773145	0.481,0.329	0.661,0.871	-0.361	0.000364778	0.0125605
1939	A3SS	Lus10042748.g	chrscaffold67	-	1874850	1875026	1874850	1875005	1875165	1875271	0.378,0.441	0.144,0.0	0.337	9.70798e-06	0.00100269
1943	A3SS	Lus10020235.g	chrscaffold454	-	778375	778543	778375	778496	778627	778661	0.603,1.0	0.246,0.0	0.678	0.0001517	0.00685859
1945	A3SS	Lus10020214.g	chrscaffold454	-	644319	644589	644319	644529	644705	645154	0.048,0.0	0.272,0.234	-0.229	3.07193e-07	7.4274e-05
1947	A3SS	Lus10020201.g	chrscaffold454	+	583986	584091	584000	584091	583696	583770	0.0,0.0	0.143,1.0	-0.572	3.86975e-05	0.00264586
1949	A3SS	Lus10020199.g	chrscaffold454	-	571600	571810	571600	571700	572746	573188	0.866,1.0	0.763,0.625	0.239	0.00274808	0.048082
1967	A3SS	Lus10036559.g	chrscaffold57	+	1217153	1217285	1217201	1217285	1216235	1216306	1.0,1.0	0.708,0.812	0.24	0.00033259	0.0117544
1970	A3SS	Lus10003631.g	chrscaffold571	+	2684	2779	2689	2779	2528	2591	0.0,0.0	0.744,0.575	-0.659	3.95837e-07	9.07383e-05
2076	A3SS	Lus10035220.g	chrscaffold43	-	1137499	1137689	1137499	1137610	1137776	1137878	1.0,1.0	0.266,0.246	0.744	1.74053e-07	4.7602e-05
2156	A3SS	Lus10032165.g	chrscaffold42	+	1202813	1202948	1202855	1202948	1202637	1202717	1.0,1.0	0.857,0.701	0.221	0.000251731	0.00977794
2203	A3SS	Lus10026356.g	chrscaffold898	-	750311	750602	750311	750444	750720	750834	0.672,0.806	0.416,0.309	0.377	7.0924e-06	0.000817347
2309	A3SS	Lus10005004.g	chrscaffold415	-	65573	65812	65573	65691	65937	66080	0.439,0.563	0.232,0.115	0.328	0.000216161	0.00889327
2313	A3SS	Lus10027570.g	chrscaffold96	+	1014160	1014500	1014372	1014500	1014005	1014074	0.333,0.0	1.0,1.0	-0.834	2.84592e-07	7.08633e-05
2493	A3SS	Lus10029172.g	chrscaffold376	+	877663	877900	877858	877900	877452	877567	0.818,0.684	1.0,0.944	-0.221	3.0803e-05	0.0022792
2605	A3SS	Lus10015913.g	chrscaffold201	-	129098	129309	129098	129306	129483	129580	0.08,0.031	0.164,0.611	-0.332	0.00155161	0.0326218
2613	A3SS	Lus10015812.g	chrscaffold430	+	518087	518214	518097	518214	517945	517998	0.451,0.673	0.172,0.319	0.317	0.000998132	0.0243626
2637	A3SS	Lus10019877.g	chrscaffold1491	-	471314	471423	471314	471418	471553	471818	1.0,1.0	1.0,0.525	0.238	0.000984065	0.0242124
2676	A3SS	Lus10037344.g	chrscaffold462	-	1415026	1416250	1415026	1415161	1416710	1416796	0.846,0.867	0.6,0.508	0.302	6.62625e-05	0.00385849
2712	A3SS	Lus10035689.g	chrscaffold464	-	933615	933679	933615	933676	934312	934428	0.373,0.345	0.143,0.132	0.221	0.00038099	0.0128665
2783	A3SS	Lus10027142.g	chrscaffold297	+	1073192	1073262	1073211	1073262	1073080	1073107	0.0,0.0	0.28,0.228	-0.254	3.62776e-05	0.00254294
2831	A3SS	Lus10023613.g	chrscaffold505	+	159905	160120	159960	160120	159603	159810	0.0,0.041	0.075,1.0	-0.517	0.000842925	0.0219925
2875	A3SS	Lus10018892.g	chrscaffold103	+	368303	368466	368314	368466	367806	367904	1.0,1.0	1.0,0.521	0.24	0.00129416	0.0286156
2915	A3SS	Lus10006745.g	chrscaffold204	+	115629	115780	115646	115780	114928	115166	0.699,0.63	0.482,0.316	0.265	0.00223322	0.0415244
2937	A3SS	Lus10003960.g	chrscaffold437	-	44622	44811	44622	44705	45280	45457	0.796,1.0	0.429,0.288	0.54	7.47758e-05	0.00417918
3056	A3SS	scaffold295.5	chrscaffold295	-	189169	189357	189169	189344	189842	190292	0.356,0.0	1.0,0.786	-0.715	6.4075e-07	0.000134439
3199	A3SS	Lus10032122.g	chrscaffold42	-	982907	983187	982907	983160	983311	983451	0.22,0.0	0.578,0.717	-0.537	4.30172e-06	0.000564841
3201	A3SS	Lus10032122.g	chrscaffold42	-	982907	983187	982907	983163	983311	983451	0.0,0.0	1.0,0.525	-0.762	3.64936e-09	1.98198e-06
3212	A3SS	Lus10025377.g	chrscaffold46	-	310224	310366	310224	310317	310466	310847	1.0,1.0	0.858,0.0	0.571	0.00204016	0.039175
3223	A3SS	Lus10024280.g	chrscaffold16	+	73424	73562	73438	73562	73218	73353	1.0,1.0	0.37,1.0	0.315	0.00125304	0.0279284
3271	A3SS	Lus10016014.g	chrscaffold172	-	232562	233518	232562	233381	233874	234089	0.908,0.932	0.207,0.327	0.653	9.73555e-13	2.49874e-09
3313	A3SS	Lus10038072.g	chrscaffold475	+	1238071	1238217	1238081	1238217	1237446	1237596	1.0,1.0	0.555,1.0	0.222	0.00157797	0.0329066
3319	A3SS	Lus10030445.g	chrscaffold917	-	147149	147253	147149	147250	147363	147651	0.0,0.696	1.0,0.922	-0.613	6.51401e-05	0.0038198
3487	A3SS	Lus10024083.g	chrscaffold353	-	434717	434895	434717	434862	435010	435155	0.364,1.0	1.0,1.0	-0.318	0.000443084	0.0142564
3495	A3SS	scaffold461.89	chrscaffold461	+	600253	600319	600261	600319	600034	600165	0.322,1.0	0.0,0.0	0.661	0.00194807	0.0380782
3504	A3SS	Lus10027446.g	chrscaffold96	+	378319	378877	378414	378877	377941	378037	0.71,0.566	0.277,0.379	0.31	0.000432635	0.0140288
3666	A3SS	Lus10008553.g	chrscaffold199	+	183966	184173	184000	184173	182650	182857	0.936,1.0	0.814,0.624	0.249	1.36355e-05	0.00127187
3710	A3SS	Lus10019895.g	chrscaffold1491	+	545083	545160	545103	545160	544696	544955	0.362,0.243	0.455,0.648	-0.249	0.000725018	0.0196196
3718	A3SS	Lus10013433.g	chrscaffold230	-	176379	176487	176379	176472	177102	177368	0.837,0.925	0.573,0.683	0.253	0.000366383	0.0126028
3724	A3SS	Lus10019855.g	chrscaffold1491	+	365431	365673	365472	365673	364778	364946	1.0,1.0	0.776,0.797	0.214	4.67878e-06	0.00060275
3732	A3SS	Lus10013795.g	chrscaffold1168	+	509012	509123	509030	509123	508807	508926	0.72,0.812	0.98,1.0	-0.224	3.52085e-07	8.273e-05
3824	A3SS	Lus10000917.g	chrscaffold1757	+	53631	53836	53641	53836	53259	53387	0.0,0.0	0.738,1.0	-0.869	4.53534e-09	2.2586e-06
3837	A3SS	Lus10039056.g	chrscaffold34	+	1428504	1428797	1428556	1428797	1425881	1428387	1.0,1.0	0.767,0.61	0.311	6.18747e-06	0.000737326
3838	A3SS	Lus10039056.g	chrscaffold34	+	1428518	1428797	1428556	1428797	1425881	1428387	1.0,1.0	0.773,0.493	0.367	1.85593e-06	0.000293609
3896	A3SS	Lus10025529.g	chrscaffold145	-	218887	219108	218887	218985	219516	219667	0.885,0.891	0.604,0.478	0.347	1.05949e-11	1.60685e-08
3965	A3SS	Lus10020957.g	chrscaffold3	+	76036	77392	76122	77392	74857	74951	1.0,1.0	0.153,0.241	0.803	5.48327e-07	0.000120365
3992	A3SS	Lus10024447.g	chrscaffold159	-	60889	61222	60889	61204	61607	61710	0.0,0.0	0.0,0.781	-0.391	0.000697439	0.0192773
4009	A3SS	Lus10030491.g	chrscaffold917	+	378991	379156	379047	379156	378745	378917	1.0,1.0	0.918,0.679	0.202	3.42496e-05	0.00244705
4089	A3SS	Lus10013723.g	chrscaffold1168	-	222452	222663	222452	222645	222950	223034	0.331,0.472	0.0,0.06	0.371	0.000121977	0.00594143
4156	A3SS	Lus10029686.g	chrscaffold418	+	698075	698687	698545	698687	697729	697960	1.0,1.0	0.679,0.702	0.309	6.40243e-08	2.03451e-05
4360	A3SS	Lus10025267.g	chrscaffold339	-	275454	275612	275454	275519	275699	275777	0.018,0.0	0.211,0.298	-0.245	1.28231e-13	5.34818e-10
4436	A3SS	Lus10001406.g	chrscaffold1017	+	36048	36759	36073	36759	34972	35082	0.631,0.831	0.964,1.0	-0.251	1.24622e-05	0.00120877
4460	A3SS	Lus10027715.g	chrscaffold1143	+	22367	22963	22555	22963	21796	22057	1.0,1.0	1.0,0.556	0.222	0.00020986	0.0086768
4514	A3SS	Lus10021927.g	chrscaffold164	-	612668	614640	612668	612814	614804	615245	0.8,0.455	1.0,1.0	-0.372	2.71257e-06	0.000391808
4515	A3SS	Lus10021927.g	chrscaffold164	-	613041	614640	613041	613206	614804	615245	0.811,0.412	1.0,1.0	-0.388	3.97201e-06	0.000532249
4520	A3SS	Lus10021927.g	chrscaffold164	-	616087	616857	616087	616807	617247	617297	0.49,0.13	0.066,0.037	0.259	0.00202165	0.0390051
4623	A3SS	Lus10030543.g	chrscaffold917	+	634904	635012	634924	635012	634655	634820	0.0,0.726	1.0,1.0	-0.637	2.83345e-05	0.00213894
4637	A3SS	Lus10025054.g	chrscaffold305	+	45484	45660	45495	45660	45258	45400	0.583,0.62	0.189,0.0	0.507	1.95262e-05	0.00162878
4706	A3SS	Lus10012635.g	chrscaffold101	-	342952	343081	342952	343075	343226	343301	0.0,0.0	0.634,0.49	-0.562	2.18426e-08	8.28181e-06
4717	A3SS	Lus10001399.g	chrscaffold1851	-	70992	71240	70992	71061	71938	72042	1.0,1.0	1.0,0.562	0.219	0.00017488	0.00756814
4754	A3SS	Lus10006828.g	chrscaffold1356	-	9067	9186	9067	9150	9342	9825	1.0,1.0	0.287,0.509	0.602	3.59294e-07	8.38335e-05
4808	A3SS	Lus10030399.g	chrscaffold217	+	1207020	1207146	1207061	1207146	1206797	1206937	0.0,0.0	0.084,0.466	-0.275	0.000140087	0.00649185
4813	A3SS	Lus10004081.g	chrscaffold115	+	73928	74081	73982	74081	73670	73793	0.688,0.827	0.947,1.0	-0.216	0.00181285	0.0361165
4840	A3SS	scaffold179.20	chrscaffold179	-	223014	224979	223014	224795	225494	226008	1.0,1.0	0.333,0.0	0.834	1.2351e-06	0.000222759
4866	A3SS	Lus10020762.g	chrscaffold303	+	581456	581715	581498	581715	578971	580456	0.372,0.438	0.118,0.19	0.251	7.12523e-06	0.000817347
4951	A3SS	Lus10043261.g	chrscaffold25	-	2119429	2119568	2119429	2119563	2120064	2120131	0.547,0.592	1.0,0.795	-0.328	0.000701764	0.0193341
4983	A3SS	Lus10042708.g	chrscaffold67	+	1646080	1646177	1646096	1646177	1645859	1645984	0.475,0.707	0.644,1.0	-0.231	0.00136609	0.0296944
4990	A3SS	Lus10027830.g	chrscaffold1143	+	555896	556845	556770	556845	554645	555223	0.647,1.0	0.375,0.25	0.511	0.000866946	0.0223889
5026	A3SS	Lus10012202.g	chrscaffold1186	-	438505	438964	438505	438685	439098	439396	1.0,1.0	0.464,0.676	0.43	5.92747e-10	4.39502e-07
5034	A3SS	Lus10029956.g	chrscaffold416	-	820040	820136	820040	820132	820264	820357	0.886,0.594	0.94,1.0	-0.23	0.00201964	0.0389973
5077	A3SS	Lus10019008.g	chrscaffold138	-	711814	713038	711814	711895	713127	713221	0.587,0.349	0.205,0.096	0.318	0.000128521	0.00617011
5197	A3SS	Lus10027566.g	chrscaffold96	+	988984	989636	989033	989636	988800	988912	0.819,1.0	0.659,0.725	0.218	0.000583927	0.0172114
5211	A3SS	Lus10009560.g	chrscaffold1331	+	216955	217503	217128	217503	216653	216819	1.0,1.0	0.711,0.5	0.395	6.98916e-08	2.16602e-05
5212	A3SS	Lus10009560.g	chrscaffold1331	+	216996	217503	217128	217503	216653	216819	1.0,1.0	0.62,0.32	0.53	1.78573e-08	7.09319e-06
5366	A3SS	Lus10009374.g	chrscaffold1249	+	335560	335707	335563	335707	335352	335474	0.219,0.329	0.831,0.746	-0.514	0.000311618	0.0114102
5415	A3SS	Lus10003737.g	chrscaffold629	-	55834	55914	55834	55902	56131	56203	0.081,0.226	0.54,0.467	-0.35	8.70729e-10	6.05266e-07
5516	A3SS	Lus10031897.g	chrscaffold783	-	1231731	1231818	1231731	1231780	1232225	1232296	0.404,0.328	0.667,0.487	-0.211	0.00106604	0.0252733
5570	A3SS	Lus10041661.g	chrscaffold272	-	1151426	1151574	1151426	1151501	1151680	1151812	1.0,1.0	0.61,0.502	0.444	5.3807e-07	0.000118896
5571	A3SS	Lus10041661.g	chrscaffold272	-	1151426	1151588	1151426	1151501	1151680	1151812	1.0,1.0	0.457,0.387	0.578	1.67995e-07	4.63249e-05
5644	A3SS	Lus10027380.g	chrscaffold472	-	1041980	1042423	1041980	1042091	1042510	1042641	0.76,0.929	0.459,0.619	0.305	0.00288073	0.0496253
5690	A3SS	Lus10023787.g	chrscaffold205	+	416275	417154	416584	417154	416107	416192	0.322,0.321	0.714,0.72	-0.395	3.65725e-06	0.000496048
5717	A3SS	Lus10032510.g	chrscaffold140	-	511006	511089	511006	511068	511313	511416	0.637,1.0	0.724,0.0	0.457	0.00171977	0.0348826
5751	A3SS	Lus10025699.g	chrscaffold605	-	33546	33625	33546	33621	34059	34171	0.565,1.0	1.0,1.0	-0.218	0.00192989	0.0378336
5787	A3SS	Lus10023470.g	chrscaffold1216	-	347955	348673	347955	348192	348760	349128	0.358,0.24	0.626,0.51	-0.269	0.00106617	0.0252733
5887	A3SS	Lus10001377.g	chrscaffold1533	-	73241	73413	73241	73410	73495	73650	0.873,0.662	0.495,0.296	0.372	0.00202238	0.0390051
5919	A3SS	Lus10038659.g	chrscaffold37	-	1274879	1274997	1274879	1274962	1275607	1275653	0.158,0.098	0.292,0.392	-0.214	2.22501e-06	0.000341235
5954	A3SS	Lus10042189.g	chrscaffold123	-	1126203	1126466	1126203	1126392	1126923	1127145	0.25,0.0	0.667,0.842	-0.629	2.46222e-06	0.0003692
6079	A3SS	Lus10034955.g	chrscaffold29	-	703052	703332	703052	703277	703473	703705	1.0,0.894	0.898,0.378	0.309	0.000551753	0.0165585
6080	A3SS	Lus10034955.g	chrscaffold29	-	703052	703336	703052	703277	703473	703705	1.0,0.924	0.92,0.455	0.274	0.000503473	0.0154971
6090	A3SS	Lus10015657.g	chrscaffold630	+	280972	281513	281233	281513	280296	280669	0.937,0.892	0.677,0.592	0.28	3.88027e-07	8.99091e-05
6110	A3SS	Lus10014041.g	chrscaffold1247	+	129873	129987	129877	129987	129718	129767	0.0,0.14	0.294,0.297	-0.225	1.33578e-05	0.00127041
6150	A3SS	Lus10001754.g	chrscaffold696	+	26565	26635	26568	26635	26288	26346	1.0,1.0	0.758,0.782	0.23	6.50752e-05	0.0038198
6176	A3SS	Lus10017447.g	chrscaffold1253	+	7478	7615	7483	7615	7306	7374	0.099,0.088	0.351,0.236	-0.2	0.000443962	0.0142709
6178	A3SS	Lus10017452.g	chrscaffold1253	+	29436	29608	29446	29608	28805	28856	1.0,0.924	0.522,0.894	0.254	0.000981573	0.0242124
6229	A3SS	Lus10023052.g	chrscaffold325	-	152894	152986	152894	152983	153074	153159	0.735,0.786	0.936,1.0	-0.208	8.90849e-05	0.00474825
6247	A3SS	Lus10014040.g	chrscaffold1247	+	120848	121115	120911	121115	120683	120736	0.315,0.387	0.034,0.163	0.252	1.3554e-05	0.00127187
6284	A3SS	scaffold310.210	chrscaffold310	+	1411163	1411349	1411179	1411349	1410709	1411015	1.0,1.0	0.587,0.0	0.707	6.31026e-07	0.000133258
6286	A3SS	Lus10001473.g	chrscaffold1360	+	22045	22287	22222	22287	21742	21826	1.0,1.0	0.517,0.521	0.481	1.17906e-13	5.34818e-10
6302	A3SS	Lus10011019.g	chrscaffold1035	-	145238	145478	145238	145380	145606	145741	1.0,0.0	1.0,1.0	-0.5	0.00210364	0.0399715
6331	A3SS	Lus10022079.g	chrscaffold87	+	768116	768351	768213	768351	767767	767983	1.0,0.708	0.679,0.232	0.398	0.00243468	0.0441497
6333	A3SS	scaffold380.18	chrscaffold380	+	315335	315656	315464	315656	314757	315069	0.813,0.726	0.506,0.562	0.235	7.44512e-10	5.4003e-07
6357	A3SS	Lus10031952.g	chrscaffold42	-	209002	209160	209002	209104	209245	209316	0.267,0.522	1.0,0.813	-0.512	0.000902642	0.0229205
6368	A3SS	Lus10012892.g	chrscaffold1313	+	393774	393908	393797	393908	393528	393654	0.536,0.283	0.148,0.0	0.335	0.000221903	0.00901829
6403	A3SS	Lus10011933.g	chrscaffold39	-	226549	226897	226549	226612	227077	227206	0.733,0.625	1.0,1.0	-0.321	0.000188455	0.00802041
6404	A3SS	Lus10011933.g	chrscaffold39	-	226549	226936	226549	226612	227077	227206	0.778,0.667	1.0,1.0	-0.277	0.000362753	0.0125167
6415	A3SS	Lus10011933.g	chrscaffold39	-	228966	229088	228966	229065	229595	230104	0.0,0.0	0.464,0.098	-0.281	9.89556e-05	0.00511107
6440	A3SS	Lus10039072.g	chrscaffold34	+	1482866	1483068	1482881	1483068	1482570	1482687	0.185,0.377	0.0,0.046	0.258	0.00102696	0.0247302
6441	A3SS	scaffold132.75	chrscaffold132	+	817829	818048	817840	818048	817646	817741	0.11,0.0	0.279,0.688	-0.428	0.000409105	0.0135522
6461	A3SS	Lus10035348.g	chrscaffold151	+	362363	362444	362365	362444	362197	362278	0.78,0.984	0.693,0.497	0.287	0.000104774	0.00535356
6499	A3SS	Lus10014564.g	chrscaffold107	+	324606	324877	324630	324877	324362	324502	0.301,0.655	0.873,1.0	-0.459	0.000454755	0.0145061
6501	A3SS	Lus10014564.g	chrscaffold107	+	324630	324877	324633	324877	324362	324502	0.551,1.0	0.246,0.0	0.653	0.00060505	0.0176162
6534	A3SS	Lus10017223.g	chrscaffold117	-	246736	246823	246736	246820	246899	246987	0.887,1.0	0.791,0.586	0.255	0.00117196	0.0266373
6631	A3SS	scaffold2103.25	chrscaffold2103	+	206171	206264	206178	206264	205898	205976	0.925,1.0	0.773,0.733	0.21	8.71043e-05	0.00468287
6796	A3SS	scaffold820.60	chrscaffold820	+	455476	456158	455588	456158	455294	455389	0.333,0.731	0.941,0.947	-0.412	9.47745e-05	0.00494874
6811	A3SS	Lus10018373.g	chrscaffold251	-	123600	123829	123600	123820	124764	124876	1.0,1.0	0.38,0.282	0.669	1.17582e-11	1.70575e-08
6911	A3SS	Lus10025128.g	chrscaffold305	-	408940	409033	408940	408992	409447	409620	0.386,0.683	0.132,0.107	0.415	1.12684e-05	0.00112233
6943	A3SS	Lus10011235.g	chrscaffold1376	-	307249	307329	307249	307320	307394	307483	0.0,0.0	0.119,0.715	-0.417	4.5681e-05	0.0029596
6964	A3SS	Lus10020024.g	chrscaffold23	+	468839	469266	468842	469266	468575	468765	1.0,0.495	0.109,0.0	0.693	6.74109e-05	0.00390492
7010	A3SS	Lus10016989.g	chrscaffold315	-	206422	207753	206422	207137	208132	208202	1.0,1.0	0.733,0.831	0.218	1.89436e-05	0.00160833
7013	A3SS	Lus10014009.g	chrscaffold820	+	531567	531704	531583	531704	531411	531473	1.0,0.591	0.488,0.111	0.496	0.000641793	0.0184009
7016	A3SS	Lus10006370.g	chrscaffold1603	-	70046	70238	70046	70216	70386	70662	0.0,0.0	0.179,0.604	-0.391	2.10726e-05	0.00171073
7026	A3SS	Lus10008427.g	chrscaffold61	-	122266	122361	122266	122352	123201	123399	0.0,0.515	1.0,0.817	-0.651	0.00261241	0.0462663
7039	A3SS	Lus10014144.g	chrscaffold231	-	36328	36567	36328	36539	36684	36876	0.338,0.19	0.591,0.525	-0.294	0.000968918	0.0239829
7348	A3SS	Lus10038854.g	chrscaffold34	+	565360	565458	565371	565458	564873	565294	0.0,0.0	0.151,0.313	-0.232	3.97044e-07	9.07383e-05
7361	A3SS	Lus10003406.g	chrscaffold644	-	62362	63043	62362	62541	63291	63384	0.458,0.6	0.209,0.042	0.404	3.52248e-05	0.00250599
7385	A3SS	Lus10040289.g	chrscaffold86	+	1196359	1196446	1196369	1196446	1195756	1196111	0.19,0.0	0.584,0.217	-0.305	0.000159441	0.00707433
7412	A3SS	Lus10036010.g	chrscaffold76	-	690740	690806	690740	690797	690893	690947	1.0,0.601	1.0,1.0	-0.2	0.00233048	0.0428645
7413	A3SS	Lus10036010.g	chrscaffold76	-	693620	693783	693620	693766	694290	694627	0.782,0.374	0.101,0.0	0.528	0.000143146	0.00659699
7448	A3SS	Lus10018467.g	chrscaffold251	+	587867	588082	587873	588082	587229	587291	1.0,1.0	1.0,0.299	0.351	0.00148557	0.0314514
7454	A3SS	Lus10020761.g	chrscaffold303	+	574310	574519	574317	574519	573975	574183	0.84,1.0	0.765,0.635	0.22	0.00109788	0.025698
7462	A3SS	Lus10001161.g	chrscaffold2532	-	68092	68585	68092	68305	70082	70158	1.0,1.0	0.838,0.745	0.209	6.95363e-05	0.00398034
7480	A3SS	Lus10020033.g	chrscaffold23	+	511694	512261	511853	512261	511116	511189	1.0,1.0	0.154,0.04	0.903	1.35643e-06	0.000236956
7487	A3SS	Lus10019041.g	chrscaffold257	-	232113	232195	232113	232192	232282	232527	0.14,0.495	0.0,0.0	0.318	4.42523e-05	0.00288947
7490	A3SS	scaffold257.46	chrscaffold257	+	609037	609366	609147	609366	607593	607932	0.633,0.633	1.0,1.0	-0.367	0.000599324	0.0175259
7524	A3SS	Lus10034578.g	chrscaffold9	+	686566	686709	686640	686709	686445	686474	1.0,1.0	1.0,0.471	0.264	0.000290547	0.0108803
7617	A3SS	Lus10000437.g	chrscaffold1623	-	4993	5205	4993	5180	5492	5553	0.0,0.318	0.794,0.885	-0.68	2.47108e-05	0.00193545
7666	A3SS	Lus10041724.g	chrscaffold272	+	1481522	1481594	1481551	1481594	1481195	1481299	0.715,1.0	0.276,0.16	0.639	3.16553e-05	0.00231625
7685	A3SS	Lus10002443.g	chrscaffold270	-	27913	28202	27913	28038	28321	28456	1.0,0.9	0.875,0.545	0.24	0.000368547	0.0126382
7762	A3SS	Lus10041801.g	chrscaffold272	-	1828378	1828441	1828378	1828401	1828534	1828800	0.727,0.663	0.825,1.0	-0.217	0.00286206	0.0493828
7766	A3SS	Lus10041814.g	chrscaffold272	-	1910430	1910532	1910430	1910528	1911056	1911209	0.0,0.0	0.327,0.098	-0.213	3.94293e-05	0.00267398
7774	A3SS	Lus10039124.g	chrscaffold34	+	1754713	1754929	1754800	1754929	1753300	1753551	0.437,0.272	0.692,0.947	-0.465	3.28158e-06	0.000454328
7840	A3SS	Lus10023344.g	chrscaffold98	+	624564	624641	624578	624641	623151	624120	0.234,0.785	1.0,1.0	-0.49	0.000943184	0.0235902
7846	A3SS	Lus10023344.g	chrscaffold98	+	624529	624641	624578	624641	624051	624120	0.334,0.819	1.0,1.0	-0.423	0.00131891	0.0290281
7860	A3SS	Lus10010456.g	chrscaffold910	-	195751	195824	195751	195820	195955	196096	0.687,0.854	0.196,0.39	0.477	2.88205e-05	0.00216095
7868	A3SS	Lus10023081.g	chrscaffold325	-	309922	310033	309922	310028	310143	310275	0.34,0.232	0.558,0.653	-0.32	0.000652559	0.0185463
7876	A3SS	Lus10007800.g	chrscaffold500	-	58863	58950	58863	58946	59048	59087	0.967,1.0	0.646,0.88	0.221	6.00421e-05	0.0035967
7912	A3SS	Lus10023469.g	chrscaffold1216	+	346479	346797	346648	346797	346294	346383	0.803,1.0	0.541,0.49	0.386	8.15141e-05	0.00444855
7918	A3SS	Lus10026743.g	chrscaffold361	-	295658	295879	295658	295756	296299	296450	0.84,0.742	0.453,0.447	0.341	1.72915e-08	7.04107e-06
7922	A3SS	Lus10001595.g	chrscaffold2796	+	72224	72375	72241	72375	71891	72126	0.943,0.677	0.539,0.444	0.319	0.000126031	0.00607679
8024	A3SS	Lus10032607.g	chrscaffold140	+	986004	986087	986024	986087	985865	985917	0.293,0.152	0.481,0.434	-0.235	7.89108e-07	0.000155795
8026	A3SS	Lus10032607.g	chrscaffold140	+	986359	986551	986489	986551	986183	986281	1.0,1.0	0.852,0.694	0.227	0.000112092	0.00559888
8029	A3SS	Lus10011690.g	chrscaffold476	+	190548	190890	190768	190890	190380	190443	0.333,0.128	0.0,0.0	0.231	1.99569e-05	0.00165294
8039	A3SS	Lus10034282.g	chrscaffold310	+	422842	423208	422860	423208	422614	422701	0.801,0.676	0.957,1.0	-0.24	1.60963e-06	0.000268535
8078	A3SS	Lus10041056.g	chrscaffold280	+	760533	761050	760667	761050	759614	759885	1.0,1.0	0.412,0.087	0.75	5.53302e-07	0.000120663
8101	A3SS	Lus10041132.g	chrscaffold280	-	1097778	1098519	1097778	1098514	1098658	1098953	1.0,0.279	0.0,0.0	0.639	0.000640898	0.0184009
8147	A3SS	Lus10031768.g	chrscaffold783	-	620245	620323	620245	620319	620476	620593	0.245,0.226	0.552,0.609	-0.345	0.00108316	0.0255592
8201	A3SS	Lus10005845.g	chrscaffold562	-	76462	76798	76462	76587	76866	77200	0.0,0.0	1.0,0.2	-0.6	1.84185e-05	0.00157577
8212	A3SS	Lus10031745.g	chrscaffold783	+	503594	504157	503730	504157	503209	503490	0.677,0.036	0.024,0.0	0.345	0.00155403	0.0326302
8248	A3SS	Lus10038633.g	chrscaffold37	-	961169	962736	961169	962619	963271	963646	1.0,0.543	0.954,1.0	-0.205	0.000972424	0.0240518
8251	A3SS	Lus10034919.g	chrscaffold29	-	180403	182747	180403	182737	182924	183077	0.238,0.265	0.719,0.639	-0.428	1.77926e-05	0.001542
8309	A3SS	Lus10032376.g	chrscaffold291	+	993253	993411	993280	993411	992917	993170	0.388,0.567	0.876,0.943	-0.432	1.79328e-07	4.82537e-05
8310	A3SS	scaffold3.16	chrscaffold3	+	368834	369506	369335	369506	368596	368724	0.821,0.696	0.37,0.525	0.311	4.52047e-05	0.00293444
8321	A3SS	Lus10032403.g	chrscaffold291	-	1142658	1142890	1142658	1142754	1142965	1143065	0.095,0.0	0.258,0.282	-0.223	2.79593e-06	0.000402108
8329	A3SS	Lus10011436.g	chrscaffold1578	-	94059	94149	94059	94113	94349	94538	0.0,0.0	0.212,0.195	-0.204	0.00214256	0.0404118
8333	A3SS	Lus10013716.g	chrscaffold1168	+	203337	203415	203351	203415	203035	203125	1.0,0.733	0.804,0.268	0.331	0.00187224	0.0370078
8345	A3SS	Lus10034021.g	chrscaffold292	+	561319	561515	561400	561515	560879	561087	0.302,0.139	1.0,0.66	-0.61	0.000393554	0.0131445
8346	A3SS	Lus10034021.g	chrscaffold292	+	561319	561515	561405	561515	560879	561087	0.276,0.147	0.76,0.588	-0.462	0.00201648	0.0389973
8349	A3SS	Lus10034021.g	chrscaffold292	+	561323	561515	561400	561515	560879	561087	0.468,0.377	1.0,0.779	-0.467	0.00102802	0.0247302
8356	A3SS	Lus10034021.g	chrscaffold292	+	561400	561515	561408	561515	560879	561087	0.81,0.487	0.322,0.16	0.408	0.00211669	0.0401054
8404	A3SS	Lus10034172.g	chrscaffold292	-	1449936	1450132	1449936	1450088	1450231	1450354	1.0,1.0	0.563,1.0	0.219	0.000887613	0.0226769
8414	A3SS	Lus10020806.g	chrscaffold303	-	766202	766473	766202	766335	767081	767155	1.0,1.0	0.812,0.778	0.205	0.00032166	0.011606
8512	A3SS	Lus10018125.g	chrscaffold112	-	293963	294093	293963	294077	294436	294528	1.0,1.0	0.808,0.475	0.359	1.68032e-05	0.00148153
8562	A3SS	Lus10021359.g	chrscaffold1123	+	702795	705269	702804	705269	702442	702598	1.0,1.0	1.0,0.15	0.425	0.00147307	0.0313459
8566	A3SS	Lus10020656.g	chrscaffold303	-	53520	53846	53520	53557	53952	54034	1.0,1.0	0.691,0.635	0.337	5.71321e-13	1.89765e-09
8602	A3SS	Lus10028642.g	chrscaffold346	+	544894	545023	544916	545023	544575	544743	0.706,0.829	0.979,1.0	-0.222	1.78965e-05	0.00154698
8604	A3SS	Lus10009773.g	chrscaffold271	-	70764	70902	70764	70895	71024	71063	0.55,0.56	0.829,0.711	-0.215	0.00116673	0.0265661
8660	A3SS	Lus10002899.g	chrscaffold3059	+	19767	20155	19773	20155	18778	19669	1.0,1.0	0.743,0.779	0.239	0.000473182	0.0149389
8736	A3SS	Lus10014934.g	chrscaffold2022	-	135949	136657	135949	136642	137527	137664	0.429,0.362	1.0,0.667	-0.438	0.000463168	0.0147603
8741	A3SS	Lus10011224.g	chrscaffold1376	+	256717	256949	256722	256949	256361	256479	0.659,0.356	0.177,0.0	0.419	0.00244905	0.044242
8750	A3SS	Lus10001924.g	chrscaffold811	+	36276	36372	36292	36372	36110	36184	1.0,1.0	0.746,0.591	0.332	1.0302e-05	0.00104798
8773	A3SS	Lus10020300.g	chrscaffold641	-	291467	291574	291467	291569	291666	291903	0.829,1.0	0.693,0.13	0.503	0.00037364	0.0127473
8786	A3SS	Lus10037009.g	chrscaffold31	+	1613707	1613959	1613745	1613959	1613400	1613474	1.0,1.0	0.443,0.0	0.778	8.27382e-07	0.000162391
8796	A3SS	Lus10012732.g	chrscaffold206	+	314895	315008	314936	315008	314746	314809	1.0,1.0	0.846,0.687	0.234	0.000200552	0.00837498
8825	A3SS	Lus10037079.g	chrscaffold462	+	135949	136035	135953	136035	135733	135863	0.661,0.077	0.0,0.0	0.369	1.97723e-05	0.0016452
8828	A3SS	Lus10041503.g	chrscaffold272	-	403548	403912	403548	403731	404014	404100	0.25,1.0	1.0,1.0	-0.375	0.00198016	0.0384593
8829	A3SS	Lus10041503.g	chrscaffold272	-	403548	403918	403548	403731	404014	404100	0.25,1.0	1.0,1.0	-0.375	0.00198112	0.0384593
8859	A3SS	Lus10015037.g	chrscaffold54	-	83721	84131	83721	84120	84223	84416	1.0,1.0	1.0,0.512	0.244	0.00119061	0.0268782
8911	A3SS	Lus10001239.g	chrscaffold1746	+	31566	31685	31592	31685	31308	31400	0.723,0.817	0.419,0.431	0.345	0.000144156	0.00662522
8943	A3SS	Lus10026065.g	chrscaffold319	+	540977	541144	541012	541144	540790	540893	1.0,1.0	0.791,0.802	0.204	8.44693e-05	0.00458277
9011	A3SS	Lus10041704.g	chrscaffold272	+	1362216	1362799	1362219	1362799	1361950	1361993	1.0,1.0	0.44,0.595	0.483	7.01103e-08	2.16602e-05
9040	A3SS	Lus10028172.g	chrscaffold327	+	339874	339964	339877	339964	339594	339787	0.197,0.424	0.0,0.0	0.31	0.00236032	0.0431532
9065	A3SS	Lus10012812.g	chrscaffold604	-	430827	431004	430827	430900	431326	431394	0.746,0.0	0.639,1.0	-0.447	0.00206257	0.0394156
9098	A3SS	Lus10039407.g	chrscaffold33	+	1319365	1320114	1319919	1320114	1318502	1318650	0.451,0.353	1.0,0.714	-0.455	0.000265946	0.0101878
9100	A3SS	Lus10039428.g	chrscaffold33	+	1568226	1568361	1568247	1568361	1568095	1568161	0.393,0.467	0.74,0.847	-0.363	0.000159896	0.0070804
9102	A3SS	Lus10039428.g	chrscaffold33	+	1568247	1568361	1568276	1568361	1568095	1568161	0.404,0.317	0.11,0.19	0.211	1.20127e-05	0.00117198
9163	A3SS	Lus10038838.g	chrscaffold34	-	498589	498919	498589	498914	499699	500068	0.829,0.697	1.0,1.0	-0.237	7.46764e-07	0.000149201
9182	A3SS	Lus10039040.g	chrscaffold34	+	1367569	1367668	1367606	1367668	1367404	1367486	0.562,0.616	1.0,1.0	-0.411	6.2979e-07	0.000133258
9282	A3SS	Lus10024613.g	chrscaffold349	+	340961	341114	341019	341114	340661	340886	0.74,0.792	0.963,1.0	-0.216	2.2141e-05	0.00177585
9316	A3SS	Lus10008461.g	chrscaffold295	-	89942	90089	89942	90076	90194	90331	0.961,1.0	0.734,0.775	0.226	0.00140833	0.0303094
9376	A3SS	scaffold44.24	chrscaffold44	-	515591	516304	515591	515679	516500	519757	0.618,0.547	0.813,0.864	-0.256	0.000235572	0.00933503
9588	A3SS	Lus10031168.g	chrscaffold977	-	363741	364073	363741	364040	364138	364399	0.0,0.0	0.29,1.0	-0.645	0.000793096	0.0209687
9656	A3SS	Lus10027400.g	chrscaffold96	-	100888	101196	100888	101187	101297	101509	0.0,0.0	0.654,1.0	-0.827	2.68509e-05	0.00206367
9692	A3SS	Lus10016174.g	chrscaffold947	-	57706	58144	57706	58098	58206	58515	0.0,0.534	1.0,1.0	-0.733	3.03432e-05	0.00225486
9699	A3SS	scaffold942.2	chrscaffold942	+	3249	3509	3308	3509	2993	3119	1.0,0.589	0.0,0.0	0.794	1.17186e-09	7.66669e-07
9700	A3SS	scaffold942.2	chrscaffold942	+	3305	3509	3308	3509	2993	3119	1.0,0.0	0.0,0.109	0.446	0.00248546	0.0447302
9731	A3SS	Lus10010754.g	chrscaffold94	-	368626	369043	368626	368884	369278	370037	0.474,1.0	1.0,1.0	-0.263	0.00141113	0.0303375
9888	A3SS	Lus10005701.g	chrscaffold911	-	215305	215442	215305	215439	215533	215579	1.0,1.0	0.123,0.0	0.939	1.43375e-10	1.44965e-07
10036	A3SS	Lus10016778.g	chrscaffold903	+	460576	460622	460590	460622	460271	460418	1.0,1.0	0.418,0.314	0.634	7.3149e-06	0.000825516
10079	A3SS	Lus10034694.g	chrscaffold9	-	1462041	1462094	1462041	1462089	1462172	1462347	0.693,0.592	0.387,0.162	0.368	0.000966564	0.023978
10115	A3SS	Lus10034577.g	chrscaffold9	+	680430	680580	680462	680580	680322	680359	0.0,0.0	0.805,1.0	-0.903	8.14172e-10	5.77993e-07
10216	A3SS	Lus10009044.g	chrscaffold883	-	231913	232037	231913	231951	232128	232328	0.0,0.613	1.0,1.0	-0.694	6.36725e-05	0.00376017
10263	A3SS	Lus10021982.g	chrscaffold87	+	146132	146244	146137	146244	144357	145754	1.0,1.0	0.492,1.0	0.254	0.000513552	0.015721
10341	A3SS	Lus10031569.g	chrscaffold863	+	912344	912763	912596	912763	912199	912252	1.0,1.0	1.0,0.579	0.211	0.000367214	0.0126184
10374	A3SS	Lus10031537.g	chrscaffold863	+	761849	761993	761855	761993	761704	761772	0.0,0.0	0.49,0.49	-0.49	1.84111e-05	0.00157577
10375	A3SS	Lus10031537.g	chrscaffold863	+	761849	761993	761870	761993	761704	761772	0.551,0.26	1.0,0.906	-0.548	7.37289e-06	0.000825516
10395	A3SS	Lus10031488.g	chrscaffold863	+	530408	530558	530480	530558	529467	529644	1.0,1.0	0.403,0.0	0.798	3.21336e-10	2.74915e-07
10443	A3SS	Lus10015541.g	chrscaffold860	-	476156	476589	476156	476573	477388	477482	0.793,1.0	0.53,0.475	0.394	0.000339361	0.0119065
10462	A3SS	Lus10015490.g	chrscaffold860	-	220434	220868	220434	220839	221014	221086	0.582,0.746	1.0,1.0	-0.336	1.92076e-06	0.000300883
10532	A3SS	Lus10040402.g	chrscaffold86	-	1751862	1751960	1751862	1751894	1752300	1752484	0.409,1.0	0.0,0.0	0.705	7.22863e-07	0.000146811
10536	A3SS	Lus10040349.g	chrscaffold86	+	1476176	1476591	1476187	1476591	1476026	1476110	0.0,0.0	0.157,0.25	-0.204	0.00042935	0.0139491
10551	A3SS	Lus10040280.g	chrscaffold86	-	1133004	1133161	1133004	1133138	1133255	1133492	0.0,0.0	0.24,0.776	-0.508	1.14214e-05	0.00112415
10600	A3SS	Lus10040155.g	chrscaffold86	-	464707	464968	464707	464961	465050	465100	0.782,0.705	0.95,1.0	-0.231	3.2563e-05	0.00235512
10607	A3SS	Lus10040144.g	chrscaffold86	-	426221	426359	426221	426350	426588	426706	0.0,0.586	1.0,1.0	-0.707	3.08495e-06	0.000434315
10642	A3SS	Lus10004916.g	chrscaffold858	+	108515	108643	108540	108643	108191	108308	1.0,1.0	0.857,0.69	0.227	0.000178966	0.00772496
10664	A3SS	Lus10008521.g	chrscaffold835	-	241402	242278	241402	241617	242362	242867	0.833,0.273	1.0,1.0	-0.447	8.92616e-05	0.00475008
10695	A3SS	Lus10013998.g	chrscaffold820	+	458469	458597	458495	458597	458236	458326	0.0,0.0	0.327,1.0	-0.663	5.407e-06	0.000680792
10697	A3SS	Lus10013998.g	chrscaffold820	+	458874	458973	458879	458973	458688	458793	1.0,1.0	0.886,0.139	0.488	6.38262e-05	0.00376259
10794	A3SS	Lus10002833.g	chrscaffold810	+	113218	113263	113221	113263	112980	113121	0.0,0.14	0.855,1.0	-0.857	2.63012e-13	9.75073e-10
10836	A3SS	Lus10001769.g	chrscaffold804	+	11330	11475	11453	11475	10463	10543	1.0,0.956	0.608,0.865	0.242	5.66985e-05	0.0034585
10854	A3SS	Lus10022913.g	chrscaffold8	+	724614	724702	724623	724702	724211	724273	0.0,0.32	0.883,1.0	-0.781	6.93219e-07	0.000143664
10933	A3SS	Lus10031879.g	chrscaffold783	+	1135189	1135376	1135226	1135376	1134810	1135068	0.445,0.795	1.0,1.0	-0.38	2.17491e-08	8.28181e-06
10960	A3SS	Lus10023360.g	chrscaffold98	+	711205	711699	711210	711699	710899	711089	0.0,0.0	1.0,1.0	-1	2.25482e-09	1.36789e-06
11142	A3SS	Lus10003294.g	chrscaffold762	-	63913	64377	63913	63962	64511	64823	0.0,0.0	0.143,1.0	-0.572	0.00066423	0.018766
11230	A3SS	Lus10036018.g	chrscaffold76	-	731198	731426	731198	731422	731508	731640	1.0,1.0	1.0,0.594	0.203	0.00118083	0.0267477
11272	A3SS	Lus10035887.g	chrscaffold76	+	138208	138317	138212	138317	137466	137642	0.41,0.122	0.0,0.046	0.243	0.000506478	0.0155466
11293	A3SS	Lus10035866.g	chrscaffold76	+	34207	34358	34304	34358	33694	34120	1.0,0.784	0.476,0.459	0.424	5.18808e-05	0.00325386
11316	A3SS	Lus10011876.g	chrscaffold754	-	195709	196146	195709	195820	196818	197057	1.0,1.0	0.4,0.259	0.67	4.42566e-08	1.53819e-05
11317	A3SS	Lus10030514.g	chrscaffold917	+	513430	513466	513433	513466	512909	513335	1.0,0.831	0.822,0.609	0.2	0.00100215	0.0244168
11468	A3SS	Lus10010288.g	chrscaffold732	+	69456	69594	69522	69594	68691	68797	1.0,1.0	0.409,0.316	0.637	2.95296e-06	0.000417494
11499	A3SS	Lus10001212.g	chrscaffold728	-	63605	64095	63605	63819	65876	65994	1.0,1.0	0.333,0.333	0.667	1.8017e-05	0.00155104
11500	A3SS	Lus10001212.g	chrscaffold728	-	63986	64099	63986	64095	65876	65994	0.83,1.0	0.493,0.493	0.422	0.000400043	0.0132947
11509	A3SS	Lus10001212.g	chrscaffold728	-	67371	67674	67371	67607	67890	67981	0.509,1.0	1.0,1.0	-0.246	0.00128255	0.0284153
11514	A3SS	Lus10001212.g	chrscaffold728	-	67544	67640	67544	67607	67890	67981	0.577,1.0	1.0,1.0	-0.212	0.000867773	0.022393
11658	A3SS	scaffold705.10	chrscaffold705	+	139939	139986	139967	139986	139307	139400	1.0,1.0	0.402,1.0	0.299	0.00252639	0.0452229
11717	A3SS	Lus10033537.g	chrscaffold701	+	470747	471068	470882	471068	470636	470681	1.0,1.0	1.0,0.0	0.5	0.00136519	0.0296942
11746	A3SS	Lus10033491.g	chrscaffold701	+	230761	230867	230787	230867	230453	230684	1.0,0.267	0.0,0.0	0.633	5.44276e-06	0.000682718
11752	A3SS	Lus10033475.g	chrscaffold701	+	152954	153167	152991	153167	152791	152864	0.267,0.4	0.776,1.0	-0.554	1.46797e-06	0.0002499
11760	A3SS	Lus10010085.g	chrscaffold722	-	148558	148711	148558	148695	148919	149145	1.0,1.0	0.863,0.496	0.321	3.1892e-05	0.00232338
11763	A3SS	scaffold7.10	chrscaffold7	+	90617	90972	90852	90972	90404	90513	0.628,0.556	0.106,0.135	0.472	3.93406e-09	2.01945e-06
11772	A3SS	Lus10015962.g	chrscaffold7	+	416837	417143	416940	417143	416625	416744	1.0,1.0	0.297,1.0	0.352	0.00194155	0.0380174
11912	A3SS	scaffold67.185	chrscaffold67	+	924358	924605	924441	924605	923242	923556	0.0,0.0	0.0,0.507	-0.254	0.000824248	0.0216018
11944	A3SS	Lus10042866.g	chrscaffold67	-	2505887	2506232	2505887	2506227	2506361	2506403	1.0,1.0	0.659,0.772	0.284	6.19481e-05	0.00367787
12024	A3SS	Lus10001040.g	chrscaffold797	-	64478	64689	64478	64685	64894	65415	1.0,1.0	0.745,0.493	0.381	0.00209549	0.039862
12116	A3SS	Lus10034776.g	chrscaffold66	+	361799	362082	361804	362082	361552	361715	0.592,0.326	1.0,1.0	-0.541	9.48019e-06	0.000985408
12138	A3SS	Lus10034749.g	chrscaffold66	+	145538	145572	145542	145572	145430	145467	1.0,1.0	0.493,1.0	0.254	0.00119303	0.0268963
12161	A3SS	scaffold651.16	chrscaffold651	-	264495	264618	264495	264595	264702	264778	1.0,1.0	0.849,0.548	0.301	7.14706e-05	0.0040647
12207	A3SS	Lus10026902.g	chrscaffold651	+	448186	448322	448200	448322	447946	448104	0.0,0.0	0.143,0.599	-0.371	7.3266e-06	0.000825516
12334	A3SS	Lus10020269.g	chrscaffold641	-	153732	154191	153732	154188	154339	154398	0.595,0.421	0.14,0.204	0.336	0.000298058	0.0110993
12534	A3SS	Lus10013856.g	chrscaffold618	-	321740	322060	321740	321821	322234	322319	1.0,1.0	0.2,0.0	0.9	5.967e-12	9.95475e-09
12600	A3SS	Lus10026554.g	chrscaffold617	+	387855	387910	387864	387910	387547	387672	1.0,1.0	0.557,0.86	0.291	0.000769481	0.0205396
12609	A3SS	Lus10026534.g	chrscaffold617	+	279674	279790	279697	279790	279072	279569	1.0,1.0	0.849,0.634	0.258	8.15953e-05	0.00444855
12654	A3SS	Lus10021492.g	chrscaffold612	-	710867	711290	710867	711226	711405	711531	0.259,0.0	1.0,1.0	-0.871	3.64769e-10	3.02704e-07
12680	A3SS	Lus10021417.g	chrscaffold612	-	223387	223660	223387	223655	224095	224328	0.0,0.088	0.326,0.632	-0.435	3.15127e-05	0.00231598
12738	A3SS	scaffold605.174	chrscaffold605	+	957107	957557	957446	957557	956865	957006	0.472,0.532	0.746,0.67	-0.206	1.14561e-05	0.00112425
12744	A3SS	Lus10025920.g	chrscaffold605	+	941469	941958	941894	941958	941264	941375	1.0,1.0	0.333,0.333	0.667	9.61166e-07	0.000184312
12757	A3SS	Lus10025861.g	chrscaffold605	+	734233	734505	734249	734505	733913	733974	1.0,1.0	1.0,0.601	0.2	0.00176715	0.0355198
12781	A3SS	Lus10025805.g	chrscaffold605	-	476407	476873	476407	476867	476968	477727	0.366,0.325	0.085,0.066	0.27	5.81235e-05	0.00351969
12783	A3SS	Lus10025800.g	chrscaffold605	+	452062	452206	452100	452206	451828	451982	0.0,0.443	0.908,1.0	-0.732	0.00100495	0.0244574
12790	A3SS	Lus10025789.g	chrscaffold605	-	413566	414093	413566	414060	414184	414412	0.95,0.961	0.822,0.5	0.294	5.02084e-05	0.00317283
12834	A3SS	Lus10025733.g	chrscaffold605	-	181346	181584	181346	181559	181818	182076	0.0,0.0	0.16,0.533	-0.347	5.33134e-05	0.00330642
12840	A3SS	Lus10025733.g	chrscaffold605	-	181346	181747	181346	181584	181818	182076	1.0,1.0	0.0,0.0	1	2.95437e-11	3.76962e-08
12886	A3SS	Lus10012785.g	chrscaffold604	+	222212	222697	222663	222697	222074	222127	0.095,0.12	0.389,0.463	-0.319	2.84129e-05	0.00214001
12962	A3SS	Lus10012544.g	chrscaffold6	-	211741	211874	211741	211819	212297	212452	1.0,0.378	1.0,1.0	-0.311	0.00144861	0.030973
12963	A3SS	Lus10012544.g	chrscaffold6	-	211741	211954	211741	211819	212297	212452	1.0,0.149	1.0,1.0	-0.425	0.00267313	0.0471414
12964	A3SS	Lus10012544.g	chrscaffold6	-	211741	212013	211741	211819	212297	212452	1.0,0.143	1.0,1.0	-0.428	0.00254607	0.0454777
13024	A3SS	Lus10007425.g	chrscaffold594	-	240554	241006	240554	240984	241140	241651	1.0,1.0	1.0,0.0	0.5	0.00127877	0.0283504
13200	A3SS	Lus10011919.g	chrscaffold754	+	439792	439952	439829	439952	439649	439708	1.0,1.0	1.0,0.4	0.3	0.001698	0.0345882
13231	A3SS	Lus10012302.g	chrscaffold572	-	26511	26612	26511	26553	26727	26944	1.0,1.0	0.617,0.805	0.289	4.835e-05	0.00309051
13235	A3SS	Lus10012298.g	chrscaffold572	+	11437	11741	11668	11741	11275	11366	0.979,0.608	1.0,1.0	-0.207	0.000491485	0.0152975
13238	A3SS	Lus10012298.g	chrscaffold572	+	11443	11675	11668	11675	11275	11366	0.933,0.231	1.0,1.0	-0.418	0.000110643	0.00555981
13341	A3SS	Lus10036455.g	chrscaffold57	+	715784	715916	715790	715916	715365	715408	1.0,1.0	0.758,0.726	0.258	4.93526e-05	0.00313657
13353	A3SS	Lus10036428.g	chrscaffold57	-	605741	606156	605741	605851	606540	606627	0.714,0.5	1.0,1.0	-0.393	2.17e-06	0.000335204
13354	A3SS	Lus10036428.g	chrscaffold57	-	605741	606165	605741	605851	606540	606627	0.6,0.273	1.0,1.0	-0.564	1.51885e-07	4.25866e-05
13401	A3SS	Lus10036363.g	chrscaffold57	+	266649	266922	266828	266922	266319	266566	1.0,1.0	0.455,0.333	0.606	5.96479e-05	0.00359166
13422	A3SS	Lus10030613.g	chrscaffold917	-	990396	990677	990396	990668	990759	990812	0.074,0.0	0.263,0.239	-0.214	0.000552592	0.0165585
13542	A3SS	Lus10040140.g	chrscaffold86	+	392386	392451	392389	392451	391921	391972	0.0,0.0	0.662,0.076	-0.369	0.00153954	0.0324294
13581	A3SS	Lus10009845.g	chrscaffold546	+	199469	199599	199474	199599	198605	199279	1.0,1.0	0.943,0.629	0.214	0.00253948	0.0454086
13591	A3SS	Lus10009826.g	chrscaffold546	+	96492	96661	96590	96661	96294	96379	1.0,1.0	0.335,1.0	0.333	0.002508	0.0449662
13653	A3SS	Lus10028871.g	chrscaffold540	-	645720	645878	645720	645822	645963	646114	1.0,1.0	1.0,0.492	0.254	0.00227572	0.0421141
13768	A3SS	Lus10006255.g	chrscaffold535	-	51068	51197	51068	51128	51252	51903	1.0,1.0	0.743,0.665	0.296	2.60674e-08	9.77263e-06
13806	A3SS	Lus10008122.g	chrscaffold524	+	234923	235081	234942	235081	234279	234789	0.441,0.771	0.805,1.0	-0.297	0.00241631	0.04396
13875	A3SS	Lus10017382.g	chrscaffold511	-	357315	357801	357315	357580	357956	358131	0.156,0.032	0.255,0.444	-0.256	0.000869107	0.0224101
13903	A3SS	Lus10017326.g	chrscaffold511	-	104704	104831	104704	104799	104902	105030	0.0,0.0	0.198,0.215	-0.207	0.000937023	0.023525
13919	A3SS	Lus10035965.g	chrscaffold76	+	479815	479907	479843	479907	479669	479745	0.074,0.086	0.23,0.343	-0.207	0.000149818	0.0068045
13939	A3SS	Lus10032989.g	chrscaffold51	+	945927	946038	945933	946038	945717	945814	0.562,1.0	1.0,1.0	-0.219	0.000569824	0.0169757
14011	A3SS	Lus10023660.g	chrscaffold505	-	391561	391802	391561	391799	391994	392104	1.0,1.0	0.702,0.893	0.203	1.85412e-06	0.000293609
14036	A3SS	Lus10023597.g	chrscaffold505	-	72119	72188	72119	72172	72294	72357	1.0,1.0	1.0,0.351	0.325	0.000594113	0.0174584
14248	A3SS	Lus10033248.g	chrscaffold488	-	218734	218807	218734	218796	218885	218949	1.0,1.0	0.383,0.482	0.568	1.83349e-06	0.000293609
14297	A3SS	Lus10008193.g	chrscaffold480	+	296727	296850	296748	296850	296291	296382	1.0,1.0	0.814,0.208	0.489	1.49809e-05	0.00135829
14417	A3SS	Lus10038110.g	chrscaffold475	-	1630323	1630402	1630323	1630392	1630672	1630768	0.766,1.0	0.385,0.319	0.531	0.00251821	0.0451008
14418	A3SS	Lus10038110.g	chrscaffold475	-	1630323	1630482	1630323	1630392	1630672	1630768	0.911,1.0	0.555,0.7	0.328	0.00014912	0.0067972
14529	A3SS	Lus10037924.g	chrscaffold475	+	373879	374169	374095	374169	373522	373582	0.953,1.0	0.8,0.467	0.343	0.000184142	0.00788963
14559	A3SS	Lus10037898.g	chrscaffold475	-	258556	258713	258556	258662	258787	258984	0.0,0.0	0.199,0.498	-0.349	3.79562e-05	0.00260375
14588	A3SS	scaffold67.138	chrscaffold67	-	2687107	2687542	2687107	2687473	2687661	2688143	1.0,1.0	0.594,1.0	0.203	0.000432647	0.0140288
14611	A3SS	scaffold473.86	chrscaffold473	+	532092	532661	532430	532661	531513	531710	0.524,0.478	0.846,0.882	-0.363	0.00066652	0.0187906
14668	A3SS	Lus10024860.g	chrscaffold473	+	448013	448324	448139	448324	447817	447892	1.0,0.822	0.692,0.712	0.209	0.00140318	0.030225
14747	A3SS	Lus10027289.g	chrscaffold472	+	645342	645513	645352	645513	645119	645260	1.0,1.0	0.808,0.701	0.246	0.000147101	0.00673272
14766	A3SS	Lus10027225.g	chrscaffold472	+	394159	394995	394569	394995	393990	394076	1.0,1.0	0.588,0.607	0.403	1.69722e-06	0.000278963
14825	A3SS	Lus10022516.g	chrscaffold465	-	146601	146922	146601	146903	147506	147666	0.189,0.383	0.0,0.0	0.286	3.71306e-05	0.00256501
14863	A3SS	Lus10035831.g	chrscaffold464	+	1537187	1537626	1537520	1537626	1537051	1537093	0.538,0.778	1.0,1.0	-0.342	0.00115213	0.0263662
14872	A3SS	scaffold711.41	chrscaffold711	-	692443	692671	692443	692668	692992	693402	0.0,0.495	1.0,1.0	-0.752	2.07182e-08	8.03817e-06
14889	A3SS	Lus10035816.g	chrscaffold464	+	1458612	1458797	1458757	1458797	1457896	1457899	1.0,1.0	0.336,1.0	0.332	0.00210632	0.0399997
14891	A3SS	Lus10035816.g	chrscaffold464	+	1458634	1458797	1458757	1458797	1457896	1457899	1.0,1.0	0.354,1.0	0.323	0.0021652	0.0406998
14979	A3SS	Lus10035630.g	chrscaffold464	+	660385	660455	660392	660455	659846	660177	0.107,0.0	0.276,1.0	-0.585	0.000154265	0.00693692
14993	A3SS	Lus10037856.g	chrscaffold475	-	82181	82315	82181	82304	82399	82535	0.521,1.0	1.0,1.0	-0.24	0.00207764	0.0396129
15008	A3SS	Lus10035534.g	chrscaffold464	-	175572	175946	175572	175912	175998	176479	1.0,1.0	0.62,0.803	0.288	6.31784e-05	0.0037376
15028	A3SS	Lus10032680.g	chrscaffold82	-	55436	55573	55436	55562	55668	55903	1.0,1.0	0.813,0.577	0.305	1.13363e-05	0.00112271
15075	A3SS	Lus10037422.g	chrscaffold462	+	1762306	1762464	1762310	1762464	1761613	1761955	0.898,0.549	1.0,0.962	-0.257	0.00179442	0.0359163
15156	A3SS	Lus10007093.g	chrscaffold772	+	185302	185546	185488	185546	184970	185090	1.0,1.0	1.0,0.111	0.445	0.00148919	0.0315081
15206	A3SS	Lus10037220.g	chrscaffold462	-	841163	841323	841163	841284	841537	841817	0.613,0.888	1.0,1.0	-0.25	0.000612213	0.0177319
15208	A3SS	Lus10037220.g	chrscaffold462	-	841163	841323	841163	841300	841566	841718	0.634,0.634	1.0,1.0	-0.366	0.000625981	0.0180367
15377	A3SS	Lus10042748.g	chrscaffold67	-	1875352	1875674	1875352	1875644	1875750	1875884	0.0,1.0	0.0,0.0	0.5	0.00149697	0.0316326
15460	A3SS	Lus10015126.g	chrscaffold866	+	143933	143996	143991	143996	143693	143863	1.0,1.0	1.0,0.43	0.285	0.000475979	0.0149684
15482	A3SS	Lus10020096.g	chrscaffold454	+	18640	18776	18654	18776	18400	18558	0.0,0.132	0.333,0.379	-0.29	0.00244661	0.044242
15519	A3SS	Lus10024551.g	chrscaffold45	-	804371	804592	804371	804426	804662	804765	1.0,1.0	0.7,0.636	0.332	0.000349873	0.0121603
15578	A3SS	Lus10020483.g	chrscaffold44	-	588347	588737	588347	588657	589229	589428	0.245,0.245	0.0,0.0	0.245	0.00118164	0.0267477
15592	A3SS	Lus10020468.g	chrscaffold44	-	416307	416411	416307	416404	416507	417283	0.922,0.614	0.985,1.0	-0.224	4.36815e-05	0.0028578
15639	A3SS	Lus10006038.g	chrscaffold438	+	142811	142951	142821	142951	142610	142662	0.0,0.0	0.401,1.0	-0.701	2.22949e-06	0.000341235
15694	A3SS	Lus10012932.g	chrscaffold434	+	132638	132778	132669	132778	131692	131770	0.768,0.293	1.0,1.0	-0.47	5.84096e-05	0.00353061
15724	A3SS	Lus10015809.g	chrscaffold430	-	503444	503923	503444	503917	504024	504066	0.0,0.419	1.0,0.658	-0.619	0.00111478	0.0258956
15768	A3SS	Lus10015722.g	chrscaffold430	-	59763	60173	59763	59855	60796	61188	1.0,1.0	1.0,0.0	0.5	0.000550066	0.0165347
15799	A3SS	Lus10035259.g	chrscaffold43	-	1522855	1523007	1522855	1522994	1523094	1523150	0.946,1.0	0.71,0.518	0.359	3.09488e-05	0.00228319
15804	A3SS	Lus10035243.g	chrscaffold43	+	1325542	1325648	1325552	1325648	1324911	1325022	0.0,0.0	1.0,1.0	-1	5.66214e-15	3.14871e-11
15838	A3SS	Lus10038021.g	chrscaffold475	-	859377	859566	859377	859561	859656	859824	0.0,0.772	1.0,1.0	-0.614	0.00104645	0.0249755
15852	A3SS	Lus10035152.g	chrscaffold43	+	836228	836327	836231	836327	836026	836136	0.308,0.45	0.746,0.746	-0.367	0.00275954	0.0482573
15959	A3SS	Lus10004822.g	chrscaffold426	+	107400	107566	107419	107566	107186	107259	1.0,1.0	0.1,0.689	0.606	1.2981e-06	0.000231618
16053	A3SS	Lus10019636.g	chrscaffold420	-	19350	19407	19350	19403	19494	19566	1.0,1.0	0.83,0.268	0.451	2.59928e-05	0.00202162
16092	A3SS	Lus10020827.g	chrscaffold711	+	73697	73981	73877	73981	72861	73083	0.86,0.889	0.582,0.655	0.256	0.00197488	0.0384593
16107	A3SS	Lus10032130.g	chrscaffold42	-	1020676	1021320	1020676	1021169	1021618	1021652	1.0,1.0	0.838,0.474	0.344	1.38525e-06	0.000238248
16108	A3SS	Lus10032130.g	chrscaffold42	-	1021074	1021302	1021074	1021169	1021618	1021652	1.0,1.0	0.909,0.684	0.204	7.4276e-08	2.26381e-05
16147	A3SS	Lus10032047.g	chrscaffold42	+	647337	647576	647341	647576	647058	647253	0.745,1.0	0.493,0.493	0.38	0.000515108	0.0157535
16172	A3SS	Lus10031999.g	chrscaffold42	-	462281	462672	462281	462631	462848	465398	1.0,1.0	1.0,0.554	0.223	0.000468215	0.0148503
16173	A3SS	Lus10031999.g	chrscaffold42	-	462281	462679	462281	462631	462848	465398	1.0,1.0	1.0,0.592	0.204	0.000428332	0.0139296
16174	A3SS	Lus10031999.g	chrscaffold42	-	462281	462695	462281	462631	462848	465398	1.0,1.0	1.0,0.538	0.231	0.000484539	0.0151804
16175	A3SS	Lus10031999.g	chrscaffold42	-	462281	462751	462281	462631	462848	465398	1.0,1.0	1.0,0.467	0.266	0.000680705	0.0190381
16214	A3SS	Lus10033405.g	chrscaffold488	-	1186992	1187375	1186992	1187364	1187454	1187532	0.685,0.82	0.967,1.0	-0.231	2.48465e-07	6.32846e-05
16298	A3SS	Lus10035269.g	chrscaffold43	+	1616055	1616215	1616111	1616215	1615895	1615969	1.0,1.0	0.326,1.0	0.337	0.00258983	0.046013
16350	A3SS	Lus10029578.g	chrscaffold418	-	68017	68450	68017	68421	68801	69445	0.0,0.218	0.527,0.557	-0.433	0.000160471	0.00709173
16366	A3SS	Lus10029567.g	chrscaffold418	+	22862	23255	22893	23255	22668	22787	0.0,0.0	0.106,0.453	-0.28	0.000156253	0.00697929
16532	A3SS	Lus10029792.g	chrscaffold416	-	20257	20702	20257	20654	20771	20911	1.0,0.0	1.0,1.0	-0.5	0.00224885	0.0416861
16677	A3SS	Lus10019555.g	chrscaffold411	+	389832	389930	389852	389930	389282	389503	0.064,0.414	0.0,0.0	0.239	0.00205012	0.0393128
16679	A3SS	Lus10019546.g	chrscaffold411	-	39527	39771	39527	39763	39864	39893	0.624,0.835	1.0,1.0	-0.27	9.46493e-06	0.000985408
16738	A3SS	Lus10014622.g	chrscaffold398	+	41386	41467	41410	41467	41255	41332	0.0,1.0	1.0,0.463	-0.232	0.00280305	0.048621
16747	A3SS	Lus10006153.g	chrscaffold391	+	240327	240444	240371	240444	239813	239912	1.0,1.0	0.514,1.0	0.243	0.000322633	0.0116116
16776	A3SS	Lus10007180.g	chrscaffold383	+	120649	120784	120664	120784	120067	120400	0.621,0.232	0.0,0.154	0.349	3.79308e-05	0.00260375
16791	A3SS	Lus10000895.g	chrscaffold381	+	8614	8882	8813	8882	8428	8505	1.0,1.0	0.333,0.667	0.5	0.000162446	0.00716955
16797	A3SS	Lus10026457.g	chrscaffold380	+	775713	775863	775724	775863	775576	775632	0.583,0.677	1.0,1.0	-0.37	3.68924e-05	0.00256449
16806	A3SS	scaffold38.2	chrscaffold38	-	35929	36040	35929	36013	36605	36779	0.0,0.559	0.0,0.0	0.28	0.00188281	0.0371507
16852	A3SS	Lus10022466.g	chrscaffold38	-	662902	663150	662902	663018	663359	663710	1.0,1.0	0.834,0.761	0.203	0.00220912	0.0412477
16869	A3SS	Lus10022454.g	chrscaffold38	-	606993	607359	606993	607337	607427	607493	0.466,0.635	1.0,1.0	-0.45	9.56565e-05	0.00498699
16875	A3SS	Lus10031401.g	chrscaffold863	-	189164	189429	189164	189396	190003	190217	0.076,0.0	1.0,1.0	-0.962	2.90146e-12	5.69471e-09
16948	A3SS	Lus10019313.g	chrscaffold377	+	490926	491091	490930	491091	490697	490803	1.0,1.0	0.7,0.892	0.204	1.8545e-06	0.000293609
17088	A3SS	Lus10011792.g	chrscaffold610	+	165959	166035	165965	166035	165736	165872	1.0,1.0	1.0,0.121	0.44	0.0022339	0.0415244
17090	A3SS	Lus10011792.g	chrscaffold610	+	165965	166337	166154	166337	165736	165872	0.0,0.0	0.0,0.778	-0.389	0.00249311	0.0447602
17114	A3SS	Lus10028989.g	chrscaffold376	+	10822	11142	10825	11142	10227	10587	0.278,0.293	0.0,0.076	0.247	5.98503e-05	0.00359166
17248	A3SS	Lus10013276.g	chrscaffold372	-	397376	397485	397376	397479	397734	397772	1.0,0.546	1.0,1.0	-0.227	0.000649414	0.0185041
17250	A3SS	Lus10013272.g	chrscaffold372	+	376514	376851	376530	376851	376226	376377	0.0,0.0	0.141,0.601	-0.371	0.000121613	0.00593239
17349	A3SS	Lus10021629.g	chrscaffold208	-	76763	77151	76763	77143	77374	79290	1.0,1.0	0.684,0.532	0.392	2.24884e-06	0.000342624
17488	A3SS	Lus10015005.g	chrscaffold2022	-	443604	443819	443604	443720	444674	444786	0.286,0.145	0.474,0.427	-0.235	5.37199e-05	0.00332413
17512	A3SS	Lus10021698.g	chrscaffold208	+	583375	583552	583435	583552	583134	583260	0.94,0.851	0.655,0.62	0.258	0.00203004	0.0390625
17526	A3SS	Lus10015913.g	chrscaffold201	-	129483	129583	129483	129580	130595	131014	0.0,0.012	0.082,0.662	-0.366	0.00128592	0.0284712
17721	A3SS	Lus10020860.g	chrscaffold711	-	281437	281838	281437	281792	281906	282029	0.902,0.16	1.0,1.0	-0.469	0.000749377	0.0201159
17748	A3SS	Lus10030360.g	chrscaffold217	+	995219	995535	995346	995535	994997	995124	0.419,0.045	0.0,0.0	0.232	4.97877e-05	0.00315383
17759	A3SS	Lus10022337.g	chrscaffold225	-	757223	757477	757223	757469	757555	757638	0.587,0.0	0.655,1.0	-0.534	0.00045374	0.0145014
17782	A3SS	Lus10037608.g	chrscaffold196	+	719617	719748	719621	719748	719437	719509	0.0,0.327	0.745,1.0	-0.709	4.72175e-06	0.000605945
17840	A3SS	Lus10018811.g	chrscaffold22	-	629804	630295	629804	630221	630382	631303	0.0,0.0	1.0,1.0	-1	3.12725e-10	2.74589e-07
17953	A3SS	scaffold491.26	chrscaffold491	+	135647	135936	135833	135936	135382	135465	0.241,0.182	0.0,0.0	0.211	5.75586e-06	0.000708672
18105	A3SS	Lus10017544.g	chrscaffold1253	-	536630	537041	536630	537022	537124	537243	0.0,0.307	0.816,0.727	-0.618	1.60261e-05	0.00143358
18124	A3SS	Lus10042775.g	chrscaffold67	-	1987474	1987615	1987474	1987592	1987673	1987745	0.0,0.0	0.565,1.0	-0.782	7.36402e-05	0.00415047
18164	A3SS	Lus10031858.g	chrscaffold783	+	1065752	1065863	1065760	1065863	1065579	1065647	1.0,1.0	0.96,0.388	0.326	0.000266657	0.0102033
18263	A3SS	Lus10032660.g	chrscaffold140	+	1270662	1270765	1270683	1270765	1270523	1270599	0.74,0.778	0.961,1.0	-0.221	0.00138649	0.0299428
18312	A3SS	Lus10025315.g	chrscaffold339	-	628780	629001	628780	628827	629197	629364	0.9,1.0	0.721,0.667	0.256	0.000132424	0.00626732
18348	A3SS	scaffold177.73	chrscaffold177	+	161574	161666	161597	161666	160623	161496	0.943,1.0	0.776,0.371	0.398	1.72983e-05	0.00150699
18539	A3SS	Lus10023104.g	chrscaffold325	-	417797	417904	417797	417888	417964	418044	0.0,0.0	1.0,1.0	-1	2.85913e-09	1.61691e-06
18597	A3SS	Lus10016045.g	chrscaffold172	-	394942	395218	394942	395200	395298	395365	1.0,1.0	0.757,0.472	0.385	0.00217378	0.0407702
18620	A3SS	Lus10014931.g	chrscaffold2022	-	127278	127345	127278	127342	127502	127712	0.359,0.495	1.0,1.0	-0.573	3.24295e-08	1.17613e-05
18679	A3SS	Lus10006003.g	chrscaffold328	+	80278	80463	80283	80463	79946	80183	0.721,0.708	1.0,1.0	-0.286	0.00084816	0.0220713
18708	A3SS	Lus10027089.g	chrscaffold297	+	661108	661216	661139	661216	660377	660464	0.07,0.0	0.509,0.273	-0.356	9.81097e-05	0.00508312
18730	A3SS	Lus10018202.g	chrscaffold163	+	6934	7016	6949	7016	6632	6782	0.803,0.548	1.0,1.0	-0.325	0.000279513	0.0105398
18765	A3SS	scaffold33.117	chrscaffold33	+	654661	654950	654685	654950	654391	654583	0.716,0.838	0.33,0.261	0.481	6.23006e-08	2.01818e-05
18822	A3SS	Lus10031247.g	chrscaffold977	+	753868	754177	754084	754177	753628	753763	1.0,1.0	0.846,0.444	0.355	2.66568e-05	0.00205411
18823	A3SS	Lus10031247.g	chrscaffold977	+	753924	754177	754084	754177	753628	753763	1.0,1.0	0.935,0.655	0.205	0.000396082	0.0132025
18839	A3SS	Lus10039913.g	chrscaffold12	+	101159	101336	101240	101336	100563	100668	1.0,1.0	0.66,0.618	0.361	7.10389e-06	0.000817347
18903	A3SS	Lus10016570.g	chrscaffold279	+	605799	605919	605802	605919	605569	605719	0.296,0.62	0.774,1.0	-0.429	0.000488619	0.0152428
19008	A3SS	Lus10010968.g	chrscaffold286	-	378898	379350	378898	379344	379493	379735	0.92,1.0	0.828,0.49	0.301	0.00118243	0.0267477
19120	A3SS	Lus10031857.g	chrscaffold783	+	1060634	1060706	1060653	1060706	1060378	1060537	1.0,0.516	0.151,0.228	0.569	0.000716784	0.0195517
19212	A3SS	Lus10010265.g	chrscaffold161	-	306330	306719	306330	306377	306799	306876	0.0,0.0	0.043,0.6	-0.322	0.00115148	0.0263662
19240	A3SS	Lus10006382.g	chrscaffold1603	-	129531	129919	129531	129889	130003	130060	1.0,1.0	0.625,0.217	0.579	4.77865e-06	0.000610898
19250	A3SS	Lus10022943.g	chrscaffold355	+	39920	40044	39953	40044	39744	39829	0.147,0.0	0.338,0.53	-0.361	0.00242223	0.0439957
19363	A3SS	Lus10037029.g	chrscaffold31	+	1740721	1740833	1740727	1740833	1740565	1740611	1.0,1.0	0.49,0.194	0.658	3.22397e-07	7.68363e-05
19400	A3SS	Lus10037192.g	chrscaffold462	-	650260	650763	650260	650759	650853	652914	0.745,0.28	1.0,1.0	-0.488	8.20697e-06	0.000884181
19443	A3SS	Lus10024509.g	chrscaffold159	-	805283	805672	805283	805577	805799	805923	0.517,0.379	0.207,0.0	0.345	0.00208857	0.0397531
19446	A3SS	Lus10024509.g	chrscaffold159	-	805448	805709	805448	805577	805799	805923	0.788,0.753	0.275,0.5	0.383	0.00218694	0.0409415
19461	A3SS	Lus10031907.g	chrscaffold783	+	1298697	1298893	1298827	1298893	1298509	1298576	1.0,0.616	0.118,0.348	0.575	1.35423e-05	0.00127187
19573	A3SS	Lus10028321.g	chrscaffold413	+	81774	82159	82022	82159	81445	81560	0.429,0.444	0.8,1.0	-0.464	0.00155493	0.0326302
19626	A3SS	Lus10042892.g	chrscaffold67	-	2636606	2636646	2636606	2636635	2636748	2636883	0.893,0.669	1.0,1.0	-0.219	0.00017222	0.00748215
19645	A3SS	Lus10015558.g	chrscaffold860	+	558166	558443	558169	558443	557848	557992	0.412,0.0	0.0,0.0	0.206	0.00136844	0.0297261
19647	A3SS	Lus10015558.g	chrscaffold860	+	558169	558443	558250	558443	557848	557992	1.0,1.0	0.178,1.0	0.411	0.00268497	0.0473003
19753	A3SS	Lus10016009.g	chrscaffold172	+	214589	214946	214612	214946	214328	214506	0.565,0.464	0.284,0.198	0.273	0.000271147	0.0103395
19792	A3SS	Lus10040657.g	chrscaffold156	+	891828	891964	891833	891964	891654	891720	0.914,0.635	1.0,1.0	-0.226	0.000260579	0.0100514
19926	A3SS	Lus10029971.g	chrscaffold416	-	889373	889592	889373	889436	889741	889826	0.846,0.565	1.0,1.0	-0.294	8.83297e-05	0.00471554
19932	A3SS	Lus10011113.g	chrscaffold1558	+	147126	147187	147129	147187	146828	146911	1.0,1.0	0.815,0.662	0.262	0.00064231	0.0184009
19974	A3SS	Lus10001402.g	chrscaffold1851	+	82232	82514	82260	82514	82069	82140	1.0,1.0	1.0,0.296	0.352	0.00106726	0.0252733
19987	A3SS	scaffold1856.5	chrscaffold1856	+	16807	17020	16917	17020	16613	16747	1.0,1.0	0.854,0.731	0.208	7.75006e-06	0.000856253
19993	A3SS	scaffold1856.5	chrscaffold1856	+	16825	17020	16917	17020	16613	16747	1.0,1.0	0.878,0.721	0.201	9.64559e-06	0.000999487
20072	A3SS	Lus10029911.g	chrscaffold416	-	644771	644864	644771	644829	644959	645042	1.0,0.503	0.0,0.0	0.752	1.86887e-05	0.00159073
20144	A3SS	Lus10027446.g	chrscaffold96	+	379266	379389	379275	379389	379079	379188	0.541,0.0	1.0,1.0	-0.73	0.000123976	0.00602124
20147	A3SS	Lus10027446.g	chrscaffold96	+	379269	379389	379275	379389	379079	379188	0.627,0.828	1.0,1.0	-0.272	0.000335558	0.0118228
20169	A3SS	Lus10016863.g	chrscaffold153	+	321450	321617	321470	321617	320281	321317	0.398,0.0	0.726,1.0	-0.664	0.000322951	0.0116116
20173	A3SS	Lus10016863.g	chrscaffold153	+	321470	321617	321473	321617	320281	321317	1.0,1.0	0.495,0.495	0.505	0.000660944	0.0187049
20183	A3SS	scaffold507.3	chrscaffold507	+	134907	134949	134915	134949	134627	134809	0.798,0.959	0.765,0.436	0.278	0.0026091	0.0462323
20238	A3SS	Lus10007490.g	chrscaffold1519	-	98614	98779	98614	98762	98864	99561	1.0,1.0	0.753,0.826	0.211	9.75214e-07	0.000185937
20244	A3SS	Lus10028489.g	chrscaffold413	+	890514	890703	890678	890703	890350	890441	1.0,1.0	0.762,0.667	0.285	1.49955e-07	4.24017e-05
20245	A3SS	Lus10028489.g	chrscaffold413	+	890556	890703	890678	890703	890350	890441	1.0,1.0	0.717,0.687	0.298	1.54073e-07	4.28399e-05
20268	A3SS	Lus10011157.g	chrscaffold1558	+	359908	360093	359913	360093	359272	359330	0.0,0.772	1.0,1.0	-0.614	7.95594e-05	0.0043635
20315	A3SS	Lus10035445.g	chrscaffold151	+	1063704	1063977	1063810	1063977	1063317	1063635	1.0,1.0	0.745,0.745	0.255	0.000592708	0.0174394
20316	A3SS	Lus10035445.g	chrscaffold151	+	1070563	1070682	1070570	1070682	1070300	1070425	1.0,1.0	1.0,0.264	0.368	0.00277569	0.0484128
20416	A3SS	Lus10001200.g	chrscaffold728	-	24260	24504	24260	24493	24657	24803	0.554,1.0	1.0,1.0	-0.223	0.00125919	0.0280166
20468	A3SS	Lus10033278.g	chrscaffold488	+	406151	406233	406162	406233	405689	405828	1.0,1.0	1.0,0.509	0.246	0.000710159	0.0194542
20475	A3SS	Lus10009515.g	chrscaffold1007	-	350847	351037	350847	351005	351136	351199	0.654,0.507	0.404,0.214	0.272	0.000876325	0.0224919
20491	A3SS	Lus10035311.g	chrscaffold151	-	171865	172295	171865	172275	172379	172556	0.0,0.0	0.227,1.0	-0.614	0.000125663	0.00606782
20593	A3SS	Lus10039880.g	chrscaffold15	+	2046095	2046213	2046099	2046213	2045783	2045897	0.196,0.464	0.035,0.075	0.275	0.000332911	0.0117544
20631	A3SS	Lus10037833.g	chrscaffold196	-	1823159	1823344	1823159	1823242	1823419	1823575	0.963,0.852	0.459,0.821	0.267	0.00197023	0.0384212
20682	A3SS	Lus10014015.g	chrscaffold1247	-	5607	5717	5607	5708	5799	6205	0.823,0.739	1.0,1.0	-0.219	0.000316244	0.0114934
20704	A3SS	Lus10032842.g	chrscaffold127	+	853685	853767	853711	853767	853443	853595	0.657,0.847	1.0,1.0	-0.248	8.59547e-05	0.00464072
20867	A3SS	Lus10008697.g	chrscaffold1635	-	214446	214898	214446	214892	214994	215078	1.0,1.0	0.49,1.0	0.255	0.00101642	0.0245884
20944	A3SS	Lus10010725.g	chrscaffold94	-	212936	213082	212936	213031	213402	213567	0.848,0.735	0.234,0.301	0.524	6.25611e-13	1.89765e-09
20966	A3SS	Lus10019840.g	chrscaffold1491	-	280038	280395	280038	280311	280480	280548	0.793,1.0	0.413,0.39	0.495	0.000170359	0.00743032
21003	A3SS	Lus10015552.g	chrscaffold860	+	536933	537050	536942	537050	536795	536873	0.739,0.136	1.0,1.0	-0.562	6.12706e-06	0.000732744
21041	A3SS	Lus10036376.g	chrscaffold57	+	350125	350427	350144	350427	349957	350047	1.0,1.0	0.753,0.421	0.413	4.89278e-06	0.000620732
21045	A3SS	Lus10012455.g	chrscaffold149	+	281025	281525	281472	281525	280798	280937	1.0,0.412	1.0,1.0	-0.294	0.00269449	0.0474429
21073	A3SS	Lus10008967.g	chrscaffold1486	+	247681	248046	247961	248046	245008	247562	0.429,0.0	0.8,1.0	-0.685	0.000126464	0.00608012
21075	A3SS	Lus10008967.g	chrscaffold1486	+	247794	248046	247961	248046	245008	247562	0.529,0.0	0.789,1.0	-0.63	0.000661852	0.0187147
21076	A3SS	Lus10008967.g	chrscaffold1486	+	247798	248046	247961	248046	245008	247562	0.429,0.091	0.765,1.0	-0.623	0.000623692	0.0180004
21083	A3SS	Lus10008966.g	chrscaffold1486	+	242415	242573	242485	242573	242177	242264	0.531,0.731	1.0,1.0	-0.369	9.08159e-05	0.00480216
21112	A3SS	Lus10008218.g	chrscaffold157	-	102690	103077	102690	103046	103406	103508	0.453,1.0	1.0,1.0	-0.273	0.000249555	0.00971603
21126	A3SS	Lus10034154.g	chrscaffold292	+	1376927	1377296	1377030	1377296	1376531	1376743	1.0,1.0	0.654,0.786	0.28	1.77246e-05	0.0015401
21235	A3SS	Lus10000599.g	chrscaffold3030	-	43301	43800	43301	43379	44045	44415	0.375,0.455	1.0,0.667	-0.418	0.000260906	0.0100524
21269	A3SS	Lus10034637.g	chrscaffold9	+	1149162	1149409	1149167	1149409	1148869	1149080	1.0,1.0	0.708,0.721	0.286	9.2801e-05	0.00488391
21378	A3SS	Lus10025529.g	chrscaffold145	-	218887	219142	218887	218985	219516	219667	0.8,0.832	0.447,0.349	0.418	4.83213e-12	8.95717e-09
21454	A3SS	Lus10022173.g	chrscaffold342	-	659146	659360	659146	659177	659483	659580	1.0,1.0	0.882,0.226	0.446	3.38223e-05	0.00243215
21459	A3SS	Lus10037485.g	chrscaffold196	-	220593	221092	220593	221038	221646	221839	1.0,0.811	0.697,0.688	0.213	0.00157648	0.0329066
21519	A3SS	Lus10001245.g	chrscaffold1746	-	63347	63796	63347	63719	63899	64318	0.397,1.0	0.0,0.0	0.699	0.000239511	0.00944625
21520	A3SS	Lus10001245.g	chrscaffold1746	-	63347	63833	63347	63719	63899	64318	0.459,1.0	0.221,0.0	0.619	0.000143359	0.00659766
21526	A3SS	Lus10001245.g	chrscaffold1746	-	63347	63796	63347	63777	63899	64318	0.262,0.262	0.0,0.0	0.262	0.00241991	0.0439775
21527	A3SS	Lus10001245.g	chrscaffold1746	-	63347	63833	63347	63777	63899	64318	0.304,0.304	0.068,0.0	0.27	0.000229013	0.00916216
21528	A3SS	Lus10001245.g	chrscaffold1746	-	63347	63796	63347	63791	63899	64318	0.492,1.0	0.0,0.0	0.746	2.46703e-05	0.00193545
21529	A3SS	Lus10001245.g	chrscaffold1746	-	63347	63833	63347	63791	63899	64318	0.539,1.0	0.163,0.0	0.688	1.18555e-05	0.00116003
21544	A3SS	Lus10034787.g	chrscaffold66	-	452620	452935	452620	452740	453019	453079	1.0,1.0	0.677,0.556	0.383	2.66648e-06	0.000388514
21677	A3SS	Lus10024447.g	chrscaffold159	-	61463	61537	61463	61526	61607	61713	0.0,0.0	0.0,0.42	-0.21	0.000311879	0.0114102
21714	A3SS	Lus10027129.g	chrscaffold297	-	990038	990122	990038	990073	990214	990409	0.328,0.197	0.555,0.507	-0.269	1.51765e-06	0.000255746
21715	A3SS	Lus10027129.g	chrscaffold297	-	990038	990133	990038	990073	990214	990409	0.316,0.184	0.503,0.487	-0.245	1.27783e-05	0.00123226
21731	A3SS	Lus10030491.g	chrscaffold917	+	378998	379156	379047	379156	378745	378917	1.0,1.0	0.81,0.693	0.248	6.47341e-06	0.000760535
21770	A3SS	Lus10017197.g	chrscaffold117	+	110201	110500	110226	110500	109197	109658	0.533,0.0	0.0,0.0	0.267	0.000679066	0.0190241
21795	A3SS	Lus10039631.g	chrscaffold15	+	872361	872529	872366	872529	872092	872263	1.0,1.0	0.583,1.0	0.209	0.000717823	0.0195517
21820	A3SS	Lus10019843.g	chrscaffold1491	-	319564	319835	319564	319663	321310	321448	0.0,0.0	0.448,0.0	-0.224	0.00034336	0.0120149
21877	A3SS	Lus10012118.g	chrscaffold1186	-	93665	93862	93665	93855	93940	95946	0.69,0.896	1.0,1.0	-0.207	3.54423e-05	0.00251076
21942	A3SS	Lus10025573.g	chrscaffold145	-	455112	456162	455112	455183	456848	456906	0.333,0.273	1.0,1.0	-0.697	2.26447e-07	5.90284e-05
22108	A3SS	Lus10017448.g	chrscaffold1253	+	10862	11028	10899	11028	10690	10739	1.0,1.0	0.845,0.73	0.213	3.01126e-07	7.33384e-05
22206	A3SS	Lus10004509.g	chrscaffold406	-	31195	31437	31195	31420	31531	31618	0.529,1.0	1.0,0.976	-0.224	0.000375993	0.0127884
22273	A3SS	Lus10027767.g	chrscaffold1143	-	288474	288861	288474	288841	288936	289635	0.524,0.61	0.794,0.815	-0.238	0.00166166	0.0339932
22274	A3SS	Lus10027767.g	chrscaffold1143	-	288475	288841	288475	288811	288936	289635	0.495,0.517	0.187,0.128	0.349	1.44479e-05	0.00132801
22300	A3SS	Lus10007271.g	chrscaffold105	+	288641	288860	288666	288860	288507	288560	1.0,1.0	1.0,0.6	0.2	0.000850093	0.0220905
22306	A3SS	Lus10004866.g	chrscaffold1821	-	68204	68350	68204	68346	68445	68632	1.0,1.0	1.0,0.594	0.203	0.00271124	0.0476624
22382	A3SS	scaffold592.7	chrscaffold592	+	93884	94112	94067	94112	93453	93641	0.538,0.455	0.274,0.151	0.284	0.000175957	0.00760491
22383	A3SS	scaffold592.7	chrscaffold592	+	93884	94112	93976	94112	93722	93809	1.0,0.0	1.0,1.0	-0.5	0.00223992	0.0416131
22384	A3SS	scaffold592.7	chrscaffold592	+	93884	94112	94067	94112	93722	93809	0.194,0.379	0.714,0.643	-0.392	4.8326e-05	0.00309051
22385	A3SS	scaffold592.7	chrscaffold592	+	93976	94112	94067	94112	93722	93809	0.215,0.473	0.75,0.635	-0.349	0.00100586	0.0244618
22394	A3SS	Lus10028296.g	chrscaffold327	+	1092612	1092764	1092668	1092764	1091905	1092208	1.0,1.0	0.784,0.522	0.347	4.15119e-05	0.00276464
22400	A3SS	Lus10005996.g	chrscaffold114	-	184817	185297	184817	185283	186053	186500	0.646,1.0	0.478,0.281	0.443	0.000717572	0.0195517
22461	A3SS	Lus10015134.g	chrscaffold866	-	187410	187768	187410	187538	187881	188133	0.576,0.143	1.0,1.0	-0.641	1.27854e-06	0.000229354
22479	A3SS	Lus10033618.g	chrscaffold701	-	833292	833411	833292	833389	833527	833609	0.0,0.0	0.0,0.744	-0.372	0.00231067	0.0426662
22540	A3SS	Lus10002080.g	chrscaffold1302	+	102227	102298	102277	102298	101976	102123	1.0,1.0	1.0,0.5	0.25	0.000875934	0.0224919
22584	A3SS	Lus10017991.g	chrscaffold687	+	249599	249675	249602	249675	249175	249515	0.495,0.197	1.0,1.0	-0.654	5.03833e-07	0.000112825
22594	A3SS	Lus10008059.g	chrscaffold374	-	30058	30177	30058	30163	30265	30312	0.478,0.762	1.0,1.0	-0.38	3.44121e-06	0.00047446
22611	A3SS	Lus10023799.g	chrscaffold205	-	659167	659278	659167	659274	659552	659598	1.0,0.872	0.745,0.717	0.205	0.0020393	0.039175
22635	A3SS	Lus10039188.g	chrscaffold34	+	2017088	2017339	2017181	2017339	2016607	2016910	1.0,1.0	0.0,0.0	1	1.07964e-10	1.16204e-07
22637	A3SS	Lus10039188.g	chrscaffold34	+	2017181	2017339	2017213	2017339	2016607	2016910	0.0,0.0	0.236,0.793	-0.514	5.59409e-06	0.000696465
22661	A3SS	Lus10035713.g	chrscaffold464	+	1033883	1034300	1034229	1034300	1033666	1033704	0.545,0.611	0.938,1.0	-0.391	1.55814e-06	0.000261251
22679	A3SS	Lus10021261.g	chrscaffold1123	+	190478	190609	190489	190609	190169	190400	0.583,0.482	0.171,0.0	0.447	0.000956632	0.0238201
22710	A3SS	Lus10009626.g	chrscaffold169	+	131074	131376	131233	131376	128054	130940	1.0,0.0	1.0,1.0	-0.5	0.00119564	0.026937
22721	A3SS	Lus10019397.g	chrscaffold906	+	67985	68166	68007	68166	67589	67772	0.0,0.0	0.0,0.635	-0.318	0.00220172	0.0411325
22765	A3SS	Lus10025267.g	chrscaffold339	-	276256	276340	276256	276327	276428	276462	0.315,1.0	1.0,1.0	-0.343	0.00102972	0.0247437
22918	A3SS	Lus10032817.g	chrscaffold127	+	465138	465417	465187	465417	463514	464326	1.0,0.334	0.429,0.0	0.453	0.00166858	0.034114
22922	A3SS	Lus10032817.g	chrscaffold127	+	465187	465417	465190	465417	463514	464326	0.0,0.746	0.495,1.0	-0.375	0.00201912	0.0389973
22934	A3SS	Lus10018120.g	chrscaffold112	+	239182	239321	239225	239321	239006	239108	0.088,1.0	1.0,1.0	-0.456	0.0024744	0.0446206
22978	A3SS	Lus10021262.g	chrscaffold1123	-	192763	192858	192763	192806	192958	193029	1.0,0.722	0.514,0.735	0.236	0.000546561	0.0164887
23053	A3SS	Lus10029805.g	chrscaffold416	-	87214	87693	87214	87667	87994	88060	0.793,0.799	1.0,1.0	-0.204	3.80035e-05	0.00260375
23131	A3SS	Lus10021580.g	chrscaffold182	+	324220	324282	324223	324282	324052	324116	0.131,1.0	0.058,0.0	0.536	0.0011107	0.0258771
23167	A3SS	Lus10010202.g	chrscaffold587	-	251799	252271	251799	252067	252349	252460	1.0,1.0	0.1,0.158	0.871	3.74227e-09	1.98198e-06
23168	A3SS	Lus10010202.g	chrscaffold587	-	251799	252274	251799	252067	252349	252460	1.0,1.0	0.217,0.273	0.755	5.47764e-10	4.1538e-07
23170	A3SS	Lus10010202.g	chrscaffold587	-	251977	252070	251977	252067	252349	252460	1.0,1.0	0.14,0.269	0.795	2.62349e-10	2.36582e-07
23205	A3SS	Lus10000257.g	chrC8383337	-	761	961	761	927	1025	1175	1.0,0.449	0.449,0.259	0.371	0.000561277	0.0167557
23234	A3SS	Lus10000943.g	chrscaffold1098	+	52504	52626	52557	52626	52129	52253	0.964,1.0	1.0,0.544	0.21	0.00180416	0.0360466
23432	A3SS	Lus10037605.g	chrscaffold196	+	710508	710662	710512	710662	710211	710388	0.556,0.796	0.911,1.0	-0.279	0.000331892	0.0117544
23433	A3SS	Lus10037605.g	chrscaffold196	+	710974	711215	710977	711215	710489	710662	1.0,1.0	0.434,0.164	0.701	4.07676e-09	2.06099e-06
23462	A3SS	Lus10037162.g	chrscaffold462	+	472173	472503	472409	472503	471441	471631	0.5,1.0	0.25,0.333	0.459	0.0010434	0.0249511
23510	A3SS	Lus10001653.g	chrscaffold2252	+	83400	83518	83435	83518	82481	82588	1.0,0.403	1.0,1.0	-0.298	0.000915166	0.023168
23535	A3SS	Lus10016074.g	chrscaffold172	-	542753	543210	542753	543068	543475	543659	0.919,0.595	1.0,1.0	-0.243	0.000186249	0.00795697
23575	A3SS	Lus10005630.g	chrscaffold1721	+	130560	130735	130604	130735	130310	130361	0.0,0.0	0.134,0.607	-0.37	0.000126432	0.00608012
23583	A3SS	Lus10014353.g	chrscaffold275	+	507576	507701	507579	507701	506774	507365	1.0,1.0	0.567,0.14	0.647	1.19164e-06	0.000217268
23734	A3SS	Lus10006145.g	chrscaffold141	-	225750	225859	225750	225836	226129	226329	0.839,1.0	0.722,0.394	0.361	0.000734076	0.0197685
23737	A3SS	Lus10005908.g	chrscaffold26	-	58182	58543	58182	58510	58625	58812	0.45,0.621	1.0,1.0	-0.465	0.000442684	0.0142564
23738	A3SS	Lus10005908.g	chrscaffold26	-	58182	58553	58182	58510	58625	58812	0.7,0.608	1.0,1.0	-0.346	0.00114788	0.0263662
23771	A3SS	Lus10040015.g	chrscaffold12	-	1436333	1436399	1436333	1436383	1436633	1436687	1.0,1.0	0.709,0.741	0.275	3.73774e-09	1.98198e-06
23802	A3SS	Lus10030147.g	chrscaffold19	-	1207760	1208075	1207760	1208052	1208508	1208638	1.0,1.0	0.464,0.0	0.768	7.97196e-06	0.000869256
23803	A3SS	Lus10030147.g	chrscaffold19	-	1207760	1208088	1207760	1208052	1208508	1208638	1.0,1.0	0.0,0.0	1	2.37625e-09	1.41582e-06
23880	A3SS	scaffold156.232	chrscaffold156	+	1717834	1718398	1718074	1718398	1717518	1717718	0.559,0.56	0.325,0.273	0.261	0.000335402	0.0118228
23881	A3SS	Lus10004753.g	chrscaffold2057	-	171718	171881	171718	171860	172009	172071	0.18,0.226	0.0,0.0	0.203	0.00078422	0.0208151
23886	A3SS	Lus10013832.g	chrscaffold618	-	194558	194907	194558	194893	194982	195108	0.646,0.478	0.092,0.0	0.516	0.000501192	0.0154412
23932	A3SS	Lus10038817.g	chrscaffold34	-	400826	401210	400826	401205	401293	402232	0.708,0.871	0.492,0.0	0.543	1.92865e-05	0.00161687
23952	A3SS	Lus10006828.g	chrscaffold1356	-	9071	9273	9071	9150	9342	9524	1.0,1.0	0.401,0.385	0.607	1.23838e-10	1.29124e-07
24005	A3SS	Lus10023484.g	chrscaffold1216	+	424518	424788	424698	424788	424321	424451	0.143,0.0	0.714,1.0	-0.785	7.29859e-07	0.000146811
24051	A3SS	Lus10029507.g	chrscaffold55	-	496161	496616	496161	496571	497125	497195	0.843,0.161	1.0,1.0	-0.498	5.03143e-05	0.00317351
24111	A3SS	Lus10041295.g	chrscaffold280	-	1819390	1819517	1819390	1819487	1819609	1819700	0.789,0.546	0.905,1.0	-0.285	0.000133567	0.00628576
24121	A3SS	Lus10039405.g	chrscaffold33	-	1290460	1290737	1290460	1290539	1290838	1290921	0.333,0.0	1.0,1.0	-0.834	1.2351e-06	0.000222759
24265	A3SS	Lus10040937.g	chrscaffold280	+	226480	226522	226492	226522	226290	226376	1.0,1.0	0.625,0.435	0.47	6.23029e-06	0.000739786
24421	A3SS	Lus10032580.g	chrscaffold140	+	847345	847460	847360	847460	846805	847253	0.864,1.0	0.0,0.185	0.839	1.75151e-08	7.04107e-06
24460	A3SS	Lus10027696.g	chrscaffold2	+	897270	897692	897299	897692	897020	897156	0.0,0.0	1.0,1.0	-1	5.12411e-11	5.89556e-08
24543	A3SS	Lus10032638.g	chrscaffold140	-	1154608	1154781	1154608	1154778	1155231	1155347	0.329,0.0	0.746,1.0	-0.709	1.12411e-06	0.000207222
24544	A3SS	Lus10032638.g	chrscaffold140	-	1155729	1155860	1155729	1155850	1155933	1156228	1.0,1.0	0.789,0.652	0.279	5.56029e-05	0.00341038
24586	A3SS	Lus10027941.g	chrscaffold1143	+	1065701	1067097	1066828	1067097	1065509	1065582	0.92,1.0	0.714,0.613	0.296	3.261e-05	0.00235512
24592	A3SS	Lus10001801.g	chrscaffold648	-	32944	33231	32944	33000	33319	33369	0.951,1.0	0.617,0.744	0.295	9.4548e-07	0.000182352
24689	A3SS	Lus10017325.g	chrscaffold511	+	100551	100881	100562	100881	100181	100462	0.651,1.0	0.651,0.0	0.5	0.0011236	0.0260194
24700	A3SS	Lus10011268.g	chrscaffold1037	-	12917	13414	12917	13402	13562	13595	0.735,1.0	0.442,0.526	0.383	0.00148291	0.0314356
24701	A3SS	Lus10011268.g	chrscaffold1037	-	12917	13463	12917	13402	13562	13595	0.415,1.0	0.092,0.0	0.661	7.63607e-06	0.000846462
24738	A3SS	Lus10002915.g	chrscaffold3059	-	71964	72064	71964	72049	72176	72248	1.0,1.0	0.476,1.0	0.262	0.000874307	0.0224772
24761	A3SS	Lus10032895.g	chrscaffold51	+	92987	93178	93106	93178	92746	92807	1.0,0.714	0.0,0.455	0.629	0.000197289	0.00828019
24784	A3SS	Lus10005169.g	chrscaffold485	+	43947	44077	44040	44077	43648	43749	1.0,0.95	0.739,0.561	0.325	2.40699e-11	3.21246e-08
24831	A3SS	Lus10015918.g	chrscaffold201	+	275621	275978	275891	275978	275096	275210	0.263,0.212	0.486,0.517	-0.264	0.000668437	0.0188212
24847	A3SS	Lus10021854.g	chrscaffold164	-	332312	332465	332312	332403	332771	333065	1.0,0.414	0.136,0.261	0.508	0.000775034	0.0206218
24893	A3SS	scaffold140.156	chrscaffold140	+	1189362	1189511	1189480	1189511	1188362	1189175	1.0,1.0	0.358,1.0	0.321	0.00103085	0.0247448
24915	A3SS	Lus10017923.g	chrscaffold116	+	527540	527873	527584	527873	526947	527040	0.205,0.403	0.114,0.0	0.247	0.00067057	0.0188653
24939	A3SS	Lus10021398.g	chrscaffold612	-	83511	83580	83511	83575	83670	83711	0.0,0.069	0.462,0.367	-0.38	5.64333e-07	0.00012227
24998	A3SS	Lus10041235.g	chrscaffold280	-	1548475	1548757	1548475	1548561	1549256	1549605	0.333,0.25	0.0,0.111	0.236	0.00124724	0.0278363
25090	A3SS	Lus10017787.g	chrscaffold14	-	238993	239192	238993	239162	239341	239589	0.294,0.526	0.0,0.0	0.41	6.03529e-06	0.000727426
25116	A3SS	Lus10006992.g	chrscaffold1004	-	276512	276668	276512	276627	276765	276825	1.0,1.0	0.662,0.0	0.669	2.62684e-06	0.000386111
25160	A3SS	Lus10008719.g	chrscaffold1635	-	311763	311869	311763	311860	312078	312159	0.0,0.239	0.239,0.557	-0.279	0.00233753	0.0428727
25175	A3SS	Lus10033295.g	chrscaffold488	-	490568	490958	490568	490942	492038	492292	0.0,0.644	1.0,1.0	-0.678	0.000187991	0.00801085
25199	A3SS	Lus10021315.g	chrscaffold1123	-	501019	501283	501019	501160	501371	501484	0.057,0.091	0.222,0.523	-0.298	0.00279221	0.048621
25247	A3SS	Lus10014536.g	chrscaffold107	+	173162	173245	173193	173245	172847	172883	1.0,1.0	0.695,0.231	0.537	2.1569e-06	0.000334731
25253	A3SS	Lus10033985.g	chrscaffold292	-	362393	362871	362393	362724	362947	363281	1.0,1.0	0.348,0.905	0.373	5.75163e-05	0.00350199
25284	A3SS	Lus10039855.g	chrscaffold15	+	1927513	1927656	1927518	1927656	1927324	1927422	0.575,0.392	0.893,0.957	-0.442	0.000473934	0.0149389
25311	A3SS	Lus10031687.g	chrscaffold783	+	212726	213145	213077	213145	211841	212064	0.25,1.0	1.0,1.0	-0.375	0.00109368	0.0256584
25312	A3SS	Lus10031687.g	chrscaffold783	+	212777	213145	213077	213145	211841	212064	0.143,1.0	1.0,1.0	-0.428	0.000961196	0.0238981
25483	A3SS	scaffold112.9	chrscaffold112	-	243730	244187	243730	244145	244304	244696	0.494,0.824	1.0,1.0	-0.341	0.000154732	0.00693736
25503	A3SS	Lus10009560.g	chrscaffold1331	+	216645	216805	216653	216805	216389	216554	0.0,0.0	0.275,0.137	-0.206	2.43456e-05	0.00192037
25518	A3SS	Lus10042484.g	chrscaffold123	+	2373979	2374175	2373983	2374175	2373444	2373671	1.0,1.0	0.811,0.754	0.218	1.47948e-05	0.00134876
25539	A3SS	scaffold137.6	chrscaffold137	-	127848	128254	127848	128228	128983	129652	0.0,0.63	0.719,1.0	-0.544	0.000471139	0.0149146
25540	A3SS	scaffold137.6	chrscaffold137	-	127848	128293	127848	128228	128983	129652	0.0,0.41	0.537,1.0	-0.564	0.000719019	0.0195684
25561	A3SS	Lus10030302.g	chrscaffold217	-	635537	635971	635537	635843	636724	637083	1.0,0.564	1.0,1.0	-0.218	0.000985955	0.0242124
25585	A3SS	Lus10013086.g	chrscaffold242	+	128972	129301	128982	129301	128708	128847	0.484,0.158	0.775,0.894	-0.514	0.000129995	0.0062134
25594	A3SS	Lus10018948.g	chrscaffold103	-	675989	676131	675989	676103	676192	676291	0.0,0.0	0.0,0.457	-0.229	0.000606624	0.0176312
25639	A3SS	Lus10014891.g	chrscaffold147	+	409810	409870	409814	409870	409603	409701	0.872,0.661	1.0,1.0	-0.234	0.000698641	0.0192773
25641	A3SS	Lus10014891.g	chrscaffold147	+	410825	410937	410835	410937	410641	410742	0.0,0.0	0.219,0.484	-0.351	3.54219e-05	0.00251076
25779	A3SS	Lus10022161.g	chrscaffold342	-	369942	370113	369942	370108	370194	370294	0.892,0.807	0.492,0.392	0.408	0.00114154	0.0263043
25933	A3SS	scaffold1035.56	chrscaffold1035	+	325072	325181	325084	325181	324785	324987	0.607,0.649	1.0,1.0	-0.372	0.000313486	0.0114439
25987	A3SS	Lus10028637.g	chrscaffold346	+	517855	517944	517903	517944	517680	517786	0.232,0.883	1.0,1.0	-0.443	0.000146969	0.00673272
26019	A3SS	scaffold1721.27	chrscaffold1721	+	92643	93084	92772	93084	92042	92346	1.0,1.0	1.0,0.0	0.5	0.00288239	0.0496253
26034	A3SS	Lus10034993.g	chrscaffold29	-	1293684	1293824	1293684	1293793	1294640	1294718	0.216,0.0	0.623,1.0	-0.704	4.45097e-05	0.00289495
26035	A3SS	Lus10034993.g	chrscaffold29	-	1293684	1293860	1293684	1293793	1294640	1294718	0.315,0.0	0.805,1.0	-0.745	3.97263e-05	0.00267779
26039	A3SS	Lus10004009.g	chrscaffold1155	-	74718	74813	74718	74798	74909	75002	1.0,0.769	0.209,0.645	0.458	0.000987115	0.0242124
26040	A3SS	Lus10004009.g	chrscaffold1155	-	74718	74816	74718	74813	74909	75002	0.0,0.329	1.0,1.0	-0.836	1.91495e-05	0.00161687
26057	A3SS	Lus10002603.g	chrscaffold2717	+	10332	10643	10566	10643	9594	9842	1.0,1.0	0.667,0.571	0.381	0.000480706	0.0151029
26101	A3SS	Lus10007254.g	chrscaffold105	+	88543	88819	88674	88819	87811	87918	1.0,0.166	1.0,1.0	-0.417	0.00148294	0.0314356
26102	A3SS	Lus10007254.g	chrscaffold105	+	88546	88819	88674	88819	87811	87918	1.0,0.252	1.0,1.0	-0.374	0.000988284	0.0242124
26103	A3SS	Lus10007254.g	chrscaffold105	+	88636	88819	88699	88819	88105	88482	0.652,0.738	1.0,1.0	-0.305	0.00158743	0.0329801
26122	A3SS	Lus10005199.g	chrscaffold104	+	111013	111229	111049	111229	110478	110511	1.0,0.729	0.0,0.0	0.865	3.71961e-10	3.02704e-07
26128	A3SS	Lus10005199.g	chrscaffold104	+	111318	111454	111342	111454	111043	111229	0.392,1.0	0.0,0.0	0.696	4.11e-05	0.00274268
26133	A3SS	Lus10005199.g	chrscaffold104	+	111325	111588	111342	111588	111043	111229	0.574,1.0	0.0,0.0	0.787	2.68697e-06	0.000389798
26145	A3SS	Lus10005808.g	chrscaffold24	+	163814	163909	163838	163909	163595	163728	0.0,0.244	0.6,0.281	-0.319	0.000327764	0.0117329
26229	A3SS	Lus10036222.g	chrscaffold27	+	231681	231942	231747	231942	231507	231561	1.0,1.0	0.764,0.548	0.344	2.35033e-06	0.000354847
26269	A3SS	Lus10018371.g	chrscaffold251	-	110458	110645	110458	110641	110727	110742	0.0,0.14	0.661,0.245	-0.383	0.00214781	0.0404651
26411	A3SS	Lus10022077.g	chrscaffold87	-	746747	746887	746747	746884	747321	747426	0.0,0.0	0.0,0.45	-0.225	0.00262142	0.046352
26511	A3SS	Lus10003389.g	chrscaffold1068	-	80904	81334	80904	81329	81445	84493	0.0,0.0	0.13,0.492	-0.311	6.55907e-05	0.00383275
26603	A3SS	Lus10033791.g	chrscaffold222	+	273087	273519	273166	273519	272471	272534	1.0,1.0	0.782,0.797	0.21	0.000110334	0.00555265
26624	A3SS	Lus10005097.g	chrscaffold1311	+	141183	141650	141188	141650	140540	140910	0.0,0.492	1.0,1.0	-0.754	1.66175e-05	0.00147071
26636	A3SS	Lus10009118.g	chrscaffold1536	-	71167	71397	71167	71319	71790	71920	1.0,1.0	0.922,0.549	0.264	8.5722e-05	0.00463566
26685	A3SS	scaffold257.21	chrscaffold257	-	605446	605691	605446	605509	605800	606029	1.0,1.0	1.0,0.455	0.272	0.00159982	0.0331963
26686	A3SS	scaffold257.21	chrscaffold257	-	605446	605691	605446	605554	605800	606029	1.0,1.0	0.354,1.0	0.323	0.000449206	0.0143979
26935	A3SS	Lus10014368.g	chrscaffold176	+	61083	61455	61086	61455	60430	60639	0.0,0.424	0.0,0.0	0.212	0.000330452	0.0117544
27094	A3SS	Lus10019875.g	chrscaffold1491	-	451796	451950	451796	451934	452007	452100	0.0,0.52	0.0,0.0	0.26	0.00163676	0.0336282
27130	A3SS	Lus10023787.g	chrscaffold205	+	416431	416734	416584	416734	416107	416192	0.091,0.234	0.538,0.391	-0.302	0.00205404	0.0393654
27133	A3SS	Lus10023787.g	chrscaffold205	+	416584	417154	416951	417154	416107	416192	0.833,1.0	0.5,0.538	0.397	0.000984301	0.0242124
27173	A3SS	Lus10020435.g	chrscaffold44	-	156069	156434	156069	156424	156503	156610	0.0,1.0	0.0,0.0	0.5	0.00104747	0.024982
27205	A3SS	Lus10032546.g	chrscaffold140	-	682105	682272	682105	682268	682505	682682	1.0,1.0	0.709,0.661	0.315	0.000225233	0.00909823
27332	A3SS	Lus10042779.g	chrscaffold67	-	2012160	2012440	2012160	2012401	2013083	2013196	1.0,1.0	0.826,0.209	0.483	2.06575e-05	0.00169256
27333	A3SS	Lus10042779.g	chrscaffold67	-	2012311	2012446	2012311	2012401	2013083	2013196	1.0,1.0	0.729,0.585	0.343	7.31846e-06	0.000825516
27370	A3SS	Lus10000358.g	chrscaffold581	+	3688	4137	3881	4137	2801	2881	1.0,1.0	0.0,1.0	0.5	0.000919269	0.0232366
27413	A3SS	Lus10009430.g	chrscaffold981	-	88468	88904	88468	88888	89039	90182	0.656,0.475	1.0,1.0	-0.434	2.4501e-05	0.00192807
27505	A3SS	scaffold15.158	chrscaffold15	+	593170	593290	593223	593290	592778	593097	1.0,0.76	0.596,0.282	0.441	0.000926081	0.0233734
27587	A3SS	Lus10008753.g	chrscaffold13	+	210701	210821	210738	210821	210142	210354	1.0,1.0	0.902,0.616	0.241	0.000129626	0.0062134
27595	A3SS	Lus10015220.g	chrscaffold924	+	4166	4289	4186	4289	3703	3785	0.0,0.0	0.37,0.37	-0.37	2.0089e-05	0.00165913
27627	A3SS	scaffold306.6	chrscaffold306	-	117928	118208	117928	118200	119330	119631	0.095,0.275	0.74,1.0	-0.685	1.06464e-05	0.00107972
27635	A3SS	Lus10011091.g	chrscaffold1558	-	7712	8192	7712	8160	8283	8396	0.084,0.0	0.215,0.292	-0.211	0.00277367	0.0484029
27650	A3SS	Lus10043105.g	chrscaffold25	+	1190827	1190953	1190842	1190953	1190545	1190703	1.0,0.0	1.0,1.0	-0.5	0.000651892	0.0185431
27742	A3SS	Lus10036924.g	chrscaffold31	-	1245113	1245554	1245113	1245202	1245730	1246075	1.0,1.0	0.474,1.0	0.263	0.000984764	0.0242124
27767	A3SS	Lus10016372.g	chrscaffold179	-	257499	257704	257499	257587	257838	258009	0.255,0.466	0.017,0.174	0.265	6.08998e-05	0.00364155
27769	A3SS	Lus10016372.g	chrscaffold179	-	258610	258800	258610	258790	258882	258964	0.19,0.422	0.09,0.0	0.261	0.000301259	0.0111687
28005	A3SS	Lus10042190.g	chrscaffold123	-	1130745	1130983	1130745	1130857	1131242	1131344	0.549,1.0	1.0,1.0	-0.226	0.000300373	0.0111482
28087	A3SS	Lus10042294.g	chrscaffold123	-	1596689	1596979	1596689	1596941	1597698	1597769	0.577,0.347	0.772,0.661	-0.255	0.00145167	0.0309911
28157	A3SS	scaffold1721.14	chrscaffold1721	-	215891	215964	215891	215960	216900	217574	0.506,0.47	0.215,0.175	0.293	4.12727e-07	9.36806e-05
28160	A3SS	scaffold1721.14	chrscaffold1721	-	216900	217098	216900	216972	217247	217513	0.494,0.457	0.279,0.047	0.312	0.000122355	0.00595118
28218	A3SS	Lus10041995.g	chrscaffold123	-	273331	273830	273331	273789	273897	274162	1.0,1.0	0.44,0.758	0.401	0.00189949	0.0374135
28258	A3SS	Lus10018566.g	chrscaffold1308	-	346263	346349	346263	346304	346738	346742	1.0,1.0	1.0,0.561	0.22	0.00190268	0.0374152
28312	A3SS	Lus10003676.g	chrscaffold912	+	102481	102852	102654	102852	102139	102208	0.25,1.0	1.0,1.0	-0.375	0.00109505	0.0256584
28320	A3SS	Lus10042864.g	chrscaffold67	+	2469259	2469463	2469337	2469463	2468805	2469184	1.0,1.0	0.18,0.798	0.511	9.98123e-06	0.00102472
28451	A3SS	Lus10040859.g	chrscaffold156	+	1867576	1867686	1867581	1867686	1867393	1867483	0.246,0.153	0.0,0.0	0.2	1.46131e-05	0.00133584
28496	A3SS	Lus10039334.g	chrscaffold33	+	618563	618691	618565	618691	618389	618470	0.747,0.497	1.0,1.0	-0.378	0.0021713	0.0407468
28548	A3SS	Lus10039272.g	chrscaffold33	-	280058	280543	280058	280531	280633	280744	0.316,0.0	1.0,1.0	-0.842	1.32645e-07	3.84854e-05
28549	A3SS	Lus10039272.g	chrscaffold33	-	280396	280534	280396	280531	280633	280744	0.662,0.595	1.0,1.0	-0.371	0.000495379	0.0153855
28570	A3SS	Lus10018962.g	chrscaffold138	+	145457	145543	145463	145543	144872	145367	1.0,1.0	0.49,0.49	0.51	1.26212e-05	0.00122063
28583	A3SS	Lus10030917.g	chrscaffold373	+	1231376	1231585	1231385	1231585	1231127	1231223	0.688,0.611	1.0,1.0	-0.351	2.63416e-05	0.00204399
28651	A3SS	Lus10007064.g	chrscaffold772	-	49727	50073	49727	49805	50142	50822	1.0,1.0	0.4,0.571	0.514	2.58495e-06	0.000383268
28688	A3SS	Lus10017449.g	chrscaffold1253	+	16596	16741	16615	16741	15824	15855	0.816,1.0	0.47,0.608	0.369	0.000304465	0.01125
28731	A3SS	Lus10041792.g	chrscaffold272	-	1786185	1786306	1786185	1786295	1786381	1786477	0.0,0.0	0.399,0.651	-0.525	2.92172e-07	7.16809e-05
28756	A3SS	Lus10018988.g	chrscaffold138	+	428977	429060	429027	429060	428814	428865	0.428,0.692	1.0,1.0	-0.44	3.88437e-05	0.00265043
28796	A3SS	Lus10017568.g	chrscaffold1253	+	656438	656639	656457	656639	656207	656349	1.0,1.0	0.674,0.499	0.413	1.56007e-05	0.00140684
28809	A3SS	Lus10023412.g	chrscaffold1216	+	73183	73400	73286	73400	72385	72595	0.885,0.747	0.429,0.49	0.357	0.00142156	0.0305028
28822	A3SS	Lus10005365.g	chrscaffold228	-	111620	111664	111620	111660	111737	111903	0.898,0.796	0.394,0.327	0.486	0.00164188	0.0336712
28836	A3SS	Lus10025814.g	chrscaffold605	-	502729	502966	502729	502837	503042	504601	0.226,0.3	0.053,0.0	0.237	1.62651e-06	0.00027
28971	A3SS	Lus10015981.g	chrscaffold172	+	63058	63495	63092	63495	62739	62894	0.0,0.0	0.305,0.289	-0.297	2.82168e-05	0.00213894
29032	A3SS	Lus10039527.g	chrscaffold15	+	266826	267203	267095	267203	266154	266227	0.2,0.0	0.636,1.0	-0.718	1.34024e-06	0.00023536
29039	A3SS	scaffold349.105	chrscaffold349	+	752284	752610	752287	752610	751593	751749	0.774,0.943	0.662,0.595	0.23	0.00212585	0.0402331
29054	A3SS	Lus10039535.g	chrscaffold15	-	332066	332544	332066	332182	332956	333045	1.0,1.0	0.831,0.676	0.246	3.17661e-06	0.000443476
29055	A3SS	Lus10039535.g	chrscaffold15	-	332066	332525	332066	332182	332956	333073	1.0,1.0	0.706,0.571	0.362	1.00936e-06	0.000189711
29060	A3SS	Lus10039535.g	chrscaffold15	-	332462	332931	332462	332544	333173	333270	0.429,0.2	1.0,1.0	-0.685	1.31801e-05	0.00126008
29191	A3SS	scaffold380.18	chrscaffold380	+	315182	315656	315464	315656	314757	315069	0.802,0.705	0.477,0.554	0.238	1.06916e-08	4.81818e-06
29215	A3SS	Lus10005109.g	chrscaffold1311	-	192965	193323	192965	193043	193720	193903	1.0,1.0	0.333,0.625	0.521	1.08622e-06	0.000201349
29305	A3SS	Lus10016051.g	chrscaffold172	+	447700	447826	447716	447826	447257	447330	1.0,1.0	0.513,1.0	0.244	0.00108916	0.0256102
29318	A3SS	Lus10020882.g	chrscaffold711	+	399386	399552	399415	399552	398855	399147	0.909,0.0	0.0,0.0	0.455	0.00225105	0.0417039
29387	A3SS	C8339529.1	chrC8339529	+	808	926	820	926	511	725	0.0,0.0	0.188,0.772	-0.48	6.42841e-06	0.000757917
29391	A3SS	Lus10040360.g	chrscaffold86	-	1511640	1511800	1511640	1511796	1511884	1511948	0.953,0.949	0.72,0.736	0.223	5.49727e-05	0.00338417
29428	A3SS	Lus10036884.g	chrscaffold31	-	1078663	1079124	1078663	1078993	1079882	1080801	0.691,0.885	1.0,1.0	-0.212	5.30863e-05	0.00329847
29439	A3SS	Lus10031246.g	chrscaffold977	+	749249	749544	749476	749544	748799	749146	1.0,1.0	0.448,1.0	0.276	0.000677661	0.0190167
29478	A3SS	Lus10020378.g	chrscaffold641	+	624518	624606	624534	624606	623695	623818	0.53,0.601	0.091,0.311	0.364	0.000817387	0.0215086
29527	A3SS	Lus10031152.g	chrscaffold977	-	279870	280265	279870	280039	280659	280765	0.714,0.0	1.0,1.0	-0.643	3.1632e-05	0.00231625
29628	A3SS	Lus10003467.g	chrscaffold80	-	56415	56552	56415	56529	56883	57118	0.193,0.245	0.9,0.464	-0.463	0.000199012	0.00833152
29738	A3SS	Lus10009295.g	chrscaffold318	+	162974	163162	163020	163162	162476	162631	0.0,0.0	0.505,1.0	-0.752	7.68865e-05	0.00426854
29748	A3SS	Lus10011044.g	chrscaffold1035	-	299260	299736	299260	299731	299833	299911	1.0,0.772	0.492,0.392	0.444	4.90893e-05	0.00313091
29758	A3SS	Lus10012176.g	chrscaffold1186	+	311921	312311	312111	312311	310946	311344	0.0,0.467	0.02,0.0	0.224	0.00181308	0.0361165
29885	A3SS	Lus10028694.g	chrscaffold346	+	886130	886236	886156	886236	885955	886018	1.0,1.0	0.0,0.719	0.641	1.86883e-06	0.000294129
29951	A3SS	Lus10012191.g	chrscaffold1186	-	386254	386611	386254	386467	386965	387208	1.0,1.0	0.0,1.0	0.5	0.00242791	0.0440749
30011	A3SS	Lus10036988.g	chrscaffold31	-	1517175	1517630	1517175	1517624	1517749	1517791	0.0,0.194	0.562,0.852	-0.61	7.78953e-06	0.000857773
30062	A3SS	Lus10002694.g	chrscaffold1347	-	122644	123104	122644	122935	123248	123314	1.0,1.0	0.571,1.0	0.215	0.000420442	0.0137905
30106	A3SS	Lus10032625.g	chrscaffold140	+	1093273	1093446	1093277	1093446	1092530	1092736	0.0,0.118	0.206,0.418	-0.253	0.00112266	0.0260194
30139	A3SS	Lus10037299.g	chrscaffold462	+	1203208	1203611	1203540	1203611	1202993	1203031	0.771,0.5	1.0,0.882	-0.306	0.00244776	0.044242
30296	A3SS	Lus10008846.g	chrscaffold312	+	319279	319751	319612	319751	318822	319202	0.143,0.0	0.889,0.5	-0.623	5.82779e-06	0.000712271
30353	A3SS	Lus10037331.g	chrscaffold462	-	1357070	1357262	1357070	1357235	1357646	1357692	0.165,0.105	0.465,0.23	-0.213	0.00139344	0.0300539
30381	A3SS	Lus10017750.g	chrscaffold212	-	262605	262867	262605	262783	262966	263089	0.472,1.0	1.0,1.0	-0.264	0.00145175	0.0309911
30431	A3SS	scaffold215.7	chrscaffold215	-	85705	86152	85705	86073	86253	86353	0.14,0.797	1.0,1.0	-0.531	6.52972e-05	0.00382229
30432	A3SS	scaffold215.7	chrscaffold215	-	85989	86160	85989	86073	86253	86353	0.24,0.716	1.0,1.0	-0.522	1.44146e-05	0.00132801
30451	A3SS	Lus10017070.g	chrscaffold216	-	55961	56058	55961	56011	56195	57160	1.0,1.0	0.761,0.814	0.213	3.19824e-05	0.00232489
30494	A3SS	Lus10017107.g	chrscaffold216	-	275154	275258	275154	275226	276124	276334	1.0,1.0	0.507,1.0	0.246	0.000594401	0.0174584
30531	A3SS	Lus10017165.g	chrscaffold216	+	595726	596010	595731	596010	595547	595612	1.0,1.0	0.922,0.629	0.224	0.000134505	0.00630321
30589	A3SS	Lus10032658.g	chrscaffold140	+	1263643	1263922	1263783	1263922	1263121	1263225	1.0,1.0	0.626,0.607	0.383	1.60084e-05	0.00143358
30596	A3SS	scaffold272.317	chrscaffold272	+	1946495	1946613	1946524	1946613	1945941	1946415	0.626,1.0	0.114,0.0	0.756	0.000135025	0.00631871
30606	A3SS	Lus10003640.g	chrscaffold571	-	137065	137443	137065	137244	137535	138578	0.55,0.625	0.886,0.875	-0.293	4.94342e-08	1.66957e-05
30629	A3SS	Lus10030264.g	chrscaffold217	-	489974	490376	489974	490325	490600	491685	0.157,0.271	1.0,1.0	-0.786	1.86563e-08	7.32336e-06
30648	A3SS	Lus10043058.g	chrscaffold25	-	917786	918167	917786	917876	918278	918357	0.895,0.25	1.0,1.0	-0.427	0.00207114	0.0395342
30737	A3SS	Lus10016970.g	chrscaffold315	-	100289	100527	100289	100472	100771	100838	0.0,0.0	0.369,0.305	-0.337	5.77155e-05	0.00350772
30777	A3SS	Lus10014458.g	chrscaffold218	-	84705	84932	84705	84918	85184	85323	1.0,1.0	0.785,0.186	0.514	1.06919e-05	0.00108105
30962	A3SS	Lus10003379.g	chrscaffold1068	+	34499	34583	34503	34583	34351	34417	1.0,1.0	0.307,0.245	0.724	1.20718e-09	7.74594e-07
30970	A3SS	Lus10017098.g	chrscaffold216	+	218211	218299	218221	218299	218050	218122	1.0,1.0	1.0,0.484	0.258	0.0020298	0.0390625
31013	A3SS	Lus10008234.g	chrscaffold157	+	238884	239371	239052	239371	238443	238542	0.647,1.0	0.333,0.217	0.548	0.00209971	0.0399196
31191	A3SS	Lus10005890.g	chrscaffold1158	-	205738	205867	205738	205828	205965	206033	1.0,0.665	0.254,0.464	0.474	0.000202203	0.00842287
31330	A3SS	Lus10011235.g	chrscaffold1376	-	306773	307128	306773	306869	307249	307329	0.583,0.765	0.256,0.067	0.512	1.37011e-05	0.0012734
31348	A3SS	Lus10015673.g	chrscaffold630	+	361390	361452	361395	361452	361266	361316	1.0,1.0	1.0,0.446	0.277	0.00138411	0.0299108
31479	A3SS	Lus10014009.g	chrscaffold820	+	531555	531704	531583	531704	531411	531473	1.0,0.574	0.483,0.055	0.518	0.00260808	0.0462323
31610	A3SS	scaffold678.5	chrscaffold678	+	109936	111290	111035	111290	109779	109836	1.0,1.0	0.882,0.579	0.27	0.000379636	0.0128598
31634	A3SS	Lus10007596.g	chrscaffold259	+	288824	288977	288896	288977	288327	288465	1.0,1.0	0.637,0.403	0.48	1.85672e-06	0.000293609
31727	A3SS	Lus10006996.g	chrscaffold2103	+	8779	9024	8816	9024	8417	8685	1.0,1.0	1.0,0.0	0.5	0.000821581	0.0215849
31886	A3SS	Lus10007397.g	chrscaffold243	-	295131	295626	295131	295620	295824	295932	1.0,1.0	0.841,0.698	0.231	0.000168999	0.00738675
31917	A3SS	scaffold578.2	chrscaffold578	+	18132	18606	18496	18606	17866	18028	0.964,1.0	0.744,0.813	0.204	2.06077e-05	0.00169256
31920	A3SS	scaffold578.2	chrscaffold578	+	18485	18606	18496	18606	17866	18028	0.848,1.0	0.344,0.566	0.469	0.000111553	0.00558034
31921	A3SS	scaffold578.2	chrscaffold578	+	18485	18606	18489	18606	18109	18259	1.0,1.0	0.687,0.814	0.25	0.000136439	0.00636701
31922	A3SS	scaffold578.2	chrscaffold578	+	18485	18606	18496	18606	18109	18259	0.092,0.072	0.242,0.566	-0.322	0.000417196	0.0137415
31923	A3SS	scaffold578.2	chrscaffold578	+	18489	18606	18496	18606	18109	18259	0.04,0.0	0.167,0.401	-0.264	2.36786e-05	0.00188109
32039	A3SS	Lus10007201.g	chrscaffold674	-	124564	124717	124564	124701	124915	125141	0.751,0.783	0.475,0.153	0.453	0.00160803	0.0332784
32265	A3SS	Lus10043225.g	chrscaffold25	-	1882238	1882416	1882238	1882363	1883277	1883385	0.838,1.0	0.563,0.403	0.436	1.08428e-05	0.00109299
32315	A3SS	Lus10033539.g	chrscaffold701	-	480685	480786	480685	480777	481578	481782	0.586,0.904	1.0,1.0	-0.255	0.000843027	0.0219925
32324	A3SS	Lus10013076.g	chrscaffold242	+	25617	25735	25637	25735	25331	25482	0.077,0.507	0.033,0.0	0.275	0.000299388	0.0111305
32454	A3SS	Lus10042069.g	chrscaffold123	+	551505	551763	551555	551763	551375	551415	0.574,0.818	1.0,1.0	-0.304	6.66629e-05	0.00387504
32502	A3SS	Lus10003684.g	chrscaffold1042	-	33557	33678	33557	33613	33913	33977	0.676,0.807	1.0,1.0	-0.258	0.000549975	0.0165347
32570	A3SS	Lus10001114.g	chrscaffold252	-	56175	56274	56175	56265	56430	56511	1.0,1.0	1.0,0.515	0.242	0.000684184	0.0191033
32572	A3SS	Lus10020761.g	chrscaffold303	+	573975	574183	574034	574183	573584	573706	1.0,1.0	0.829,0.762	0.205	2.0825e-05	0.00169889
32633	A3SS	Lus10001901.g	chrscaffold255	+	24266	24760	24495	24760	23436	23566	0.273,1.0	1.0,1.0	-0.363	0.000790975	0.0209292
32652	A3SS	Lus10041086.g	chrscaffold280	+	907029	907310	907120	907310	906823	906920	1.0,1.0	1.0,0.134	0.433	0.000582254	0.0171873
32741	A3SS	Lus10019071.g	chrscaffold257	-	695633	695714	695633	695698	695782	695818	1.0,1.0	0.575,0.475	0.475	0.000329577	0.0117508
32786	A3SS	Lus10019098.g	chrscaffold30	-	124755	125245	124755	125229	125357	125442	0.345,0.184	0.667,0.813	-0.476	0.000602231	0.0175674
32804	A3SS	Lus10034578.g	chrscaffold9	+	686566	686709	686652	686709	686445	686474	0.458,1.0	1.0,1.0	-0.271	0.00272455	0.0477766
32815	A3SS	Lus10009554.g	chrscaffold1331	+	185005	185325	185253	185325	184738	184919	1.0,1.0	0.455,0.778	0.383	0.000831406	0.0217404
32834	A3SS	Lus10004359.g	chrscaffold2593	-	20781	20908	20781	20870	21226	21416	0.0,0.042	0.313,0.705	-0.488	4.3168e-06	0.000564841
32835	A3SS	Lus10004359.g	chrscaffold2593	-	20781	20912	20781	20870	21226	21416	0.115,0.042	0.401,0.796	-0.52	2.72683e-05	0.002082
32877	A3SS	Lus10005913.g	chrscaffold26	+	121946	122269	122105	122269	121471	121765	0.333,0.0	0.6,1.0	-0.634	4.43546e-05	0.0028905
32880	A3SS	Lus10005913.g	chrscaffold26	+	121965	122269	122105	122269	121471	121765	0.205,0.0	0.607,1.0	-0.701	6.44677e-07	0.000134439
33036	A3SS	Lus10031010.g	chrscaffold261	-	590484	590846	590484	590799	590973	591199	0.336,0.908	1.0,1.0	-0.378	0.000133059	0.00628485
33058	A3SS	Lus10031042.g	chrscaffold261	-	762639	762769	762639	762746	762923	763160	0.722,0.634	1.0,1.0	-0.322	0.00148442	0.0314472
33087	A3SS	scaffold1856.3	chrscaffold1856	-	68496	68550	68496	68539	68667	68720	1.0,1.0	1.0,0.189	0.405	0.0027996	0.048621
33174	A3SS	Lus10012059.g	chrscaffold931	+	379331	379570	379335	379570	379139	379218	0.854,1.0	1.0,0.0	0.427	0.000823555	0.0216018
33185	A3SS	Lus10022384.g	chrscaffold38	+	198510	198738	198683	198738	197508	197562	0.789,1.0	0.375,0.458	0.478	0.000378754	0.0128497
33244	A3SS	Lus10038652.g	chrscaffold37	+	1156953	1157221	1157105	1157221	1156596	1156656	1.0,1.0	0.478,1.0	0.261	0.000578687	0.0171478
33252	A3SS	Lus10036233.g	chrscaffold27	+	309251	309368	309270	309368	308890	309170	0.388,0.347	0.0,0.0	0.367	1.33643e-05	0.00127041
33273	A3SS	Lus10026763.g	chrscaffold361	-	465023	465238	465023	465198	465582	465654	1.0,1.0	0.503,1.0	0.248	0.000910178	0.0230592
33291	A3SS	Lus10001823.g	chrscaffold3494	-	53190	53610	53190	53604	54208	54288	1.0,0.794	0.243,0.0	0.776	3.4814e-06	0.000478027
33471	A3SS	Lus10036701.g	chrscaffold31	-	133567	133767	133567	133660	134079	134144	0.84,0.883	0.25,0.341	0.566	1.10559e-05	0.00111112
33542	A3SS	Lus10041666.g	chrscaffold272	+	1175879	1176365	1176106	1176365	1175290	1175641	1.0,1.0	0.642,0.875	0.242	1.76186e-06	0.000286762
33611	A3SS	Lus10040706.g	chrscaffold156	-	1102851	1103304	1102851	1103302	1103450	1103923	1.0,1.0	1.0,0.31	0.345	0.00118974	0.0268766
33628	A3SS	Lus10041331.g	chrscaffold280	-	1987558	1987836	1987558	1987831	1988150	1988285	1.0,1.0	0.0,0.392	0.804	2.69442e-07	6.81077e-05
33630	A3SS	Lus10041331.g	chrscaffold280	-	1987558	1987845	1987558	1987836	1988150	1988285	0.0,0.0	1.0,0.485	-0.742	1.74293e-08	7.04107e-06
33661	A3SS	Lus10041801.g	chrscaffold272	-	1828378	1828436	1828378	1828401	1828534	1828800	0.466,0.426	0.683,1.0	-0.396	0.00267591	0.0471656
33667	A3SS	Lus10006904.g	chrscaffold249	+	84488	84585	84505	84585	84313	84413	0.473,0.0	0.0,0.0	0.236	0.00182357	0.0363039
33732	A3SS	Lus10041878.g	chrscaffold272	-	2168540	2169001	2168540	2168785	2169751	2169985	0.667,1.0	0.0,0.0	0.834	3.34291e-08	1.19935e-05
33798	A3SS	Lus10012229.g	chrscaffold273	-	91758	92083	91758	92073	92166	92319	1.0,1.0	0.686,0.738	0.288	0.000682022	0.0190589
33842	A3SS	Lus10040964.g	chrscaffold280	+	348617	349678	349412	349678	345594	348115	1.0,1.0	0.417,1.0	0.291	0.000935249	0.0235095
33953	A3SS	Lus10004317.g	chrscaffold400	-	175399	175536	175399	175432	175627	176220	1.0,1.0	0.876,0.707	0.209	2.09171e-05	0.00170224
33969	A3SS	Lus10014357.g	chrscaffold275	+	522269	522343	522276	522343	522088	522178	0.0,0.0	0.214,0.534	-0.374	8.30304e-06	0.000890801
34022	A3SS	Lus10021032.g	chrscaffold155	-	209521	209984	209521	209672	210369	210482	1.0,0.964	0.548,0.765	0.325	5.60104e-08	1.86884e-05
34097	A3SS	Lus10031633.g	chrscaffold863	+	1220140	1220500	1220388	1220500	1219877	1219963	0.778,0.25	1.0,0.833	-0.402	0.000755089	0.0202526
34105	A3SS	scaffold123.275	chrscaffold123	+	675968	676376	675982	676376	675726	675860	0.234,0.523	0.08,0.0	0.339	0.000598433	0.0175152
34119	A3SS	Lus10004356.g	chrscaffold2593	+	9839	10174	10058	10174	9523	9722	0.5,0.333	0.0,0.0	0.416	3.43419e-07	8.12662e-05
34163	A3SS	Lus10036745.g	chrscaffold31	-	406024	406488	406024	406485	406729	407290	0.197,0.329	1.0,1.0	-0.737	6.11739e-08	2.01818e-05
34166	A3SS	Lus10036745.g	chrscaffold31	-	406244	406655	406244	406485	406729	407290	0.652,0.733	1.0,1.0	-0.307	4.35785e-05	0.00285666
34167	A3SS	Lus10036745.g	chrscaffold31	-	406244	406665	406244	406485	406729	407290	0.652,0.714	1.0,1.0	-0.317	4.35274e-05	0.00285666
34206	A3SS	Lus10038212.g	chrscaffold28	-	277090	277440	277090	277413	277563	277840	0.0,0.0	0.266,0.22	-0.243	0.00272122	0.0477624
34209	A3SS	Lus10038650.g	chrscaffold37	-	1104543	1104666	1104543	1104632	1104751	1104833	1.0,1.0	0.851,0.642	0.254	0.000110087	0.00554859
34223	A3SS	Lus10008755.g	chrscaffold13	+	226422	226556	226483	226556	226028	226113	0.536,0.651	0.899,1.0	-0.356	8.21483e-06	0.000884181
34224	A3SS	Lus10008755.g	chrscaffold13	+	226475	226556	226483	226556	226028	226113	0.624,0.655	0.942,1.0	-0.332	3.23419e-08	1.17613e-05
34375	A3SS	Lus10036706.g	chrscaffold31	+	166034	166194	166073	166194	165652	165821	1.0,0.813	0.578,0.816	0.21	0.000777814	0.0206793
34378	A3SS	Lus10036706.g	chrscaffold31	+	166057	166194	166073	166194	165652	165821	1.0,0.693	0.0,0.351	0.671	0.00154691	0.0325642
34410	A3SS	Lus10037550.g	chrscaffold196	-	472088	472520	472088	472360	472580	472658	1.0,1.0	0.667,0.841	0.246	0.000142876	0.00659362
34492	A3SS	scaffold28.13	chrscaffold28	-	165455	165756	165455	165566	166008	166149	0.497,0.439	0.844,0.677	-0.292	0.000221319	0.00901651
34563	A3SS	Lus10042865.g	chrscaffold67	-	2472141	2472376	2472141	2472252	2472601	2472736	0.775,0.756	0.591,0.422	0.259	1.48688e-06	0.000251833
34568	A3SS	Lus10019144.g	chrscaffold30	+	344160	344460	344172	344460	343931	344087	1.0,0.481	0.0,0.0	0.74	3.08074e-05	0.0022792
34604	A3SS	Lus10023292.g	chrscaffold98	-	389319	389510	389319	389487	389601	389725	0.0,0.0	0.0,1.0	-0.5	0.00164138	0.0336712
34667	A3SS	Lus10038644.g	chrscaffold37	-	1024614	1024703	1024614	1024689	1024821	1024890	0.87,1.0	0.826,0.513	0.266	0.00136254	0.0296752
34741	A3SS	Lus10020982.g	chrscaffold3	+	701155	701264	701200	701264	700969	701037	0.339,0.0	1.0,1.0	-0.831	5.1233e-06	0.000647515
34797	A3SS	Lus10041420.g	chrscaffold280	+	2362397	2362581	2362436	2362581	2361651	2361799	0.798,1.0	0.487,0.543	0.384	0.000264862	0.0101696
34855	A3SS	Lus10029277.g	chrscaffold360	-	432995	433327	432995	433299	433435	433498	1.0,1.0	0.678,0.716	0.303	0.000624182	0.0180004
34915	A3SS	Lus10006805.g	chrscaffold689	-	132080	132199	132080	132187	132323	132415	1.0,1.0	0.806,0.0	0.597	3.18171e-05	0.002323
34947	A3SS	scaffold811.12	chrscaffold811	+	27864	28318	28221	28318	27717	27777	0.257,0.111	0.444,0.76	-0.418	0.00143573	0.0307474
34950	A3SS	scaffold811.12	chrscaffold811	+	28426	28863	28680	28863	28221	28318	1.0,0.871	0.754,0.625	0.246	0.000372105	0.0127209
34956	A3SS	Lus10010963.g	chrscaffold286	-	364516	364968	364516	364555	365533	365832	1.0,1.0	0.8,0.444	0.378	2.35567e-05	0.00187588
34957	A3SS	Lus10010969.g	chrscaffold286	+	383211	383325	383226	383325	383021	383137	0.0,0.0	0.0,0.428	-0.214	0.000182946	0.00786622
34983	A3SS	Lus10003687.g	chrscaffold1042	-	49467	49634	49467	49604	49757	49804	1.0,1.0	0.639,0.778	0.291	1.13731e-05	0.00112271
34994	A3SS	Lus10002745.g	chrscaffold2896	-	46346	46748	46346	46715	46835	47743	0.831,0.551	1.0,1.0	-0.309	0.000205335	0.00852139
35015	A3SS	Lus10010951.g	chrscaffold286	-	310421	310625	310421	310493	310703	310775	0.57,0.312	0.0,0.0	0.441	8.35795e-06	0.000890963
35081	A3SS	Lus10034295.g	chrscaffold310	+	461424	461690	461592	461690	461193	461310	1.0,1.0	1.0,0.586	0.207	0.00132932	0.0291267
35197	A3SS	Lus10032387.g	chrscaffold291	+	1081421	1081588	1081433	1081588	1081233	1081351	0.093,0.0	0.338,0.171	-0.208	0.000388806	0.0129989
35245	A3SS	Lus10011436.g	chrscaffold1578	-	94059	94113	94059	94093	94349	94538	1.0,1.0	1.0,0.569	0.216	0.000515803	0.0157603
35246	A3SS	Lus10011436.g	chrscaffold1578	-	94059	94149	94059	94093	94349	94538	1.0,1.0	1.0,0.312	0.344	0.00131469	0.0289735
35249	A3SS	Lus10017009.g	chrscaffold315	-	349210	349439	349210	349434	349528	349703	0.0,0.0	0.563,0.47	-0.516	7.15507e-07	0.000146811
35250	A3SS	Lus10017009.g	chrscaffold315	-	356947	357042	356947	357029	357212	357294	1.0,1.0	0.697,0.832	0.236	0.000500939	0.0154412
35338	A3SS	Lus10034110.g	chrscaffold292	-	1145846	1146071	1145846	1146055	1146163	1146219	1.0,1.0	0.546,0.591	0.431	2.53383e-05	0.00197995
35375	A3SS	Lus10034140.g	chrscaffold292	-	1318021	1318537	1318021	1318178	1318636	1318890	1.0,1.0	0.871,0.68	0.224	0.000133359	0.00628485
35446	A3SS	Lus10021614.g	chrscaffold182	-	766481	766547	766481	766537	766940	768742	0.349,0.621	1.0,1.0	-0.515	1.83479e-06	0.000293609
35502	A3SS	scaffold140.17	chrscaffold140	-	402131	402624	402131	402548	403135	403519	0.749,1.0	0.0,0.209	0.77	9.32116e-06	0.000978018
35541	A3SS	Lus10042851.g	chrscaffold67	-	2389367	2389755	2389367	2389742	2390044	2390292	1.0,0.734	0.847,0.0	0.444	0.0010275	0.0247302
35542	A3SS	Lus10042851.g	chrscaffold67	-	2389572	2389762	2389572	2389742	2390044	2390292	1.0,0.941	0.888,0.585	0.234	0.00059812	0.0175152
35579	A3SS	Lus10001795.g	chrscaffold446	-	78028	78462	78028	78448	78550	78783	0.314,0.604	1.0,1.0	-0.541	1.37142e-06	0.000238248
35580	A3SS	Lus10001795.g	chrscaffold446	-	78028	78462	78028	78452	78550	78783	0.158,0.369	0.652,1.0	-0.562	0.000106573	0.00543717
35635	A3SS	Lus10027122.g	chrscaffold297	+	951942	952080	951962	952080	950870	951260	0.0,0.0	0.607,0.0	-0.303	0.00164757	0.033767
35651	A3SS	Lus10013174.g	chrscaffold359	-	412521	412906	412521	412738	413684	413731	0.978,0.957	0.571,0.895	0.235	0.00103629	0.0248219
35772	A3SS	Lus10043106.g	chrscaffold25	-	1198439	1198689	1198439	1198522	1198850	1199324	0.3,0.231	0.0,0.0	0.266	6.95924e-09	3.33134e-06
35773	A3SS	Lus10043106.g	chrscaffold25	-	1198439	1198689	1198439	1198525	1198850	1199324	1.0,0.6	0.0,0.0	0.8	7.16976e-09	3.36938e-06
35873	A3SS	Lus10007365.g	chrscaffold302	-	165379	165551	165379	165535	165624	165711	0.896,0.231	1.0,1.0	-0.436	0.00114715	0.0263662
35875	A3SS	Lus10020553.g	chrscaffold77	+	237025	237145	237051	237145	236599	236961	0.532,0.46	0.0,0.0	0.496	1.01207e-06	0.000189711
35902	A3SS	Lus10020656.g	chrscaffold303	-	53520	53851	53520	53557	53952	54034	1.0,1.0	0.681,0.632	0.343	8.04246e-13	2.2362e-09
36059	A3SS	Lus10005328.g	chrscaffold21	+	119709	119788	119730	119788	119460	119600	1.0,1.0	0.925,0.539	0.268	0.00024332	0.00956256
36166	A3SS	Lus10033088.g	chrscaffold306	-	955544	956010	955544	955839	957099	957596	0.0,0.0	1.0,1.0	-1	1.6915e-10	1.62717e-07
36263	A3SS	Lus10036791.g	chrscaffold31	+	632366	632643	632470	632643	631964	632143	1.0,1.0	0.541,0.0	0.73	2.12605e-05	0.00172179
36304	A3SS	Lus10033508.g	chrscaffold701	+	293687	294069	293702	294069	293317	293433	0.0,0.0	0.185,0.509	-0.347	7.85299e-06	0.000861177
36356	A3SS	Lus10005926.g	chrscaffold422	-	10272	10643	10272	10615	10715	10841	0.529,0.219	1.0,1.0	-0.626	1.42791e-07	4.07209e-05
36400	A3SS	Lus10037049.g	chrscaffold31	+	1839717	1839934	1839728	1839934	1839124	1839248	0.0,0.0	0.328,0.131	-0.23	1.1361e-05	0.00112271
36465	A3SS	Lus10015959.g	chrscaffold7	-	274887	275363	274887	275343	275449	275593	1.0,1.0	0.91,0.673	0.208	0.00257135	0.0457834
36482	A3SS	Lus10022847.g	chrscaffold8	-	412242	412390	412242	412387	412907	413923	0.0,0.0	0.236,0.171	-0.204	7.44923e-05	0.00417032
36484	A3SS	Lus10027731.g	chrscaffold1143	-	129782	130079	129782	130076	130843	131018	0.329,0.445	0.021,0.154	0.299	1.644e-05	0.00146244
36517	A3SS	Lus10034356.g	chrscaffold310	+	850079	850218	850089	850218	849896	849987	0.158,0.0	0.319,0.904	-0.533	6.17492e-05	0.00367568
36545	A3SS	Lus10034399.g	chrscaffold310	-	1094530	1094932	1094530	1094611	1095362	1095924	1.0,0.111	1.0,1.0	-0.445	0.000995287	0.0243287
36802	A3SS	Lus10023243.g	chrscaffold98	-	177753	178144	177753	178089	178394	178497	1.0,0.785	0.117,0.268	0.7	2.53931e-09	1.48643e-06
36805	A3SS	Lus10023243.g	chrscaffold98	-	177985	178300	177985	178089	178394	178497	1.0,0.714	0.083,0.2	0.716	3.6845e-09	1.98198e-06
36833	A3SS	Lus10009280.g	chrscaffold318	-	79441	79614	79441	79528	79941	80005	1.0,1.0	0.685,0.733	0.291	7.0342e-06	0.000817347
36852	A3SS	Lus10009327.g	chrscaffold318	-	359237	359674	359237	359652	360136	360336	0.303,0.127	0.0,0.0	0.215	0.00019421	0.00818185
36868	A3SS	Lus10025977.g	chrscaffold319	-	159075	159418	159075	159111	159516	159612	1.0,1.0	0.871,0.727	0.201	0.000205066	0.00852082
36876	A3SS	Lus10025978.g	chrscaffold319	+	165147	165246	165204	165246	164261	164390	1.0,1.0	0.194,0.42	0.693	1.16448e-08	5.04597e-06
36892	A3SS	Lus10008124.g	chrscaffold524	+	243284	243440	243309	243440	243124	243215	0.433,0.501	0.695,0.742	-0.251	0.000134282	0.0063016
36919	A3SS	Lus10026065.g	chrscaffold319	+	540636	540700	540647	540700	540489	540556	0.7,1.0	0.482,0.0	0.609	0.000762038	0.0203785
36920	A3SS	Lus10026065.g	chrscaffold319	+	540968	541144	540977	541144	540790	540893	0.0,0.0	0.0,0.485	-0.242	0.00255377	0.0455815
36922	A3SS	Lus10026065.g	chrscaffold319	+	540968	541144	541012	541144	540790	540893	1.0,1.0	0.586,0.794	0.31	2.83243e-05	0.00213894
36950	A3SS	Lus10026086.g	chrscaffold319	+	635092	635289	635143	635289	634944	635030	0.528,0.554	1.0,1.0	-0.459	1.42474e-05	0.00132049
36995	A3SS	Lus10010222.g	chrscaffold587	+	368410	368738	368478	368738	367804	368316	0.407,0.0	1.0,1.0	-0.796	1.30662e-06	0.000231897
37052	A3SS	Lus10016791.g	chrscaffold903	-	527162	527510	527162	527500	528129	528296	0.0,0.319	1.0,1.0	-0.841	1.4188e-08	5.91744e-06
37066	A3SS	scaffold172.17	chrscaffold172	-	300195	300434	300195	300431	300499	302267	0.831,0.246	0.0,0.0	0.538	1.52375e-05	0.00137782
37113	A3SS	Lus10023165.g	chrscaffold325	+	763776	764256	763779	764256	763562	763685	0.155,0.329	0.0,0.0	0.242	0.0017418	0.0351585
37143	A3SS	scaffold326.16	chrscaffold326	+	445287	445338	445290	445338	445100	445165	0.614,0.495	1.0,0.797	-0.344	0.00197946	0.0384593
37220	A3SS	Lus10028209.g	chrscaffold327	+	551129	551216	551136	551216	550952	551040	0.696,0.626	0.87,1.0	-0.274	0.000615461	0.017795
37223	A3SS	Lus10002977.g	chrscaffold158	+	121094	121229	121109	121229	120569	120854	0.0,0.0	0.206,0.405	-0.305	0.000380901	0.0128665
37267	A3SS	Lus10015553.g	chrscaffold860	+	542238	542573	542244	542573	541913	542050	1.0,0.0	1.0,1.0	-0.5	0.0017266	0.0349594
37445	A3SS	Lus10020119.g	chrscaffold454	+	145541	145797	145688	145797	145346	145457	0.602,0.638	1.0,1.0	-0.38	4.23091e-06	0.000562119
37447	A3SS	Lus10020119.g	chrscaffold454	+	145618	145797	145688	145797	145346	145457	0.731,0.658	1.0,1.0	-0.305	7.36953e-06	0.000825516
37483	A3SS	scaffold33.162	chrscaffold33	+	1775056	1775173	1775083	1775173	1774093	1774181	1.0,1.0	1.0,0.22	0.39	0.00288223	0.0496253
37509	A3SS	Lus10003460.g	chrscaffold80	+	32030	32120	32043	32120	31537	31904	0.116,0.0	0.372,0.191	-0.223	6.16891e-05	0.00367568
37522	A3SS	Lus10025213.g	chrscaffold339	-	18353	18474	18353	18470	18609	18692	1.0,1.0	1.0,0.0	0.5	0.00179683	0.0359431
37587	A3SS	Lus10038763.g	chrscaffold34	+	182997	183402	183003	183402	182849	182919	0.0,0.0	0.194,0.428	-0.311	1.99644e-05	0.00165294
37638	A3SS	Lus10034147.g	chrscaffold292	+	1343975	1344056	1343980	1344056	1343821	1343885	1.0,1.0	1.0,0.571	0.215	0.000720643	0.0195966
37650	A3SS	Lus10010375.g	chrscaffold740	-	265620	265696	265620	265679	266598	266699	0.818,1.0	0.386,0.574	0.429	0.000121359	0.00592864
37684	A3SS	Lus10006356.g	chrscaffold1603	+	9248	9536	9262	9536	9088	9109	0.853,0.857	0.521,0.253	0.468	4.62835e-10	3.59139e-07
37762	A3SS	Lus10039036.g	chrscaffold34	-	1343591	1344025	1343591	1343914	1344092	1344397	1.0,1.0	1.0,0.0	0.5	0.00271685	0.047736
37811	A3SS	Lus10023310.g	chrscaffold98	+	475670	475826	475717	475826	475434	475598	0.695,1.0	0.303,0.559	0.416	0.00106676	0.0252733
37820	A3SS	Lus10011368.g	chrscaffold744	-	209866	210068	209866	210005	210548	210871	1.0,1.0	1.0,0.0	0.5	0.00221069	0.0412525
37821	A3SS	Lus10011368.g	chrscaffold744	-	209866	210088	209866	210005	210548	210871	1.0,1.0	1.0,0.0	0.5	0.000909854	0.0230592
37934	A3SS	Lus10016976.g	chrscaffold315	+	121710	121994	121889	121994	121456	121607	0.231,0.333	0.714,1.0	-0.575	0.000486713	0.0152199
38053	A3SS	Lus10024613.g	chrscaffold349	+	341006	341114	341019	341114	340661	340886	0.38,0.525	0.88,1.0	-0.487	4.59672e-05	0.00297237
38087	A3SS	Lus10024674.g	chrscaffold349	+	716352	716385	716357	716385	716171	716248	1.0,1.0	0.266,0.225	0.754	3.0504e-11	3.76962e-08
38207	A3SS	Lus10010250.g	chrscaffold161	+	62553	62690	62601	62690	62292	62421	0.431,0.0	0.0,0.0	0.215	0.00269779	0.047476
38248	A3SS	Lus10001381.g	chrscaffold354	-	58688	59178	58688	59070	59255	59344	0.744,0.73	0.487,0.205	0.391	0.00254503	0.0454777
38274	A3SS	Lus10014972.g	chrscaffold2022	+	305066	305164	305077	305164	304723	305000	0.0,0.081	0.318,0.651	-0.444	7.37851e-05	0.00415162
38386	A3SS	Lus10029355.g	chrscaffold360	-	808229	808522	808229	808468	808928	809174	1.0,0.595	0.0,0.0	0.797	7.96431e-05	0.0043635
38456	A3SS	Lus10010552.g	chrscaffold680	+	297776	297872	297829	297872	297389	297617	1.0,1.0	1.0,0.058	0.471	0.00196228	0.0383334
38470	A3SS	Lus10002522.g	chrscaffold363	-	62171	62581	62171	62578	62688	62795	1.0,1.0	0.774,0.0	0.613	5.74215e-06	0.000708672
38626	A3SS	Lus10005164.g	chrscaffold370	-	205468	205581	205468	205535	205662	205797	1.0,1.0	0.821,0.517	0.331	7.19779e-07	0.000146811
5	A5SS	Lus10007748.g	chrscaffold993	+	198512	198672	198512	198609	198700	198744	0.26,0.149	0.584,0.539	-0.357	0.00191616	0.0343606
84	A5SS	Lus10019484.g	chrscaffold906	+	444586	445439	444586	444813	445746	445977	0.259,0.301	0.761,0.905	-0.553	0	0
113	A5SS	Lus10034618.g	chrscaffold9	-	991942	992022	991958	992022	991624	991741	1.0,1.0	0.612,0.903	0.242	0.000417118	0.0125943
198	A5SS	Lus10023253.g	chrscaffold98	+	217913	218234	217913	218212	218413	218635	1.0,1.0	0.965,0.592	0.222	9.46461e-06	0.00077866
218	A5SS	Lus10001410.g	chrscaffold85	-	6971	7275	6997	7275	3464	6602	0.68,0.671	1.0,1.0	-0.325	2.71424e-05	0.0017574
245	A5SS	Lus10001926.g	chrscaffold811	+	51710	51878	51710	51813	52325	52999	1.0,1.0	0.848,0.628	0.262	3.25035e-05	0.0019761
253	A5SS	Lus10001769.g	chrscaffold804	+	11453	11735	11453	11669	12028	12817	0.623,0.597	0.79,0.874	-0.222	1.73078e-06	0.00021408
274	A5SS	Lus10006168.g	chrscaffold779	+	101544	101679	101544	101633	101799	101851	0.064,0.012	0.292,0.222	-0.219	2.10035e-09	7.58246e-07
299	A5SS	Lus10017649.g	chrscaffold765	+	366500	366883	366500	366620	367160	367256	0.75,1.0	0.556,0.714	0.24	0.000354959	0.0112279
404	A5SS	Lus10008803.g	chrscaffold729	+	327925	328485	327925	328047	328703	328928	1.0,0.875	0.564,0.823	0.244	2.57586e-05	0.00168606
443	A5SS	Lus10033568.g	chrscaffold701	+	635759	635925	635759	635913	635994	636141	0.34,0.316	0.125,0.0	0.266	0.00166711	0.0314401
596	A5SS	Lus10015664.g	chrscaffold630	-	319879	320082	319960	320082	319429	319598	1.0,1.0	0.841,0.564	0.298	5.53021e-06	0.000511948
610	A5SS	Lus10013856.g	chrscaffold618	-	316225	316290	316230	316290	315997	316087	0.718,0.625	0.423,0.468	0.226	0.000107909	0.00464111
617	A5SS	Lus10013813.g	chrscaffold618	+	92765	92823	92765	92820	92919	92994	1.0,1.0	0.0,0.0	1	5.65462e-09	1.74854e-06
621	A5SS	Lus10026618.g	chrscaffold617	+	691253	692178	691253	691354	692916	693009	0.333,0.333	0.667,1.0	-0.5	0.000443594	0.0131725
654	A5SS	Lus10011791.g	chrscaffold610	+	156875	158344	156875	157013	159592	159664	0.333,0.4	0.1,0.0	0.317	0.000487664	0.0140841
673	A5SS	Lus10025789.g	chrscaffold605	-	415823	416220	415999	416220	415275	415335	1.0,1.0	0.5,1.0	0.25	0.000760484	0.0187096
718	A5SS	Lus10012560.g	chrscaffold6	-	305036	305248	305040	305248	304510	304568	0.044,0.0	0.126,0.46	-0.271	8.04606e-05	0.00374569
738	A5SS	Lus10022620.g	chrscaffold59	+	211966	212032	211966	212029	212123	212270	0.873,1.0	0.662,0.797	0.207	0.00247349	0.0405503
772	A5SS	scaffold57.190	chrscaffold57	+	1136787	1136908	1136787	1136872	1136994	1137144	0.287,0.187	0.547,0.79	-0.432	0.000537761	0.0149531
782	A5SS	Lus10016172.g	chrscaffold947	-	51786	51926	51793	51926	51645	51690	0.323,0.12	0.0,0.0	0.222	0.00140347	0.0280976
844	A5SS	Lus10028848.g	chrscaffold540	-	542754	542943	542781	542943	542498	542671	0.907,0.809	0.0,0.404	0.656	0.00298166	0.0464552
847	A5SS	Lus10028800.g	chrscaffold540	+	337011	337162	337011	337149	337681	337821	0.0,0.0	0.187,0.221	-0.204	7.43995e-05	0.00358697
855	A5SS	Lus10003543.g	chrscaffold669	+	31641	32060	31641	32023	32431	33299	0.0,0.0	0.348,0.167	-0.258	4.79791e-05	0.00261754
888	A5SS	Lus10007148.g	chrscaffold563	+	157660	157738	157660	157732	157871	157911	0.595,0.752	0.955,0.925	-0.266	8.72485e-09	2.56525e-06
898	A5SS	Lus10003488.g	chrscaffold508	+	85265	88178	85265	86978	88349	88435	0.143,0.2	0.692,0.625	-0.487	0.00133076	0.0273707
940	A5SS	Lus10002054.g	chrscaffold752	-	50220	52339	50257	52339	50058	50121	1.0,1.0	0.8,0.286	0.457	2.51418e-05	0.00165171
941	A5SS	Lus10002054.g	chrscaffold752	-	50246	52339	50257	52339	50058	50121	1.0,1.0	0.788,0.482	0.365	6.00166e-05	0.00310084
995	A5SS	Lus10038099.g	chrscaffold475	-	1542515	1542925	1542573	1542925	1540993	1542033	1.0,0.937	0.67,0.765	0.251	4.06298e-06	0.000416397
1033	A5SS	Lus10036153.g	chrscaffold76	+	1529130	1529847	1529130	1529842	1530013	1530135	1.0,0.886	0.392,0.0	0.747	4.51605e-06	0.000442597
1112	A5SS	Lus10035703.g	chrscaffold464	-	987963	989116	988930	989116	986799	987293	1.0,1.0	0.692,0.6	0.354	0.000865665	0.0204606
1189	A5SS	Lus10042915.g	chrscaffold67	+	2759061	2759110	2759061	2759098	2759389	2759506	0.543,0.698	1.0,1.0	-0.379	2.88249e-07	5.01917e-05
1191	A5SS	Lus10042915.g	chrscaffold67	+	2759061	2759163	2759061	2759098	2759389	2759506	0.564,0.872	1.0,1.0	-0.282	3.60405e-06	0.000376039
1234	A5SS	Lus10020145.g	chrscaffold454	+	264946	265170	264946	265163	266244	267443	0.77,1.0	0.267,0.523	0.49	0.000568943	0.0153976
1235	A5SS	Lus10003115.g	chrscaffold451	+	135333	135442	135333	135423	135550	135628	0.1,0.038	0.333,0.307	-0.251	1.26997e-06	0.000168718
1317	A5SS	Lus10035068.g	chrscaffold43	+	384952	385013	384952	384996	385134	385229	1.0,1.0	0.374,0.0	0.813	1.40746e-05	0.00106509
1353	A5SS	Lus10032105.g	chrscaffold42	-	919561	919699	919566	919699	919343	919427	0.592,0.479	0.797,0.847	-0.287	2.78368e-05	0.00178305
1358	A5SS	Lus10032078.g	chrscaffold42	+	779311	780112	779311	780110	781064	781158	0.187,0.0	0.646,0.553	-0.506	1.23902e-05	0.000950672
1364	A5SS	Lus10032047.g	chrscaffold42	+	648145	648291	648145	648233	648396	648569	1.0,1.0	0.888,0.607	0.252	6.02975e-05	0.00310084
1472	A5SS	Lus10028337.g	chrscaffold413	-	174969	175076	175015	175076	174802	174882	0.696,0.637	0.913,0.867	-0.224	0.00159248	0.0304814
1505	A5SS	Lus10026441.g	chrscaffold380	+	518375	518874	518375	518517	518992	519209	1.0,1.0	0.882,0.556	0.281	0.000353249	0.0112279
1508	A5SS	Lus10026429.g	chrscaffold380	+	177766	178841	177766	178838	179048	179336	1.0,1.0	0.186,1.0	0.407	0.00109832	0.0237948
1573	A5SS	Lus10022466.g	chrscaffold38	-	662946	663710	663359	663710	662556	662764	1.0,1.0	0.603,0.661	0.368	8.64736e-07	0.000123088
1575	A5SS	Lus10022454.g	chrscaffold38	-	609907	610095	609959	610095	609388	609445	0.426,0.288	0.0,0.0	0.357	3.68838e-05	0.0021618
1576	A5SS	Lus10022448.g	chrscaffold38	-	582549	582657	582589	582657	582274	582405	1.0,1.0	0.798,0.345	0.428	7.30438e-06	0.000620872
1586	A5SS	scaffold377.53	chrscaffold377	+	114760	114849	114760	114844	115152	115242	0.0,0.195	0.571,0.571	-0.473	6.0358e-05	0.00310084
1603	A5SS	Lus10029044.g	chrscaffold376	-	224414	224615	224433	224615	224039	224334	0.739,0.79	1.0,1.0	-0.236	3.49837e-05	0.00210164
1626	A5SS	Lus10030754.g	chrscaffold373	+	395658	395842	395658	395838	395982	396164	0.0,0.0	0.549,0.31	-0.429	4.73011e-06	0.0004561
1667	A5SS	Lus10041019.g	chrscaffold280	+	591528	591628	591528	591605	592516	592659	1.0,0.94	0.736,0.736	0.234	3.92249e-07	6.45412e-05
1687	A5SS	Lus10042176.g	chrscaffold123	+	1048278	1049038	1048278	1048348	1050360	1050411	0.348,0.37	0.07,0.075	0.286	9.57547e-07	0.000133129
1694	A5SS	Lus10028194.g	chrscaffold327	+	462088	462198	462088	462190	462587	462696	0.811,0.911	0.551,0.737	0.217	0.00013938	0.0056556
1781	A5SS	Lus10001388.g	chrscaffold1851	-	23460	23585	23502	23585	23303	23405	0.206,0.0	0.438,0.231	-0.232	0.00317518	0.048564
1803	A5SS	Lus10004631.g	chrscaffold183	-	46484	46629	46528	46629	46184	46394	1.0,0.279	0.0,0.0	0.639	0.000341968	0.0109914
1830	A5SS	Lus10024285.g	chrscaffold16	-	113774	114246	114000	114246	112937	113047	0.023,0.059	0.093,0.423	-0.217	0.000570059	0.0153976
1844	A5SS	Lus10016328.g	chrscaffold179	-	50563	51139	50944	51139	50386	50472	0.362,0.338	0.147,0.13	0.211	2.13847e-10	1.19855e-07
1931	A5SS	Lus10032154.g	chrscaffold42	+	1157489	1157572	1157489	1157542	1157657	1157781	0.329,0.187	0.054,0.039	0.212	1.77257e-05	0.00126658
1948	A5SS	Lus10009642.g	chrscaffold169	+	187546	187655	187546	187647	187799	187836	0.595,0.532	0.138,0.361	0.314	0.00120974	0.0256159
1949	A5SS	Lus10009642.g	chrscaffold169	+	188838	189039	188838	188922	189220	189310	0.318,0.219	0.474,0.533	-0.235	0.000940442	0.0216241
1952	A5SS	Lus10004615.g	chrscaffold1170	+	189073	189131	189073	189124	189234	189308	0.473,0.607	0.286,0.314	0.24	0.00326104	0.0493559
1962	A5SS	Lus10007881.g	chrscaffold1317	-	105927	106149	105968	106149	105509	105833	1.0,1.0	0.633,0.148	0.609	7.87564e-07	0.000115778
1968	A5SS	Lus10000681.g	chrscaffold1683	-	31990	32120	32011	32120	31772	31819	0.18,0.0	0.369,0.913	-0.551	0.00023451	0.0083286
2032	A5SS	scaffold2837.2	chrscaffold2837	-	19697	19946	19701	19946	19541	19603	0.308,0.209	0.475,0.476	-0.217	5.90704e-05	0.00307973
2037	A5SS	Lus10021888.g	chrscaffold164	-	479108	479218	479125	479218	478882	478933	1.0,1.0	0.9,0.642	0.229	0.00218846	0.0373098
2120	A5SS	Lus10011467.g	chrscaffold1578	+	250300	250536	250300	250442	250982	251058	0.124,0.144	0.475,0.475	-0.341	0	0
2138	A5SS	scaffold416.48	chrscaffold416	-	614685	617756	614701	617756	614496	614603	1.0,1.0	0.575,0.644	0.391	4.91489e-06	0.000471382
2241	A5SS	Lus10009122.g	chrscaffold1536	-	101548	101638	101559	101638	101209	101275	1.0,1.0	0.631,0.752	0.308	2.68149e-05	0.00174248
2285	A5SS	Lus10035437.g	chrscaffold151	-	973321	973564	973446	973564	973161	973209	0.461,0.206	0.151,0.104	0.206	0.00168529	0.03165
2312	A5SS	Lus10035309.g	chrscaffold151	-	162138	162420	162164	162420	161903	162051	0.598,0.949	1.0,1.0	-0.227	0.00268299	0.0429254
2319	A5SS	Lus10009080.g	chrscaffold491	+	107766	107831	107766	107826	108058	108157	0.921,0.936	0.696,0.668	0.247	7.28028e-05	0.00353853
2336	A5SS	Lus10013661.g	chrscaffold317	+	392016	392244	392016	392198	392436	392721	0.0,0.0	0.241,0.241	-0.241	2.82063e-05	0.0017877
2389	A5SS	Lus10039292.g	chrscaffold33	+	364322	367427	364322	364421	367665	367809	0.094,0.025	0.346,0.338	-0.282	0	0
2430	A5SS	Lus10040499.g	chrscaffold86	-	2212951	2213013	2212960	2213013	2212796	2212878	0.688,0.168	0.045,0.073	0.369	0.00161746	0.0307863
2531	A5SS	Lus10022248.g	chrscaffold225	-	336047	336296	336166	336296	335211	335410	0.0,0.1	0.262,0.443	-0.303	0.000284875	0.00958579
2626	A5SS	Lus10029686.g	chrscaffold418	+	697342	698339	697342	697960	698545	698687	1.0,1.0	0.76,0.674	0.283	2.01512e-06	0.000235606
2687	A5SS	Lus10001949.g	chrscaffold1801	-	67701	67869	67766	67869	66634	67308	0.343,0.582	0.918,0.777	-0.385	0.00236786	0.0394314
2762	A5SS	Lus10040035.g	chrscaffold12	+	1645764	1645851	1645764	1645846	1645976	1646005	0.659,0.597	0.367,0.195	0.347	0.000679325	0.017136
2776	A5SS	Lus10018154.g	chrscaffold112	+	481385	481469	481385	481454	481568	481618	0.749,0.441	1.0,1.0	-0.405	8.91601e-09	2.57917e-06
2805	A5SS	Lus10014542.g	chrscaffold107	+	210001	210252	210001	210190	210997	211472	0.61,0.351	0.014,0.175	0.386	9.1111e-08	1.87825e-05
2806	A5SS	Lus10029805.g	chrscaffold416	-	89242	89490	89355	89490	88959	89062	0.624,0.688	0.482,0.34	0.245	0.0023912	0.0396727
2826	A5SS	Lus10021927.g	chrscaffold164	-	612913	615245	614804	615245	612668	612814	0.765,0.429	1.0,1.0	-0.403	1.12166e-06	0.000150127
2935	A5SS	Lus10019902.g	chrscaffold1491	+	584117	584520	584117	584276	584603	584713	0.821,0.733	1.0,1.0	-0.223	0.000287216	0.00964646
2989	A5SS	Lus10012908.g	chrscaffold1313	-	458765	459270	459146	459270	458500	458644	0.482,0.375	0.197,0.237	0.211	0.000538959	0.0149632
2996	A5SS	Lus10006828.g	chrscaffold1356	-	9235	9524	9342	9524	9067	9150	1.0,1.0	0.457,0.441	0.551	6.31385e-09	1.9193e-06
3091	A5SS	Lus10043253.g	chrscaffold25	-	2071568	2071847	2071782	2071847	2071184	2071319	0.814,0.333	0.196,0.124	0.413	0.00132561	0.0273589
3092	A5SS	Lus10043253.g	chrscaffold25	-	2071941	2072142	2072040	2072142	2071184	2071847	0.616,0.396	0.235,0.14	0.319	0.00140283	0.0280976
3135	A5SS	Lus10001801.g	chrscaffold648	-	33130	33231	33203	33231	32931	33000	0.237,0.131	0.682,0.507	-0.411	7.25494e-06	0.000619606
3169	A5SS	Lus10016019.g	chrscaffold172	-	272356	272458	272388	272458	272098	272167	0.248,0.687	1.0,1.0	-0.532	1.99014e-06	0.000234996
3173	A5SS	Lus10042897.g	chrscaffold67	+	2653054	2653164	2653054	2653156	2653266	2653375	0.852,0.897	0.6,0.699	0.225	3.00229e-10	1.49572e-07
3231	A5SS	Lus10004994.g	chrscaffold229	+	121862	122113	121862	122056	122275	122413	1.0,0.194	1.0,1.0	-0.403	0.00253857	0.04127
3242	A5SS	Lus10038909.g	chrscaffold34	+	793051	793166	793051	793126	793257	793317	0.847,0.558	0.904,1.0	-0.249	0.000237978	0.00843503
3279	A5SS	Lus10023353.g	chrscaffold98	-	669153	669404	669156	669404	668952	669066	0.0,0.0	0.0,0.524	-0.262	0.000340258	0.0109561
3308	A5SS	Lus10040194.g	chrscaffold86	-	665707	665939	665787	665939	665499	665622	0.52,0.494	0.0,0.0	0.507	4.93047e-08	1.16353e-05
3323	A5SS	Lus10011024.g	chrscaffold1035	-	171871	172262	171875	172262	171622	171778	0.745,1.0	0.196,0.28	0.635	6.20659e-06	0.000551065
3354	A5SS	Lus10010978.g	chrscaffold286	+	412299	412497	412299	412492	412600	412703	1.0,0.943	0.772,0.653	0.259	2.30135e-06	0.000256365
3384	A5SS	Lus10007254.g	chrscaffold105	+	88900	89255	88900	89116	89393	89495	0.871,0.58	1.0,1.0	-0.274	8.3308e-05	0.00381155
3387	A5SS	Lus10024605.g	chrscaffold349	-	255020	255645	255166	255645	254254	254774	0.78,0.503	1.0,0.802	-0.26	0.00323475	0.0489993
3398	A5SS	Lus10006220.g	chrscaffold1140	+	104350	104672	104350	104569	105086	105531	0.688,0.669	0.946,0.898	-0.243	6.66134e-16	1.49339e-12
3521	A5SS	Lus10008495.g	chrscaffold835	+	99366	99503	99366	99420	104734	104893	1.0,1.0	1.0,0.6	0.2	0.000857689	0.0203744
3572	A5SS	Lus10003165.g	chrscaffold490	-	99316	99450	99349	99450	99065	99214	1.0,1.0	0.798,0.771	0.216	2.92523e-07	5.04462e-05
3590	A5SS	Lus10023787.g	chrscaffold205	+	418117	418307	418117	418303	418395	418889	0.451,0.568	0.677,0.798	-0.228	0.000315112	0.010313
3678	A5SS	Lus10028101.g	chrscaffold132	+	966367	966462	966367	966440	966527	967838	0.567,0.466	0.887,1.0	-0.427	8.63362e-05	0.00393005
3778	A5SS	Lus10011485.g	chrscaffold1578	+	361519	362249	361519	362245	362725	362817	0.431,0.493	0.0,0.196	0.364	7.85185e-05	0.00369178
3813	A5SS	Lus10011232.g	chrscaffold1376	-	299625	299758	299658	299758	299382	299557	1.0,1.0	0.653,0.362	0.492	5.17206e-07	8.20892e-05
3814	A5SS	Lus10042422.g	chrscaffold123	+	2095080	2095295	2095080	2095280	2095437	2095508	0.202,0.28	0.0,0.035	0.224	2.91742e-05	0.00184239
3837	A5SS	Lus10015657.g	chrscaffold630	+	281233	281551	281233	281513	281610	281844	1.0,1.0	0.799,0.374	0.413	9.40346e-05	0.00423746
3888	A5SS	Lus10009155.g	chrscaffold1536	-	264470	264616	264506	264616	264254	264345	0.338,0.181	0.114,0.0	0.203	9.32352e-07	0.000130639
3970	A5SS	Lus10001270.g	chrscaffold2151	+	2022	2102	2022	2093	2195	2271	0.0,0.056	0.292,0.565	-0.4	5.50252e-06	0.000511948
4021	A5SS	Lus10012083.g	chrscaffold326	+	141890	142100	141890	142097	142332	142424	0.0,0.0	0.035,0.445	-0.24	0.000224625	0.0080252
4214	A5SS	Lus10033086.g	chrscaffold306	+	923353	923546	923353	923532	923687	923768	0.82,1.0	0.664,0.668	0.244	0.00262409	0.0421712
4253	A5SS	Lus10001272.g	chrscaffold2151	+	13312	13734	13312	13381	13894	14164	0.529,0.324	0.235,0.129	0.244	0.00110625	0.0238468
4261	A5SS	Lus10012589.g	chrscaffold6	+	422300	422393	422300	422388	422498	422560	0.287,0.051	0.392,0.375	-0.215	0.00326598	0.0493891
4264	A5SS	Lus10017091.g	chrscaffold216	+	153041	153115	153041	153082	153563	153684	1.0,1.0	0.823,0.721	0.228	4.39675e-11	3.03291e-08
4297	A5SS	Lus10002700.g	chrscaffold530	+	38625	38766	38625	38742	38851	38915	0.0,0.0	0.143,0.383	-0.263	9.52084e-05	0.00425979
4335	A5SS	Lus10021688.g	chrscaffold208	+	528955	529747	528955	529493	529861	530005	0.8,0.429	1.0,1.0	-0.385	6.1642e-05	0.00311609
4398	A5SS	Lus10003101.g	chrscaffold451	-	35586	35734	35618	35734	34847	34970	1.0,0.983	0.828,0.612	0.272	3.43384e-07	5.70241e-05
4407	A5SS	scaffold14.22	chrscaffold14	+	379811	379880	379811	379862	379957	380031	0.915,0.899	0.555,0.581	0.339	0.000469996	0.0136619
4438	A5SS	Lus10011235.g	chrscaffold1376	-	307221	307320	307249	307320	306773	306869	0.336,0.627	0.095,0.074	0.397	0.00319611	0.0487433
4528	A5SS	Lus10014143.g	chrscaffold231	-	30731	31089	31004	31089	30378	30578	0.842,0.96	0.637,0.606	0.28	5.76568e-08	1.34295e-05
4539	A5SS	Lus10013184.g	chrscaffold359	-	476566	476766	476656	476766	476311	476463	1.0,1.0	0.679,0.763	0.279	6.33199e-06	0.00055943
4541	A5SS	Lus10013184.g	chrscaffold359	-	476598	476771	476656	476771	476311	476463	1.0,1.0	0.0,0.107	0.947	1.76511e-11	1.48106e-08
4553	A5SS	Lus10024192.g	chrscaffold165	-	122642	122723	122652	122723	122299	122553	1.0,1.0	0.72,0.859	0.211	0.000244649	0.00860222
4620	A5SS	Lus10042463.g	chrscaffold123	+	2269675	2269778	2269675	2269725	2270066	2270136	0.425,0.303	0.109,0.037	0.291	0.000182616	0.00685191
4635	A5SS	scaffold654.7	chrscaffold654	-	91783	92001	91789	92001	91285	91699	0.474,0.332	0.697,0.65	-0.27	4.70599e-05	0.00259698
4641	A5SS	Lus10002748.g	chrscaffold2896	-	71708	71827	71758	71827	71269	71390	1.0,1.0	1.0,0.541	0.23	0.000456855	0.0134544
4661	A5SS	Lus10006627.g	chrscaffold244	-	198082	198926	198620	198926	196879	197538	0.111,0.2	1.0,1.0	-0.845	3.39873e-09	1.15012e-06
4715	A5SS	Lus10043102.g	chrscaffold25	+	1176220	1177101	1176220	1177097	1177182	1177409	0.369,0.493	0.0,0.0	0.431	7.85543e-06	0.000661442
4717	A5SS	Lus10043102.g	chrscaffold25	+	1177874	1178017	1177874	1178003	1178110	1178311	0.0,0.234	0.511,0.166	-0.222	0.00125243	0.026119
4740	A5SS	Lus10018667.g	chrscaffold461	+	96147	96347	96147	96303	96442	96583	1.0,1.0	0.801,0.678	0.26	0.000119801	0.00499681
4799	A5SS	Lus10043481.g	chrscaffold25	-	3065565	3066248	3065570	3066248	3065363	3065466	0.121,0.0	0.458,0.372	-0.355	0.000281984	0.00953136
4803	A5SS	Lus10000483.g	chrscaffold2945	+	11822	11965	11822	11926	12033	12147	0.239,0.361	0.094,0.081	0.212	0.00193128	0.0343967
4808	A5SS	Lus10036010.g	chrscaffold76	-	689806	690314	689978	690314	688499	688766	0.818,0.583	1.0,1.0	-0.3	1.45557e-05	0.00109229
4841	A5SS	Lus10013190.g	chrscaffold372	+	13200	13282	13200	13243	13383	13689	0.209,0.0	0.245,0.468	-0.252	0.00108052	0.023547
4873	A5SS	Lus10010315.g	chrscaffold732	-	182083	182248	182191	182248	181872	181926	0.744,0.303	1.0,1.0	-0.477	2.27175e-05	0.0015375
4877	A5SS	Lus10005904.g	chrscaffold26	-	14358	14467	14362	14467	14071	14267	0.0,0.0	0.493,0.183	-0.338	3.38634e-05	0.00205183
4878	A5SS	Lus10005904.g	chrscaffold26	-	14683	19339	19289	19339	14362	14467	0.0,0.0	0.5,0.574	-0.537	1.24459e-07	2.48018e-05
4944	A5SS	Lus10019771.g	chrscaffold420	-	727454	727587	727518	727587	727161	727384	0.599,0.627	0.864,0.803	-0.221	2.16922e-05	0.00147367
4959	A5SS	Lus10001823.g	chrscaffold3494	-	53934	54288	54208	54288	53190	53610	0.625,0.724	0.925,1.0	-0.288	2.17308e-06	0.000246672
4965	A5SS	Lus10041724.g	chrscaffold272	+	1481832	1482904	1481832	1482288	1482998	1483070	1.0,0.778	0.571,0.486	0.361	6.79456e-05	0.00334781
5063	A5SS	Lus10032646.g	chrscaffold140	-	1189362	1189511	1189480	1189511	1188362	1189175	1.0,1.0	0.575,1.0	0.213	0.000653182	0.0168316
5141	A5SS	Lus10032404.g	chrscaffold291	+	1150708	1150823	1150708	1150779	1150902	1151177	0.398,0.0	0.822,1.0	-0.712	3.45648e-08	8.49205e-06
5216	A5SS	Lus10041016.g	chrscaffold280	+	566006	566181	566006	566151	566673	566773	0.687,0.909	0.361,0.443	0.396	0.000466257	0.0135948
5244	A5SS	Lus10038644.g	chrscaffold37	-	1025527	1025637	1025555	1025637	1025237	1025360	0.702,0.935	0.408,0.513	0.358	0.00213508	0.0367214
5296	A5SS	Lus10014409.g	chrscaffold176	+	324214	324339	324214	324336	324427	324556	1.0,1.0	0.797,0.197	0.503	0.000145841	0.00583854
5303	A5SS	scaffold286.59	chrscaffold286	+	305069	305162	305069	305158	305258	305344	0.245,0.0	0.854,0.854	-0.732	3.95978e-05	0.00227624
5335	A5SS	Lus10032292.g	chrscaffold291	+	561950	563717	561950	562145	564092	564481	0.967,0.6	1.0,1.0	-0.217	0.000156769	0.00617946
5369	A5SS	Lus10034107.g	chrscaffold292	+	1136189	1136872	1136189	1136867	1136961	1137064	0.195,0.0	0.744,0.392	-0.471	0.000512425	0.0145663
5407	A5SS	Lus10015677.g	chrscaffold630	+	406749	406876	406749	406868	407258	407424	0.247,0.113	0.355,0.884	-0.439	0.00164496	0.0311536
5409	A5SS	Lus10042407.g	chrscaffold123	+	2028801	2029568	2028801	2029137	2029815	2030009	0.0,0.0	0.25,0.222	-0.236	4.02305e-05	0.00228333
5457	A5SS	scaffold148.2	chrscaffold148	+	22119	22331	22119	22164	22451	22526	0.603,0.531	0.322,0.182	0.315	9.57767e-12	9.04082e-09
5477	A5SS	Lus10033386.g	chrscaffold488	-	1070281	1070459	1070379	1070459	1069734	1069997	0.118,0.0	0.555,0.337	-0.387	0.000170567	0.00649494
5495	A5SS	Lus10040651.g	chrscaffold156	+	875424	875501	875424	875478	875922	876263	0.105,0.049	0.621,0.376	-0.421	1.78767e-07	3.37493e-05
5604	A5SS	Lus10034444.g	chrscaffold310	-	1332613	1332819	1332618	1332819	1332155	1332320	0.231,0.266	0.044,0.0	0.227	1.71282e-05	0.0012437
5608	A5SS	scaffold310.200	chrscaffold310	+	1291169	1291892	1291169	1291291	1292019	1292109	1.0,1.0	0.889,0.673	0.219	4.74281e-05	0.00260177
5613	A5SS	Lus10005418.g	chrscaffold847	-	46448	46671	46602	46671	46279	46351	1.0,1.0	0.333,0.5	0.584	3.62649e-05	0.0021325
5636	A5SS	Lus10000706.g	chrscaffold2174	-	20404	23606	20931	23606	19673	20142	0.0,0.0	0.333,1.0	-0.666	0.000171638	0.00652189
5637	A5SS	Lus10000706.g	chrscaffold2174	-	20601	23606	20931	23606	19673	20142	0.0,0.0	0.273,1.0	-0.637	0.000975986	0.0221573
5641	A5SS	Lus10000706.g	chrscaffold2174	-	20476	23601	20931	23601	19994	20142	0.238,0.429	0.636,1.0	-0.485	0.00175026	0.0325502
5676	A5SS	Lus10026160.g	chrscaffold319	+	950108	950337	950108	950320	950722	950787	0.339,0.499	0.159,0.0	0.34	0.000192352	0.00711307
5698	A5SS	Lus10041704.g	chrscaffold272	+	1361115	1361474	1361115	1361231	1361950	1361993	0.667,0.647	0.897,1.0	-0.291	0.00292484	0.0459343
5704	A5SS	Lus10028136.g	chrscaffold327	-	142942	143005	142952	143005	142017	142610	0.821,0.599	0.407,0.463	0.275	0.00145768	0.0286661
5768	A5SS	scaffold51.56	chrscaffold51	+	182326	182651	182326	182438	182751	182809	0.273,0.467	0.071,0.02	0.325	9.30702e-08	1.89683e-05
5789	A5SS	Lus10006356.g	chrscaffold1603	+	8827	9119	8827	9109	9262	9536	0.905,0.887	0.574,0.454	0.382	0	0
5790	A5SS	Lus10006356.g	chrscaffold1603	+	8827	9133	8827	9109	9262	9536	0.962,0.951	0.797,0.714	0.201	0	0
5808	A5SS	Lus10040970.g	chrscaffold280	+	365665	365764	365665	365740	365839	366252	0.463,0.775	0.0,0.135	0.551	3.08957e-05	0.00191737
5822	A5SS	Lus10013429.g	chrscaffold230	-	163940	164221	163987	164221	163752	163843	0.16,0.112	0.409,0.631	-0.384	0.00106299	0.0233595
5832	A5SS	Lus10016662.g	chrscaffold915	+	527565	527716	527565	527616	528077	528308	0.843,1.0	0.314,0.761	0.384	0.000371878	0.0115326
5884	A5SS	Lus10024548.g	chrscaffold45	-	714258	714357	714262	714357	713349	713553	0.135,0.077	0.292,0.397	-0.239	2.82084e-05	0.0017877
5918	A5SS	Lus10005687.g	chrscaffold911	-	147561	147763	147701	147763	147390	147475	0.823,1.0	0.659,0.632	0.266	7.80542e-05	0.00369178
5962	A5SS	Lus10005059.g	chrscaffold1982	+	141817	142007	141817	142000	142242	142326	0.656,0.884	1.0,1.0	-0.23	0.00078507	0.0191048
6043	A5SS	Lus10031136.g	chrscaffold977	+	171720	171780	171720	171775	171949	172088	0.492,0.392	0.0,0.0	0.442	0.000654697	0.0168465
6071	A5SS	Lus10016245.g	chrscaffold947	+	447625	447936	447625	447717	448189	448704	0.46,0.514	0.748,0.947	-0.36	3.08959e-05	0.00191737
6088	A5SS	Lus10000430.g	chrscaffold942	-	13359	13697	13478	13697	12819	12978	1.0,1.0	0.493,1.0	0.254	0.000533475	0.0149032
6090	A5SS	Lus10000430.g	chrscaffold942	-	13478	13697	13511	13697	12819	12978	0.0,0.0	0.567,0.0	-0.283	0.000796604	0.019333
6116	A5SS	Lus10000640.g	chrscaffold93	+	16801	17260	16801	16853	17447	17867	1.0,1.0	0.294,1.0	0.353	0.00238187	0.0395911
6218	A5SS	Lus10019484.g	chrscaffold906	+	444186	444507	444186	444295	444586	445439	1.0,1.0	0.0,0.0	1	3.42169e-11	2.557e-08
6261	A5SS	Lus10016766.g	chrscaffold903	-	411636	411773	411664	411773	410834	410940	0.0,0.0	1.0,1.0	-1	2.79894e-10	1.43426e-07
6262	A5SS	Lus10016766.g	chrscaffold903	-	411636	411773	411674	411773	410834	410940	0.0,0.0	0.242,0.614	-0.428	1.01516e-05	0.000820128
6320	A5SS	Lus10026423.g	chrscaffold898	-	1042551	1042752	1042737	1042752	1041985	1042387	0.0,0.0	0.231,0.189	-0.21	2.14119e-05	0.00146574
6366	A5SS	scaffold883.47	chrscaffold883	+	231782	232037	231782	231951	232128	232328	0.0,0.613	1.0,1.0	-0.694	6.36725e-05	0.00318096
6391	A5SS	scaffold87.13	chrscaffold87	-	538291	538514	538498	538514	537686	537777	1.0,1.0	0.686,0.868	0.223	6.197e-06	0.000551065
6394	A5SS	scaffold87.13	chrscaffold87	-	538463	538514	538498	538514	537686	537777	1.0,1.0	0.556,0.734	0.355	5.27706e-06	0.000495708
6396	A5SS	scaffold87.13	chrscaffold87	-	538474	538514	538498	538514	537686	537777	1.0,1.0	0.413,0.674	0.457	2.36599e-06	0.000260332
6406	A5SS	Lus10022024.g	chrscaffold87	-	400379	400779	400670	400779	399807	399850	1.0,1.0	1.0,0.579	0.211	0.000293179	0.00977354
6446	A5SS	Lus10031569.g	chrscaffold863	+	912188	912494	912188	912252	912596	912763	1.0,1.0	1.0,0.238	0.381	0.00145749	0.0286661
6447	A5SS	Lus10031569.g	chrscaffold863	+	912199	912494	912199	912286	912596	912763	1.0,1.0	0.6,0.467	0.467	2.21491e-06	0.00024984
6450	A5SS	Lus10031569.g	chrscaffold863	+	913113	913479	913113	913175	913606	913732	0.778,0.6	0.368,0.0	0.505	0.00140471	0.0280976
6456	A5SS	Lus10031537.g	chrscaffold863	+	760418	760885	760418	760750	760970	761076	0.983,0.93	0.666,0.584	0.332	1.01519e-12	1.30053e-09
6463	A5SS	Lus10031498.g	chrscaffold863	+	578660	579026	578660	578908	579122	580834	0.506,0.605	1.0,1.0	-0.445	2.73799e-07	4.8143e-05
6466	A5SS	Lus10031487.g	chrscaffold863	-	525925	526056	525961	526056	525061	525583	1.0,1.0	0.446,0.0	0.777	1.13036e-08	3.07167e-06
6472	A5SS	Lus10031442.g	chrscaffold863	+	353935	354056	353935	354023	354165	354740	0.787,0.589	0.868,1.0	-0.246	0.000547132	0.0150344
6504	A5SS	Lus10015454.g	chrscaffold860	-	29866	30005	29892	30005	29602	29767	1.0,1.0	0.927,0.605	0.234	0.000399095	0.0121113
6570	A5SS	Lus10040095.g	chrscaffold86	+	109800	110240	109800	109855	110337	110418	0.111,0.0	1.0,1.0	-0.945	1.54345e-10	8.92958e-08
6603	A5SS	Lus10005446.g	chrscaffold847	-	171524	171607	171543	171607	171173	171219	0.867,0.727	1.0,1.0	-0.203	6.0359e-06	0.000541269
6738	A5SS	scaffold8.57	chrscaffold8	-	881624	881950	881855	881950	881060	881473	0.6,0.8	0.218,0.333	0.424	0.00144523	0.0286012
6800	A5SS	Lus10031736.g	chrscaffold783	+	455831	456078	455831	455913	456158	456204	0.333,1.0	0.0,0.0	0.666	6.60639e-06	0.000575173
6801	A5SS	Lus10031736.g	chrscaffold783	+	456013	456078	456013	456034	456158	456204	0.114,0.088	1.0,1.0	-0.899	8.33726e-10	3.47741e-07
6806	A5SS	Lus10031686.g	chrscaffold783	-	210540	210735	210558	210735	210299	210408	0.153,0.35	0.0,0.0	0.252	1.44216e-06	0.000184751
6815	A5SS	Lus10006181.g	chrscaffold779	-	184057	184196	184185	184196	183079	183183	1.0,1.0	0.861,0.683	0.228	2.35836e-05	0.00156656
6824	A5SS	scaffold777.1	chrscaffold777	+	17082	17285	17082	17281	17383	17477	1.0,1.0	0.245,0.796	0.48	2.28689e-05	0.00154193
6843	A5SS	Lus10007094.g	chrscaffold772	-	190309	190636	190604	190636	190121	190202	0.286,0.077	1.0,1.0	-0.819	1.72462e-09	6.58107e-07
6893	A5SS	Lus10017648.g	chrscaffold765	+	359254	359339	359254	359337	359433	359541	0.0,0.082	0.397,0.33	-0.323	0.000903238	0.0210878
6903	A5SS	Lus10017645.g	chrscaffold765	-	348776	349209	349105	349209	348378	348691	0.0,0.0	0.25,0.25	-0.25	0.000166468	0.00637948
6905	A5SS	Lus10017645.g	chrscaffold765	-	348904	349209	349105	349209	348378	348691	0.0,0.0	0.4,0.28	-0.34	3.87473e-05	0.00223451
6994	A5SS	Lus10036049.g	chrscaffold76	+	914223	914695	914223	914260	914791	914999	0.333,1.0	0.033,0.111	0.595	0.000525409	0.0147931
6995	A5SS	Lus10036049.g	chrscaffold76	+	914505	914695	914505	914681	914791	914999	0.578,0.281	0.0,0.314	0.272	0.0023241	0.038847
7002	A5SS	Lus10036018.g	chrscaffold76	-	729518	729880	729768	729880	729247	729446	0.667,0.133	0.871,0.917	-0.494	0.000357747	0.0112565
7042	A5SS	Lus10035864.g	chrscaffold76	+	28138	28506	28138	28476	28997	29780	1.0,0.588	1.0,1.0	-0.206	0.000698257	0.0174694
7094	A5SS	Lus10011383.g	chrscaffold744	+	272038	272323	272038	272300	272994	273132	0.126,0.224	0.464,0.661	-0.388	0.00185418	0.0337807
7137	A5SS	Lus10007401.g	chrscaffold736	-	68022	68391	68184	68391	67852	67944	0.059,0.059	0.483,0.13	-0.247	0.00110416	0.0238468
7171	A5SS	Lus10008803.g	chrscaffold729	+	327212	327506	327212	327319	327626	327783	1.0,0.0	1.0,1.0	-0.5	0.00119564	0.0253772
7184	A5SS	Lus10001209.g	chrscaffold728	-	53407	53623	53487	53623	53143	53294	0.859,0.953	0.712,0.56	0.27	2.02752e-07	3.67308e-05
7221	A5SS	Lus10007444.g	chrscaffold721	+	123537	123737	123537	123732	124072	124310	0.421,0.377	0.139,0.0	0.33	2.12112e-06	0.000242588
7251	A5SS	Lus10021766.g	chrscaffold74	-	769078	769242	769087	769242	768817	768971	0.452,0.739	1.0,1.0	-0.404	9.09014e-06	0.000754776
7274	A5SS	Lus10033720.g	chrscaffold701	-	1273296	1273493	1273298	1273493	1272845	1273162	0.188,0.055	0.881,0.297	-0.467	0.000955019	0.0218194
7281	A5SS	Lus10033720.g	chrscaffold701	-	1273335	1273433	1273348	1273433	1272845	1273162	1.0,0.88	0.786,0.682	0.206	0.00107249	0.0234861
7284	A5SS	Lus10033711.g	chrscaffold701	+	1235920	1236280	1235920	1236009	1236421	1236636	0.429,0.6	0.0,0.0	0.514	3.89284e-06	0.000403572
7318	A5SS	Lus10033491.g	chrscaffold701	+	230453	230684	230453	230661	230761	230867	0.565,1.0	0.0,0.302	0.631	4.95466e-05	0.00267656
7394	A5SS	Lus10035968.g	chrscaffold76	+	497312	497541	497312	497447	498061	498950	1.0,1.0	0.417,1.0	0.291	0.00191783	0.0343606
7421	A5SS	Lus10042866.g	chrscaffold67	-	2496655	2496884	2496820	2496884	2496407	2496584	1.0,1.0	0.879,0.636	0.242	7.34378e-05	0.00355278
7596	A5SS	Lus10003403.g	chrscaffold644	-	9546	9899	9552	9899	9392	9446	0.59,1.0	1.0,1.0	-0.205	0.00145135	0.0286299
7664	A5SS	Lus10015364.g	chrscaffold635	-	139576	139681	139580	139681	139409	139481	1.0,1.0	0.661,0.641	0.349	3.09431e-06	0.000330336
7729	A5SS	Lus10005449.g	chrscaffold847	+	177923	178378	177923	178196	178764	179009	0.545,0.538	0.091,0.143	0.425	0.000111883	0.00476633
7767	A5SS	Lus10026630.g	chrscaffold617	+	747083	747375	747083	747360	747472	747595	0.0,0.0	1.0,1.0	-1	7.91896e-10	3.47741e-07
7781	A5SS	Lus10026572.g	chrscaffold617	-	462555	462656	462574	462656	462057	462117	0.737,0.727	1.0,1.0	-0.268	2.77626e-08	6.91559e-06
7790	A5SS	Lus10026534.g	chrscaffold617	+	278064	278334	278064	278119	278577	278640	1.0,1.0	1.0,0.524	0.238	0.00221552	0.0375925
7823	A5SS	Lus10034831.g	chrscaffold66	+	818891	819290	818891	819219	819813	820065	0.928,1.0	0.901,0.57	0.228	0.000423605	0.0127243
7834	A5SS	Lus10015345.g	chrscaffold635	-	57219	57462	57363	57462	57060	57117	0.0,0.113	0.753,0.145	-0.393	0.00148531	0.0289499
7852	A5SS	Lus10025907.g	chrscaffold605	+	903956	904100	903956	904041	904347	904406	0.061,0.0	0.452,0.378	-0.385	1.58317e-06	0.000197182
7882	A5SS	Lus10025800.g	chrscaffold605	+	448595	449002	448595	448868	449214	449377	0.208,0.612	0.0,0.0	0.41	1.24035e-05	0.000950672
7913	A5SS	Lus10025716.g	chrscaffold605	-	99372	99706	99627	99706	99070	99171	1.0,1.0	1.0,0.25	0.375	0.00176706	0.0326253
7956	A5SS	Lus10009205.g	chrscaffold60	+	160445	160763	160445	160498	160874	161493	0.793,0.311	1.0,1.0	-0.448	1.07457e-07	2.16543e-05
7957	A5SS	Lus10009205.g	chrscaffold60	+	160445	160810	160445	160498	160874	161493	0.791,0.3	1.0,1.0	-0.455	7.1967e-08	1.57406e-05
7975	A5SS	Lus10012560.g	chrscaffold6	-	309613	309725	309620	309725	308989	309115	1.0,0.741	0.323,0.489	0.465	0.00114994	0.0245526
7978	A5SS	Lus10012558.g	chrscaffold6	-	299233	300311	300122	300311	298612	298965	0.852,0.333	1.0,0.75	-0.282	0.00223267	0.0378121
8043	A5SS	Lus10022587.g	chrscaffold59	-	49397	49427	49401	49427	49222	49306	0.722,0.493	1.0,1.0	-0.393	2.04979e-06	0.00023718
8162	A5SS	Lus10002091.g	chrscaffold575	+	41537	41654	41537	41610	41773	42124	0.436,1.0	1.0,1.0	-0.282	0.000633219	0.0164895
8165	A5SS	Lus10012382.g	chrscaffold572	+	436032	436320	436032	436085	436433	436503	0.429,0.469	0.054,0.052	0.396	1.72632e-11	1.48106e-08
8181	A5SS	scaffold57.190	chrscaffold57	+	1136787	1136898	1136787	1136872	1136994	1137281	0.299,0.057	0.39,0.799	-0.417	0.0017325	0.0322999
8214	A5SS	Lus10036541.g	chrscaffold57	+	1132913	1133325	1132913	1132964	1133411	1133588	0.789,0.909	0.565,0.478	0.328	0.00293309	0.0459833
8215	A5SS	Lus10036541.g	chrscaffold57	+	1133072	1133325	1133072	1133300	1133411	1133588	0.461,0.568	0.277,0.193	0.279	0.0013299	0.0273707
8226	A5SS	Lus10016172.g	chrscaffold947	-	51786	51926	51798	51926	51645	51690	1.0,1.0	0.581,0.735	0.342	0.0020721	0.0361157
8239	A5SS	Lus10036475.g	chrscaffold57	+	796986	797165	796986	797100	797299	797350	0.582,0.582	0.0,0.0	0.582	6.47522e-06	0.00056928
8265	A5SS	Lus10012585.g	chrscaffold6	-	400470	400582	400491	400582	400152	400342	0.0,0.0	1.0,1.0	-1	7.06357e-12	7.91782e-09
8275	A5SS	Lus10036363.g	chrscaffold57	+	266319	266754	266319	266566	266828	266922	1.0,1.0	0.455,0.0	0.772	5.28712e-05	0.00281586
8343	A5SS	Lus10015548.g	chrscaffold860	-	511889	512330	511897	512330	511479	511790	0.404,0.0	0.0,0.0	0.202	0.001383	0.027964
8390	A5SS	Lus10028901.g	chrscaffold540	+	776946	777308	776946	777238	777401	777480	1.0,1.0	0.0,0.0	1	4.95065e-09	1.58553e-06
8398	A5SS	Lus10028889.g	chrscaffold540	+	727206	727648	727206	727431	728306	729250	0.0,0.0	0.167,0.385	-0.276	0.000153759	0.00608755
8409	A5SS	scaffold75.3	chrscaffold75	+	25195	25753	25195	25481	25876	26035	1.0,1.0	1.0,0.5	0.25	0.000744955	0.0184033
8427	A5SS	Lus10028776.g	chrscaffold540	+	200211	200617	200211	200361	200927	200991	0.889,1.0	0.333,0.111	0.723	6.90816e-07	0.000105896
8455	A5SS	Lus10006255.g	chrscaffold535	-	51731	51903	51772	51903	51252	51377	0.876,1.0	0.44,0.662	0.387	4.40434e-05	0.0024608
8520	A5SS	Lus10016294.g	chrscaffold515	-	151316	151472	151330	151472	150009	150286	0.785,0.936	0.646,0.673	0.201	0.00251013	0.041001
8557	A5SS	Lus10033013.g	chrscaffold51	+	1228958	1229110	1228958	1229102	1229217	1229318	0.655,0.442	1.0,0.839	-0.371	0.000616772	0.0162435
8578	A5SS	Lus10032890.g	chrscaffold51	+	56586	56818	56586	56761	57154	57271	0.311,1.0	1.0,1.0	-0.345	0.000845131	0.0201562
8583	A5SS	Lus10023747.g	chrscaffold505	+	907890	908119	907890	908100	908530	908967	0.399,0.0	1.0,1.0	-0.8	1.10992e-08	3.06253e-06
8611	A5SS	Lus10023612.g	chrscaffold505	-	153427	153572	153500	153572	152977	153097	0.439,1.0	1.0,1.0	-0.28	0.0019418	0.0345156
8797	A5SS	Lus10011682.g	chrscaffold476	+	95268	95435	95268	95393	95518	95719	1.0,0.835	0.652,0.467	0.358	0.000704334	0.0175448
8828	A5SS	Lus10038110.g	chrscaffold475	-	1631784	1631863	1631793	1631863	1631576	1631641	0.485,0.868	0.868,1.0	-0.257	0.00236324	0.0393911
8931	A5SS	scaffold67.138	chrscaffold67	-	2687107	2687542	2687304	2687542	2686332	2686826	0.048,0.444	0.0,0.0	0.246	0.000183539	0.00687219
8980	A5SS	Lus10028828.g	chrscaffold540	-	457455	457851	457550	457851	456516	457258	0.276,1.0	1.0,1.0	-0.362	0.00127576	0.0265131
9000	A5SS	Lus10027383.g	chrscaffold472	-	1059053	1059285	1059218	1059285	1058794	1058858	0.0,0.143	0.375,0.455	-0.344	0.000670354	0.0170536
9021	A5SS	Lus10027289.g	chrscaffold472	+	643149	643580	643149	643398	643662	643807	0.2,0.238	0.0,0.0	0.219	0.000880046	0.0207134
9023	A5SS	Lus10027289.g	chrscaffold472	+	644548	644968	644548	644960	645119	645260	0.352,0.81	0.942,1.0	-0.39	1.12079e-05	0.000881637
9116	A5SS	Lus10035816.g	chrscaffold464	+	1458976	1459170	1458976	1459104	1459285	1459648	1.0,1.0	0.769,0.757	0.237	0.000191956	0.00711307
9302	A5SS	Lus10037216.g	chrscaffold462	+	806539	806683	806539	806679	806819	807053	0.13,0.0	0.577,0.268	-0.357	0.0033129	0.0497629
9304	A5SS	Lus10037215.g	chrscaffold462	-	804316	804473	804379	804473	803691	804036	0.26,0.319	1.0,0.802	-0.612	0.00211215	0.0365597
9372	A5SS	Lus10025451.g	chrscaffold46	+	725077	725382	725077	725121	734231	734390	0.0,0.0	0.478,0.364	-0.421	3.32377e-07	5.57119e-05
9374	A5SS	Lus10025451.g	chrscaffold46	+	725077	725508	725077	725382	734231	734390	1.0,1.0	0.165,0.0	0.917	7.05094e-08	1.56122e-05
9375	A5SS	Lus10025451.g	chrscaffold46	+	725238	725518	725238	725382	734231	734390	1.0,1.0	0.045,0.0	0.978	3.80167e-09	1.23969e-06
9381	A5SS	Lus10025451.g	chrscaffold46	+	733643	734068	733643	734058	734231	734390	0.0,0.484	1.0,0.789	-0.653	0.00225252	0.0380404
9454	A5SS	Lus10001865.g	chrscaffold453	+	28646	28998	28646	28869	29372	29839	0.0,0.0	0.3,0.163	-0.231	8.15265e-05	0.0037685
9478	A5SS	Lus10024525.g	chrscaffold45	-	118897	119093	118913	119093	118070	118330	1.0,1.0	0.568,0.63	0.401	1.55536e-06	0.000195073
9528	A5SS	Lus10020465.g	chrscaffold44	+	362730	362877	362730	362821	362976	363021	0.592,1.0	0.0,0.56	0.516	0.000512481	0.0145663
9553	A5SS	Lus10024952.g	chrscaffold473	+	900848	901238	900848	900974	901709	901877	1.0,1.0	0.857,0.241	0.451	1.75132e-05	0.00126384
9554	A5SS	Lus10024952.g	chrscaffold473	+	900848	901550	900848	900974	901709	901877	1.0,1.0	0.918,0.405	0.339	6.1349e-05	0.00311609
9595	A5SS	Lus10015816.g	chrscaffold430	-	531469	531896	531522	531896	531261	531341	0.0,0.24	0.619,1.0	-0.69	6.97204e-05	0.00341649
9629	A5SS	scaffold43.162	chrscaffold43	+	959026	959272	959026	959216	959405	959639	0.0,0.0	0.094,1.0	-0.547	0.000807133	0.0195184
9643	A5SS	Lus10035227.g	chrscaffold43	+	1165111	1165324	1165111	1165320	1165419	1166567	0.912,1.0	0.764,0.527	0.31	0.000110784	0.00473074
9679	A5SS	Lus10035132.g	chrscaffold43	+	730899	731721	730899	731169	731828	733309	1.0,1.0	0.0,0.0	1	2.93403e-11	2.28791e-08
9714	A5SS	Lus10035032.g	chrscaffold43	+	129534	129972	129534	129715	130378	130436	1.0,1.0	0.429,0.0	0.785	0.000500107	0.0143971
9724	A5SS	Lus10020307.g	chrscaffold641	+	318895	319357	318895	318950	319478	319771	0.929,0.929	0.733,0.681	0.222	0.000761868	0.018718
9802	A5SS	Lus10027149.g	chrscaffold472	-	28642	28717	28647	28717	28378	28506	1.0,0.939	0.829,0.685	0.213	0.000917063	0.0212775
9863	A5SS	Lus10031932.g	chrscaffold42	-	110076	110466	110097	110466	108287	108636	0.758,0.856	0.513,0.283	0.409	4.20217e-05	0.00236257
10029	A5SS	Lus10028408.g	chrscaffold413	-	526512	526846	526711	526846	525965	526284	0.875,0.843	0.659,0.551	0.254	0.000829488	0.0198953
10043	A5SS	Lus10022769.g	chrscaffold8	+	29155	29541	29155	29196	29760	29845	0.0,0.0	0.0,0.429	-0.214	0.000143212	0.00578494
10053	A5SS	Lus10028337.g	chrscaffold413	-	175011	175076	175015	175076	174802	174882	0.0,0.089	0.394,0.661	-0.483	6.30443e-05	0.00316722
10077	A5SS	Lus10003470.g	chrscaffold80	+	75826	76169	75826	76130	76304	76372	1.0,1.0	0.665,0.897	0.219	0.000288308	0.00966504
10109	A5SS	Lus10008262.g	chrscaffold388	+	256702	257108	256702	256811	257214	257310	1.0,1.0	0.692,0.684	0.312	0.000392452	0.0119389
10128	A5SS	scaffold380.21	chrscaffold380	+	606264	606500	606264	606495	607478	608127	0.084,0.257	0.492,0.492	-0.322	0.000105225	0.00456953
10142	A5SS	Lus10026429.g	chrscaffold380	+	183229	183315	183229	183312	183509	183800	0.094,1.0	1.0,1.0	-0.453	0.0018153	0.0333238
10269	A5SS	Lus10019219.g	chrscaffold377	+	35302	35676	35302	35558	35747	35817	0.844,0.936	0.613,0.586	0.291	1.42177e-05	0.0010714
10331	A5SS	Lus10008071.g	chrscaffold374	+	213231	213377	213231	213305	213552	213609	0.89,1.0	0.865,0.486	0.27	0.000927212	0.0214298
10361	A5SS	Lus10030764.g	chrscaffold373	-	451656	451692	451685	451692	451052	451394	1.0,1.0	0.715,0.095	0.595	9.05183e-07	0.00012783
10398	A5SS	Lus10013234.g	chrscaffold372	+	194319	194432	194319	194428	194572	194754	0.358,0.745	1.0,0.915	-0.406	9.50576e-05	0.00425979
10520	A5SS	Lus10036312.g	chrscaffold27	+	1392183	1392344	1392183	1392294	1392412	1392472	0.414,0.428	0.697,0.741	-0.298	0.000267661	0.00916126
10536	A5SS	Lus10034963.g	chrscaffold29	+	941615	941756	941615	941740	941845	941941	0.131,0.475	0.596,0.916	-0.453	0.000829757	0.0198953
10574	A5SS	Lus10015812.g	chrscaffold430	+	517916	518415	517916	518398	518520	518607	0.079,0.402	0.032,0.0	0.225	0.000107136	0.00462308
10686	A5SS	Lus10037616.g	chrscaffold196	-	752815	753221	753181	753221	752103	752364	1.0,1.0	0.333,0.714	0.477	8.2279e-05	0.00377744
10729	A5SS	Lus10022278.g	chrscaffold225	-	517746	517914	517811	517914	516904	517660	1.0,1.0	0.907,0.676	0.208	2.32248e-05	0.00155086
10882	A5SS	Lus10031858.g	chrscaffold783	+	1064869	1065304	1064869	1064928	1065579	1065647	0.6,1.0	0.222,0.333	0.522	0.000993936	0.0224512
10966	A5SS	Lus10026754.g	chrscaffold361	+	394685	394967	394685	394777	395074	395432	0.362,0.294	0.146,0.093	0.208	0.000351447	0.0112157
10978	A5SS	scaffold1317.1	chrscaffold1317	-	18483	19014	18569	19014	17809	18234	0.86,0.816	0.281,0.349	0.523	4.23497e-07	6.84272e-05
10982	A5SS	scaffold200.29	chrscaffold200	+	202441	202617	202441	202520	202926	203061	0.0,0.0	0.548,1.0	-0.774	1.1667e-08	3.12309e-06
11078	A5SS	Lus10016045.g	chrscaffold172	-	395881	395976	395902	395976	395650	395702	0.232,0.441	0.0,0.036	0.319	7.63672e-08	1.63053e-05
11127	A5SS	Lus10009795.g	chrscaffold1	+	97719	97986	97719	97851	98078	98201	1.0,1.0	0.344,0.0	0.828	4.00805e-07	6.53494e-05
11129	A5SS	Lus10009795.g	chrscaffold1	+	97724	97955	97724	97851	98078	98201	1.0,1.0	0.371,0.0	0.815	8.07367e-07	0.000117725
11133	A5SS	scaffold86.218	chrscaffold86	+	1288522	1288883	1288522	1288595	1289175	1289241	1.0,1.0	0.368,1.0	0.316	0.00114658	0.02454
11185	A5SS	Lus10009642.g	chrscaffold169	+	188838	188982	188838	188922	189220	189310	0.165,0.115	0.357,0.455	-0.266	0.000107232	0.00462308
11234	A5SS	Lus10031247.g	chrscaffold977	+	753050	753473	753050	753254	753628	753763	1.0,1.0	0.075,1.0	0.463	0.000531657	0.0148756
11249	A5SS	Lus10024261.g	chrscaffold165	-	886292	886348	886299	886348	886020	886192	1.0,1.0	1.0,0.489	0.256	0.000263586	0.00903902
11306	A5SS	Lus10036364.g	chrscaffold57	+	272090	272554	272090	272389	272668	272811	0.903,1.0	0.778,0.526	0.299	0.00148664	0.0289499
11321	A5SS	Lus10009862.g	chrscaffold546	+	270651	270734	270651	270730	270876	271428	1.0,0.796	0.431,0.607	0.379	2.47345e-05	0.00163093
11506	A5SS	Lus10023796.g	chrscaffold205	+	558771	558865	558771	558861	558954	559043	0.0,0.0	0.41,0.15	-0.28	5.29101e-05	0.00281586
11532	A5SS	Lus10035877.g	chrscaffold76	+	77377	77592	77377	77504	77760	77922	1.0,1.0	1.0,0.295	0.353	0.00154618	0.0298181
11536	A5SS	Lus10006128.g	chrscaffold126	-	126950	127033	126954	127033	126719	126864	0.089,0.327	0.351,0.854	-0.395	0.00298899	0.046494
11558	A5SS	Lus10024287.g	chrscaffold16	-	120819	121111	121021	121111	120182	120374	0.321,0.19	0.486,0.594	-0.285	0.00106786	0.0234132
11575	A5SS	Lus10025377.g	chrscaffold46	-	309716	309833	309772	309833	309345	309426	1.0,0.377	1.0,1.0	-0.311	0.00213551	0.0367214
11610	A5SS	Lus10027079.g	chrscaffold297	-	548622	548762	548675	548762	548014	548545	1.0,0.575	0.977,1.0	-0.201	0.000279415	0.00949112
11611	A5SS	Lus10027079.g	chrscaffold297	-	548628	548762	548631	548762	548014	548545	0.0,0.0	0.274,0.164	-0.219	6.03584e-05	0.00310084
11612	A5SS	Lus10027079.g	chrscaffold297	-	548628	548762	548675	548762	548014	548545	1.0,0.452	0.948,1.0	-0.248	0.00100311	0.02263
11638	A5SS	Lus10028588.g	chrscaffold346	+	247582	247745	247582	247737	247849	247960	0.543,0.869	1.0,0.938	-0.263	0.00185789	0.0337807
11712	A5SS	Lus10040694.g	chrscaffold156	-	1044731	1044816	1044733	1044816	1044088	1044552	1.0,1.0	0.697,0.141	0.581	2.23987e-06	0.000251075
11721	A5SS	Lus10040686.g	chrscaffold156	+	1025946	1026437	1025946	1026418	1026526	1027196	0.727,0.674	1.0,1.0	-0.299	0.000297565	0.00986347
11787	A5SS	Lus10024702.g	chrscaffold349	-	856751	857646	857538	857646	856451	856635	1.0,1.0	0.353,1.0	0.324	0.000774306	0.0188941
11817	A5SS	Lus10026790.g	chrscaffold361	-	687271	687344	687293	687344	687071	687192	1.0,1.0	0.906,0.685	0.204	0.000153074	0.00607387
11841	A5SS	Lus10027600.g	chrscaffold2	-	187809	187960	187818	187960	187376	187708	0.527,0.159	0.611,1.0	-0.462	0.00144641	0.0286012
11908	A5SS	Lus10024592.g	chrscaffold349	+	172825	173057	172825	172898	173146	173232	1.0,1.0	1.0,0.0	0.5	0.00309002	0.0476113
11921	A5SS	Lus10021187.g	chrscaffold11	-	285620	285690	285635	285690	285119	285147	0.599,1.0	1.0,1.0	-0.201	0.000271901	0.00927795
12013	A5SS	Lus10014296.g	chrscaffold275	+	268415	268696	268415	268490	268922	269017	0.556,0.857	1.0,1.0	-0.293	9.36142e-06	0.000773719
12062	A5SS	Lus10038863.g	chrscaffold34	+	613645	615542	613645	613811	616007	616284	0.543,1.0	1.0,1.0	-0.228	0.000332823	0.0107889
12076	A5SS	Lus10011177.g	chrscaffold1376	-	33709	33869	33714	33869	33517	33626	0.0,0.0	0.0,0.436	-0.218	0.00060917	0.0161143
12140	A5SS	Lus10039821.g	chrscaffold15	-	1780567	1780794	1780614	1780794	1780065	1780425	1.0,0.884	0.559,0.727	0.299	0.0022065	0.0375105
12270	A5SS	Lus10008697.g	chrscaffold1635	-	215621	215679	215643	215679	215477	215522	0.657,0.592	0.179,0.0	0.535	1.35149e-06	0.000178228
12381	A5SS	Lus10035028.g	chrscaffold43	+	98803	99246	98803	99191	99607	99796	1.0,1.0	0.534,1.0	0.233	0.000502044	0.0144066
12410	A5SS	Lus10024082.g	chrscaffold353	+	432723	432792	432723	432781	432881	433762	0.253,0.245	0.0,0.0	0.249	3.50368e-10	1.65365e-07
12589	A5SS	Lus10034787.g	chrscaffold66	-	452873	453079	453019	453079	452620	452740	1.0,1.0	0.476,0.0	0.762	1.71767e-08	4.46469e-06
12738	A5SS	Lus10032956.g	chrscaffold51	+	508497	508738	508497	508726	508822	511011	0.0,0.0	1.0,1.0	-1	3.11192e-09	1.07331e-06
12798	A5SS	Lus10021120.g	chrscaffold155	-	609340	609485	609355	609485	608781	609169	1.0,1.0	0.0,0.0	1	2.11387e-09	7.58246e-07
12807	A5SS	Lus10006226.g	chrscaffold1140	-	123026	123337	123162	123337	122681	122943	1.0,0.0	1.0,1.0	-0.5	0.00166668	0.0314401
12840	A5SS	Lus10041479.g	chrscaffold272	-	273453	273736	273733	273736	272569	272720	0.0,0.0	1.0,1.0	-1	8.66174e-12	8.63046e-09
12875	A5SS	Lus10000497.g	chrscaffold1949	+	28967	29363	28967	29330	29452	29706	0.677,0.818	0.356,0.399	0.37	0.00034329	0.0110141
12904	A5SS	Lus10019110.g	chrscaffold30	-	172766	173065	172993	173065	172044	172643	0.5,1.0	0.2,0.6	0.35	0.00250861	0.041001
12938	A5SS	Lus10016835.g	chrscaffold153	+	107638	107714	107638	107698	107808	107860	0.575,0.796	1.0,1.0	-0.315	0.000569685	0.0153976
12954	A5SS	Lus10031563.g	chrscaffold863	-	886048	886547	886207	886547	885394	885945	1.0,1.0	0.875,0.5	0.312	0.00312271	0.0479091
13004	A5SS	Lus10004866.g	chrscaffold1821	-	66826	66925	66830	66925	66323	66447	1.0,1.0	0.41,0.921	0.335	0.000105856	0.00458581
13082	A5SS	Lus10009915.g	chrscaffold200	+	85330	85543	85330	85451	86013	87138	0.507,0.712	1.0,1.0	-0.391	0.000610537	0.0161266
13299	A5SS	Lus10015910.g	chrscaffold201	-	104877	105164	105081	105164	104608	104758	0.467,0.0	0.0,0.0	0.234	0.000158686	0.00621064
13417	A5SS	Lus10027931.g	chrscaffold1143	-	1018056	1018218	1018064	1018218	1017139	1017214	0.24,1.0	1.0,1.0	-0.38	0.00311979	0.0479054
13504	A5SS	Lus10003910.g	chrscaffold254	+	154317	154666	154317	154619	154920	156162	1.0,0.792	0.432,0.559	0.4	0.000747929	0.0184513
13580	A5SS	scaffold587.54	chrscaffold587	+	251799	252271	251799	252067	252349	252460	1.0,1.0	0.1,0.158	0.871	3.74227e-09	1.23969e-06
13581	A5SS	scaffold587.54	chrscaffold587	+	251799	252274	251799	252067	252349	252460	1.0,1.0	0.217,0.273	0.755	5.47764e-10	2.51901e-07
13583	A5SS	scaffold587.54	chrscaffold587	+	251977	252070	251977	252067	252349	252460	1.0,1.0	0.14,0.269	0.795	2.62349e-10	1.38389e-07
13611	A5SS	Lus10008560.g	chrscaffold199	+	223665	223843	223665	223722	223945	224159	0.488,0.688	1.0,1.0	-0.412	6.92799e-06	0.000600259
13632	A5SS	Lus10037614.g	chrscaffold196	+	744912	745310	744912	745076	745410	749164	0.455,0.158	0.0,0.059	0.277	0.000988486	0.0223798
13736	A5SS	scaffold1199.13	chrscaffold1199	-	124388	124572	124395	124572	123987	124155	0.672,0.589	0.873,0.909	-0.26	0.00181451	0.0333238
13782	A5SS	Lus10006145.g	chrscaffold141	-	225069	225136	225073	225136	223644	223790	0.0,0.0	0.175,0.394	-0.284	0.000100195	0.00440441
13867	A5SS	Lus10013832.g	chrscaffold618	-	194971	195108	194982	195108	194558	194893	0.0,0.0	0.383,0.075	-0.229	0.000591224	0.0158375
13927	A5SS	Lus10023484.g	chrscaffold1216	+	424321	424622	424321	424451	424698	424788	0.25,0.2	0.714,1.0	-0.632	9.25389e-05	0.00419112
13976	A5SS	Lus10031313.g	chrscaffold977	-	1089541	1089814	1089663	1089814	1089261	1089292	0.0,0.0	0.277,0.287	-0.282	4.42619e-06	0.000436467
13992	A5SS	Lus10036711.g	chrscaffold31	-	208267	208404	208345	208404	207789	208197	1.0,1.0	1.0,0.304	0.348	0.00184595	0.0337139
14046	A5SS	Lus10018827.g	chrscaffold103	+	55279	55729	55279	55457	56233	56292	0.333,0.176	0.0,0.0	0.255	0.000145677	0.00583854
14050	A5SS	scaffold1721.29	chrscaffold1721	+	116627	116856	116627	116725	117294	117678	0.406,0.236	0.114,0.046	0.241	4.74367e-05	0.00260177
14065	A5SS	Lus10040937.g	chrscaffold280	+	226480	226863	226480	226715	226923	226979	0.334,0.0	1.0,1.0	-0.833	4.32932e-06	0.000431369
14069	A5SS	Lus10035767.g	chrscaffold464	-	1255564	1255959	1255768	1255959	1255308	1255435	1.0,1.0	1.0,0.143	0.428	0.000961882	0.0219483
14137	A5SS	Lus10008555.g	chrscaffold199	+	200690	200959	200690	200904	202159	202685	1.0,1.0	0.711,0.668	0.31	4.28221e-06	0.000429058
14175	A5SS	Lus10027696.g	chrscaffold2	+	895755	896217	895755	896049	896314	896421	0.905,1.0	0.304,0.619	0.491	9.83784e-06	0.000802008
14177	A5SS	Lus10027696.g	chrscaffold2	+	898081	898423	898081	898242	898554	898647	1.0,1.0	0.444,0.895	0.331	7.83079e-05	0.00369178
14178	A5SS	Lus10027696.g	chrscaffold2	+	898081	898473	898081	898242	898554	898647	1.0,1.0	0.565,0.5	0.468	1.75464e-05	0.00126384
14207	A5SS	Lus10021058.g	chrscaffold155	+	323879	324348	323879	324093	324444	324788	0.647,0.677	0.934,0.849	-0.229	0.00186624	0.0338091
14208	A5SS	Lus10021058.g	chrscaffold155	+	323879	324364	323879	324093	324444	324788	0.667,0.444	0.918,0.849	-0.328	0.0021041	0.0364962
14215	A5SS	Lus10014553.g	chrscaffold107	+	273758	274217	273758	273827	274329	274599	0.28,0.391	0.765,0.647	-0.37	0.00276788	0.0440478
14336	A5SS	Lus10014881.g	chrscaffold147	-	337726	337914	337811	337914	337381	337625	0.911,1.0	0.353,1.0	0.279	0.0015876	0.0304531
14337	A5SS	Lus10014881.g	chrscaffold147	-	337731	337914	337811	337914	337381	337625	0.929,1.0	0.517,1.0	0.206	0.000989529	0.0223798
14338	A5SS	Lus10014881.g	chrscaffold147	-	339610	339662	339628	339662	339396	339504	0.196,0.056	0.389,0.396	-0.267	0.00303015	0.0469307
14448	A5SS	Lus10005619.g	chrscaffold1721	+	70849	71052	70849	71048	71225	71304	0.327,0.0	1.0,1.0	-0.837	2.99041e-09	1.05163e-06
14487	A5SS	Lus10006992.g	chrscaffold1004	-	277571	277672	277599	277672	277283	277479	1.0,1.0	0.0,1.0	0.5	0.000521064	0.0147208
14538	A5SS	Lus10024090.g	chrscaffold353	+	457454	457511	457454	457488	457593	457754	1.0,1.0	0.591,1.0	0.205	0.000699219	0.0174694
14551	A5SS	Lus10033985.g	chrscaffold292	-	362811	363281	362947	363281	362393	362724	1.0,1.0	0.314,0.863	0.411	2.05996e-05	0.00142097
14585	A5SS	Lus10029975.g	chrscaffold416	+	904018	904417	904018	904238	905120	905431	0.429,0.5	1.0,1.0	-0.535	0.000391256	0.011934
14615	A5SS	Lus10019229.g	chrscaffold377	-	67695	67815	67767	67815	67445	67633	1.0,1.0	0.729,0.611	0.33	0.00123572	0.0258909
14621	A5SS	Lus10013591.g	chrscaffold62	-	399646	400140	399711	400140	399437	399539	0.0,0.0	1.0,1.0	-1	3.09077e-10	1.49819e-07
14629	A5SS	Lus10001708.g	chrscaffold656	+	78356	78516	78356	78493	79530	79910	0.0,0.464	0.776,0.409	-0.361	0.000592526	0.0158375
14653	A5SS	Lus10009560.g	chrscaffold1331	+	216645	217061	216645	216819	217128	217503	1.0,1.0	0.314,0.217	0.734	1.9916e-06	0.000234996
14696	A5SS	Lus10042048.g	chrscaffold123	-	465827	465928	465833	465928	465250	465516	0.806,0.435	1.0,0.931	-0.345	0.000155515	0.00614353
14756	A5SS	Lus10034921.g	chrscaffold29	+	202652	202841	202652	202816	202906	202991	1.0,1.0	0.72,0.582	0.349	7.82055e-06	0.000661442
14884	A5SS	Lus10028637.g	chrscaffold346	+	517564	517944	517564	517786	518098	518158	1.0,1.0	0.875,0.692	0.217	1.06621e-05	0.000849886
14907	A5SS	Lus10011166.g	chrscaffold1558	-	402905	403111	402940	403111	402722	402816	0.0,0.0	0.41,0.0	-0.205	0.00175137	0.0325502
14951	A5SS	Lus10043036.g	chrscaffold25	+	813579	813894	813579	813865	813983	814051	1.0,1.0	0.626,0.758	0.308	2.73013e-07	4.8143e-05
15075	A5SS	Lus10016544.g	chrscaffold279	+	440013	440415	440013	440276	440724	440823	0.784,0.341	1.0,1.0	-0.438	1.04163e-05	0.000837739
15106	A5SS	Lus10016945.g	chrscaffold235	-	494147	494295	494174	494295	493575	493760	1.0,1.0	0.717,0.801	0.241	6.48228e-05	0.00322943
15165	A5SS	Lus10027738.g	chrscaffold1143	-	165161	165586	165381	165586	164995	165088	1.0,1.0	0.412,0.0	0.794	1.42957e-08	3.7705e-06
15341	A5SS	Lus10012053.g	chrscaffold931	+	341999	342583	341999	342416	342675	342851	1.0,1.0	0.2,0.625	0.588	6.61885e-07	0.000102335
15344	A5SS	Lus10040011.g	chrscaffold12	+	1380069	1380648	1380069	1380560	1380885	1380960	1.0,1.0	1.0,0.159	0.42	0.0015065	0.0292414
15379	A5SS	Lus10004214.g	chrscaffold555	-	128155	128306	128234	128306	128020	128071	1.0,0.922	0.662,0.746	0.257	9.70984e-05	0.00432124
15410	A5SS	Lus10023787.g	chrscaffold205	+	417462	417563	417462	417552	417638	418026	0.482,0.189	0.929,1.0	-0.629	5.92842e-06	0.000535219
15425	A5SS	Lus10000294.g	chrscaffold3881	-	1746	2180	1952	2180	1504	1562	1.0,1.0	1.0,0.515	0.242	0.000413754	0.0125138
15428	A5SS	Lus10000294.g	chrscaffold3881	-	1785	2180	1952	2180	1504	1562	1.0,1.0	1.0,0.515	0.242	0.000354293	0.0112279
15430	A5SS	Lus10000294.g	chrscaffold3881	-	1870	2180	1952	2180	1504	1562	1.0,1.0	1.0,0.287	0.357	0.00153677	0.0297323
15431	A5SS	Lus10000294.g	chrscaffold3881	-	1930	2180	1952	2180	1504	1562	1.0,1.0	1.0,0.098	0.451	0.00310127	0.0477436
15488	A5SS	Lus10039433.g	chrscaffold33	+	1599060	1599492	1599060	1599473	1599579	1599720	0.228,0.0	0.47,0.526	-0.384	0.00126926	0.0264392
15492	A5SS	Lus10021139.g	chrscaffold155	+	682012	682473	682012	682405	682570	682863	0.0,0.0	1.0,1.0	-1	2.48326e-10	1.34961e-07
15525	A5SS	Lus10006822.g	chrscaffold689	+	242506	242845	242506	242746	242931	243022	0.355,0.616	1.0,1.0	-0.514	4.45709e-08	1.08024e-05
15537	A5SS	Lus10000933.g	chrscaffold905	-	43324	43681	43538	43681	43174	43225	0.0,0.0	0.667,0.333	-0.5	1.48918e-05	0.00110823
15581	A5SS	Lus10007127.g	chrscaffold128	-	155983	156311	156256	156311	154775	154988	0.727,0.6	0.395,0.277	0.327	0.00244113	0.0401461
15674	A5SS	Lus10043133.g	chrscaffold25	-	1365337	1366035	1365688	1366035	1364120	1365152	1.0,1.0	0.667,0.8	0.266	0.00254715	0.04127
15699	A5SS	Lus10000989.g	chrscaffold1671	-	47411	47901	47804	47901	47177	47327	1.0,0.143	1.0,1.0	-0.428	0.00301023	0.0466624
15717	A5SS	Lus10025587.g	chrscaffold145	+	523112	523412	523112	523407	523497	523997	0.659,0.177	0.326,0.0	0.255	0.00252893	0.041233
15739	A5SS	Lus10023003.g	chrscaffold355	+	729115	729477	729115	729176	729562	729682	0.091,0.0	1.0,1.0	-0.955	3.41949e-13	5.11071e-10
15747	A5SS	Lus10015319.g	chrscaffold924	-	477031	477535	477037	477535	476180	476941	0.743,0.684	1.0,1.0	-0.286	8.06382e-05	0.00374569
15846	A5SS	Lus10035929.g	chrscaffold76	+	306083	306432	306083	306427	306533	306755	1.0,1.0	1.0,0.575	0.213	0.00228284	0.038336
15920	A5SS	Lus10014770.g	chrscaffold184	+	82448	82588	82448	82504	83692	83915	1.0,1.0	0.599,0.817	0.292	0.000354917	0.0112279
15989	A5SS	Lus10024424.g	chrscaffold16	+	843543	843906	843543	843743	844075	844439	0.5,0.2	1.0,1.0	-0.65	0.000676993	0.0171345
16021	A5SS	Lus10042411.g	chrscaffold123	+	2050534	2050806	2050534	2050649	2050926	2051678	0.688,0.586	1.0,1.0	-0.363	2.93337e-06	0.00031503
16045	A5SS	Lus10026713.g	chrscaffold361	-	62718	63150	63063	63150	62387	62587	0.778,0.419	1.0,1.0	-0.401	1.57636e-07	3.04e-05
16074	A5SS	Lus10042503.g	chrscaffold123	-	2446225	2446334	2446229	2446334	2446055	2446120	0.773,0.717	1.0,1.0	-0.255	0.000117036	0.0049389
16155	A5SS	Lus10038343.g	chrscaffold28	-	795664	795758	795732	795758	795196	795284	0.778,0.538	0.917,1.0	-0.3	5.75209e-06	0.000529045
16186	A5SS	Lus10014016.g	chrscaffold1247	+	10394	10720	10394	10534	10804	11269	1.0,1.0	0.478,1.0	0.261	0.00136955	0.0278175
16187	A5SS	Lus10014016.g	chrscaffold1247	+	10394	10731	10394	10534	10804	11269	1.0,1.0	0.4,1.0	0.3	0.00116712	0.0248785
16191	A5SS	Lus10014016.g	chrscaffold1247	+	10394	10720	10394	10612	10804	11269	0.93,0.859	0.372,0.417	0.5	5.9952e-15	1.19471e-11
16192	A5SS	Lus10014016.g	chrscaffold1247	+	10394	10731	10394	10612	10804	11269	0.926,0.854	0.347,0.344	0.544	2.22045e-16	6.63728e-13
16197	A5SS	Lus10018962.g	chrscaffold138	+	145232	145367	145232	145363	145463	145543	0.0,0.0	1.0,0.493	-0.746	1.33648e-07	2.63404e-05
16250	A5SS	Lus10040622.g	chrscaffold156	+	737688	737897	737688	737828	737973	738175	0.578,0.0	1.0,1.0	-0.711	2.36781e-07	4.24666e-05
16338	A5SS	Lus10012523.g	chrscaffold6	-	125445	125736	125700	125736	124977	125069	0.5,0.0	0.0,0.0	0.25	0.00318958	0.0486937
16400	A5SS	Lus10032822.g	chrscaffold127	+	536469	536940	536469	536901	537173	537263	0.0,0.0	0.569,0.704	-0.636	5.485e-07	8.55421e-05
16437	A5SS	Lus10002789.g	chrscaffold125	-	60965	61378	61002	61378	59545	60879	1.0,0.211	1.0,1.0	-0.394	0.00203173	0.035585
16481	A5SS	Lus10009958.g	chrscaffold200	-	331242	331337	331247	331337	331015	331122	1.0,1.0	0.886,0.677	0.218	0.000109482	0.00468628
16517	A5SS	Lus10015068.g	chrscaffold54	-	313447	315122	314900	315122	312895	313128	0.312,0.5	1.0,1.0	-0.594	3.91976e-11	2.81204e-08
16530	A5SS	Lus10029985.g	chrscaffold416	+	934046	934283	934046	934263	935131	935357	0.893,1.0	0.261,0.0	0.816	2.02304e-06	0.000235606
16532	A5SS	Lus10029985.g	chrscaffold416	+	934046	934346	934046	934283	935131	935357	0.156,0.105	0.584,1.0	-0.661	2.42933e-06	0.000265671
16620	A5SS	Lus10012876.g	chrscaffold1313	-	300211	300286	300228	300286	299894	300020	0.782,1.0	0.611,0.642	0.264	0.00189459	0.0340817
16653	A5SS	Lus10037073.g	chrscaffold462	+	110282	110507	110282	110424	111087	111363	0.0,0.0	0.391,0.176	-0.283	0.00020681	0.00748917
16692	A5SS	Lus10011933.g	chrscaffold39	-	226759	227206	227077	227206	226549	226612	0.75,0.6	1.0,1.0	-0.325	0.000159023	0.00621064
16991	A5SS	Lus10042491.g	chrscaffold123	-	2398352	2398495	2398388	2398495	2397772	2397900	0.203,0.278	0.0,0.021	0.23	4.84165e-08	1.1578e-05
17007	A5SS	Lus10000891.g	chrscaffold1936	-	27209	27331	27268	27331	26558	26596	0.0,0.0	0.137,0.417	-0.277	0.00113507	0.0243511
17013	A5SS	Lus10034945.g	chrscaffold29	-	557225	557631	557572	557631	556726	556950	1.0,1.0	0.286,1.0	0.357	0.00329079	0.0495137
17044	A5SS	Lus10043193.g	chrscaffold25	-	1701061	1701135	1701068	1701135	1700856	1700946	0.793,0.705	1.0,1.0	-0.251	0.00102257	0.0228962
17047	A5SS	Lus10027814.g	chrscaffold1143	+	500282	500437	500282	500387	500600	500769	1.0,1.0	0.6,1.0	0.2	0.00237311	0.0394821
17058	A5SS	Lus10002832.g	chrscaffold810	-	111632	111729	111648	111729	109441	110756	0.783,0.644	0.935,1.0	-0.254	0.00134083	0.0274576
17084	A5SS	scaffold371.24	chrscaffold371	+	622957	623276	622957	623265	623769	623884	0.0,0.0	0.0,0.437	-0.218	0.000849229	0.020227
17093	A5SS	Lus10007005.g	chrscaffold2103	+	69789	70223	69789	69904	70355	70538	0.7,1.0	0.143,0.0	0.778	1.76556e-09	6.59693e-07
17099	A5SS	Lus10005490.g	chrscaffold368	+	91715	91902	91715	91793	91994	92720	0.114,0.302	0.0,0.0	0.208	2.57833e-06	0.000280257
17117	A5SS	Lus10001173.g	chrscaffold560	-	41189	41314	41224	41314	40990	41125	0.0,0.0	0.0,0.519	-0.26	0.000768604	0.0188484
17151	A5SS	Lus10039696.g	chrscaffold15	+	1207087	1207392	1207087	1207240	1207533	1207661	0.333,0.467	0.067,0.0	0.367	0.000191165	0.00709845
17177	A5SS	scaffold215.7	chrscaffold215	-	85989	86073	86007	86073	85705	85748	0.543,0.69	0.214,0.137	0.441	0.00146617	0.0287385
17189	A5SS	Lus10017066.g	chrscaffold216	+	36694	36766	36694	36761	36932	37052	1.0,0.963	0.791,0.77	0.201	2.33877e-06	0.000258925
17229	A5SS	Lus10017131.g	chrscaffold216	+	398979	399203	398979	399098	399324	399394	1.0,1.0	0.0,0.0	1	8.1625e-10	3.47741e-07
17282	A5SS	scaffold272.317	chrscaffold272	+	1946330	1946444	1946330	1946415	1946524	1946613	0.87,1.0	0.279,0.535	0.528	7.66323e-05	0.00366507
17294	A5SS	Lus10009233.g	chrscaffold267	+	159872	160018	159872	160014	160323	163473	0.163,0.661	0.054,0.0	0.385	0.000820568	0.0197277
17302	A5SS	Lus10043058.g	chrscaffold25	-	918122	918357	918278	918357	917786	917876	0.75,0.0	1.0,1.0	-0.625	5.35938e-05	0.00284122
17310	A5SS	scaffold15.117	chrscaffold15	-	2026434	2026784	2026452	2026784	2026211	2026346	0.182,0.0	0.572,0.373	-0.381	0.0021393	0.0367513
17351	A5SS	Lus10041629.g	chrscaffold272	-	1022140	1022197	1022163	1022197	1021898	1022059	1.0,0.943	0.591,0.503	0.425	1.43071e-06	0.000184603
17365	A5SS	Lus10014462.g	chrscaffold218	-	107284	107370	107291	107370	107037	107202	1.0,1.0	0.489,1.0	0.256	0.00262001	0.0421433
17383	A5SS	Lus10036662.g	chrscaffold57	-	1713162	1713246	1713217	1713246	1712904	1713062	1.0,1.0	0.58,0.646	0.387	1.55499e-09	6.06278e-07
17424	A5SS	Lus10034436.g	chrscaffold310	-	1285165	1285636	1285515	1285636	1284938	1285057	1.0,1.0	0.714,0.0	0.643	3.16369e-05	0.00194042
17443	A5SS	Lus10033807.g	chrscaffold222	-	368870	369110	369063	369110	368419	368494	0.909,1.0	0.558,0.738	0.306	5.93859e-06	0.000535219
17523	A5SS	scaffold14.22	chrscaffold14	+	379808	379876	379808	379862	379957	380031	0.962,0.846	0.757,0.379	0.336	0.000196053	0.0071906
17529	A5SS	Lus10003647.g	chrscaffold734	+	4589	4962	4589	4711	5251	5558	1.0,1.0	0.0,0.2	0.9	5.42564e-09	1.70717e-06
17603	A5SS	scaffold227.1	chrscaffold227	-	12641	12971	12908	12971	12450	12531	1.0,1.0	0.419,1.0	0.29	0.000290398	0.00969888
17699	A5SS	Lus10020059.g	chrscaffold23	-	644409	644813	644646	644813	644204	644290	0.0,0.0	1.0,0.4	-0.7	1.13508e-05	0.000885112
17704	A5SS	Lus10037505.g	chrscaffold196	-	286872	287198	287172	287198	286007	286772	1.0,1.0	0.75,0.286	0.482	5.26472e-06	0.000495708
17767	A5SS	Lus10014143.g	chrscaffold231	-	30768	31089	31004	31089	30378	30578	0.1,0.5	0.0,0.02	0.29	0.000607376	0.0160905
17817	A5SS	Lus10005565.g	chrscaffold2324	+	109169	109685	109169	109602	109793	109887	1.0,1.0	1.0,0.473	0.264	0.00130087	0.0270037
17900	A5SS	Lus10004171.g	chrscaffold2404	+	122411	122559	122411	122555	122642	122726	0.493,1.0	0.493,0.0	0.5	9.36967e-05	0.00423287
17946	A5SS	scaffold578.2	chrscaffold578	+	2557	2660	2557	2650	2777	2878	0.0,0.0	0.299,0.451	-0.375	1.53532e-05	0.00113785
18025	A5SS	Lus10042977.g	chrscaffold25	+	401780	402073	401780	401865	402351	402423	0.111,0.118	0.667,1.0	-0.719	4.0955e-06	0.000417345
18040	A5SS	Lus10010975.g	chrscaffold286	-	403784	404015	403883	404015	403148	403311	1.0,0.947	0.824,0.375	0.374	2.29666e-05	0.00154272
18209	A5SS	scaffold339.23	chrscaffold339	-	295925	296646	296153	296646	295443	295715	0.0,0.241	0.75,0.8	-0.655	1.96349e-05	0.00137024
18237	A5SS	Lus10033290.g	chrscaffold488	-	462861	463141	463002	463141	462368	462620	1.0,1.0	0.435,0.0	0.782	3.29344e-06	0.000349514
18239	A5SS	Lus10033290.g	chrscaffold488	-	462914	463110	463006	463110	462368	462620	0.292,0.134	0.712,1.0	-0.643	2.37358e-05	0.00157085
18240	A5SS	Lus10033290.g	chrscaffold488	-	462914	463141	463002	463141	462368	462620	1.0,1.0	0.557,0.557	0.443	0.000366855	0.0114826
18241	A5SS	Lus10043420.g	chrscaffold25	-	2775894	2776006	2775901	2776006	2775735	2775802	0.323,0.241	0.0,0.0	0.282	0.00283255	0.0448383
18317	A5SS	Lus10007099.g	chrscaffold772	+	228952	229124	228952	229065	229253	229755	0.518,0.0	0.915,1.0	-0.699	0.000227759	0.00812098
18324	A5SS	scaffold371.25	chrscaffold371	+	651417	651584	651417	651577	651678	651879	0.0,0.0	0.45,0.0	-0.225	0.00122424	0.0258011
18347	A5SS	Lus10018475.g	chrscaffold251	-	628887	629322	629055	629322	628610	628697	0.6,0.667	0.882,1.0	-0.308	0.000370435	0.0115326
18463	A5SS	Lus10043228.g	chrscaffold25	+	1896345	1896599	1896345	1896415	1896687	1896776	0.8,1.0	0.689,0.625	0.243	0.00207707	0.0361673
18526	A5SS	Lus10030867.g	chrscaffold373	+	980608	980673	980608	980669	980777	980851	0.327,0.089	0.0,0.0	0.208	0.00140627	0.0280976
18542	A5SS	Lus10030935.g	chrscaffold261	-	72226	72304	72232	72304	71840	72060	0.0,0.0	0.0,0.574	-0.287	0.00137481	0.0278613
18592	A5SS	scaffold488.54	chrscaffold488	-	865075	865249	865096	865249	864747	865003	0.127,0.321	0.045,0.0	0.202	0.000133008	0.00543395
18599	A5SS	Lus10031088.g	chrscaffold261	-	1115555	1116013	1115720	1116013	1115350	1115500	0.23,1.0	1.0,1.0	-0.385	0.000437774	0.0130423
18688	A5SS	Lus10036221.g	chrscaffold27	+	226089	226866	226089	226346	227145	227371	1.0,1.0	0.75,0.647	0.301	0.000238719	0.00844464
18702	A5SS	Lus10036233.g	chrscaffold27	+	309074	309170	309074	309159	309270	309368	0.516,0.7	0.651,1.0	-0.218	0.00103503	0.0229997
18746	A5SS	Lus10002443.g	chrscaffold270	-	28106	28478	28321	28478	27913	28038	1.0,0.917	0.872,0.394	0.326	0.000449357	0.013299
18867	A5SS	Lus10013075.g	chrscaffold242	+	21816	22026	21816	22006	22159	22237	0.888,1.0	0.829,0.445	0.307	0.000272105	0.00927795
19014	A5SS	Lus10011413.g	chrscaffold744	+	427461	427554	427461	427498	427629	427859	0.908,1.0	0.638,0.592	0.339	1.84483e-07	3.44657e-05
19046	A5SS	Lus10014294.g	chrscaffold275	+	261954	262057	261954	262031	262850	263051	0.836,1.0	0.704,0.68	0.226	0.00111756	0.024033
19072	A5SS	Lus10019604.g	chrscaffold185	+	378968	379214	378968	379189	379308	379356	0.631,0.631	1.0,1.0	-0.369	0.000905556	0.0210924
19075	A5SS	scaffold275.23	chrscaffold275	-	347684	347920	347795	347920	347218	347474	1.0,1.0	0.364,0.121	0.758	5.43135e-07	8.54485e-05
19128	A5SS	Lus10016535.g	chrscaffold279	+	409752	410241	409752	410170	410515	410986	1.0,1.0	0.871,0.629	0.25	0.00046693	0.0135948
19129	A5SS	scaffold123.275	chrscaffold123	+	675968	676412	675968	676376	676615	677431	0.801,0.385	0.617,1.0	-0.216	0.00166971	0.031456
19134	A5SS	Lus10004356.g	chrscaffold2593	+	9523	9945	9523	9722	10058	10174	0.429,0.0	0.0,0.0	0.214	0.00138958	0.0280551
19149	A5SS	Lus10001597.g	chrscaffold2796	+	81504	81697	81504	81687	81790	81878	0.0,0.0	0.319,0.19	-0.255	8.23517e-05	0.00377744
19185	A5SS	Lus10002140.g	chrscaffold1106	-	43853	44283	44090	44283	43623	43743	0.875,0.931	0.436,0.733	0.319	0.000859453	0.0203893
19205	A5SS	Lus10022235.g	chrscaffold225	-	281811	282150	281945	282150	280274	280295	1.0,1.0	1.0,0.0	0.5	0.00139631	0.0280976
19236	A5SS	Lus10038276.g	chrscaffold28	-	529171	529219	529175	529219	528914	529058	0.661,1.0	0.28,0.637	0.372	0.00155499	0.0299236
19253	A5SS	Lus10005223.g	chrscaffold773	+	22900	23352	22900	23339	23938	24142	0.0,0.103	0.211,0.356	-0.232	0.000417867	0.0125957
19298	A5SS	Lus10038409.g	chrscaffold28	+	1191103	1191564	1191103	1191545	1191646	1191760	0.408,1.0	0.0,0.0	0.704	1.05883e-05	0.000847772
19305	A5SS	Lus10038448.g	chrscaffold28	+	1384763	1384964	1384763	1384773	1385424	1385489	1.0,0.5	1.0,1.0	-0.25	0.000436544	0.0130276
19336	A5SS	Lus10014441.g	chrscaffold176	-	495096	495229	495126	495229	494503	495008	0.192,0.454	0.652,0.806	-0.406	0.00297469	0.0463922
19337	A5SS	Lus10014441.g	chrscaffold176	-	496273	496353	496291	496353	495126	495229	0.0,0.0	0.472,0.308	-0.39	0.0014911	0.0289738
19429	A5SS	Lus10007861.g	chrscaffold1317	+	39222	39288	39222	39277	39372	39563	0.583,0.765	1.0,1.0	-0.326	1.97469e-05	0.00137272
19571	A5SS	scaffold1603.1	chrscaffold1603	-	9677	9729	9695	9729	9256	9567	0.728,0.781	1.0,1.0	-0.246	0.00077238	0.0188728
19637	A5SS	Lus10040502.g	chrscaffold86	-	2232980	2233378	2233175	2233378	2231398	2232450	0.0,0.0	0.571,0.455	-0.513	6.97063e-07	0.000105948
19645	A5SS	Lus10010951.g	chrscaffold286	-	310583	310775	310703	310775	310421	310493	0.555,0.283	0.0,0.0	0.419	1.16889e-05	0.000903621
19650	A5SS	scaffold208.65	chrscaffold208	+	569740	570429	569740	569793	570625	570803	0.8,0.524	1.0,1.0	-0.338	5.93213e-06	0.000535219
19726	A5SS	Lus10032376.g	chrscaffold291	+	992942	993174	992942	993119	993253	993411	1.0,1.0	0.88,0.687	0.216	0.000129585	0.00535509
19771	A5SS	scaffold310.100	chrscaffold310	-	1299716	1299806	1299767	1299806	1299488	1299633	0.598,0.651	1.0,1.0	-0.375	0.000383258	0.0117609
19989	A5SS	Lus10000633.g	chrscaffold2992	-	21215	21316	21240	21316	21035	21110	0.428,0.461	1.0,1.0	-0.555	3.93597e-06	0.000405699
19994	A5SS	Lus10029688.g	chrscaffold418	+	702774	702993	702774	702908	703091	703178	0.773,1.0	0.637,0.614	0.261	0.000904181	0.0210878
20046	A5SS	Lus10029978.g	chrscaffold416	-	911457	911563	911461	911563	911297	911366	0.0,0.549	0.0,0.0	0.275	0.00300492	0.0466204
20089	A5SS	Lus10017241.g	chrscaffold117	+	343213	343340	343213	343284	343431	343489	0.592,0.421	0.0,0.0	0.506	2.02778e-05	0.00140418
20095	A5SS	Lus10021363.g	chrscaffold1123	+	717842	717966	717842	717921	718155	718257	0.729,0.464	1.0,0.822	-0.315	0.00103489	0.0229997
20128	A5SS	Lus10040651.g	chrscaffold156	+	875424	875536	875424	875478	875922	876263	0.0,0.0	0.49,0.238	-0.364	7.08976e-11	4.54125e-08
20129	A5SS	Lus10040651.g	chrscaffold156	+	875424	875536	875424	875501	875922	876263	0.0,0.0	0.364,0.336	-0.35	1.15917e-05	0.000899988
20170	A5SS	Lus10025084.g	chrscaffold305	-	187730	187866	187742	187866	187563	187645	0.14,0.042	0.406,0.497	-0.36	1.04302e-08	2.9229e-06
20171	A5SS	Lus10025088.g	chrscaffold305	-	220855	221115	221006	221115	220544	220766	1.0,1.0	0.407,0.529	0.532	9.37273e-09	2.66825e-06
20187	A5SS	Lus10025172.g	chrscaffold305	+	668369	668523	668369	668519	669063	669275	0.0,1.0	1.0,1.0	-0.5	0.000605226	0.0160573
20260	A5SS	Lus10022534.g	chrscaffold465	-	322003	322273	322166	322273	320212	321247	0.6,0.667	1.0,1.0	-0.367	0.00322629	0.0489651
20285	A5SS	Lus10042657.g	chrscaffold67	+	1310835	1311100	1310835	1311093	1311246	1311351	0.462,1.0	1.0,1.0	-0.269	0.00178905	0.032977
20304	A5SS	Lus10037120.g	chrscaffold462	+	291099	291212	291099	291189	291356	291397	1.0,1.0	0.874,0.689	0.219	6.70124e-08	1.50233e-05
20379	A5SS	Lus10033980.g	chrscaffold292	+	326747	326865	326747	326845	326942	327050	0.0,0.0	0.0,0.585	-0.292	0.00124506	0.0260258
20418	A5SS	Lus10003250.g	chrscaffold2239	+	103134	103698	103134	103554	104145	104220	1.0,0.0	1.0,1.0	-0.5	7.34921e-05	0.00355278
20422	A5SS	Lus10034490.g	chrscaffold310	-	1543898	1544266	1543909	1544266	1543658	1543805	0.047,0.199	0.62,0.554	-0.464	0.000123823	0.00514066
20430	A5SS	Lus10005418.g	chrscaffold847	-	45950	46027	45955	46027	45792	45864	0.0,0.0	1.0,0.069	-0.534	0.00198683	0.0350727
20461	A5SS	Lus10032229.g	chrscaffold291	+	167139	167372	167139	167212	167464	167550	1.0,1.0	0.742,0.394	0.432	5.19706e-06	0.000495708
20467	A5SS	scaffold314.6	chrscaffold314	-	318869	319216	318875	319216	318590	318770	0.562,0.243	0.114,0.0	0.346	0.000913781	0.0212288
20507	A5SS	Lus10017042.g	chrscaffold315	+	549101	549192	549101	549156	549262	549324	1.0,1.0	0.0,1.0	0.5	0.00142399	0.0283141
20558	A5SS	Lus10025979.g	chrscaffold319	+	170856	171339	170856	171296	171426	174584	0.0,0.437	1.0,1.0	-0.781	8.23101e-06	0.00068662
20630	A5SS	Lus10021344.g	chrscaffold1123	+	636892	637258	636892	637167	637373	637487	1.0,1.0	0.953,0.604	0.222	7.46398e-05	0.003587
20648	A5SS	scaffold320.8	chrscaffold320	-	510675	510858	510805	510858	510472	510572	1.0,1.0	0.616,0.64	0.372	0.000228768	0.00814079
20691	A5SS	Lus10023150.g	chrscaffold325	-	657451	657548	657480	657548	657191	657371	0.0,0.295	1.0,1.0	-0.853	1.20445e-10	7.2006e-08
20692	A5SS	Lus10023150.g	chrscaffold325	-	657451	657548	657487	657548	657191	657371	0.0,0.212	0.232,1.0	-0.51	0.000591852	0.0158375
20891	A5SS	scaffold339.83	chrscaffold339	+	628632	629001	628632	628827	629197	629364	0.9,1.0	0.721,0.667	0.256	0.000132424	0.00542244
20919	A5SS	Lus10038782.g	chrscaffold34	-	256275	256483	256425	256483	255314	255531	0.405,0.286	0.082,0.022	0.294	3.60628e-06	0.000376039
20922	A5SS	Lus10038792.g	chrscaffold34	+	297862	298167	297862	297954	298637	298719	0.0,0.0	1.0,1.0	-1	1.7727e-08	4.54191e-06
20956	A5SS	Lus10009785.g	chrscaffold271	+	302003	302312	302003	302269	303360	303446	1.0,0.943	0.691,0.823	0.215	0.000505858	0.0144929
20992	A5SS	Lus10023310.g	chrscaffold98	+	470800	470911	470800	470849	470999	471128	1.0,1.0	1.0,0.514	0.243	0.00105421	0.0232256
21053	A5SS	Lus10016976.g	chrscaffold315	+	121456	121796	121456	121607	121889	121994	0.474,0.692	0.939,1.0	-0.387	4.65127e-05	0.00257471
21126	A5SS	Lus10026106.g	chrscaffold319	-	706037	706094	706060	706094	705796	705957	1.0,1.0	0.945,0.591	0.232	0.000163842	0.00631935
21243	A5SS	Lus10001332.g	chrscaffold2292	+	46261	46706	46261	46640	46926	47105	0.51,0.735	0.0,0.0	0.623	7.75862e-07	0.000115001
21272	A5SS	Lus10002010.g	chrscaffold2114	+	94438	94650	94438	94632	94728	95022	0.862,0.472	0.915,1.0	-0.29	0.00195019	0.034562
21274	A5SS	scaffold1491.89	chrscaffold1491	+	551488	551614	551488	551528	551756	551929	1.0,1.0	0.835,0.665	0.25	7.47999e-05	0.003587
21278	A5SS	Lus10003975.g	chrscaffold437	-	106385	106496	106451	106496	106239	106314	0.594,0.433	0.907,0.924	-0.402	1.11339e-05	0.000879674
21281	A5SS	Lus10003975.g	chrscaffold437	-	106420	106496	106451	106496	106239	106314	0.424,0.367	0.853,0.921	-0.492	7.36968e-07	0.000111072
21361	A5SS	Lus10038680.g	chrscaffold37	-	1532229	1532442	1532372	1532442	1531994	1532025	0.0,0.113	0.324,0.203	-0.207	0.000104153	0.00453394
21397	A5SS	Lus10022096.g	chrscaffold371	+	87039	87300	87039	87151	87539	87713	0.25,0.5	1.0,0.765	-0.508	0.00258037	0.0416553
11	IR	Lus10007763.g	chrscaffold993	+	288628	289937	288628	289075	289793	289937	0.161,0.034	0.655,0.425	-0.443	9.59385e-06	0.000417523
68	IR	Lus10023203.g	chrscaffold98	-	13421	14438	13421	13533	14115	14438	1.0,1.0	0.63,0.75	0.31	5.80755e-05	0.00168313
115	IR	Lus10031190.g	chrscaffold977	-	501573	502101	501573	501684	501761	502101	0.212,0.397	0.058,0.109	0.221	0.00127108	0.0153976
146	IR	Lus10001058.g	chrscaffold964	+	72805	73814	72805	72879	73664	73814	0.233,0.444	0.697,0.857	-0.438	2.30582e-05	0.000830927
178	IR	Lus10027490.g	chrscaffold96	+	619767	620095	619767	619889	619973	620095	0.0,0.0	0.146,0.362	-0.254	3.56323e-05	0.00116772
216	IR	Lus10016271.g	chrscaffold947	-	540427	540698	540427	540485	540593	540698	0.295,0.314	0.08,0.069	0.23	2.85538e-05	0.000981476
251	IR	Lus10012041.g	chrscaffold931	-	282014	283668	282014	282381	283654	283668	1.0,0.714	0.941,0.154	0.309	0.00398119	0.03563
278	IR	Lus10015239.g	chrscaffold924	+	106671	106893	106671	106740	106821	106893	0.0,0.0	0.206,0.393	-0.299	0.000160203	0.00352538
290	IR	Lus10007689.g	chrscaffold92	+	202485	202783	202485	202578	202645	202783	0.479,0.408	0.158,0.133	0.298	0.00132502	0.0157963
292	IR	Lus10030640.g	chrscaffold917	+	1138427	1139011	1138427	1138730	1138869	1139011	0.0,0.0	0.049,0.805	-0.427	0.000345721	0.00618812
305	IR	Lus10030603.g	chrscaffold917	-	943913	944804	943913	944371	944611	944804	1.0,1.0	0.714,0.6	0.343	0.00124837	0.0152413
328	IR	Lus10030537.g	chrscaffold917	+	611470	611991	611470	611661	611760	611991	1.0,1.0	0.913,0.649	0.219	2.24112e-06	0.000132796
343	IR	Lus10030432.g	chrscaffold917	+	93966	95017	93966	94073	94253	95017	0.667,0.2	1.0,1.0	-0.567	0.00341583	0.0316157
365	IR	Lus10016655.g	chrscaffold915	+	484623	485314	484623	484748	484821	485314	0.402,0.825	0.825,1.0	-0.299	0.00146408	0.0170527
368	IR	Lus10016655.g	chrscaffold915	+	484623	485929	484623	485314	485694	485929	0.5,0.333	0.889,1.0	-0.528	1.38477e-05	0.000557757
384	IR	Lus10016606.g	chrscaffold915	-	196303	197727	196303	196520	196600	197727	1.0,1.0	0.695,0.589	0.358	2.72749e-05	0.000947811
515	IR	Lus10016771.g	chrscaffold903	-	432981	433603	432981	433100	433443	433603	0.487,0.154	0.786,0.897	-0.521	2.91986e-05	0.00100182
540	IR	Lus10016753.g	chrscaffold903	-	361614	362276	361614	361923	362077	362276	0.0,0.0	0.368,0.5	-0.434	4.22212e-06	0.000215834
630	IR	Lus10034532.g	chrscaffold9	-	353911	355376	353911	353976	355138	355376	0.398,0.333	0.171,0.056	0.252	5.08286e-07	4.14286e-05
721	IR	Lus10026251.g	chrscaffold898	-	327740	328354	327740	327798	328308	328354	0.333,0.1	0.481,0.733	-0.39	0.0046772	0.0402195
753	IR	Lus10026202.g	chrscaffold898	+	122706	123241	122706	122937	123083	123241	0.248,0.187	0.532,0.565	-0.331	9.78474e-05	0.00245639
912	IR	Lus10031569.g	chrscaffold863	+	912199	912763	912199	912286	912596	912763	1.0,1.0	0.742,0.784	0.237	5.97145e-05	0.00171145
919	IR	Lus10031537.g	chrscaffold863	+	761704	761993	761704	761772	761855	761993	0.73,0.623	0.948,0.946	-0.27	5.78836e-06	0.000281502
924	IR	Lus10031516.g	chrscaffold863	-	654693	654905	654693	654781	654856	654905	0.0,0.143	0.542,1.0	-0.7	1.40137e-05	0.00056175
930	IR	Lus10031466.g	chrscaffold863	-	430170	430403	430170	430236	430325	430403	0.572,0.569	0.385,0.273	0.241	0.00590021	0.0477106
948	IR	Lus10031374.g	chrscaffold863	+	84431	84730	84431	84503	84658	84730	0.0,0.0	0.158,0.25	-0.204	0.00234387	0.0239057
960	IR	Lus10031354.g	chrscaffold863	-	16833	17137	16833	16932	17021	17137	0.339,0.484	0.0,0.094	0.364	2.85024e-07	2.63401e-05
966	IR	Lus10015536.g	chrscaffold860	+	448252	449895	448252	448805	449729	449895	0.111,0.067	0.348,0.304	-0.237	0.00150519	0.0173401
991	IR	Lus10015466.g	chrscaffold860	-	75378	75608	75378	75454	75532	75608	0.558,0.127	0.681,0.781	-0.389	0.00134297	0.0159601
1015	IR	Lus10040454.g	chrscaffold86	-	1995534	1996300	1995534	1995799	1996130	1996300	0.364,0.145	0.518,0.398	-0.204	0.000384411	0.00668531
1127	IR	Lus10001410.g	chrscaffold85	-	4569	7275	4569	6602	6997	7275	0.333,0.583	1.0,1.0	-0.542	1.91764e-06	0.000117857
1138	IR	Lus10002035.g	chrscaffold841	+	23578	24542	23578	24090	24502	24542	0.532,0.573	0.318,0.304	0.241	0.000287073	0.00538982
1140	IR	Lus10001251.g	chrscaffold837	+	59557	61642	59557	60298	60604	61642	0.0,0.0	0.062,0.394	-0.228	7.18663e-05	0.00195813
1150	IR	Lus10031333.g	chrscaffold977	+	1231403	1233612	1231403	1231431	1233394	1233612	1.0,0.167	1.0,1.0	-0.416	0.00317611	0.0299789
1157	IR	Lus10000865.g	chrscaffold832	+	12326	12668	12326	12416	12578	12668	0.0,0.0	0.538,0.0	-0.269	0.00480768	0.0411273
1171	IR	Lus10002104.g	chrscaffold826	-	91303	91669	91303	91452	91561	91669	0.0,0.0	0.366,0.435	-0.4	2.08972e-05	0.000770601
1227	IR	Lus10032761.g	chrscaffold82	+	1041141	1042244	1041141	1041589	1041669	1042244	0.0,0.0	0.289,0.245	-0.267	7.93193e-05	0.00209507
1275	IR	Lus10001926.g	chrscaffold811	+	51710	52999	51710	51813	52325	52999	1.0,1.0	0.75,0.548	0.351	5.41392e-06	0.000265331
1378	IR	Lus10031736.g	chrscaffold783	+	456013	456204	456013	456034	456158	456204	0.044,0.0	1.0,1.0	-0.978	0	0
1388	IR	Lus10000806.g	chrscaffold780	+	30948	31274	30948	31083	31160	31274	0.613,0.606	0.172,0.0	0.523	0.000192988	0.00402088
1532	IR	scaffold76.3	chrscaffold76	-	24865	25214	24865	25009	25127	25214	0.476,0.48	0.221,0.233	0.251	0	0
1545	IR	Lus10036156.g	chrscaffold76	+	1550998	1551502	1550998	1551113	1551307	1551502	0.111,0.0	0.368,0.155	-0.206	0.000489556	0.00789211
1593	IR	Lus10036138.g	chrscaffold76	+	1434293	1434546	1434293	1434342	1434454	1434546	0.363,0.276	0.0,0.0	0.32	0.000339927	0.00611611
1626	IR	Lus10036074.g	chrscaffold76	-	1081487	1081864	1081487	1081572	1081751	1081864	0.25,0.143	0.58,0.545	-0.366	6.80259e-05	0.00188747
1633	IR	Lus10036074.g	chrscaffold76	-	1083132	1083562	1083132	1083272	1083342	1083562	1.0,1.0	0.405,0.214	0.691	1.46341e-06	9.58329e-05
1642	IR	Lus10036018.g	chrscaffold76	-	729247	729862	729247	729446	729768	729862	0.333,0.037	0.6,0.833	-0.531	6.10159e-05	0.00174118
1655	IR	Lus10035993.g	chrscaffold76	-	614962	615433	614962	615069	615204	615433	0.027,0.052	0.288,0.273	-0.241	1.26767e-05	0.000521654
1683	IR	Lus10035979.g	chrscaffold76	+	554414	556019	554414	554667	554766	556019	0.0,0.0	0.159,0.61	-0.385	6.60119e-06	0.000311849
1751	IR	Lus10011850.g	chrscaffold754	+	75540	75943	75540	75624	75820	75943	1.0,1.0	0.529,0.8	0.335	8.94154e-05	0.00228238
1782	IR	Lus10013003.g	chrscaffold751	-	102850	104539	102850	103104	104019	104539	0.469,0.484	0.831,0.739	-0.308	0.000501745	0.00802074
1799	IR	Lus10012988.g	chrscaffold751	-	20115	20648	20115	20211	20295	20648	1.0,1.0	0.876,0.138	0.493	3.7473e-05	0.00120619
1817	IR	Lus10026261.g	chrscaffold898	-	373685	374124	373685	373768	373983	374124	0.0,0.2	1.0,1.0	-0.9	5.18474e-14	5.18229e-11
1868	IR	Lus10021750.g	chrscaffold74	-	377417	377916	377417	377586	377731	377916	0.388,1.0	1.0,1.0	-0.306	0.00397802	0.0356114
1928	IR	Lus10008780.g	chrscaffold729	+	111722	112524	111722	112011	112462	112524	0.074,0.043	0.269,0.26	-0.206	0	0
1965	IR	Lus10010091.g	chrscaffold722	+	183221	183520	183221	183378	183515	183520	0.257,1.0	1.0,1.0	-0.371	0.000486418	0.00785603
1979	IR	Lus10007462.g	chrscaffold721	+	278493	279270	278493	278729	279041	279270	0.0,0.0	0.0,1.0	-0.5	0.00426186	0.0375333
1999	IR	Lus10007436.g	chrscaffold721	+	53209	53996	53209	53278	53738	53996	0.191,0.16	0.341,0.412	-0.201	0.00571597	0.0467545
2038	IR	Lus10004125.g	chrscaffold709	+	72930	73345	72930	73161	73252	73345	0.367,0.293	0.585,0.679	-0.302	0.00369171	0.0335852
2069	IR	scaffold701.161	chrscaffold701	+	950520	950904	950520	950629	950713	950904	1.0,1.0	0.472,1.0	0.264	0.000676604	0.00990701
2131	IR	Lus10033475.g	chrscaffold701	+	152791	153167	152791	152864	152991	153167	0.541,0.692	0.869,1.0	-0.318	3.54981e-06	0.000187784
2154	IR	Lus10015962.g	chrscaffold7	+	419672	420717	419672	419863	420549	420717	0.333,0.111	0.512,0.833	-0.451	0.000905462	0.0121524
2164	IR	Lus10001760.g	chrscaffold696	+	56250	56746	56250	56382	56517	56746	0.0,0.0	0.173,0.44	-0.306	7.22832e-05	0.00196526
2165	IR	Lus10001760.g	chrscaffold696	+	56250	56746	56250	56382	56669	56746	0.0,0.0	0.04,0.636	-0.338	0.000974091	0.0128287
2177	IR	scaffold689.14	chrscaffold689	-	195304	196928	195304	195527	195626	196928	0.138,0.6	0.706,0.787	-0.377	0.0052139	0.0435781
2237	IR	Lus10017943.g	chrscaffold687	-	37644	38263	37644	37787	38149	38263	0.429,0.0	1.0,1.0	-0.785	0.000500107	0.00800804
2345	IR	Lus10042783.g	chrscaffold67	+	2031468	2032452	2031468	2031583	2032358	2032452	0.203,0.104	0.429,0.331	-0.227	1.08025e-05	0.00046153
2349	IR	Lus10042750.g	chrscaffold67	-	1885630	1885997	1885630	1885741	1885937	1885997	0.072,0.037	0.362,0.181	-0.217	4.5215e-06	0.000229593
2350	IR	Lus10042750.g	chrscaffold67	-	1885630	1886532	1885630	1885997	1886096	1886532	0.14,0.0	0.524,0.145	-0.265	0.00541779	0.0448417
2352	IR	Lus10042750.g	chrscaffold67	-	1886096	1886532	1886096	1886169	1886374	1886532	0.097,0.067	0.435,0.186	-0.228	0.00046099	0.00756097
2358	IR	Lus10042747.g	chrscaffold67	+	1862826	1863713	1862826	1862947	1863621	1863713	1.0,1.0	0.231,1.0	0.384	0.00344108	0.0317693
2407	IR	Lus10032699.g	chrscaffold82	+	213572	214652	213572	214393	214483	214652	0.753,0.524	0.884,0.879	-0.243	7.92524e-06	0.000360931
2410	IR	Lus10042514.g	chrscaffold67	+	65118	66983	65118	65366	66874	66983	0.0,0.0	0.429,0.0	-0.214	0.000512064	0.00813792
2436	IR	Lus10012485.g	chrscaffold660	-	140394	140809	140394	140501	140750	140809	0.333,0.2	0.762,0.684	-0.457	0.00136378	0.0161482
2565	IR	Lus10026971.g	chrscaffold651	+	874407	874635	874407	874519	874595	874635	1.0,1.0	0.209,1.0	0.395	0.00421994	0.0372488
2580	IR	Lus10026924.g	chrscaffold651	-	579066	581591	579066	579547	579640	581591	0.0,0.0	0.552,0.381	-0.467	6.58713e-06	0.000311849
2587	IR	Lus10018026.g	chrscaffold687	+	389332	389574	389332	389404	389531	389574	0.812,1.0	0.866,0.519	0.214	0.00145456	0.0169803
2681	IR	Lus10020348.g	chrscaffold641	-	503716	504737	503716	504131	504449	504737	0.667,1.0	0.568,0.636	0.232	0.00209723	0.0220989
2682	IR	Lus10020348.g	chrscaffold641	-	503901	504737	503901	503948	504449	504737	0.385,0.455	0.871,0.75	-0.39	0.00497538	0.0421812
2782	IR	Lus10015385.g	chrscaffold635	+	264895	265415	264895	265195	265262	265415	0.408,0.206	0.187,0.0	0.213	0.000194212	0.00403975
2784	IR	Lus10015372.g	chrscaffold635	-	192789	193203	192789	192928	193074	193203	1.0,1.0	0.69,0.876	0.217	0.00021753	0.00440183
2793	IR	Lus10015343.g	chrscaffold635	+	43379	44265	43379	43855	44194	44265	0.111,0.071	0.375,0.222	-0.207	0.00400958	0.0358294
2796	IR	Lus10015343.g	chrscaffold635	+	47466	47688	47466	47548	47629	47688	1.0,1.0	0.917,0.581	0.251	0.000131135	0.00300409
2798	IR	Lus10015343.g	chrscaffold635	+	47466	47934	47466	47688	47775	47934	1.0,1.0	0.759,0.776	0.232	0.00396348	0.0355133
2866	IR	Lus10015676.g	chrscaffold630	-	402071	403159	402071	402176	402973	403159	0.385,0.305	0.1,0.182	0.204	0.00338041	0.0313693
2910	IR	Lus10010035.g	chrscaffold621	+	71880	72401	71880	72226	72314	72401	1.0,1.0	0.746,0.797	0.228	0.000219893	0.00443511
2941	IR	Lus10013535.g	chrscaffold62	+	6378	6644	6378	6505	6574	6644	0.578,0.578	0.12,0.12	0.458	8.91473e-05	0.0022772
2998	IR	Lus10033643.g	chrscaffold701	+	946776	947449	946776	946995	947307	947449	0.023,0.108	0.36,0.278	-0.254	2.54839e-05	0.000897895
3033	IR	Lus10026572.g	chrscaffold617	-	462052	462656	462052	462117	462574	462656	0.657,0.615	1.0,1.0	-0.364	4.32561e-09	8.05369e-07
3048	IR	Lus10026528.g	chrscaffold617	-	259808	260276	259808	260088	260191	260276	0.0,0.0	0.0,0.486	-0.243	0.000481191	0.00780384
3052	IR	Lus10026522.g	chrscaffold617	-	243553	244275	243553	244074	244178	244275	1.0,0.541	0.207,0.277	0.528	0.00371742	0.0337787
3085	IR	Lus10021991.g	chrscaffold87	+	192429	193493	192429	192525	193243	193493	0.0,0.0	0.111,0.333	-0.222	0.000187552	0.00394222
3096	IR	Lus10021468.g	chrscaffold612	-	559078	559354	559078	559108	559212	559354	1.0,1.0	0.876,0.0	0.562	5.76376e-05	0.00167754
3129	IR	Lus10011791.g	chrscaffold610	+	156875	159664	156875	157065	158267	159664	1.0,0.6	0.636,0.429	0.268	0.00561732	0.0461412
3275	IR	Lus10025722.g	chrscaffold605	+	143229	143888	143229	143326	143662	143888	0.6,0.444	0.2,0.0	0.422	0.00408111	0.0363444
3287	IR	Lus10025721.g	chrscaffold605	+	131936	132623	131936	132083	132418	132623	1.0,1.0	1.0,0.294	0.353	0.0016759	0.0188772
3296	IR	Lus10025716.g	chrscaffold605	-	99070	99725	99070	99171	99627	99725	1.0,1.0	1.0,0.2	0.4	0.00226637	0.0233346
3354	IR	Lus10012770.g	chrscaffold604	+	96225	98014	96225	97185	97762	98014	0.556,0.5	1.0,1.0	-0.472	1.36903e-05	0.000552001
3364	IR	Lus10008364.g	chrscaffold602	+	2747	3068	2747	2856	2994	3068	0.859,0.528	0.975,0.876	-0.232	0.00326669	0.0305906
3400	IR	Lus10012577.g	chrscaffold6	-	366954	367256	366954	367048	367155	367256	0.349,0.07	0.72,0.359	-0.33	0.00153186	0.017562
3417	IR	Lus10012560.g	chrscaffold6	-	308989	309725	308989	309115	309620	309725	1.0,0.5	0.333,0.684	0.241	0.00610436	0.0488529
3457	IR	Lus10007427.g	chrscaffold594	-	246881	247968	246881	247827	247940	247968	0.143,0.307	0.0,0.034	0.208	6.8256e-05	0.00188958
3468	IR	scaffold592.5	chrscaffold592	-	126964	128260	126964	127997	128101	128260	0.639,0.746	0.945,1.0	-0.28	0.000854383	0.011701
3528	IR	Lus10010219.g	chrscaffold587	+	355501	355820	355501	355656	355741	355820	0.298,0.224	0.68,0.892	-0.525	8.1383e-05	0.00213032
3624	IR	Lus10014661.g	chrscaffold584	+	64244	64469	64244	64306	64405	64469	0.174,0.253	0.678,0.619	-0.435	5.21158e-08	6.37594e-06
3634	IR	Lus10002095.g	chrscaffold575	+	59320	59784	59320	59381	59593	59784	0.373,0.273	0.639,0.556	-0.275	0.00567772	0.0465221
3638	IR	Lus10002082.g	chrscaffold575	-	5426	8763	5426	7236	7319	8763	0.0,0.0	0.204,0.216	-0.21	0.000137922	0.00312458
3648	IR	Lus10012311.g	chrscaffold572	-	72050	73903	72050	72101	72173	73903	0.835,0.825	0.469,0.391	0.4	0.000230575	0.00458867
3662	IR	scaffold57.190	chrscaffold57	+	1136787	1137144	1136787	1136872	1136994	1137144	0.579,0.452	0.892,0.902	-0.382	1.99578e-06	0.000120707
3685	IR	Lus10036636.g	chrscaffold57	-	1560228	1561229	1560228	1560309	1561140	1561229	0.571,0.826	1.0,1.0	-0.302	0.000319215	0.00583466
3730	IR	Lus10016172.g	chrscaffold947	-	51645	51926	51645	51690	51793	51926	0.674,0.542	0.295,0.296	0.313	0.000265171	0.00508637
3748	IR	Lus10036517.g	chrscaffold57	-	1014310	1014676	1014310	1014518	1014626	1014676	0.802,0.162	0.0,0.0	0.482	6.68299e-05	0.00186505
3753	IR	Lus10036475.g	chrscaffold57	+	796986	797350	796986	797165	797299	797350	0.787,0.26	1.0,1.0	-0.476	0.000489751	0.00789211
3785	IR	Lus10036389.g	chrscaffold57	-	414099	414631	414099	414302	414428	414631	0.265,0.0	0.351,0.665	-0.376	0.00115702	0.0144892
3791	IR	Lus10036372.g	chrscaffold57	-	332290	332585	332290	332419	332532	332585	0.346,0.215	0.546,0.466	-0.226	9.94118e-05	0.00248412
3811	IR	Lus10036347.g	chrscaffold57	+	166815	167189	166815	167047	167122	167189	1.0,1.0	0.709,0.285	0.503	4.41841e-06	0.00022496
3996	IR	Lus10009816.g	chrscaffold546	-	49704	50760	49704	50384	50674	50760	1.0,1.0	0.333,1.0	0.334	0.00127131	0.0153976
4064	IR	Lus10028873.g	chrscaffold540	-	652337	653738	652337	653465	653614	653738	0.0,0.0	0.0,0.667	-0.334	0.00512484	0.043055
4096	IR	Lus10026699.g	chrscaffold617	-	1034178	1034543	1034178	1034253	1034489	1034543	0.642,0.615	0.861,0.93	-0.267	0.000434247	0.00726268
4104	IR	Lus10028755.g	chrscaffold540	-	80607	81347	80607	80775	81135	81347	0.714,1.0	0.389,0.346	0.489	0.00524111	0.0437025
4341	IR	Lus10032942.g	chrscaffold51	+	364632	364931	364632	364789	364886	364931	0.708,1.0	0.326,0.548	0.417	0.000679753	0.00993015
4359	IR	Lus10003488.g	chrscaffold508	+	83783	84504	83783	84314	84416	84504	1.0,1.0	0.669,0.88	0.226	0.000228062	0.00455428
4360	IR	Lus10003488.g	chrscaffold508	+	85265	86978	85265	85336	86844	86978	0.0,0.0	0.6,0.625	-0.613	3.27545e-07	2.91354e-05
4402	IR	Lus10023593.g	chrscaffold505	-	52517	52960	52517	52644	52794	52960	0.28,0.156	0.468,0.407	-0.219	0.000420231	0.00710099
4416	IR	Lus10033209.g	chrscaffold50	+	1326442	1326795	1326442	1326530	1326662	1326795	0.103,0.261	0.515,0.428	-0.29	2.34898e-05	0.000844078
4457	IR	Lus10008307.g	chrscaffold489	+	299398	299960	299398	299701	299900	299960	0.451,0.472	0.16,0.146	0.308	1.16179e-07	1.24653e-05
4481	IR	Lus10008307.g	chrscaffold489	+	305741	306168	305741	305812	306091	306168	1.0,0.761	0.671,0.452	0.319	0.0011277	0.0142208
4521	IR	Lus10008306.g	chrscaffold489	-	270344	271090	270344	270610	270952	271090	0.071,0.0	0.143,0.333	-0.202	0.00497863	0.0421812
4527	IR	Lus10008306.g	chrscaffold489	-	273912	274323	273912	274091	274178	274323	0.0,0.0	0.0,0.513	-0.257	0.000864139	0.0117979
4554	IR	Lus10008297.g	chrscaffold489	+	204168	204760	204168	204224	204703	204760	0.135,0.067	0.357,0.424	-0.289	2.32979e-05	0.00083877
4584	IR	Lus10010092.g	chrscaffold722	+	189277	189578	189277	189435	189533	189578	0.376,0.844	1.0,1.0	-0.39	0.000146892	0.00329481
4590	IR	Lus10002054.g	chrscaffold752	-	50058	52339	50058	50121	50257	52339	1.0,1.0	0.904,0.611	0.242	0.000196052	0.00407131
4618	IR	Lus10033393.g	chrscaffold488	-	1113671	1114333	1113671	1113915	1114187	1114333	0.0,0.048	0.412,0.12	-0.242	0.000458821	0.00754086
4620	IR	Lus10033378.g	chrscaffold488	-	1011277	1011709	1011277	1011380	1011493	1011709	0.14,0.124	0.695,0.363	-0.397	0.000414898	0.00705401
4627	IR	Lus10033368.g	chrscaffold488	-	965200	965565	965200	965372	965499	965565	0.065,0.079	0.251,0.415	-0.261	9.58426e-06	0.000417523
4663	IR	Lus10033289.g	chrscaffold488	+	454111	454330	454111	454189	454264	454330	0.062,0.1	0.421,0.187	-0.223	0.00246201	0.024719
4684	IR	Lus10033254.g	chrscaffold488	-	244861	245249	244861	244933	245029	245249	1.0,1.0	0.83,0.343	0.413	2.25003e-05	0.000814729
4710	IR	Lus10001919.g	chrscaffold811	+	15125	15506	15125	15169	15406	15506	1.0,1.0	0.714,0.692	0.297	0.0016974	0.0190179
4730	IR	Lus10005168.g	chrscaffold485	-	23901	24794	23901	24044	24427	24794	0.5,0.4	1.0,0.833	-0.466	0.000148039	0.00331344
4748	IR	Lus10004570.g	chrscaffold48	+	157086	157780	157086	157411	157538	157780	1.0,0.866	0.447,0.0	0.71	6.36381e-08	7.43724e-06
4796	IR	Lus10010531.g	chrscaffold680	+	177152	177479	177152	177286	177397	177479	1.0,1.0	0.741,0.661	0.299	2.74674e-05	0.000953627
4832	IR	Lus10038096.g	chrscaffold475	-	1516626	1517212	1516626	1516943	1517090	1517212	0.0,0.0	0.159,0.779	-0.469	3.56068e-05	0.00116772
4894	IR	Lus10038067.g	chrscaffold475	+	1172373	1172949	1172373	1172765	1172862	1172949	0.447,0.645	0.901,0.833	-0.321	0.00620191	0.0493452
4919	IR	Lus10038031.g	chrscaffold475	-	944477	944967	944477	944595	944649	944967	0.761,1.0	0.478,0.128	0.578	0.00438069	0.0382877
4941	IR	Lus10016694.g	chrscaffold903	+	86643	87355	86643	87031	87123	87355	1.0,1.0	0.736,0.756	0.254	0.00012726	0.00294407
4945	IR	Lus10016694.g	chrscaffold903	+	87740	88008	87740	87836	87950	88008	0.63,1.0	0.078,0.069	0.741	4.34139e-05	0.00135493
4946	IR	Lus10016694.g	chrscaffold903	+	87740	88008	87740	87840	87950	88008	1.0,1.0	0.633,0.633	0.367	0.000699958	0.010121
5010	IR	Lus10036153.g	chrscaffold76	+	1519898	1521010	1519898	1520077	1520853	1521010	1.0,0.25	1.0,1.0	-0.375	0.00206676	0.0218705
5032	IR	Lus10036153.g	chrscaffold76	+	1525469	1527006	1525469	1525610	1526809	1527006	0.778,0.867	0.667,0.077	0.451	0.00209865	0.0220989
5057	IR	Lus10036153.g	chrscaffold76	+	1530013	1530616	1530013	1530109	1530370	1530616	0.772,1.0	0.509,0.429	0.417	0.000188658	0.00395671
5071	IR	scaffold67.138	chrscaffold67	-	2687617	2688143	2687617	2687718	2687898	2688143	0.333,0.231	0.76,1.0	-0.598	1.06011e-05	0.000454459
5072	IR	scaffold67.138	chrscaffold67	-	2687661	2688143	2687661	2687718	2688027	2688143	1.0,0.667	0.826,0.379	0.231	0.00225652	0.0232647
5165	IR	Lus10005007.g	chrscaffold637	+	20598	20830	20598	20659	20777	20830	1.0,1.0	0.418,1.0	0.291	0.000951173	0.0126187
5178	IR	Lus10024859.g	chrscaffold473	-	441805	441988	441805	441851	441929	441988	0.396,0.84	1.0,1.0	-0.382	8.47135e-05	0.00219481
5227	IR	Lus10027326.g	chrscaffold472	-	783124	783655	783124	783218	783331	783655	1.0,1.0	1.0,0.394	0.303	0.00143351	0.0167991
5233	IR	Lus10027313.g	chrscaffold472	-	747935	748107	747935	747968	748056	748107	0.681,0.745	0.353,0.445	0.314	0.00021241	0.00431894
5258	IR	Lus10027212.g	chrscaffold472	-	324691	325227	324691	324966	325077	325227	0.493,0.462	0.836,0.672	-0.276	0.000678958	0.00992235
5357	IR	Lus10035845.g	chrscaffold464	-	1602309	1603142	1602309	1602468	1603063	1603142	0.636,0.4	0.857,1.0	-0.41	0.000129037	0.00297577
5441	IR	Lus10035731.g	chrscaffold464	-	1118691	1119551	1118691	1118946	1119047	1119551	0.137,0.0	0.346,0.277	-0.243	0.0056405	0.0463016
5539	IR	Lus10035582.g	chrscaffold464	-	456680	458076	456680	457680	457877	458076	0.208,0.231	0.561,0.625	-0.373	5.96351e-05	0.00171145
5548	IR	Lus10035561.g	chrscaffold464	+	306587	307128	306587	306916	307001	307128	0.0,0.0	0.389,0.258	-0.324	8.68078e-05	0.00223255
5596	IR	Lus10037400.g	chrscaffold462	+	1674973	1675515	1674973	1675297	1675420	1675515	0.354,0.268	1.0,1.0	-0.689	4.27584e-07	3.60099e-05
5666	IR	Lus10007093.g	chrscaffold772	+	183032	183349	183032	183085	183173	183349	1.0,0.201	1.0,1.0	-0.399	0.00547539	0.0452169
5757	IR	Lus10037076.g	chrscaffold462	-	121100	121419	121100	121288	121378	121419	0.0,0.0	0.0,0.618	-0.309	0.00248951	0.0249161
5762	IR	Lus10042915.g	chrscaffold67	+	2759061	2759506	2759061	2759098	2759389	2759506	0.65,0.877	1.0,1.0	-0.236	3.80151e-06	0.000199332
5828	IR	Lus10018701.g	chrscaffold461	+	284862	286137	284862	285308	286020	286137	0.0,0.2	0.636,0.81	-0.623	6.75538e-05	0.00187835
5903	IR	Lus10020231.g	chrscaffold454	+	747682	748130	747682	747758	748010	748130	0.053,0.029	0.455,0.098	-0.236	0.000465416	0.00760647
5921	IR	Lus10020178.g	chrscaffold454	+	468299	469104	468299	468356	468925	469104	0.5,0.455	0.75,1.0	-0.397	0.000611627	0.00920396
5939	IR	Lus10007446.g	chrscaffold721	-	132520	132788	132520	132608	132738	132788	0.77,0.69	0.888,0.983	-0.206	7.49711e-06	0.000345158
5956	IR	Lus10036559.g	chrscaffold57	+	1216235	1217285	1216235	1216306	1217153	1217285	1.0,1.0	0.742,0.451	0.403	2.63617e-07	2.48454e-05
5958	IR	Lus10036559.g	chrscaffold57	+	1216235	1217285	1216235	1216306	1217201	1217285	1.0,1.0	0.778,0.783	0.22	1.71709e-05	0.000656783
5973	IR	Lus10020106.g	chrscaffold454	-	68754	70174	68754	68866	70155	70174	0.021,0.273	0.727,1.0	-0.716	5.43643e-12	3.03657e-09
6091	IR	Lus10020468.g	chrscaffold44	-	416682	417283	416682	416763	417231	417283	0.395,0.733	0.141,0.0	0.494	3.37472e-05	0.00112178
6138	IR	Lus10024952.g	chrscaffold473	+	902590	903164	902590	902889	903020	903164	0.788,0.636	1.0,0.848	-0.212	0.000994263	0.0130305
6211	IR	Lus10031474.g	chrscaffold863	+	469982	470208	469982	470066	470146	470208	0.044,0.031	0.438,0.115	-0.239	5.58619e-05	0.00163463
6349	IR	Lus10035079.g	chrscaffold43	-	429820	430392	429820	429935	430202	430392	0.088,0.049	0.143,0.44	-0.223	0.00528274	0.0439442
6373	IR	Lus10035057.g	chrscaffold43	+	286322	286985	286322	286392	286915	286985	0.0,0.0	0.167,1.0	-0.584	7.1378e-05	0.00195431
6455	IR	Lus10019654.g	chrscaffold420	-	91327	92686	91327	92553	92631	92686	1.0,1.0	0.935,0.654	0.206	0.000124354	0.00290481
6463	IR	scaffold42.183	chrscaffold42	+	1097223	1097956	1097223	1097356	1097908	1097956	0.229,0.089	0.458,0.443	-0.291	5.68554e-07	4.54628e-05
6484	IR	Lus10032177.g	chrscaffold42	-	1239644	1240168	1239644	1239689	1239779	1240168	0.454,0.0	1.0,1.0	-0.773	2.32704e-09	4.96549e-07
6511	IR	Lus10032089.g	chrscaffold42	+	846527	846964	846527	846715	846810	846964	0.458,0.305	0.111,0.095	0.278	3.40234e-05	0.00112666
6552	IR	Lus10007828.g	chrscaffold500	-	193422	194825	193422	193677	193748	194825	0.0,0.0	0.101,0.439	-0.27	4.46412e-05	0.00138075
6563	IR	Lus10032047.g	chrscaffold42	+	648145	648569	648145	648233	648396	648569	1.0,1.0	0.733,0.263	0.502	1.80681e-06	0.000113432
6569	IR	Lus10026311.g	chrscaffold898	-	585818	586338	585818	585917	586092	586338	0.238,1.0	0.0,0.0	0.619	0.000703228	0.010152
6577	IR	Lus10031999.g	chrscaffold42	-	462281	464411	462281	462362	462848	464411	0.833,1.0	0.842,0.579	0.206	0.0058772	0.047557
6632	IR	Lus10026356.g	chrscaffold898	-	749471	750834	749471	750444	750720	750834	0.488,0.625	0.302,0.135	0.338	0.000546778	0.00850439
6641	IR	Lus10029718.g	chrscaffold418	-	841552	841883	841552	841643	841749	841883	0.096,0.0	0.432,0.804	-0.57	0.000148253	0.00331623
6678	IR	Lus10029607.g	chrscaffold418	+	195178	196099	195178	195703	195888	196099	0.0,0.0	0.444,0.062	-0.253	0.00032187	0.00586625
6713	IR	Lus10029976.g	chrscaffold416	-	906906	907361	906906	907152	907238	907361	0.202,0.031	0.505,0.445	-0.358	1.99559e-06	0.000120707
6720	IR	Lus10026562.g	chrscaffold617	+	407868	408139	407868	407944	408069	408139	1.0,1.0	0.326,0.731	0.472	9.6278e-07	6.97869e-05
6763	IR	Lus10029885.g	chrscaffold416	+	506781	507736	506781	506847	507246	507736	0.447,0.364	0.781,0.817	-0.393	2.36507e-07	2.27995e-05
6764	IR	Lus10029885.g	chrscaffold416	+	507246	507736	507246	507328	507433	507736	0.519,0.326	0.827,0.767	-0.374	1.67839e-06	0.000106425
6806	IR	Lus10029840.g	chrscaffold416	-	267365	267853	267365	267487	267777	267853	0.167,0.714	1.0,1.0	-0.559	3.88157e-06	0.000202514
6815	IR	Lus10029840.g	chrscaffold416	-	268560	269020	268560	268665	268884	269020	0.895,0.625	0.243,0.467	0.405	0.00186957	0.0203759
6903	IR	Lus10004130.g	chrscaffold709	-	110306	110873	110306	110469	110568	110873	0.062,0.064	0.141,0.407	-0.211	0.00561137	0.0461123
6909	IR	Lus10005004.g	chrscaffold415	-	64368	64847	64368	64685	64783	64847	0.232,0.319	0.51,0.707	-0.333	8.06323e-05	0.00212237
6923	IR	Lus10028491.g	chrscaffold413	+	897991	898779	897991	898162	898233	898779	0.0,0.0	0.0,0.441	-0.221	0.00113016	0.0142326
6995	IR	Lus10040260.g	chrscaffold86	+	1018725	1019814	1018725	1019208	1019322	1019814	0.0,0.0	0.405,0.0	-0.203	0.0015605	0.0178366
7000	IR	Lus10028400.g	chrscaffold413	-	469668	469918	469668	469680	469795	469918	1.0,0.0	1.0,1.0	-0.5	7.62614e-05	0.00204271
7052	IR	Lus10004528.g	chrscaffold406	-	171305	173300	171305	172529	172763	173300	0.032,0.0	0.366,0.286	-0.31	9.5067e-08	1.0589e-05
7141	IR	Lus10000895.g	chrscaffold381	+	8428	8882	8428	8505	8813	8882	1.0,1.0	0.739,0.75	0.256	0.00256061	0.0254933
7436	IR	Lus10022486.g	chrscaffold38	-	790556	791083	790556	790734	790989	791083	0.68,0.6	0.9,1.0	-0.31	4.19355e-05	0.00132073
7450	IR	Lus10022476.g	chrscaffold38	-	721598	722255	721598	721950	722106	722255	0.07,0.136	0.304,0.333	-0.215	0.000554392	0.00858065
7452	IR	Lus10036369.g	chrscaffold57	+	302573	302811	302573	302636	302734	302811	0.342,0.232	0.694,0.609	-0.364	8.89733e-13	6.37619e-10
7476	IR	Lus10022404.g	chrscaffold38	+	337141	337731	337141	337316	337544	337731	0.333,0.182	0.103,0.0	0.206	0.00520809	0.0435531
7495	IR	scaffold377.53	chrscaffold377	+	110997	111601	110997	111237	111546	111601	1.0,1.0	1.0,0.111	0.445	0.00572455	0.0467792
7497	IR	scaffold377.53	chrscaffold377	+	113419	113634	113419	113457	113546	113634	0.715,1.0	0.385,0.135	0.597	0.000293811	0.00548648
7508	IR	Lus10024540.g	chrscaffold45	-	399676	401299	399676	400154	400830	401299	0.333,0.0	1.0,0.297	-0.482	0.000174454	0.00373934
7548	IR	Lus10029172.g	chrscaffold376	+	876707	877154	876707	876758	876876	877154	0.0,0.0	0.358,0.446	-0.402	1.98219e-06	0.000120707
7562	IR	Lus10029161.g	chrscaffold376	+	835977	836944	835977	836055	836184	836944	1.0,1.0	0.886,0.641	0.236	0.000101509	0.00251994
7627	IR	Lus10008067.g	chrscaffold374	+	103001	103998	103001	103687	103767	103998	0.423,0.392	0.223,0.139	0.226	1.24737e-07	1.3177e-05
7640	IR	Lus10030885.g	chrscaffold373	-	1049382	1049972	1049382	1049554	1049762	1049972	1.0,1.0	1.0,0.143	0.428	0.00323232	0.030381
7747	IR	Lus10011940.g	chrscaffold39	-	288418	289650	288418	288488	289555	289650	0.5,0.333	0.833,1.0	-0.5	0.000397489	0.00685936
7787	IR	Lus10021701.g	chrscaffold208	-	614884	615724	614884	615125	615561	615724	0.871,1.0	0.72,0.492	0.33	0.000112556	0.002723
7851	IR	Lus10004746.g	chrscaffold2057	-	136442	136808	136442	136528	136615	136808	0.886,0.575	0.387,0.329	0.372	0.00130869	0.0156686
7897	IR	Lus10041019.g	chrscaffold280	+	587409	587791	587409	587432	587644	587791	1.0,1.0	0.375,0.714	0.456	4.60461e-06	0.000232569
7898	IR	Lus10041019.g	chrscaffold280	+	587432	587791	587432	587503	587644	587791	0.507,0.272	0.132,0.086	0.281	0.00602739	0.0484103
7911	IR	Lus10023802.g	chrscaffold205	+	677110	677491	677110	677230	677284	677491	0.786,1.0	0.786,0.268	0.366	0.00264704	0.0261085
7933	IR	Lus10009186.g	chrscaffold471	+	239501	241000	239501	240838	240954	241000	0.219,0.101	0.344,0.474	-0.249	0.0021729	0.0226174
7983	IR	Lus10042176.g	chrscaffold123	+	1048278	1050411	1048278	1049038	1050360	1050411	0.442,0.667	1.0,1.0	-0.446	9.61933e-09	1.51602e-06
8017	IR	Lus10009962.g	chrscaffold200	+	365446	366636	365446	365636	365745	366636	0.916,0.852	0.571,0.536	0.331	0.00129395	0.0155611
8028	IR	Lus10033909.g	chrscaffold222	-	1127393	1127772	1127393	1127523	1127657	1127772	0.863,1.0	0.648,0.584	0.316	0.000171618	0.00371208
8202	IR	Lus10037819.g	chrscaffold196	+	1751148	1751684	1751148	1751232	1751430	1751684	0.941,1.0	0.802,0.654	0.242	0.000187851	0.00394632
8228	IR	Lus10037344.g	chrscaffold462	-	1415026	1416796	1415026	1415161	1416710	1416796	0.636,0.6	0.29,0.059	0.444	9.31973e-05	0.00236145
8231	IR	Lus10017967.g	chrscaffold687	-	123378	123864	123378	123640	123717	123864	0.258,0.216	0.767,0.561	-0.427	0.000103468	0.00255023
8303	IR	Lus10037646.g	chrscaffold196	+	883191	883689	883191	883419	883534	883689	0.211,0.22	0.53,0.693	-0.396	0.00032116	0.00585894
8316	IR	Lus10037584.g	chrscaffold196	-	629693	630088	629693	629894	629975	630088	0.904,0.611	0.334,0.513	0.334	0.00316764	0.0299213
8492	IR	Lus10019611.g	chrscaffold185	-	471708	473237	471708	471893	472420	473237	0.259,0.16	0.512,0.462	-0.277	0.000198877	0.00411201
8493	IR	Lus10019611.g	chrscaffold185	-	472420	473237	472420	472478	473142	473237	0.103,0.089	0.394,0.275	-0.239	2.94498e-06	0.000161409
8527	IR	Lus10023129.g	chrscaffold325	+	562833	563709	562833	563112	563501	563709	0.625,0.538	0.951,0.926	-0.357	2.2478e-06	0.000132984
8537	IR	Lus10014764.g	chrscaffold184	-	42368	43783	42368	43567	43626	43783	1.0,1.0	0.682,0.501	0.408	9.42949e-06	0.000413569
8557	IR	Lus10004873.g	chrscaffold1821	-	100813	101527	100813	101298	101370	101527	0.197,0.0	0.378,0.403	-0.292	0.0019186	0.0207732
8568	IR	Lus10041159.g	chrscaffold280	-	1231871	1232398	1231871	1231979	1232060	1232398	0.493,0.564	1.0,1.0	-0.472	3.99221e-06	0.000206302
8575	IR	Lus10009082.g	chrscaffold491	+	117015	117326	117015	117107	117222	117326	0.0,0.201	0.843,0.437	-0.539	0.000305205	0.005646
8578	IR	Lus10009082.g	chrscaffold491	+	117549	118548	117549	118014	118209	118548	1.0,0.778	0.28,0.0	0.749	9.55523e-06	0.000417523
8591	IR	Lus10021575.g	chrscaffold182	-	296256	296560	296256	296370	296460	296560	0.085,0.151	0.34,0.313	-0.209	0.000236794	0.00466973
8604	IR	Lus10007963.g	chrscaffold281	+	151999	152584	151999	152142	152437	152584	0.654,0.478	0.343,0.257	0.266	0.00315297	0.0298049
8612	IR	Lus10002996.g	chrscaffold180	+	96735	97218	96735	96837	97098	97218	0.647,0.556	1.0,1.0	-0.398	0.000120873	0.00285687
8660	IR	Lus10023718.g	chrscaffold505	-	759708	760066	759708	759766	759922	760066	0.25,0.0	1.0,0.25	-0.5	0.00628643	0.0498582
8664	IR	Lus10023718.g	chrscaffold505	-	761000	761482	761000	761174	761414	761482	0.0,0.0	0.476,0.074	-0.275	0.000133516	0.00304942
8673	IR	Lus10032660.g	chrscaffold140	+	1270523	1270765	1270523	1270599	1270690	1270765	0.3,0.184	0.611,0.627	-0.377	1.08228e-10	3.70333e-08
8734	IR	Lus10016328.g	chrscaffold179	-	50386	51139	50386	50472	50563	51139	0.274,0.104	0.632,0.779	-0.516	1.70277e-07	1.71935e-05
8773	IR	Lus10015896.g	chrscaffold175	+	540381	540702	540381	540488	540565	540702	0.798,1.0	0.235,0.099	0.732	1.50887e-06	9.81335e-05
8791	IR	Lus10013293.g	chrscaffold372	+	482614	482797	482614	482690	482767	482797	0.0,0.0	0.361,0.104	-0.232	0.000162795	0.00356591
8792	IR	Lus10013293.g	chrscaffold372	+	482614	483548	482614	482690	483291	483548	0.0,0.0	0.5,0.059	-0.279	0.00178799	0.0197066
8802	IR	Lus10023613.g	chrscaffold505	+	159960	160426	159960	160120	160199	160426	0.0,0.0	0.246,0.567	-0.406	0.000132047	0.0030195
8811	IR	Lus10023930.g	chrscaffold177	-	586266	588454	586266	586314	588236	588454	1.0,0.31	1.0,1.0	-0.345	0.000998009	0.0130498
8812	IR	Lus10023930.g	chrscaffold177	-	586976	588457	586976	587964	588236	588457	0.286,0.143	0.5,0.684	-0.378	0.000195697	0.00406618
8825	IR	Lus10023926.g	chrscaffold177	+	559559	559918	559559	559625	559771	559918	1.0,1.0	0.336,0.336	0.664	1.44189e-05	0.000574666
8827	IR	scaffold200.29	chrscaffold200	+	203436	204206	203436	203566	203972	204206	0.185,0.2	0.689,0.538	-0.421	6.79979e-06	0.000320037
8836	IR	Lus10023895.g	chrscaffold177	-	417167	417473	417167	417242	417327	417473	0.656,0.361	0.183,0.113	0.36	0.00522449	0.043639
8968	IR	Lus10002133.g	chrscaffold1106	+	11006	12037	11006	11347	11778	12037	0.7,0.692	1.0,1.0	-0.304	0.000262805	0.00506076
9007	IR	Lus10005633.g	chrscaffold1721	-	137786	138096	137786	137878	137984	138096	0.312,0.325	0.597,0.463	-0.212	0.000349954	0.00624048
9068	IR	Lus10016033.g	chrscaffold172	-	358575	358892	358575	358665	358756	358892	1.0,0.0	1.0,1.0	-0.5	0.00056821	0.00873401
9074	IR	Lus10022076.g	chrscaffold87	-	738796	739465	738796	739120	739260	739465	1.0,0.939	0.85,0.526	0.282	0.000102774	0.00253643
9087	IR	Lus10003960.g	chrscaffold437	-	44622	45457	44622	44705	45280	45457	0.739,1.0	0.3,0.278	0.58	0.00162143	0.0184167
9116	IR	Lus10009643.g	chrscaffold169	+	193641	193967	193641	193711	193826	193967	0.361,0.32	0.906,0.605	-0.415	0.00534383	0.0443455
9127	IR	Lus10009795.g	chrscaffold1	+	97719	98201	97719	97851	98078	98201	1.0,1.0	0.333,0.5	0.584	6.35481e-05	0.00178924
9177	IR	Lus10009642.g	chrscaffold169	+	188838	189310	188838	188922	189220	189310	0.419,0.323	0.631,0.631	-0.26	0.000170649	0.00369932
9182	IR	Lus10018202.g	chrscaffold163	+	6632	7170	6632	6782	6934	7170	0.1,0.0	0.364,0.682	-0.473	1.67928e-05	0.000647538
9217	IR	Lus10024477.g	chrscaffold159	+	441006	442068	441006	441126	441822	442068	1.0,1.0	0.87,0.455	0.338	6.51082e-05	0.00182775
9228	IR	Lus10019037.g	chrscaffold257	-	202923	203474	202923	203218	203333	203474	1.0,1.0	0.88,0.565	0.278	2.77762e-05	0.000962022
9345	IR	Lus10026421.g	chrscaffold898	+	1030628	1031358	1030628	1030872	1031142	1031358	1.0,0.111	0.0,0.0	0.555	0.00383345	0.0346177
9426	IR	Lus10015430.g	chrscaffold635	-	472507	472895	472507	472666	472772	472895	1.0,1.0	0.489,0.506	0.502	3.39872e-05	0.00112644
9445	IR	Lus10009389.g	chrscaffold137	+	163348	164436	163348	163770	164119	164436	0.737,0.571	0.384,0.466	0.229	0.00232089	0.023764
9530	IR	Lus10009973.g	chrscaffold1630	-	56366	56685	56366	56484	56538	56685	0.557,1.0	0.0,0.0	0.778	3.77362e-07	3.30253e-05
9556	IR	Lus10021888.g	chrscaffold164	-	478882	479218	478882	478933	479125	479218	1.0,1.0	0.636,0.455	0.455	1.86239e-05	0.000703302
9665	IR	Lus10017924.g	chrscaffold116	+	543631	544156	543631	543676	544012	544156	0.75,0.4	0.968,0.857	-0.338	0.00238528	0.0241917
9668	IR	Lus10017924.g	chrscaffold116	+	543631	544269	543631	543676	544227	544269	1.0,0.75	0.73,0.576	0.222	0.00238181	0.0241629
9780	IR	Lus10035877.g	chrscaffold76	+	78880	79541	78880	79271	79363	79541	0.481,0.236	0.075,0.0	0.321	0.00112907	0.0142237
9790	IR	Lus10035877.g	chrscaffold76	+	79901	81132	79901	80452	80587	81132	0.44,0.496	1.0,0.64	-0.352	0.00449074	0.0389868
9873	IR	Lus10025377.g	chrscaffold46	-	309345	310140	309345	309426	309716	310140	0.111,0.0	0.429,0.25	-0.284	0.00144944	0.01694
9877	IR	Lus10025377.g	chrscaffold46	-	310224	310847	310224	310366	310466	310847	0.285,0.0	0.473,1.0	-0.594	0.00161875	0.0184026
9906	IR	Lus10036673.g	chrscaffold57	+	1797203	1797571	1797203	1797337	1797426	1797571	0.636,0.529	0.931,0.741	-0.254	0.00219473	0.0228072
9932	IR	Lus10011480.g	chrscaffold1578	-	338781	339166	338781	338849	338983	339166	0.345,0.196	0.703,0.467	-0.315	0.00325946	0.0305819
9943	IR	Lus10027079.g	chrscaffold297	-	547171	547726	547171	547502	547675	547726	0.688,0.68	1.0,1.0	-0.316	1.15504e-06	8.04969e-05
9984	IR	Lus10011444.g	chrscaffold1578	+	136602	137035	136602	136716	136800	137035	1.0,1.0	0.856,0.719	0.213	0.00241684	0.0244009
9991	IR	Lus10011437.g	chrscaffold1578	-	98872	99116	98872	98964	99050	99116	1.0,1.0	1.0,0.0	0.5	0.0050278	0.0424557
10059	IR	scaffold156.172	chrscaffold156	+	833729	834869	833729	834003	834725	834869	0.167,0.0	0.2,0.368	-0.201	0.00425477	0.0374865
10061	IR	scaffold156.172	chrscaffold156	+	835051	836023	835051	835300	835972	836023	0.0,0.0	0.234,0.2	-0.217	3.43267e-06	0.000182435
10128	IR	scaffold291.100	chrscaffold291	+	443261	443530	443261	443425	443518	443530	1.0,1.0	0.291,0.649	0.53	1.07559e-05	0.000460057
10172	IR	Lus10040737.g	chrscaffold156	+	1229574	1229965	1229574	1229791	1229858	1229965	0.456,0.326	0.712,0.532	-0.231	0.00462112	0.0398455
10204	IR	Lus10040686.g	chrscaffold156	+	1026729	1027196	1026729	1026885	1026960	1027196	0.857,0.571	0.912,1.0	-0.242	0.00108876	0.0138676
10220	IR	Lus10022297.g	chrscaffold225	-	604403	604790	604403	604530	604641	604790	0.308,0.203	0.585,0.47	-0.272	0.00272309	0.0267116
10249	IR	Lus10040549.g	chrscaffold156	-	258726	260216	258726	259643	260162	260216	1.0,1.0	1.0,0.5	0.25	0.000560484	0.00863973
10265	IR	Lus10040530.g	chrscaffold156	+	98045	98846	98045	98154	98720	98846	0.0,0.048	0.341,0.135	-0.214	3.04951e-06	0.000165703
10293	IR	Lus10043140.g	chrscaffold25	+	1403749	1404475	1403749	1403916	1404287	1404475	0.444,0.214	0.889,0.833	-0.532	1.60132e-05	0.000624478
10321	IR	Lus10027496.g	chrscaffold96	-	638163	639137	638163	638890	639001	639137	1.0,1.0	1.0,0.417	0.291	0.00605786	0.0485911
10323	IR	Lus10027496.g	chrscaffold96	-	638163	639572	638163	638890	639256	639572	0.0,0.2	0.667,0.231	-0.349	0.00139224	0.016397
10346	IR	Lus10029971.g	chrscaffold416	-	889373	889826	889373	889436	889741	889826	0.855,0.545	1.0,1.0	-0.3	8.46995e-05	0.00219481
10403	IR	Lus10003994.g	chrscaffold437	+	171673	172115	171673	171757	172028	172115	1.0,1.0	0.88,0.714	0.203	0.000436281	0.00728707
10406	IR	Lus10021162.g	chrscaffold155	+	783401	785879	783401	785608	785740	785879	0.809,0.586	0.91,1.0	-0.258	6.23356e-05	0.00176992
10471	IR	Lus10000440.g	chrscaffold3229	-	1867	2232	1867	1942	2178	2232	0.203,0.228	0.5,0.388	-0.228	2.73783e-06	0.000152924
10598	IR	Lus10009139.g	chrscaffold1536	-	189177	189491	189177	189293	189386	189491	0.747,0.629	1.0,1.0	-0.312	1.01046e-05	0.000436127
10690	IR	Lus10036333.g	chrscaffold57	+	40394	40680	40394	40493	40573	40680	0.0,0.218	0.477,0.612	-0.435	0.000182464	0.00386091
10709	IR	Lus10005466.g	chrscaffold285	+	25032	25553	25032	25126	25448	25553	0.342,0.262	0.622,0.667	-0.343	2.06583e-07	2.02228e-05
10854	IR	Lus10035437.g	chrscaffold151	-	973161	973564	973161	973209	973321	973564	0.3,0.144	0.656,0.822	-0.517	5.04955e-08	6.22701e-06
10879	IR	scaffold201.39	chrscaffold201	+	570650	571083	570650	570914	571003	571083	0.105,0.099	0.338,0.278	-0.206	4.56579e-06	0.000230925
11096	IR	Lus10033786.g	chrscaffold222	-	232963	233296	232963	233001	233196	233296	0.143,0.0	0.4,0.238	-0.247	0.00121736	0.0149491
11110	IR	Lus10039708.g	chrscaffold15	+	1258326	1258622	1258326	1258360	1258554	1258622	0.421,0.268	0.168,0.089	0.216	6.44159e-07	5.03425e-05
11138	IR	Lus10039684.g	chrscaffold15	-	1171419	1174160	1171419	1173479	1174004	1174160	0.077,0.043	0.151,0.4	-0.216	0.000113766	0.00274413
11150	IR	Lus10007884.g	chrscaffold1317	-	129010	129155	129010	129024	129124	129155	0.523,1.0	1.0,1.0	-0.238	0.000265286	0.00508637
11184	IR	Lus10008553.g	chrscaffold199	+	182294	182857	182294	182483	182650	182857	1.0,0.385	1.0,1.0	-0.307	0.00492219	0.0418711
11197	IR	Lus10031249.g	chrscaffold977	-	759505	761472	759505	760950	761043	761472	0.575,0.339	1.0,1.0	-0.543	1.80095e-07	1.786e-05
11201	IR	Lus10039614.g	chrscaffold15	-	771513	772279	771513	771678	771806	772279	0.418,0.223	1.0,1.0	-0.679	2.7732e-10	8.10245e-08
11208	IR	Lus10030866.g	chrscaffold373	-	974898	975737	974898	975323	975630	975737	0.826,0.68	1.0,1.0	-0.247	1.84432e-05	0.000698278
11210	IR	Lus10030866.g	chrscaffold373	-	974898	975969	974898	975737	975889	975969	0.25,1.0	1.0,1.0	-0.375	0.0010082	0.0131502
11211	IR	Lus10030866.g	chrscaffold373	-	974898	976748	974898	975969	976216	976748	0.0,1.0	1.0,1.0	-0.5	0.00118128	0.0146673
11252	IR	Lus10001240.g	chrscaffold1746	+	41497	41700	41497	41572	41665	41700	0.0,0.0	1.0,0.552	-0.776	4.35897e-09	8.07622e-07
11253	IR	Lus10001240.g	chrscaffold1746	+	41428	41939	41428	41700	41860	41939	0.0,0.0	0.294,0.5	-0.397	5.8274e-06	0.000283039
11286	IR	Lus10019895.g	chrscaffold1491	+	544696	544955	544696	544781	544905	544955	0.371,0.214	0.469,0.618	-0.251	0.000394028	0.00681391
11322	IR	Lus10013433.g	chrscaffold230	-	176379	177368	176379	176487	177102	177368	0.188,0.023	0.465,0.321	-0.288	0.000115806	0.0027751
11329	IR	Lus10007250.g	chrscaffold105	-	11069	11820	11069	11291	11370	11820	0.62,0.735	0.974,1.0	-0.309	0.000116961	0.0027887
11355	IR	Lus10039292.g	chrscaffold33	+	364322	367809	364322	367427	367665	367809	0.714,0.778	0.208,0.263	0.51	1.25112e-08	1.89322e-06
11383	IR	Lus10015552.g	chrscaffold860	+	536186	536692	536186	536266	536610	536692	0.875,0.586	0.333,0.36	0.384	0.000572348	0.00878696
11420	IR	Lus10012455.g	chrscaffold149	+	280012	281525	280012	280150	280798	281525	1.0,1.0	0.6,0.556	0.422	0.000102655	0.00253643
11472	IR	Lus10024419.g	chrscaffold16	+	820317	820660	820317	820386	820469	820660	0.391,0.243	1.0,1.0	-0.683	1.54296e-05	0.00060767
11538	IR	Lus10008940.g	chrscaffold1486	-	128995	129462	128995	129265	129373	129462	0.225,0.249	1.0,1.0	-0.763	1.64065e-10	5.32016e-08
11543	IR	Lus10034154.g	chrscaffold292	+	1376531	1377296	1376531	1376743	1376927	1377296	0.095,0.2	0.584,0.392	-0.34	3.95139e-05	0.00125802
11596	IR	Lus10000917.g	chrscaffold1757	+	52478	53836	52478	52819	53259	53836	0.446,0.364	0.825,0.709	-0.362	1.24513e-08	1.8917e-06
11600	IR	Lus10000917.g	chrscaffold1757	+	53259	53836	53259	53444	53641	53836	0.61,0.391	0.814,0.683	-0.248	0.00192236	0.0207961
11643	IR	Lus10040499.g	chrscaffold86	-	2212796	2213013	2212796	2212878	2212951	2213013	0.087,0.309	0.843,0.729	-0.588	4.87691e-05	0.00148307
11650	IR	Lus10039056.g	chrscaffold34	+	1425359	1428387	1425359	1425707	1425881	1428387	1.0,1.0	0.444,0.5	0.528	8.49923e-06	0.000382033
11655	IR	Lus10039056.g	chrscaffold34	+	1425881	1428797	1425881	1428387	1428504	1428797	0.0,0.0	0.345,0.219	-0.282	8.18045e-07	6.15267e-05
11656	IR	Lus10039056.g	chrscaffold34	+	1425881	1428797	1425881	1428387	1428518	1428797	0.0,0.03	0.347,0.347	-0.332	9.77415e-08	1.08234e-05
11657	IR	Lus10039056.g	chrscaffold34	+	1425881	1428797	1425881	1428387	1428556	1428797	1.0,1.0	0.674,0.357	0.484	1.9114e-05	0.000720227
11659	IR	Lus10037308.g	chrscaffold462	-	1251013	1252722	1251013	1252531	1252608	1252722	0.0,0.099	0.227,0.369	-0.248	0.000902456	0.0121283
11690	IR	Lus10043363.g	chrscaffold25	-	2538893	2539422	2538893	2539101	2539178	2539422	0.052,0.283	0.779,0.397	-0.421	0.00131815	0.0157291
11720	IR	Lus10025647.g	chrscaffold145	-	812301	814609	812301	813585	813684	814609	0.286,0.0	0.474,1.0	-0.594	0.00426304	0.0375333
11740	IR	Lus10025598.g	chrscaffold145	-	571553	572022	571553	571806	571937	572022	1.0,1.0	0.819,0.642	0.27	1.74769e-05	0.000667816
11759	IR	Lus10025584.g	chrscaffold145	+	509417	509888	509417	509492	509594	509888	0.704,0.182	0.926,0.945	-0.493	0.000124844	0.00291267
11835	IR	Lus10042570.g	chrscaffold67	+	460880	461284	460880	460941	461129	461284	1.0,1.0	0.929,0.5	0.285	0.000157566	0.00347744
11947	IR	Lus10026601.g	chrscaffold617	+	577727	578948	577727	577933	578840	578948	1.0,1.0	1.0,0.588	0.206	0.000955042	0.0126552
11952	IR	Lus10019286.g	chrscaffold377	+	344955	345497	344955	345096	345208	345497	0.551,0.363	0.694,0.837	-0.308	0.00206591	0.0218694
11973	IR	Lus10007048.g	chrscaffold2103	-	281065	281447	281065	281160	281253	281447	0.13,0.054	0.372,0.308	-0.248	8.04399e-09	1.30567e-06
12015	IR	Lus10008002.g	chrscaffold118	+	312276	313066	312276	312365	313012	313066	0.812,0.5	0.88,0.968	-0.268	0.00314693	0.0297774
12042	IR	Lus10016745.g	chrscaffold903	-	318158	318450	318158	318281	318377	318450	0.875,1.0	0.646,0.378	0.425	0.000994563	0.0130305
12069	IR	Lus10027129.g	chrscaffold297	-	990038	990409	990038	990073	990214	990409	0.471,0.288	0.628,0.627	-0.248	0.000125925	0.00292872
12083	IR	Lus10037481.g	chrscaffold196	-	196338	196853	196338	196648	196733	196853	0.282,0.183	0.469,0.397	-0.201	0.000184289	0.00389302
12114	IR	Lus10026259.g	chrscaffold898	-	366997	367966	366997	367522	367822	367966	0.333,0.222	0.0,0.0	0.278	0.000112655	0.00272366
12161	IR	Lus10021692.g	chrscaffold208	+	546141	546581	546141	546310	546443	546581	0.589,0.209	0.894,0.888	-0.492	0.00321815	0.0302779
12196	IR	Lus10012149.g	chrscaffold1186	-	197392	198083	197392	197488	198011	198083	0.543,0.467	0.867,0.8	-0.329	0.00342439	0.0316692
12203	IR	Lus10002712.g	chrscaffold530	+	126052	126284	126052	126114	126190	126284	0.391,0.398	0.695,0.595	-0.251	0.000522495	0.00827102
12267	IR	Lus10027476.g	chrscaffold96	+	552726	553874	552726	553525	553604	553874	0.395,1.0	1.0,1.0	-0.302	0.000628531	0.00936926
12270	IR	Lus10006230.g	chrscaffold1140	-	142034	142403	142034	142186	142254	142403	0.525,0.458	0.765,0.816	-0.299	7.10347e-05	0.00194664
12271	IR	Lus10006230.g	chrscaffold1140	-	142946	143211	142946	143100	143183	143211	1.0,0.573	0.398,0.359	0.408	0.0053564	0.0444304
12287	IR	Lus10013734.g	chrscaffold1168	+	256323	256684	256323	256423	256503	256684	0.867,0.347	0.337,0.079	0.399	0.0027582	0.0270214
12305	IR	Lus10025573.g	chrscaffold145	-	458631	459436	458631	458830	459053	459436	1.0,1.0	0.61,0.923	0.234	2.5169e-05	0.000888446
12337	IR	Lus10008612.g	chrscaffold1686	+	137370	137751	137370	137513	137708	137751	0.867,0.684	1.0,1.0	-0.224	3.46255e-05	0.0011446
12357	IR	Lus10009791.g	chrscaffold1	+	40135	40385	40135	40235	40335	40385	0.107,0.183	0.782,0.795	-0.643	3.32001e-07	2.93257e-05
12374	IR	Lus10008732.g	chrscaffold13	-	92155	92567	92155	92308	92403	92567	0.084,0.0	0.316,0.176	-0.204	9.42085e-06	0.000413569
12385	IR	Lus10042420.g	chrscaffold123	+	2086210	2087117	2086210	2086346	2086505	2087117	0.0,0.091	0.111,0.5	-0.26	0.00117375	0.0146073
12399	IR	Lus10005273.g	chrscaffold109	+	43452	44381	43452	43587	44294	44381	0.013,0.023	0.176,0.294	-0.217	2.9627e-08	4.03331e-06
12417	IR	Lus10036873.g	chrscaffold31	-	1027436	1028141	1027436	1027597	1027684	1028141	0.654,0.716	0.0,0.387	0.492	7.56415e-05	0.00202897
12446	IR	Lus10016685.g	chrscaffold903	+	25341	25777	25341	25454	25705	25777	0.119,0.0	0.333,0.333	-0.274	0.000643748	0.00954366
12474	IR	Lus10036712.g	chrscaffold31	+	212779	214280	212779	213327	213662	214280	0.0,0.0	0.0,0.435	-0.217	0.000473706	0.0077187
12523	IR	Lus10004503.g	chrscaffold768	-	189900	191113	189900	190121	190923	191113	1.0,1.0	1.0,0.0	0.5	0.00342797	0.0316728
12531	IR	Lus10007749.g	chrscaffold993	-	199738	200478	199738	199882	199980	200478	0.167,0.0	0.458,0.437	-0.364	0.00331516	0.0309073
12540	IR	Lus10026068.g	chrscaffold319	-	549623	550183	549623	549699	550051	550183	0.143,0.048	0.353,0.289	-0.225	2.96705e-05	0.00101071
12625	IR	Lus10027758.g	chrscaffold1143	-	238854	239787	238854	238960	239699	239787	0.636,0.4	1.0,1.0	-0.482	8.94342e-07	6.57038e-05
12629	IR	Lus10027756.g	chrscaffold1143	-	233305	233846	233305	233517	233665	233846	0.639,0.295	0.634,1.0	-0.35	0.00436672	0.0381895
12687	IR	Lus10029032.g	chrscaffold376	-	181543	181954	181543	181682	181790	181954	0.465,0.0	0.0,0.0	0.233	0.00236335	0.0240399
12696	IR	Lus10005996.g	chrscaffold114	-	184817	185297	184817	185029	185165	185297	0.511,1.0	0.511,0.0	0.5	0.0013016	0.0156253
12824	IR	Lus10001949.g	chrscaffold1801	-	66634	67869	66634	67308	67766	67869	0.111,0.333	0.667,0.5	-0.362	0.00573057	0.0467982
12827	IR	Lus10029966.g	chrscaffold416	+	875085	875358	875085	875178	875274	875358	0.258,0.132	0.755,0.653	-0.509	7.25909e-10	1.85043e-07
12877	IR	Lus10037353.g	chrscaffold462	-	1456449	1457418	1456449	1457156	1457294	1457418	0.0,0.257	0.609,0.581	-0.466	0.000161561	0.00354706
12885	IR	Lus10017331.g	chrscaffold511	-	124269	125086	124269	124345	124876	125086	0.0,0.0	0.778,0.6	-0.689	1.9704e-07	1.93885e-05
12921	IR	Lus10018967.g	chrscaffold138	+	162747	163074	162747	162902	163001	163074	0.678,0.706	0.828,1.0	-0.222	0.00494487	0.0419757
12944	IR	Lus10021264.g	chrscaffold1123	-	200634	201646	200634	200868	201487	201646	1.0,1.0	0.0,1.0	0.5	0.000183859	0.0038861
13010	IR	Lus10032829.g	chrscaffold127	+	676628	676924	676628	676742	676825	676924	0.127,0.0	0.204,0.412	-0.244	0.00085458	0.011701
13070	IR	Lus10004747.g	chrscaffold2057	+	137501	139711	137501	139373	139444	139711	1.0,0.404	0.0,0.0	0.702	4.0182e-07	3.42545e-05
13111	IR	Lus10039569.g	chrscaffold15	+	550445	550996	550445	550633	550854	550996	0.367,0.105	0.57,0.532	-0.315	0.00140242	0.0165015
13192	IR	Lus10001725.g	chrscaffold731	+	78248	78540	78248	78312	78431	78540	0.331,0.092	0.0,0.0	0.212	0.000108675	0.0026596
13243	IR	Lus10039804.g	chrscaffold15	-	1697211	1697578	1697211	1697305	1697540	1697578	0.077,0.0	0.25,1.0	-0.587	0.000191658	0.00399975
13337	IR	Lus10019359.g	chrscaffold102	+	163213	163852	163213	163459	163786	163852	0.455,0.037	0.0,0.0	0.246	0.00199102	0.0213383
13349	IR	Lus10002139.g	chrscaffold1106	-	35339	35798	35339	35464	35553	35798	0.503,0.238	0.094,0.111	0.268	0.00147005	0.0170907
13370	IR	Lus10039425.g	chrscaffold33	+	1557254	1557864	1557254	1557368	1557626	1557864	0.048,0.0	0.353,0.12	-0.212	0.0003044	0.00563622
13381	IR	Lus10003315.g	chrscaffold1105	-	85667	86187	85667	85725	85971	86187	0.5,0.0	1.0,0.333	-0.416	0.00201913	0.0215423
13540	IR	Lus10021927.g	chrscaffold164	-	612668	615245	612668	612814	615069	615245	0.85,0.839	0.633,0.613	0.222	2.49578e-09	5.18003e-07
13560	IR	Lus10018180.g	chrscaffold112	-	596674	597259	596674	597070	597172	597259	0.106,0.0	0.442,0.192	-0.264	0.000191652	0.00399975
13580	IR	Lus10000257.g	chrC8383337	-	761	1175	761	927	1025	1175	1.0,0.376	0.446,0.301	0.314	0.000538116	0.0084214
13609	IR	Lus10005982.g	chrscaffold114	-	94254	95294	94254	95057	95137	95294	1.0,1.0	1.0,0.438	0.281	0.0023604	0.0240163
13616	IR	Lus10000937.g	chrscaffold1098	-	15829	16988	15829	15870	16097	16988	0.294,0.455	0.048,0.062	0.32	0.000515172	0.00816396
13683	IR	Lus10001375.g	chrscaffold1533	+	64007	66469	64007	64670	65370	66469	0.25,0.067	0.6,0.556	-0.42	0.000896118	0.0120739
13716	IR	Lus10017573.g	chrscaffold765	+	19195	19624	19195	19240	19324	19624	0.347,0.17	0.773,1.0	-0.628	1.07072e-08	1.65992e-06
13765	IR	Lus10013542.g	chrscaffold62	-	67511	67806	67511	67585	67671	67806	1.0,0.559	0.388,0.0	0.586	0.000180678	0.00382739
13805	IR	Lus10032590.g	chrscaffold140	+	910901	912173	910901	911662	911889	912173	0.862,1.0	0.377,0.72	0.383	0.00120187	0.0148308
13825	IR	Lus10021329.g	chrscaffold1123	-	567438	567909	567438	567494	567717	567909	1.0,0.538	1.0,1.0	-0.231	0.000909971	0.0121914
13844	IR	Lus10021037.g	chrscaffold155	-	243702	243935	243702	243768	243862	243935	0.136,0.139	0.393,0.297	-0.207	0.00024524	0.00478413
13857	IR	Lus10027963.g	chrscaffold132	-	77731	78309	77731	77873	78218	78309	0.0,0.0	0.048,0.5	-0.274	0.000108959	0.00266352
13935	IR	Lus10014932.g	chrscaffold2022	-	129960	130305	129960	130183	130268	130305	0.0,0.0	0.258,0.249	-0.254	2.44971e-05	0.000870145
13939	IR	Lus10005153.g	chrscaffold370	+	151107	153463	151107	153319	153402	153463	0.0,0.461	0.0,0.0	0.231	0.00120949	0.014891
13957	IR	Lus10019902.g	chrscaffold1491	+	584117	584713	584117	584276	584603	584713	0.6,0.111	1.0,1.0	-0.645	5.87498e-07	4.63916e-05
13975	IR	Lus10003969.g	chrscaffold437	-	69927	70306	69927	70105	70206	70306	0.153,0.063	0.376,0.295	-0.228	1.87672e-12	1.16855e-09
13978	IR	Lus10003969.g	chrscaffold437	-	69927	70509	69927	70306	70397	70509	0.162,0.128	0.416,0.276	-0.201	1.01934e-06	7.3188e-05
13982	IR	Lus10001436.g	chrscaffold1135	+	46811	47543	46811	47305	47382	47543	0.391,0.444	0.062,0.038	0.367	5.73985e-14	5.59003e-11
14029	IR	Lus10041725.g	chrscaffold272	+	1488778	1489221	1488778	1488908	1489017	1489221	0.872,0.49	0.961,0.922	-0.26	0.00269543	0.0264914
14114	IR	Lus10009754.g	chrscaffold321	+	73421	74250	73421	73746	73912	74250	0.778,1.0	0.684,0.4	0.347	0.000916251	0.0122513
14125	IR	Lus10001399.g	chrscaffold1851	-	70992	72042	70992	71061	71938	72042	1.0,1.0	1.0,0.263	0.369	0.00062276	0.00930149
14199	IR	Lus10043110.g	chrscaffold25	+	1221372	1224078	1221372	1221450	1223908	1224078	0.667,0.179	0.76,1.0	-0.457	0.00145474	0.0169803
14212	IR	Lus10006828.g	chrscaffold1356	-	9067	9524	9067	9150	9235	9524	0.41,0.389	0.694,0.872	-0.383	0.000486478	0.00785603
14213	IR	Lus10006828.g	chrscaffold1356	-	9067	9524	9067	9150	9342	9524	1.0,1.0	0.5,0.594	0.453	2.72059e-06	0.000152185
14214	IR	Lus10006828.g	chrscaffold1356	-	9235	9524	9235	9273	9342	9524	0.132,0.406	0.705,1.0	-0.584	3.43428e-06	0.000182435
14309	IR	Lus10031313.g	chrscaffold977	-	1089069	1089895	1089069	1089142	1089261	1089895	0.228,0.229	0.618,0.491	-0.326	9.73266e-09	1.52755e-06
14353	IR	Lus10004081.g	chrscaffold115	+	73670	74081	73670	73793	73982	74081	0.167,0.6	0.857,1.0	-0.545	0.000594463	0.00901713
14412	IR	Lus10005914.g	chrscaffold26	-	125734	126389	125734	125806	126323	126389	1.0,1.0	0.784,0.756	0.23	9.98961e-05	0.00248952
14462	IR	Lus10042302.g	chrscaffold123	+	1623421	1623782	1623421	1623553	1623723	1623782	1.0,0.895	0.869,0.622	0.202	0.000755229	0.0107034
14579	IR	Lus10016721.g	chrscaffold903	+	218011	218198	218011	218053	218135	218198	0.192,0.101	0.386,0.392	-0.242	0.000133834	0.00305122
14598	IR	Lus10028183.g	chrscaffold327	+	397609	398571	397609	397910	398488	398571	0.0,1.0	1.0,0.92	-0.46	0.00243524	0.024528
14626	IR	Lus10018871.g	chrscaffold103	-	269730	270128	269730	269795	270001	270128	0.0,0.014	0.382,0.103	-0.235	5.61831e-08	6.77033e-06
14653	IR	Lus10013990.g	chrscaffold820	+	398261	398735	398261	398339	398415	398735	1.0,1.0	0.768,0.398	0.417	7.05497e-05	0.00193894
14654	IR	Lus10043253.g	chrscaffold25	-	2071184	2071847	2071184	2071319	2071568	2071847	0.344,0.255	0.542,0.727	-0.335	0.000301018	0.00559083
14695	IR	Lus10028398.g	chrscaffold413	-	457948	459048	457948	458127	458421	459048	1.0,1.0	0.536,0.576	0.444	5.31276e-06	0.000261385
14741	IR	Lus10021552.g	chrscaffold362	-	740455	741557	740455	740586	740893	741557	0.263,0.381	0.61,0.651	-0.309	2.08059e-06	0.000124439
14742	IR	Lus10021552.g	chrscaffold362	-	740893	741557	740893	741005	741130	741557	0.624,0.61	0.822,0.961	-0.274	1.24481e-05	0.000515035
14788	IR	Lus10043261.g	chrscaffold25	-	2119429	2120131	2119429	2119563	2120064	2120131	0.333,0.273	1.0,0.765	-0.58	1.86696e-05	0.00070418
14837	IR	Lus10009005.g	chrscaffold883	-	39958	41737	39958	41362	41452	41737	0.263,0.272	0.111,0.0	0.212	0.000488185	0.00787504
14870	IR	Lus10001801.g	chrscaffold648	-	33559	33939	33559	33622	33704	33939	0.139,0.192	0.458,0.537	-0.332	7.99604e-05	0.00210907
14871	IR	Lus10001801.g	chrscaffold648	-	33704	33939	33704	33746	33863	33939	0.017,0.092	0.336,0.339	-0.283	3.14805e-07	2.84012e-05
14891	IR	Lus10035856.g	chrscaffold464	+	1647771	1648605	1647771	1647807	1647900	1648605	0.0,0.606	0.11,0.0	0.248	0.00461996	0.0398455
14904	IR	Lus10030544.g	chrscaffold917	+	638492	638867	638492	638618	638756	638867	0.634,0.796	1.0,1.0	-0.285	0.000329566	0.00596927
14942	IR	Lus10039959.g	chrscaffold12	-	569810	571200	569810	570139	570979	571200	0.2,0.375	0.0,0.05	0.262	0.00073368	0.0104762
14955	IR	Lus10021251.g	chrscaffold1123	-	131157	132440	131157	131942	132300	132440	0.778,0.6	1.0,1.0	-0.311	0.00147964	0.0171607
14991	IR	Lus10001147.g	chrscaffold1163	+	57926	60106	57926	59637	59745	60106	0.0,0.279	0.615,0.367	-0.351	0.00042461	0.00716143
14999	IR	Lus10012202.g	chrscaffold1186	-	438505	438964	438505	438685	438836	438964	1.0,0.897	0.347,0.489	0.53	2.08944e-13	1.88955e-10
15000	IR	Lus10012202.g	chrscaffold1186	-	438505	439396	438505	438685	439098	439396	1.0,1.0	0.415,0.561	0.512	1.11022e-16	2.34269e-13
15001	IR	Lus10012202.g	chrscaffold1186	-	438505	439396	438505	438964	439098	439396	0.913,0.901	0.386,0.314	0.557	0	0
15022	IR	Lus10015918.g	chrscaffold201	+	275014	275978	275014	275210	275891	275978	0.411,0.366	0.586,0.674	-0.242	0.00176859	0.019573
15039	IR	Lus10009796.g	chrscaffold1	-	101573	104860	101573	102024	104620	104860	0.833,0.619	1.0,1.0	-0.274	1.56198e-05	0.000612883
15069	IR	Lus10016019.g	chrscaffold172	-	272098	272458	272098	272167	272388	272458	0.0,0.5	1.0,1.0	-0.75	1.53373e-08	2.2667e-06
15211	IR	Lus10030817.g	chrscaffold373	+	705815	706750	705815	705891	706493	706750	0.111,0.0	0.241,0.415	-0.272	1.60462e-07	1.63396e-05
15280	IR	Lus10041403.g	chrscaffold280	-	2270427	2270816	2270427	2270578	2270713	2270816	0.116,0.0	0.44,1.0	-0.662	3.28529e-06	0.000175997
15333	IR	Lus10018845.g	chrscaffold103	-	157511	157974	157511	157648	157744	157974	0.0,0.0	0.247,0.343	-0.295	2.57276e-05	0.000904803
15343	IR	Lus10033066.g	chrscaffold306	+	639550	640038	639550	639600	639777	640038	0.625,0.222	0.926,0.75	-0.415	0.00192754	0.0208402
15399	IR	Lus10014608.g	chrscaffold107	-	509381	509670	509381	509489	509568	509670	0.696,0.662	0.246,0.413	0.35	0.000573201	0.00879629
15420	IR	Lus10015592.g	chrscaffold233	-	421033	421341	421033	421109	421290	421341	1.0,1.0	0.886,0.263	0.425	3.55071e-05	0.00116633
15489	IR	Lus10035354.g	chrscaffold151	-	386048	386470	386048	386283	386377	386470	0.079,0.061	0.375,0.207	-0.221	9.4323e-07	6.87634e-05
15491	IR	Lus10035354.g	chrscaffold151	-	386048	386623	386048	386470	386558	386623	0.372,0.215	0.507,0.557	-0.239	0.000431716	0.00724589
15498	IR	Lus10019229.g	chrscaffold377	-	68326	69415	68326	68437	68544	69415	0.0,0.0	1.0,1.0	-1	2.43256e-10	7.41025e-08
15522	IR	Lus10000271.g	chrC8385757	+	3250	3731	3250	3338	3453	3731	0.0,0.0	0.0,0.53	-0.265	0.00577405	0.0470017
15548	IR	Lus10035472.g	chrscaffold151	+	1383904	1384276	1383904	1384001	1384160	1384276	0.486,0.25	0.778,1.0	-0.521	0.000614531	0.00922326
15579	IR	Lus10000254.g	chrC8383253	+	1959	2273	1959	2094	2178	2273	0.309,0.0	0.793,0.865	-0.674	7.2276e-06	0.000334779
15594	IR	Lus10018928.g	chrscaffold103	-	568342	568652	568342	568391	568475	568652	1.0,0.561	0.0,0.0	0.78	2.35401e-06	0.000137342
15611	IR	Lus10006739.g	chrscaffold204	+	83148	83951	83148	83539	83625	83951	0.045,0.006	0.208,0.317	-0.237	0	0
15625	IR	Lus10009584.g	chrscaffold1331	+	323821	324383	323821	324061	324179	324383	0.593,0.378	0.77,0.888	-0.343	3.69057e-05	0.001194
15732	IR	Lus10015268.g	chrscaffold924	+	239139	239353	239139	239184	239257	239353	0.42,0.349	0.89,1.0	-0.561	4.06529e-08	5.25197e-06
15779	IR	Lus10012911.g	chrscaffold1313	+	480335	481134	480335	480426	480544	481134	0.0,0.0	0.122,0.317	-0.22	9.78495e-05	0.00245639
15797	IR	Lus10003031.g	chrscaffold592	-	70738	71229	70738	70845	70921	71229	0.345,0.336	0.58,0.513	-0.206	2.43229e-08	3.39644e-06
15814	IR	Lus10041530.g	chrscaffold272	+	551791	552116	551791	551952	552074	552116	0.955,0.958	0.767,0.533	0.306	2.54025e-06	0.000145526
15836	IR	Lus10029326.g	chrscaffold360	+	680439	680791	680439	680616	680721	680791	0.134,0.025	0.255,0.413	-0.254	0.000550156	0.00853597
15837	IR	Lus10009520.g	chrscaffold1331	+	14791	15172	14791	14971	15127	15172	0.39,0.625	0.253,0.245	0.259	0.00444825	0.0387153
15886	IR	Lus10005770.g	chrscaffold1036	+	163342	164703	163342	163534	164349	164703	0.736,0.878	0.6,0.56	0.227	0.00222797	0.0230517
15895	IR	Lus10000925.g	chrscaffold3001	+	30970	32054	30970	31816	31884	32054	0.449,0.507	0.207,0.249	0.25	0.0012125	0.0149048
15980	IR	Lus10011166.g	chrscaffold1558	-	402722	403360	402722	403111	403297	403360	0.0,0.0	0.04,0.366	-0.203	7.36116e-05	0.00198971
16011	IR	Lus10034993.g	chrscaffold29	-	1292866	1294718	1292866	1293529	1293684	1294718	0.087,0.0	0.464,0.464	-0.421	7.17332e-10	1.84093e-07
16065	IR	Lus10043036.g	chrscaffold25	+	815326	815626	815326	815415	815512	815626	0.053,0.082	0.273,0.385	-0.262	1.83393e-09	4.19045e-07
16071	IR	Lus10018187.g	chrscaffold112	+	636524	638066	636524	637449	637541	638066	0.11,0.343	0.688,0.594	-0.414	3.64344e-05	0.00118379
16072	IR	Lus10018187.g	chrscaffold112	+	636524	638066	636524	637449	637548	638066	0.546,0.783	0.938,1.0	-0.304	0.000124639	0.00290968
16092	IR	Lus10014022.g	chrscaffold1247	-	44613	44872	44613	44663	44787	44872	0.138,0.107	0.353,0.375	-0.241	3.32143e-06	0.000177531
16142	IR	Lus10001915.g	chrscaffold255	+	83520	85114	83520	84762	84931	85114	0.273,0.0	0.469,0.31	-0.253	0.00607965	0.0486837
16188	IR	Lus10033452.g	chrscaffold701	+	31866	33048	31866	32116	32942	33048	1.0,1.0	1.0,0.077	0.462	0.00268177	0.0263773
16251	IR	Lus10016544.g	chrscaffold279	+	440196	440819	440196	440276	440724	440819	0.875,0.467	1.0,1.0	-0.329	5.469e-05	0.00161026
16294	IR	Lus10037565.g	chrscaffold196	-	561263	561515	561263	561330	561420	561515	0.238,0.14	0.371,0.675	-0.334	0.00279329	0.0273229
16371	IR	Lus10008179.g	chrscaffold480	+	180708	180997	180708	180784	180855	180997	0.713,0.657	1.0,0.844	-0.237	0.00074401	0.0105839
16457	IR	Lus10027738.g	chrscaffold1143	-	164995	165586	164995	165088	165381	165586	1.0,1.0	0.667,0.76	0.286	5.23881e-05	0.00155941
16467	IR	Lus10004265.g	chrscaffold122	+	176321	176716	176321	176426	176671	176716	0.057,0.037	0.137,0.391	-0.217	0.00205662	0.0218045
16497	IR	Lus10041289.g	chrscaffold280	-	1799857	1800410	1799857	1799883	1799924	1800410	1.0,1.0	1.0,0.125	0.438	0.000869859	0.0118488
16513	IR	Lus10025562.g	chrscaffold145	-	398958	399505	398958	399022	399166	399505	0.492,0.563	0.723,0.834	-0.251	5.75998e-08	6.83674e-06
16561	IR	Lus10039883.g	chrscaffold15	+	2061384	2061875	2061384	2061525	2061619	2061875	0.539,0.523	0.197,0.0	0.432	0.000233633	0.00463387
16591	IR	Lus10024641.g	chrscaffold349	+	482802	483288	482802	482934	483207	483288	1.0,0.878	0.798,0.638	0.221	0.00216036	0.0225239
16799	IR	Lus10041680.g	chrscaffold272	-	1240005	1240661	1240005	1240338	1240428	1240661	0.483,0.151	0.0,0.0	0.317	0.000910436	0.0121933
16813	IR	Lus10041661.g	chrscaffold272	-	1151426	1151812	1151426	1151501	1151680	1151812	1.0,1.0	0.538,0.333	0.565	2.70166e-07	2.52745e-05
16848	IR	Lus10039238.g	chrscaffold33	-	136524	137964	136524	136611	137834	137964	0.6,0.6	1.0,1.0	-0.4	0.00336834	0.0313109
16854	IR	Lus10029328.g	chrscaffold360	+	697663	698074	697663	697741	697909	698074	0.536,0.677	0.837,0.927	-0.275	0.000528876	0.0083421
16982	IR	Lus10009609.g	chrscaffold169	-	71072	71504	71072	71214	71380	71504	0.818,0.807	0.566,0.534	0.262	8.16247e-12	4.0793e-09
17002	IR	Lus10027380.g	chrscaffold472	-	1041980	1042641	1041980	1042091	1042510	1042641	0.8,0.952	0.583,0.692	0.239	0.0023248	0.0237809
17003	IR	Lus10027380.g	chrscaffold472	-	1041980	1042641	1041980	1042423	1042510	1042641	0.716,0.709	0.857,1.0	-0.216	0.00309177	0.0294034
17053	IR	Lus10040062.g	chrscaffold12	+	2046397	2046704	2046397	2046485	2046578	2046704	0.164,0.022	0.188,0.428	-0.215	0.000446132	0.00739941
17054	IR	Lus10020258.g	chrscaffold641	+	112194	112548	112194	112348	112424	112548	0.306,0.095	0.585,0.356	-0.27	0.00195166	0.0210411
17060	IR	Lus10015942.g	chrscaffold201	+	533955	535507	533955	534085	534967	535507	0.095,0.062	0.448,0.327	-0.309	1.11022e-16	2.34269e-13
17120	IR	Lus10023787.g	chrscaffold205	+	416107	417154	416107	416192	416584	417154	0.184,0.25	0.75,0.562	-0.439	4.07234e-06	0.000209304
17126	IR	Lus10023787.g	chrscaffold205	+	417238	418026	417238	417382	417471	418026	0.564,0.61	0.91,0.82	-0.278	1.29259e-07	1.35622e-05
17135	IR	Lus10023787.g	chrscaffold205	+	418117	420711	418117	420316	420400	420711	0.172,0.113	0.39,0.444	-0.275	0.000418922	0.00709107
17209	IR	Lus10032510.g	chrscaffold140	-	511006	511416	511006	511068	511313	511416	0.667,1.0	0.8,0.4	0.233	0.00131207	0.0156812
17254	IR	Lus10042287.g	chrscaffold123	+	1558097	1558516	1558097	1558168	1558247	1558516	0.735,0.739	1.0,1.0	-0.263	3.54854e-05	0.00116633
17291	IR	Lus10042779.g	chrscaffold67	-	2013309	2013885	2013309	2013388	2013819	2013885	1.0,1.0	0.667,0.467	0.433	7.2652e-06	0.000335702
17394	IR	Lus10019931.g	chrscaffold1491	-	723748	724343	723748	724163	724263	724343	0.13,0.23	0.57,0.432	-0.321	0.00105408	0.0135485
17473	IR	Lus10037627.g	chrscaffold196	-	799376	799688	799376	799530	799610	799688	0.09,0.0	0.201,0.289	-0.2	9.10533e-07	6.66356e-05
17525	IR	Lus10027002.g	chrscaffold651	-	1061193	1062034	1061193	1061718	1061819	1062034	0.456,0.494	0.668,0.772	-0.245	0.000265138	0.00508637
17573	IR	Lus10029876.g	chrscaffold416	+	451967	452567	451967	452081	452408	452567	0.385,0.091	0.048,0.0	0.214	0.000901965	0.0121283
17608	IR	Lus10003519.g	chrscaffold144	-	71259	74868	71259	72607	73207	74868	0.188,0.191	0.6,0.349	-0.285	0.00170204	0.019053
17627	IR	scaffold45.17	chrscaffold45	+	833692	834207	833692	834046	834113	834207	0.38,0.079	0.014,0.032	0.207	3.21245e-05	0.00107787
17658	IR	Lus10003206.g	chrscaffold1056	-	86319	86561	86319	86413	86515	86561	1.0,1.0	0.852,0.624	0.262	5.87942e-06	0.000284837
17681	IR	scaffold1936.5	chrscaffold1936	+	54972	55485	54972	55056	55371	55485	1.0,1.0	1.0,0.0	0.5	0.00326228	0.0305819
17731	IR	Lus10036995.g	chrscaffold31	-	1547587	1547809	1547587	1547699	1547782	1547809	1.0,0.9	0.779,0.673	0.224	2.84008e-05	0.000979782
17732	IR	Lus10036995.g	chrscaffold31	-	1547587	1547809	1547587	1547699	1547788	1547809	1.0,0.467	1.0,1.0	-0.266	0.000322802	0.00588042
17743	IR	Lus10025587.g	chrscaffold145	+	524273	524639	524273	524415	524561	524639	0.83,0.568	1.0,1.0	-0.301	3.44371e-05	0.00113937
17753	IR	Lus10041978.g	chrscaffold123	+	207343	207742	207343	207477	207632	207742	0.022,0.137	0.307,0.288	-0.218	4.95988e-05	0.0014975
17778	IR	Lus10036924.g	chrscaffold31	-	1244844	1246075	1244844	1245031	1245730	1246075	0.812,1.0	0.574,0.595	0.322	0.000547073	0.00850549
17833	IR	Lus10042033.g	chrscaffold123	-	415213	415595	415213	415431	415531	415595	0.074,0.0	0.319,0.43	-0.338	6.65852e-10	1.73222e-07
17901	IR	Lus10002968.g	chrscaffold2416	-	91287	93079	91287	92021	92088	93079	1.0,1.0	0.717,0.847	0.218	0.0011612	0.0145205
17932	IR	Lus10040367.g	chrscaffold86	+	1556770	1558877	1556770	1558695	1558806	1558877	1.0,0.838	0.656,0.379	0.401	0.000110241	0.00268752
17971	IR	Lus10028392.g	chrscaffold413	-	440175	440897	440175	440351	440494	440897	0.097,0.161	0.402,0.372	-0.258	0.000108125	0.00265127
17986	IR	Lus10007866.g	chrscaffold1317	+	53073	54662	53073	54264	54438	54662	0.176,0.0	0.269,0.419	-0.256	0.00429407	0.0377278
18003	IR	Lus10035938.g	chrscaffold76	-	335697	336826	335697	335825	336772	336826	0.043,0.0	0.048,1.0	-0.503	0.00174279	0.0193809
18033	IR	Lus10042213.g	chrscaffold123	+	1229449	1230415	1229449	1229562	1230377	1230415	1.0,1.0	0.571,1.0	0.215	0.000843503	0.0115829
18065	IR	Lus10042233.g	chrscaffold123	+	1316856	1317524	1316856	1317274	1317411	1317524	0.796,0.294	0.091,0.172	0.414	0.00476781	0.0408783
18098	IR	Lus10014770.g	chrscaffold184	+	85050	86244	85050	85161	86140	86244	1.0,0.2	1.0,1.0	-0.4	0.00184478	0.0201462
18104	IR	Lus10018210.g	chrscaffold163	+	51589	52261	51589	51698	51795	52261	0.377,0.476	1.0,1.0	-0.574	1.23118e-06	8.43055e-05
18106	IR	Lus10018210.g	chrscaffold163	+	52135	52891	52135	52261	52499	52891	0.273,0.0	1.0,1.0	-0.863	2.40281e-09	5.09853e-07
18122	IR	Lus10035937.g	chrscaffold76	-	330713	331016	330713	330819	330900	331016	0.089,0.054	0.218,0.372	-0.223	1.30524e-05	0.000531929
18268	IR	Lus10042411.g	chrscaffold123	+	2050926	2051678	2050926	2051058	2051142	2051678	0.916,0.657	1.0,1.0	-0.214	0.000368211	0.00648071
18282	IR	Lus10042422.g	chrscaffold123	+	2095080	2095508	2095080	2095295	2095437	2095508	0.146,0.0	1.0,0.754	-0.804	1.18086e-07	1.25987e-05
18345	IR	Lus10034955.g	chrscaffold29	-	702157	702765	702157	702241	702316	702765	0.347,0.571	1.0,1.0	-0.541	3.28436e-07	2.91387e-05
18353	IR	Lus10034955.g	chrscaffold29	-	704566	705054	704566	704755	704922	705054	0.76,0.576	0.182,0.294	0.43	0.000525869	0.00830846
18375	IR	Lus10042507.g	chrscaffold123	-	2470522	2470799	2470522	2470588	2470709	2470799	0.0,0.0	0.688,0.216	-0.452	0.000330922	0.00599098
18405	IR	Lus10013684.g	chrscaffold1168	-	43167	43670	43167	43231	43492	43670	0.714,1.0	0.7,0.0	0.507	0.00111396	0.0141223
18414	IR	Lus10020908.g	chrscaffold711	+	548789	549103	548789	548888	548957	549103	1.0,0.79	0.506,0.672	0.306	0.00171176	0.0191336
18429	IR	Lus10023943.g	chrscaffold177	-	634340	634728	634340	634476	634561	634728	0.137,0.0	0.151,0.389	-0.202	0.00213629	0.0223466
18464	IR	Lus10014067.g	chrscaffold1247	-	244380	244840	244380	244458	244649	244840	0.0,0.0	0.343,0.111	-0.227	2.78613e-08	3.84546e-06
18466	IR	Lus10014067.g	chrscaffold1247	-	244931	245457	244931	245114	245256	245457	0.339,0.339	1.0,1.0	-0.661	6.5886e-05	0.00184505
18494	IR	scaffold102.17	chrscaffold102	+	692952	693394	692952	693198	693272	693394	0.401,0.0	0.422,0.572	-0.296	0.0010103	0.0131685
18510	IR	Lus10033880.g	chrscaffold222	-	854674	856176	854674	854771	854964	856176	0.231,0.0	0.818,0.565	-0.576	0.000236395	0.00466913
18621	IR	Lus10031571.g	chrscaffold863	-	920404	921081	920404	920505	920976	921081	0.0,1.0	1.0,0.556	-0.278	0.0036091	0.0330156
18622	IR	Lus10009974.g	chrscaffold1630	+	62151	62855	62151	62242	62336	62855	1.0,1.0	0.605,0.676	0.359	1.66208e-05	0.000643555
18630	IR	Lus10009155.g	chrscaffold1536	-	264254	264616	264254	264345	264470	264616	0.473,0.581	0.765,1.0	-0.356	0.00239196	0.02424
18638	IR	Lus10012124.g	chrscaffold1186	-	115635	116332	115635	115880	115983	116332	0.747,0.0	1.0,0.542	-0.398	0.00466301	0.0401434
18647	IR	Lus10017452.g	chrscaffold1253	+	28805	29608	28805	28856	29446	29608	1.0,0.667	0.0,0.0	0.834	3.58045e-07	3.15343e-05
18693	IR	Lus10007823.g	chrscaffold500	-	171221	172667	171221	171488	171559	172667	0.0,0.0	0.703,0.803	-0.753	4.82426e-08	6.02747e-06
18710	IR	Lus10012968.g	chrscaffold434	-	357698	358926	357698	357915	358770	358926	0.032,0.0	0.154,0.304	-0.213	3.80485e-06	0.000199332
18714	IR	scaffold172.68	chrscaffold172	+	421278	421985	421278	421355	421892	421985	1.0,1.0	0.462,1.0	0.269	0.000559156	0.00863328
18717	IR	scaffold172.68	chrscaffold172	+	423417	423670	423417	423508	423597	423670	1.0,1.0	0.799,0.598	0.301	1.83274e-05	0.000696806
18798	IR	Lus10032822.g	chrscaffold127	+	536760	537263	536760	536886	537173	537263	0.287,0.179	0.459,0.445	-0.219	0.000827	0.011436
18803	IR	Lus10034806.g	chrscaffold66	+	604654	605778	604654	605473	605547	605778	0.343,0.044	0.406,0.493	-0.256	0.00523676	0.0436889
18814	IR	Lus10009764.g	chrscaffold321	-	237484	238320	237484	237748	238240	238320	0.319,0.381	0.156,0.0	0.272	2.45131e-05	0.000870145
18873	IR	Lus10038994.g	chrscaffold34	+	1177959	1178291	1177959	1178032	1178231	1178291	0.6,0.667	0.818,1.0	-0.276	0.00542434	0.0448665
18876	IR	Lus10038994.g	chrscaffold34	+	1178833	1179253	1178833	1178864	1178972	1179253	1.0,1.0	0.635,0.699	0.333	0.00102724	0.0133072
18972	IR	Lus10039535.g	chrscaffold15	-	332462	333270	332462	332544	333173	333270	0.5,0.556	1.0,1.0	-0.472	0.00010255	0.00253585
18974	IR	Lus10002414.g	chrscaffold32	-	73304	73877	73304	73668	73801	73877	1.0,1.0	0.514,0.649	0.418	0.000573651	0.00879629
18979	IR	scaffold310.210	chrscaffold310	+	1410709	1411349	1410709	1411015	1411179	1411349	1.0,1.0	0.75,0.5	0.375	1.10165e-05	0.000467518
19052	IR	Lus10039133.g	chrscaffold34	+	1809867	1810518	1809867	1810187	1810292	1810518	0.0,0.0	0.406,0.018	-0.212	0.000649397	0.00961239
19114	IR	Lus10001847.g	chrscaffold1218	+	19884	20167	19884	20022	20099	20167	0.651,0.681	0.553,0.266	0.257	0.00350489	0.0322253
19145	IR	Lus10012083.g	chrscaffold326	+	141890	142424	141890	142100	142332	142424	1.0,1.0	0.5,0.333	0.584	4.71102e-08	5.92497e-06
19146	IR	Lus10012083.g	chrscaffold326	+	143196	143603	143196	143320	143479	143603	0.024,0.108	0.239,0.298	-0.202	1.63928e-06	0.000104468
19158	IR	Lus10018974.g	chrscaffold138	+	220503	221110	220503	220575	220898	221110	0.0,0.04	0.451,0.187	-0.299	9.60302e-07	6.97403e-05
19179	IR	Lus10031952.g	chrscaffold42	-	209002	209316	209002	209104	209245	209316	0.114,0.435	1.0,0.631	-0.541	0.00103725	0.0133957
19250	IR	Lus10027579.g	chrscaffold2	-	37143	38555	37143	37341	37498	38555	0.429,0.0	1.0,1.0	-0.785	0.000500107	0.00800804
19328	IR	Lus10011933.g	chrscaffold39	-	226549	226897	226549	226612	226708	226897	0.278,0.347	0.646,0.68	-0.351	0.000448116	0.00742208
19329	IR	Lus10011933.g	chrscaffold39	-	226549	227206	226549	226612	227077	227206	0.818,0.714	1.0,1.0	-0.234	0.000775039	0.0109068
19348	IR	Lus10033865.g	chrscaffold222	+	689394	689811	689394	689565	689679	689811	0.0,0.059	0.531,0.159	-0.316	8.10918e-05	0.00212947
19362	IR	Lus10006866.g	chrscaffold1356	+	166917	168329	166917	167157	168107	168329	0.974,0.92	0.669,0.679	0.273	1.25008e-07	1.3177e-05
19393	IR	scaffold115.10	chrscaffold115	+	64688	66161	64688	64730	65994	66161	1.0,1.0	0.592,0.676	0.366	4.84426e-05	0.0014755
19400	IR	Lus10015105.g	chrscaffold866	-	55404	56092	55404	55685	55886	56092	0.921,1.0	0.679,0.778	0.232	2.83142e-06	0.000156312
19418	IR	Lus10018994.g	chrscaffold138	-	505911	506503	505911	505992	506079	506503	0.174,0.04	0.716,0.387	-0.445	0.000238618	0.00470083
19490	IR	Lus10002354.g	chrscaffold358	-	97503	98322	97503	97548	98215	98322	0.048,1.0	1.0,1.0	-0.476	0.000630131	0.00938574
19497	IR	Lus10004721.g	chrscaffold2057	-	30116	31036	30116	30225	30328	31036	0.0,0.228	0.542,0.47	-0.392	0.00105935	0.0135979
19502	IR	Lus10035348.g	chrscaffold151	+	362197	362444	362197	362278	362363	362444	0.598,0.093	0.701,0.709	-0.359	0.00389952	0.0350667
19535	IR	Lus10026018.g	chrscaffold319	-	327166	328096	327166	327490	327678	328096	0.0,0.0	0.0,0.8	-0.4	0.0061734	0.0492084
19559	IR	Lus10003467.g	chrscaffold80	-	56415	57020	56415	56529	56883	57020	0.508,0.644	0.947,0.821	-0.308	8.03322e-07	6.0693e-05
19659	IR	Lus10042372.g	chrscaffold123	+	1891975	1892866	1891975	1892338	1892720	1892866	1.0,1.0	1.0,0.0	0.5	0.00193353	0.0208813
19667	IR	Lus10009385.g	chrscaffold137	-	116291	117490	116291	116378	117181	117490	0.4,0.158	0.636,1.0	-0.539	0.00250453	0.0250268
19749	IR	Lus10018978.g	chrscaffold138	-	293497	293769	293497	293535	293606	293769	1.0,0.713	0.533,0.385	0.398	0.000100374	0.00249503
19777	IR	Lus10006757.g	chrscaffold204	+	162724	164514	162724	162830	164282	164514	0.196,0.138	0.762,0.288	-0.358	0.00314178	0.0297509
19818	IR	Lus10021147.g	chrscaffold155	+	715661	718157	715661	717975	718075	718157	0.052,0.0	0.161,0.432	-0.27	9.6163e-05	0.00242366
19824	IR	scaffold28.228	chrscaffold28	+	1777865	1778160	1777865	1777985	1778073	1778160	0.494,0.239	0.595,0.87	-0.366	0.00197985	0.0212545
19827	IR	Lus10024769.g	chrscaffold320	-	624269	624506	624269	624335	624429	624506	0.912,1.0	0.847,0.569	0.248	4.92349e-05	0.00149126
19829	IR	Lus10024769.g	chrscaffold320	-	624429	624920	624429	624655	624797	624920	0.544,0.849	0.93,1.0	-0.269	0.00523406	0.0436889
19867	IR	Lus10032538.g	chrscaffold140	+	638716	638970	638716	638755	638874	638970	0.357,0.754	0.192,0.105	0.407	0.000524949	0.00829871
19879	IR	Lus10031771.g	chrscaffold783	-	638084	638806	638084	638345	638734	638806	0.0,0.0	0.284,0.185	-0.234	1.36187e-06	9.05896e-05
19900	IR	Lus10023985.g	chrscaffold177	+	797111	797922	797111	797541	797661	797922	0.0,0.0	0.416,0.555	-0.486	6.84025e-06	0.000321542
19906	IR	Lus10032629.g	chrscaffold140	-	1114509	1115087	1114509	1114937	1115035	1115087	0.508,0.0	0.0,0.0	0.254	0.000441552	0.00733961
19939	IR	Lus10011115.g	chrscaffold1558	-	153088	153809	153088	153580	153679	153809	0.564,0.603	0.756,0.919	-0.254	6.2677e-05	0.00177466
19985	IR	Lus10030226.g	chrscaffold217	+	319207	319931	319207	319329	319577	319931	0.49,0.515	0.694,0.754	-0.222	0.00150652	0.0173475
19987	IR	Lus10030226.g	chrscaffold217	+	319207	320172	319207	319931	320059	320172	0.248,0.102	0.801,0.508	-0.48	8.1059e-06	0.000367396
20015	IR	Lus10004396.g	chrscaffold209	-	32113	32948	32113	32699	32828	32948	0.711,0.359	0.217,0.218	0.317	0.00508356	0.0428408
20031	IR	Lus10033086.g	chrscaffold306	+	923865	924723	923865	923991	924643	924723	0.26,0.034	0.583,0.322	-0.305	0.00493855	0.0419633
20041	IR	Lus10005329.g	chrscaffold21	-	121215	121510	121215	121330	121421	121510	0.348,0.343	0.632,0.681	-0.311	5.76319e-11	2.19399e-08
20055	IR	Lus10006997.g	chrscaffold2103	+	10451	11087	10451	10633	10964	11087	0.833,0.143	0.0,0.0	0.488	5.94778e-05	0.00171013
[truncated: 1,776 more rows]

## Sheet: Z141-RD
ID	Type	GeneID	chr	strand	postion						IncLevel(CK)	IncLevel(RD)	IncLevelDifference	PValue	FDR
3	A3SS	Lus10007763.g	chrscaffold993	+	288948	289937	289793	289937	288628	288768	0.889,0.875	0.5,0.561	0.352	5.3461e-05	0.00371899
69	A3SS	Lus10016215.g	chrscaffold947	-	244938	245471	244938	245103	245639	245717	0.469,0.318	0.16,0.225	0.201	0.000325825	0.0136362
89	A3SS	Lus10030603.g	chrscaffold917	-	943913	944456	943913	944371	944611	944804	1.0,1.0	0.56,0.56	0.44	1.27183e-05	0.00146727
148	A3SS	Lus10019403.g	chrscaffold906	-	101076	101215	101076	101210	101679	101746	0.592,0.592	1.0,1.0	-0.408	0.000575223	0.0191805
160	A3SS	Lus10016753.g	chrscaffold903	-	355858	356042	355858	355981	356153	356228	1.0,1.0	0.739,0.786	0.238	3.62523e-05	0.00289994
274	A3SS	Lus10015547.g	chrscaffold860	+	509911	509985	509920	509985	509723	509837	0.0,0.056	0.305,0.208	-0.229	2.94939e-05	0.00255326
323	A3SS	Lus10002035.g	chrscaffold841	+	24326	24542	24502	24542	23578	24090	0.433,0.529	0.053,0.0	0.454	6.36106e-10	7.25707e-07
382	A3SS	Lus10031818.g	chrscaffold783	+	836329	836684	836549	836684	835961	836171	1.0,0.978	0.678,0.754	0.273	0	0
397	A3SS	Lus10000806.g	chrscaffold780	+	30944	31083	30948	31083	30663	30851	0.218,0.493	0.163,0.0	0.274	0.00249512	0.0483347
483	A3SS	Lus10035989.g	chrscaffold76	+	603301	603423	603357	603423	603108	603216	1.0,1.0	0.735,0.793	0.236	1.90388e-05	0.00187709
636	A3SS	Lus10020853.g	chrscaffold711	-	231272	231365	231272	231361	231461	231638	0.163,0.377	0.595,0.49	-0.272	0.000519279	0.0180833
653	A3SS	Lus10033646.g	chrscaffold701	-	959653	960127	959653	960118	960557	960715	0.654,0.606	0.89,0.78	-0.205	0.00200247	0.0417811
689	A3SS	Lus10006816.g	chrscaffold689	-	200894	201152	200894	200970	201243	201342	1.0,1.0	0.55,1.0	0.225	0.000457411	0.0168336
739	A3SS	Lus10042852.g	chrscaffold67	-	2395585	2395720	2395585	2395673	2396372	2396523	1.0,1.0	1.0,0.415	0.292	0.00116472	0.029342
757	A3SS	Lus10042747.g	chrscaffold67	+	1863522	1863713	1863621	1863713	1862826	1862947	1.0,1.0	0.457,0.678	0.432	3.54073e-06	0.000604839
900	A3SS	Lus10020238.g	chrscaffold641	-	17836	18347	17836	18157	19193	19724	1.0,1.0	0.9,0.692	0.204	0.000418378	0.0158725
1024	A3SS	Lus10008452.g	chrscaffold61	-	318310	318946	318310	318809	319090	319236	0.979,1.0	0.952,0.598	0.215	0.000216576	0.0103258
1025	A3SS	Lus10008452.g	chrscaffold61	-	318310	318982	318310	318809	319090	319236	0.97,1.0	0.92,0.481	0.284	0.000166981	0.0086172
1028	A3SS	Lus10008452.g	chrscaffold61	-	319342	320197	319342	320187	320267	320408	0.777,0.814	1.0,1.0	-0.205	1.69783e-05	0.00173845
1055	A3SS	Lus10025751.g	chrscaffold605	+	252841	252994	252844	252994	252451	252662	0.949,0.966	0.863,0.495	0.278	0.00170798	0.0377055
1079	A3SS	Lus10012785.g	chrscaffold604	+	222663	223390	222833	223390	222074	222127	0.867,0.895	0.545,0.688	0.264	0.0012921	0.0315315
1120	A3SS	Lus10007427.g	chrscaffold594	-	246881	247243	246881	247233	247768	247827	0.0,0.0	1.0,1.0	-1	2.53332e-09	1.97377e-06
1262	A3SS	Lus10029508.g	chrscaffold55	+	500747	500846	500762	500846	500607	500680	0.389,0.132	0.04,0.031	0.225	7.76527e-05	0.00489258
1293	A3SS	Lus10028971.g	chrscaffold540	+	1082312	1082686	1082318	1082686	1081890	1082034	0.887,0.703	0.391,0.449	0.375	0.000209051	0.0100571
1325	A3SS	Lus10036392.g	chrscaffold57	-	425763	425949	425763	425946	426051	426175	1.0,1.0	0.831,0.688	0.241	7.9044e-05	0.00495095
1381	A3SS	Lus10017342.g	chrscaffold511	+	189638	190012	189654	190012	188531	189442	1.0,1.0	0.67,0.844	0.243	8.3075e-06	0.0010876
1389	A3SS	scaffold51.20	chrscaffold51	-	399290	400254	399290	400224	400971	401070	0.609,0.862	1.0,1.0	-0.264	7.01629e-05	0.00450963
1396	A3SS	Lus10032989.g	chrscaffold51	+	944754	945391	945281	945391	944593	944647	0.765,1.0	0.714,0.366	0.343	0.00190415	0.0402556
1398	A3SS	Lus10032989.g	chrscaffold51	+	944782	945391	945281	945391	944593	944647	0.947,1.0	0.852,0.658	0.219	3.07781e-05	0.00263586
1404	A3SS	scaffold507.2	chrscaffold507	+	52939	53050	52954	53050	52075	52570	1.0,0.732	0.312,0.0	0.71	5.11356e-05	0.0036219
1443	A3SS	Lus10008307.g	chrscaffold489	+	306086	306168	306091	306168	305741	305812	1.0,0.521	1.0,1.0	-0.24	0.00108757	0.028222
1498	A3SS	Lus10033243.g	chrscaffold488	+	199344	199493	199352	199493	198869	199265	0.769,0.587	0.327,0.16	0.434	0.00169635	0.0375006
1526	A3SS	Lus10011696.g	chrscaffold476	+	306373	306547	306439	306547	305928	306026	0.0,0.0	0.675,0.409	-0.542	1.42677e-06	0.000312169
1561	A3SS	Lus10038070.g	chrscaffold475	+	1205428	1205629	1205542	1205629	1205313	1205367	0.093,0.031	0.199,0.43	-0.253	0.000230274	0.0107738
1624	A3SS	Lus10036153.g	chrscaffold76	+	1527560	1528066	1527682	1528066	1527314	1527467	0.733,0.858	1.0,1.0	-0.205	0.00145274	0.0339974
1656	A3SS	Lus10024924.g	chrscaffold473	+	788463	788600	788515	788600	788143	788295	0.208,0.171	0.698,0.748	-0.533	1.40877e-10	2.14295e-07
1672	A3SS	Lus10024876.g	chrscaffold473	-	515975	519010	515975	519001	519112	519181	0.0,0.136	0.342,0.32	-0.263	0.000155586	0.00822854
1697	A3SS	Lus10032679.g	chrscaffold82	+	51212	51398	51222	51398	51015	51126	0.114,0.711	1.0,1.0	-0.588	1.17474e-06	0.000273183
1801	A3SS	Lus10037318.g	chrscaffold462	-	1296537	1296828	1296537	1296797	1296923	1297151	0.443,0.646	0.925,0.808	-0.322	0.000199516	0.00978095
1863	A3SS	Lus10018759.g	chrscaffold461	-	606121	606341	606121	606335	606836	606933	0.194,0.512	0.748,0.724	-0.383	0.0017662	0.0384328
1865	A3SS	Lus10018701.g	chrscaffold461	+	284655	284762	284669	284762	284252	284585	0.696,0.851	1.0,1.0	-0.227	1.86668e-05	0.00185761
1910	A3SS	Lus10026955.g	chrscaffold651	+	773480	773796	773601	773796	773022	773145	0.481,0.329	0.909,0.756	-0.427	1.03929e-05	0.001272
1917	A3SS	Lus10042748.g	chrscaffold67	-	1874850	1875026	1874850	1875005	1875165	1875271	0.378,0.441	0.076,0.232	0.255	0.00124164	0.0307688
1921	A3SS	Lus10020235.g	chrscaffold454	-	778375	778543	778375	778496	778627	778661	0.603,1.0	0.178,0.233	0.596	0.000378623	0.0148416
1945	A3SS	Lus10036559.g	chrscaffold57	+	1217153	1217285	1217201	1217285	1216235	1216306	1.0,1.0	0.593,0.858	0.274	0.000107808	0.00623879
1948	A3SS	Lus10003631.g	chrscaffold571	+	2684	2779	2689	2779	2528	2591	0.0,0.0	1.0,0.244	-0.622	1.44652e-05	0.00161358
2027	A3SS	Lus10015787.g	chrscaffold430	-	386686	386817	386686	386805	387002	387241	0.382,0.058	0.0,0.0	0.22	0.00256055	0.0492735
2052	A3SS	Lus10035220.g	chrscaffold43	-	1137499	1137689	1137499	1137610	1137776	1137878	1.0,1.0	0.0,0.246	0.877	4.93842e-09	3.42941e-06
2081	A3SS	Lus10035068.g	chrscaffold43	+	382758	383215	382820	383215	380553	380800	0.0,0.0	0.414,0.485	-0.45	3.50034e-05	0.00284516
2177	A3SS	Lus10026356.g	chrscaffold898	-	750311	750602	750311	750444	750720	750834	0.672,0.806	0.213,0.269	0.498	4.09817e-12	1.19011e-08
2179	A3SS	Lus10029772.g	chrscaffold418	-	1140421	1142521	1140421	1142516	1142874	1142994	1.0,1.0	0.819,0.708	0.237	0.00139029	0.0331675
2188	A3SS	Lus10031715.g	chrscaffold783	+	362367	362523	362470	362523	362094	362220	1.0,1.0	0.33,1.0	0.335	0.00248317	0.0481326
2223	A3SS	Lus10029852.g	chrscaffold416	-	332264	332836	332264	332760	332912	333030	0.306,0.623	1.0,0.726	-0.398	0.000135617	0.00738013
2286	A3SS	Lus10027570.g	chrscaffold96	+	1014160	1014500	1014372	1014500	1014005	1014074	0.333,0.0	1.0,1.0	-0.834	2.84965e-07	8.05569e-05
2290	A3SS	Lus10028505.g	chrscaffold413	+	955405	955626	955456	955626	954838	954955	1.0,0.635	0.0,0.0	0.818	6.90651e-08	2.76657e-05
2316	A3SS	Lus10028342.g	chrscaffold413	-	198190	198286	198190	198277	198571	198642	0.361,1.0	1.0,1.0	-0.32	0.00104714	0.0276277
2317	A3SS	Lus10028342.g	chrscaffold413	-	198190	198309	198190	198277	198571	198642	0.553,1.0	1.0,1.0	-0.224	0.000226394	0.0106666
2422	A3SS	Lus10022476.g	chrscaffold38	-	718246	719627	718246	718332	720568	720843	0.101,0.057	0.458,0.222	-0.261	9.90879e-05	0.00587248
2431	A3SS	Lus10022448.g	chrscaffold38	-	576954	577138	576954	577077	577249	577324	1.0,1.0	0.771,0.372	0.428	1.20815e-05	0.00140851
2584	A3SS	Lus10015812.g	chrscaffold430	+	518087	518214	518097	518214	517945	517998	0.451,0.673	0.172,0.19	0.381	0.000174622	0.00891077
2616	A3SS	Lus10027583.g	chrscaffold2	+	83598	83734	83632	83734	83428	83512	1.0,0.786	0.0,0.352	0.717	0.000720692	0.0219255
2645	A3SS	Lus10037766.g	chrscaffold196	+	1452285	1453051	1452298	1453051	1451908	1452064	0.756,0.841	1.0,1.0	-0.202	0.000157599	0.00826534
2706	A3SS	Lus10032496.g	chrscaffold140	+	429938	430093	429954	430093	429729	429855	1.0,1.0	0.762,0.763	0.238	1.3929e-10	2.14295e-07
2729	A3SS	Lus10014775.g	chrscaffold184	+	114354	114445	114358	114445	114148	114230	0.679,0.429	0.178,0.0	0.465	0.00107875	0.0280616
2755	A3SS	Lus10027142.g	chrscaffold297	+	1073192	1073262	1073211	1073262	1073080	1073107	0.0,0.0	0.78,0.47	-0.625	2.03386e-07	6.20586e-05
2840	A3SS	Lus10023833.g	chrscaffold177	-	86015	86093	86015	86086	86712	86820	0.544,0.45	0.313,0.242	0.22	0.000869077	0.0246771
2863	A3SS	Lus10002133.g	chrscaffold1106	+	10112	10863	10786	10863	9972	10092	0.8,0.481	0.158,0.0	0.562	9.71916e-05	0.00578154
2865	A3SS	Lus10002133.g	chrscaffold1106	+	10126	10863	10786	10863	9972	10092	0.8,0.481	0.158,0.0	0.562	9.71916e-05	0.00578154
2879	A3SS	Lus10043252.g	chrscaffold25	+	2067606	2067703	2067613	2067703	2067279	2067445	0.093,0.067	0.287,0.299	-0.213	2.39475e-13	8.49977e-10
2885	A3SS	Lus10006745.g	chrscaffold204	+	115629	115780	115646	115780	114928	115166	0.699,0.63	0.406,0.467	0.228	0.00157992	0.036152
2953	A3SS	Lus10024477.g	chrscaffold159	+	441211	441292	441237	441292	440991	441126	0.287,0.405	0.587,0.654	-0.275	0.00087464	0.024791
2993	A3SS	Lus10008135.g	chrscaffold524	-	292285	292432	292285	292418	292501	292662	0.733,0.766	0.954,0.98	-0.217	2.01743e-06	0.000392956
3112	A3SS	Lus10017924.g	chrscaffold116	+	544012	544156	544040	544156	543631	543676	0.219,0.716	0.0,0.0	0.467	9.15395e-06	0.001165
3168	A3SS	Lus10032122.g	chrscaffold42	-	982907	983187	982907	983160	983311	983451	0.22,0.0	0.514,0.266	-0.28	0.000329602	0.0137094
3170	A3SS	Lus10032122.g	chrscaffold42	-	982907	983187	982907	983163	983311	983451	0.0,0.0	0.552,0.463	-0.508	4.26759e-07	0.000115529
3222	A3SS	Lus10012291.g	chrscaffold273	+	431329	431509	431387	431509	430714	430944	1.0,1.0	0.896,0.39	0.357	7.38781e-05	0.00468246
3223	A3SS	Lus10012291.g	chrscaffold273	+	431338	431509	431387	431509	430714	430944	1.0,1.0	0.945,0.479	0.288	0.000282274	0.012403
3238	A3SS	Lus10016014.g	chrscaffold172	-	232562	233518	232562	233381	233874	234089	0.908,0.932	0.33,0.148	0.681	8.37874e-12	2.05885e-08
3297	A3SS	Lus10039553.g	chrscaffold15	+	444718	445045	444732	445045	443707	444268	0.266,0.013	0.248,0.443	-0.206	0.00213428	0.0435082
3349	A3SS	Lus10020607.g	chrscaffold77	+	596289	596373	596301	596373	595600	596203	0.236,0.224	0.456,0.412	-0.204	7.34017e-05	0.00468013
3397	A3SS	Lus10021035.g	chrscaffold155	-	224477	224579	224477	224547	224815	224870	0.553,1.0	0.049,0.121	0.692	0.00042373	0.0159996
3524	A3SS	Lus10035912.g	chrscaffold76	-	246441	246609	246441	246516	247178	247250	1.0,0.621	0.0,0.381	0.62	5.34356e-05	0.00371899
3608	A3SS	Lus10038219.g	chrscaffold28	-	300902	301365	300902	300974	301464	301532	1.0,1.0	0.36,0.857	0.391	2.53182e-05	0.00233286
3721	A3SS	Lus10012455.g	chrscaffold149	+	281025	281525	281467	281525	280798	280937	0.574,0.36	1.0,1.0	-0.533	5.68855e-11	1.21143e-07
3741	A3SS	Lus10008967.g	chrscaffold1486	+	247681	248046	247755	248046	244811	247562	1.0,0.667	0.25,0.334	0.541	0.00056574	0.0189875
3792	A3SS	Lus10039056.g	chrscaffold34	+	1428504	1428797	1428556	1428797	1425881	1428387	1.0,1.0	0.625,0.677	0.349	4.75473e-06	0.000740903
3793	A3SS	Lus10039056.g	chrscaffold34	+	1428518	1428797	1428556	1428797	1425881	1428387	1.0,1.0	0.544,0.726	0.365	3.34073e-06	0.000586311
3827	A3SS	Lus10025598.g	chrscaffold145	-	571334	571453	571334	571413	571553	571790	0.208,0.0	0.474,0.345	-0.305	0.000503773	0.0178409
3838	A3SS	Lus10025584.g	chrscaffold145	+	509594	509888	509771	509888	509417	509492	0.425,0.322	0.041,0.14	0.283	5.71113e-10	6.75691e-07
3947	A3SS	Lus10024447.g	chrscaffold159	-	60889	61222	60889	61204	61607	61710	0.0,0.0	0.362,0.781	-0.572	2.88529e-06	0.000525857
4040	A3SS	Lus10013723.g	chrscaffold1168	-	222452	222663	222452	222645	222950	223034	0.331,0.472	0.06,0.0	0.371	0.000121259	0.00683155
4066	A3SS	Lus10012434.g	chrscaffold248	+	400946	401063	400958	401063	400554	400712	0.392,0.341	0.078,0.112	0.272	1.40941e-07	4.87825e-05
4078	A3SS	Lus10027897.g	chrscaffold1143	-	828835	829942	828835	829937	830601	830737	0.0,0.114	0.247,0.401	-0.267	0.00153585	0.0353721
4139	A3SS	Lus10037812.g	chrscaffold196	-	1691749	1692349	1691749	1692246	1692485	1692757	0.703,0.837	0.967,1.0	-0.214	0.000331768	0.0137636
4152	A3SS	Lus10029032.g	chrscaffold376	-	181250	181424	181250	181421	181543	181682	0.0,0.611	0.0,0.0	0.305	0.000817037	0.0238351
4159	A3SS	Lus10012590.g	chrscaffold6	+	429258	429664	429607	429664	429071	429133	0.488,0.459	0.182,0.273	0.246	0.00042056	0.0159175
4428	A3SS	Lus10026846.g	chrscaffold651	-	120954	121077	120954	121036	121164	121210	0.053,0.116	0.623,0.362	-0.408	2.92226e-05	0.00255326
4457	A3SS	Lus10002679.g	chrscaffold1347	-	56223	56381	56223	56366	56455	56576	1.0,1.0	0.553,1.0	0.224	0.000429545	0.0161428
4465	A3SS	Lus10021927.g	chrscaffold164	-	613041	614640	613041	613206	614804	615245	0.811,0.412	1.0,0.952	-0.364	5.30791e-05	0.00371899
4470	A3SS	Lus10021927.g	chrscaffold164	-	616087	616857	616087	616799	617247	617297	0.683,0.126	0.049,0.0	0.38	0.000401069	0.0154545
4471	A3SS	Lus10021927.g	chrscaffold164	-	616087	616857	616087	616807	617247	617297	0.49,0.13	0.03,0.0	0.295	6.67154e-05	0.00437892
4473	A3SS	Lus10021927.g	chrscaffold164	-	616087	616902	616087	616807	617247	617364	0.466,0.0	0.025,0.0	0.221	0.00204677	0.0423734
4550	A3SS	Lus10038665.g	chrscaffold37	+	1308510	1308616	1308514	1308616	1308247	1308424	1.0,1.0	1.0,0.0	0.5	0.0017297	0.0379281
4665	A3SS	Lus10001399.g	chrscaffold1851	-	70992	71240	70992	71061	71938	72042	1.0,1.0	0.556,1.0	0.222	0.000703896	0.0216773
4703	A3SS	Lus10006828.g	chrscaffold1356	-	9067	9186	9067	9150	9342	9825	1.0,1.0	0.168,0.302	0.765	1.21107e-08	6.6701e-06
4709	A3SS	Lus10034118.g	chrscaffold292	-	1206657	1206768	1206657	1206736	1207001	1207111	0.0,0.108	0.215,0.307	-0.207	0.00175932	0.0383616
4781	A3SS	Lus10005914.g	chrscaffold26	-	125734	126389	125734	125901	126892	127033	0.769,0.75	1.0,1.0	-0.24	0.00103471	0.0274526
4787	A3SS	Lus10018844.g	chrscaffold103	+	150478	150563	150496	150563	150127	150186	0.1,0.543	0.0,0.0	0.322	0.00084073	0.0242167
4828	A3SS	Lus10022852.g	chrscaffold8	+	473437	473546	473442	473546	473195	473280	0.801,0.78	0.989,1.0	-0.204	7.88436e-07	0.000199887
4849	A3SS	Lus10038491.g	chrscaffold28	-	1597546	1597921	1597546	1597917	1598269	1598479	1.0,1.0	1.0,0.523	0.238	0.000678266	0.0212001
4905	A3SS	Lus10021224.g	chrscaffold11	+	788150	790173	788176	790173	787524	787968	1.0,0.957	0.549,0.865	0.271	1.47921e-05	0.00162058
4974	A3SS	Lus10012202.g	chrscaffold1186	-	438505	438964	438505	438685	439098	439396	1.0,1.0	0.767,0.704	0.264	6.92854e-08	2.76657e-05
4987	A3SS	Lus10040029.g	chrscaffold12	+	1591783	1592151	1592084	1592151	1591369	1591444	1.0,0.778	0.375,0.538	0.432	2.93594e-05	0.00255326
4998	A3SS	Lus10035940.g	chrscaffold76	-	352825	354341	352825	352924	359612	359804	1.0,1.0	0.0,1.0	0.5	0.00119564	0.0298854
5026	A3SS	Lus10013071.g	chrscaffold751	+	484789	485878	484911	485878	484543	484680	1.0,1.0	0.723,0.801	0.238	5.67057e-05	0.0038955
5057	A3SS	Lus10041403.g	chrscaffold280	-	2271147	2271461	2271147	2271450	2271658	2271785	0.449,0.898	1.0,1.0	-0.327	6.61078e-05	0.00436312
5113	A3SS	Lus10008251.g	chrscaffold388	+	30053	30494	30352	30494	29757	29892	0.03,0.059	0.2,0.4	-0.256	0.00152997	0.0352622
5132	A3SS	Lus10036751.g	chrscaffold31	-	430255	431711	430255	431499	431808	432086	0.429,0.333	1.0,1.0	-0.619	0.000398032	0.0153745
5156	A3SS	Lus10009560.g	chrscaffold1331	+	216955	217503	217128	217503	216653	216819	1.0,1.0	0.867,0.647	0.243	2.63447e-05	0.00237899
5157	A3SS	Lus10009560.g	chrscaffold1331	+	216996	217503	217128	217503	216653	216819	1.0,1.0	0.809,0.382	0.404	5.75583e-06	0.000843414
5170	A3SS	Lus10021351.g	chrscaffold1123	+	659785	660529	660145	660529	658891	658974	0.833,0.333	1.0,0.778	-0.306	0.000417376	0.0158722
5233	A3SS	Lus10011299.g	chrscaffold1037	+	303292	303440	303338	303440	302868	303192	0.433,1.0	0.56,0.0	0.436	0.00245535	0.0478214
5311	A3SS	Lus10032525.g	chrscaffold140	+	587607	587802	587620	587802	587244	587514	0.598,0.621	0.809,0.847	-0.219	0.00213301	0.0435082
5313	A3SS	Lus10018187.g	chrscaffold112	+	637541	638066	637548	638066	636524	637449	0.87,0.87	0.193,0.489	0.529	0.000434667	0.0162559
5417	A3SS	Lus10017507.g	chrscaffold1253	-	305201	305715	305201	305265	305832	305982	0.235,0.045	0.367,0.536	-0.311	0.000377389	0.0148416
5535	A3SS	Lus10024431.g	chrscaffold16	+	892293	892842	892750	892842	892058	892212	0.564,0.573	0.827,0.722	-0.206	0.0008382	0.0241874
5600	A3SS	Lus10023800.g	chrscaffold205	-	662220	662503	662220	662305	662594	662695	0.522,0.436	0.185,0.331	0.221	8.62448e-05	0.00529809
5606	A3SS	Lus10019875.g	chrscaffold1491	-	452653	452767	452653	452763	452874	452923	0.394,0.0	0.28,0.736	-0.311	0.00151307	0.0349736
5630	A3SS	Lus10020366.g	chrscaffold641	-	570410	570704	570410	570480	570786	570940	1.0,1.0	1.0,0.571	0.215	0.000418136	0.0158725
5634	A3SS	Lus10023787.g	chrscaffold205	+	416584	417154	416842	417154	416107	416192	0.692,0.492	0.327,0.221	0.318	0.000404891	0.0155455
5662	A3SS	Lus10032510.g	chrscaffold140	-	511006	511089	511006	511068	511313	511416	0.637,1.0	0.0,0.0	0.819	3.68356e-05	0.00292175
5696	A3SS	Lus10025699.g	chrscaffold605	-	33546	33625	33546	33621	34059	34171	0.565,1.0	1.0,1.0	-0.218	0.001901	0.0402422
5726	A3SS	Lus10009430.g	chrscaffold981	-	90790	91131	90790	91046	91277	91473	0.614,0.647	0.868,0.903	-0.255	3.75987e-05	0.00295214
5733	A3SS	Lus10023470.g	chrscaffold1216	-	347955	348673	347955	348192	348760	349128	0.358,0.24	0.8,0.576	-0.389	0.000322212	0.0135648
5763	A3SS	Lus10023563.g	chrscaffold1216	-	827238	827352	827238	827323	827517	827581	0.218,0.573	0.938,1.0	-0.574	1.92909e-05	0.00189027
5775	A3SS	Lus10021384.g	chrscaffold1123	-	805464	805610	805464	805602	805786	805846	0.388,0.24	0.063,0.045	0.26	0.000170275	0.00874482
5815	A3SS	Lus10024170.g	chrscaffold353	-	873880	874204	873880	874190	874879	875009	0.084,0.0	0.297,0.587	-0.4	5.54891e-09	3.66608e-06
5828	A3SS	Lus10036995.g	chrscaffold31	-	1546688	1546768	1546688	1546766	1546949	1547316	0.076,0.0	0.497,0.497	-0.459	9.07748e-06	0.00116454
5925	A3SS	Lus10025301.g	chrscaffold339	-	478404	478953	478404	478496	479035	479189	0.493,0.538	0.821,0.915	-0.352	3.58502e-07	9.87242e-05
6031	A3SS	Lus10015657.g	chrscaffold630	+	280972	281513	281233	281513	280296	280669	0.937,0.892	0.693,0.67	0.233	5.30235e-06	0.000795203
6037	A3SS	Lus10011193.g	chrscaffold1376	+	104047	104231	104055	104231	103789	103917	1.0,1.0	0.861,0.74	0.2	0.00103216	0.0274303
6043	A3SS	Lus10040859.g	chrscaffold156	+	1867964	1868087	1867980	1868087	1867581	1867686	0.401,0.565	0.73,1.0	-0.382	0.000857715	0.0245509
6050	A3SS	Lus10014041.g	chrscaffold1247	+	129873	129987	129877	129987	129718	129767	0.0,0.14	0.282,0.319	-0.23	1.01236e-05	0.00125832
6051	A3SS	Lus10016930.g	chrscaffold235	-	98010	98329	98010	98318	98497	98698	0.501,0.326	0.114,0.123	0.295	6.58273e-08	2.73089e-05
6150	A3SS	Lus10017528.g	chrscaffold1253	-	449195	449309	449195	449254	449616	449724	0.745,1.0	0.568,0.594	0.292	0.000500857	0.0178092
6155	A3SS	Lus10025646.g	chrscaffold145	-	807112	807213	807112	807207	807557	807766	1.0,1.0	0.0,0.616	0.692	1.74351e-07	5.61799e-05
6225	A3SS	scaffold310.210	chrscaffold310	+	1411163	1411349	1411179	1411349	1410709	1411015	1.0,1.0	0.045,0.419	0.768	5.68202e-09	3.66608e-06
6227	A3SS	Lus10001473.g	chrscaffold1360	+	22045	22287	22222	22287	21742	21826	1.0,1.0	0.682,0.259	0.529	7.0331e-09	4.32049e-06
6271	A3SS	Lus10038754.g	chrscaffold34	-	126560	126681	126560	126674	126979	127225	1.0,1.0	0.489,0.489	0.511	0.000728516	0.0221004
6274	A3SS	scaffold380.18	chrscaffold380	+	315335	315656	315464	315656	314757	315069	0.813,0.726	0.629,0.481	0.215	2.4445e-05	0.00227252
6306	A3SS	Lus10012891.g	chrscaffold1313	+	389608	389722	389618	389722	389421	389529	0.757,0.652	0.273,0.287	0.424	0.0022709	0.0452255
6345	A3SS	Lus10011933.g	chrscaffold39	-	226549	226936	226549	226897	227077	227206	0.725,0.581	0.893,1.0	-0.293	0.00139929	0.0332676
6355	A3SS	Lus10011933.g	chrscaffold39	-	228966	229088	228966	229065	229595	230104	0.0,0.0	0.283,0.464	-0.373	3.71675e-06	0.000631532
6468	A3SS	Lus10011207.g	chrscaffold1376	+	150007	150203	150125	150203	149783	149817	0.552,0.456	0.218,0.166	0.312	5.1745e-06	0.000783386
6493	A3SS	Lus10034947.g	chrscaffold29	-	566696	567156	566696	567152	567658	568518	0.0,0.0	0.262,0.163	-0.213	0.00015787	0.00826534
6567	A3SS	Lus10008846.g	chrscaffold312	+	314805	315042	314811	315042	313791	314730	0.38,0.257	0.084,0.0	0.277	0.000162738	0.00842546
6592	A3SS	Lus10017729.g	chrscaffold212	-	75641	75806	75641	75761	75889	76015	0.0,1.0	1.0,1.0	-0.5	0.00248282	0.0481326
6654	A3SS	Lus10030161.g	chrscaffold217	+	34893	34973	34897	34973	33480	34816	0.918,0.952	0.677,0.587	0.303	6.67277e-08	2.73276e-05
6798	A3SS	Lus10025508.g	chrscaffold145	-	85173	85514	85173	85505	85965	86112	0.803,0.485	1.0,1.0	-0.356	0.000624553	0.0202044
6809	A3SS	Lus10022185.g	chrscaffold225	+	4669	4767	4672	4767	4049	4130	0.39,0.301	0.137,0.133	0.211	3.09435e-09	2.2465e-06
6893	A3SS	Lus10020013.g	chrscaffold23	+	423019	423210	423059	423210	422807	422969	0.724,0.283	1.0,1.0	-0.497	0.000147388	0.00796644
6925	A3SS	Lus10028211.g	chrscaffold327	+	567744	567846	567754	567846	567122	567565	0.652,0.875	0.969,1.0	-0.221	1.6729e-05	0.00172942
6956	A3SS	Lus10013479.g	chrscaffold230	+	381405	381501	381415	381501	381060	381300	1.0,0.956	0.701,0.838	0.209	0.00101095	0.0272063
6963	A3SS	Lus10008427.g	chrscaffold61	-	122266	122361	122266	122352	123201	123399	0.0,0.515	0.908,1.0	-0.696	8.64456e-05	0.00530023
6982	A3SS	Lus10040980.g	chrscaffold280	-	415732	415993	415732	415953	416508	416603	0.872,0.648	1.0,1.0	-0.24	8.71915e-06	0.00113221
7237	A3SS	Lus10043159.g	chrscaffold25	-	1498136	1498427	1498136	1498222	1498515	1498895	0.556,0.4	0.174,0.155	0.314	0.000808423	0.023692
7305	A3SS	Lus10022978.g	chrscaffold355	+	503427	503868	503801	503868	503117	503357	0.133,0.217	0.62,0.725	-0.497	6.37873e-11	1.22201e-07
7316	A3SS	Lus10040289.g	chrscaffold86	+	1196359	1196446	1196369	1196446	1195756	1196111	0.19,0.0	0.313,0.912	-0.518	2.62908e-05	0.00237899
7343	A3SS	Lus10036010.g	chrscaffold76	-	690740	690806	690740	690797	690893	690947	1.0,0.601	1.0,1.0	-0.2	0.00233076	0.0459604
7344	A3SS	Lus10036010.g	chrscaffold76	-	693620	693783	693620	693766	694290	694627	0.782,0.374	0.0,0.0	0.578	1.47091e-06	0.000319638
7377	A3SS	Lus10018467.g	chrscaffold251	+	587867	588082	587873	588082	587229	587291	1.0,1.0	1.0,0.0	0.5	0.00168018	0.0373502
7412	A3SS	Lus10020033.g	chrscaffold23	+	511694	512261	511853	512261	511116	511189	1.0,1.0	0.053,0.368	0.789	1.95015e-07	6.10465e-05
7413	A3SS	Lus10019023.g	chrscaffold257	-	112236	112354	112236	112349	112429	112503	0.977,0.984	0.799,0.716	0.223	1.07486e-06	0.00025816
7419	A3SS	Lus10019041.g	chrscaffold257	-	232113	232195	232113	232192	232282	232527	0.14,0.495	0.0,0.0	0.318	4.87309e-05	0.00353704
7466	A3SS	Lus10035805.g	chrscaffold464	+	1422043	1422156	1422057	1422156	1421666	1421915	1.0,0.0	0.0,0.0	0.5	0.0025726	0.0493866
7507	A3SS	Lus10006368.g	chrscaffold1603	+	53205	53356	53208	53356	52488	53113	0.0,0.14	0.831,0.595	-0.643	9.50834e-06	0.0011958
7551	A3SS	Lus10000437.g	chrscaffold1623	-	4993	5180	4993	5172	6025	6155	0.322,0.487	0.0,0.0	0.404	0.00115128	0.0292339
7590	A3SS	Lus10038652.g	chrscaffold37	+	1157579	1157668	1157586	1157668	1156596	1157221	0.741,0.765	0.0,0.56	0.473	0.000606205	0.019952
7592	A3SS	Lus10038652.g	chrscaffold37	+	1157582	1157668	1157586	1157668	1157164	1157221	0.0,0.609	0.0,0.0	0.304	0.00150565	0.0348831
7600	A3SS	Lus10041724.g	chrscaffold272	+	1481522	1481594	1481551	1481594	1481195	1481299	0.715,1.0	0.518,0.182	0.507	0.00129144	0.0315315
7607	A3SS	Lus10013648.g	chrscaffold317	-	294556	295080	294556	295077	295161	295680	0.797,0.555	0.293,0.44	0.31	0.00223979	0.0448575
7619	A3SS	scaffold27.91	chrscaffold27	+	1545908	1546091	1545928	1546091	1545232	1545693	0.815,1.0	0.469,0.569	0.389	0.000803114	0.023558
7662	A3SS	Lus10038628.g	chrscaffold37	-	902880	905912	902880	902907	906055	906224	0.293,0.299	0.893,0.449	-0.375	0.0025332	0.048865
7685	A3SS	Lus10027801.g	chrscaffold1143	-	428506	428857	428506	428785	428946	429001	1.0,1.0	0.639,0.729	0.316	1.83464e-06	0.000361764
7695	A3SS	Lus10041789.g	chrscaffold272	+	1774917	1775009	1774941	1775009	1774704	1774725	0.27,0.301	0.067,0.0	0.252	0.000923049	0.0258195
7697	A3SS	Lus10041801.g	chrscaffold272	-	1828378	1828441	1828378	1828401	1828534	1828800	0.727,0.663	1.0,1.0	-0.305	2.25451e-05	0.00214339
7750	A3SS	Lus10001662.g	chrscaffold2739	-	17255	17629	17255	17610	17823	18702	0.287,1.0	0.987,1.0	-0.35	0.00214816	0.0437075
7780	A3SS	Lus10023344.g	chrscaffold98	+	624529	624641	624578	624641	624051	624120	0.334,0.819	1.0,1.0	-0.423	0.00132298	0.0319677
7795	A3SS	Lus10010456.g	chrscaffold910	-	195751	195824	195751	195820	195955	196096	0.687,0.854	0.15,0.413	0.489	2.22848e-05	0.00212497
7833	A3SS	Lus10016494.g	chrscaffold279	-	197535	197660	197535	197656	197725	197942	0.163,1.0	0.245,0.0	0.459	0.00205461	0.0424255
7851	A3SS	Lus10026743.g	chrscaffold361	-	295658	295879	295658	295756	296299	296450	0.84,0.742	0.636,0.493	0.226	0.000802795	0.023558
7854	A3SS	Lus10001595.g	chrscaffold2796	+	71891	72126	71928	72126	71272	71483	0.72,0.716	1.0,0.918	-0.241	1.68887e-06	0.000345828
7903	A3SS	Lus10039352.g	chrscaffold33	-	744486	744655	744486	744652	744778	745670	0.457,0.37	0.052,0.052	0.361	8.51975e-05	0.00526152
7912	A3SS	Lus10024534.g	chrscaffold45	+	327024	327087	327042	327087	326479	326928	0.048,0.023	0.192,0.36	-0.241	3.9903e-06	0.000660447
7954	A3SS	Lus10032607.g	chrscaffold140	+	986359	986551	986489	986551	986183	986281	1.0,1.0	0.471,0.696	0.417	1.96838e-07	6.10465e-05
7957	A3SS	Lus10011690.g	chrscaffold476	+	190548	190890	190768	190890	190380	190443	0.333,0.128	0.0,0.0	0.231	1.70125e-05	0.00173845
7961	A3SS	Lus10040206.g	chrscaffold86	+	750934	752704	750939	752704	750450	750655	0.592,0.708	0.232,0.162	0.453	0.00034898	0.014129
7988	A3SS	Lus10040935.g	chrscaffold280	+	219144	219240	219155	219240	218945	219066	0.62,0.959	0.058,0.482	0.519	0.000486375	0.0175755
8006	A3SS	Lus10041056.g	chrscaffold280	+	760533	761050	760667	761050	759614	759885	1.0,1.0	0.519,0.283	0.599	1.08278e-05	0.00130522
8068	A3SS	Lus10041384.g	chrscaffold280	+	2183446	2183623	2183459	2183623	2183205	2183265	0.235,0.0	0.495,0.235	-0.247	0.00101779	0.0272858
8079	A3SS	Lus10031768.g	chrscaffold783	-	620245	620323	620245	620319	620476	620593	0.245,0.226	0.785,0.549	-0.432	0.000490752	0.017634
8131	A3SS	Lus10005845.g	chrscaffold562	-	76462	76798	76462	76587	76866	77200	0.0,0.0	0.368,0.25	-0.309	2.94104e-05	0.00255326
8143	A3SS	Lus10031745.g	chrscaffold783	+	503594	504157	503730	504157	503209	503490	0.677,0.036	0.0,0.0	0.357	0.000979513	0.0266775
8159	A3SS	Lus10004434.g	chrscaffold288	-	131234	131426	131234	131349	133837	134042	0.868,0.517	1.0,1.0	-0.307	3.9474e-05	0.00303845
8160	A3SS	Lus10004434.g	chrscaffold288	-	131234	131430	131234	131349	133837	134042	0.722,0.447	1.0,1.0	-0.415	3.40115e-06	0.000587277
8184	A3SS	Lus10034919.g	chrscaffold29	-	180403	182795	180403	182747	182924	183077	0.752,0.377	0.124,0.131	0.437	0.00179857	0.0388988
8240	A3SS	Lus10032364.g	chrscaffold291	-	929951	930115	929951	930073	930305	930354	0.438,0.85	0.968,0.949	-0.314	0.000867895	0.0246655
8242	A3SS	scaffold3.16	chrscaffold3	+	368834	369506	369335	369506	368596	368724	0.821,0.696	0.221,0.483	0.406	1.44125e-05	0.00161358
8253	A3SS	Lus10032403.g	chrscaffold291	-	1142658	1142890	1142658	1142754	1142965	1143065	0.095,0.0	0.222,0.272	-0.2	5.95381e-05	0.00404621
8279	A3SS	Lus10034021.g	chrscaffold292	+	561319	561515	561408	561515	560879	561087	0.653,0.135	1.0,1.0	-0.606	1.42285e-07	4.87825e-05
8283	A3SS	Lus10034021.g	chrscaffold292	+	561323	561515	561408	561515	560879	561087	0.793,0.369	1.0,1.0	-0.419	2.16501e-06	0.000413152
8288	A3SS	Lus10034021.g	chrscaffold292	+	561400	561515	561408	561515	560879	561087	0.81,0.487	1.0,1.0	-0.351	1.11528e-05	0.0013244
8289	A3SS	Lus10034021.g	chrscaffold292	+	561405	561515	561408	561515	560879	561087	0.831,0.473	1.0,1.0	-0.348	1.45484e-05	0.00161366
8344	A3SS	Lus10020806.g	chrscaffold303	-	766202	766473	766202	766335	767081	767155	1.0,1.0	0.216,0.851	0.467	1.14232e-05	0.0013465
8394	A3SS	Lus10027038.g	chrscaffold297	-	244311	244807	244311	244598	245287	245461	0.0,0.538	0.0,0.0	0.269	0.00203334	0.0421773
8417	A3SS	Lus10000634.g	chrscaffold2992	-	29418	29520	29418	29515	29785	29925	0.631,0.69	0.893,0.853	-0.213	0.00149982	0.0348691
8446	A3SS	Lus10019102.g	chrscaffold30	+	146392	146552	146395	146552	146131	146193	0.551,0.401	0.272,0.127	0.277	0.00129809	0.0316052
8555	A3SS	Lus10028726.g	chrscaffold346	-	1060460	1060573	1060460	1060564	1060655	1060753	0.601,0.825	1.0,1.0	-0.287	6.29254e-05	0.0042052
8665	A3SS	Lus10007887.g	chrscaffold1317	+	138831	139108	138867	139108	138617	138697	1.0,0.866	0.565,0.502	0.4	0.000179415	0.00911168
8695	A3SS	Lus10020300.g	chrscaffold641	-	291467	291574	291467	291569	291666	291903	0.829,1.0	0.518,0.829	0.241	0.00257938	0.0494275
8720	A3SS	Lus10012732.g	chrscaffold206	+	314895	315008	314936	315008	314746	314809	1.0,1.0	0.611,0.671	0.359	6.97703e-05	0.00450849
8747	A3SS	Lus10034355.g	chrscaffold310	-	844590	844800	844590	844795	845072	846064	0.492,0.446	1.0,1.0	-0.531	3.1889e-07	8.85793e-05
8789	A3SS	Lus10038641.g	chrscaffold37	+	1010688	1010763	1010700	1010763	1009962	1010034	0.85,0.735	0.613,0.417	0.277	0.000938057	0.0260116
8817	A3SS	Lus10000706.g	chrscaffold2174	-	23863	23943	23863	23941	24043	24115	0.297,0.448	0.856,0.798	-0.454	7.57735e-05	0.00479309
8958	A3SS	Lus10028172.g	chrscaffold327	+	339874	339964	339877	339964	339594	339787	0.197,0.424	0.0,0.0	0.31	0.00222925	0.0447025
8980	A3SS	Lus10007916.g	chrscaffold1317	+	282115	282214	282118	282214	281096	282003	0.37,0.728	0.905,1.0	-0.404	0.000317815	0.0134542
9082	A3SS	Lus10038838.g	chrscaffold34	-	498589	498919	498589	498914	499699	500068	0.829,0.697	1.0,1.0	-0.237	7.42445e-07	0.000189733
9093	A3SS	Lus10005480.g	chrscaffold368	-	38831	40406	38831	38892	40535	40581	0.737,0.867	0.235,0.538	0.416	0.00224227	0.0448792
9102	A3SS	Lus10039040.g	chrscaffold34	+	1367569	1367668	1367606	1367668	1367404	1367486	0.562,0.616	1.0,1.0	-0.411	1.75117e-06	0.000354046
9153	A3SS	Lus10003679.g	chrscaffold1042	-	5488	5636	5488	5631	5742	6040	0.685,0.772	1.0,1.0	-0.271	1.13961e-05	0.0013465
9168	A3SS	Lus10009474.g	chrscaffold981	-	297778	297979	297778	297963	298123	298581	0.217,0.247	0.0,0.0	0.232	1.88172e-05	0.00186098
9292	A3SS	scaffold44.24	chrscaffold44	-	515591	516304	515591	515679	516500	519757	0.618,0.547	1.0,0.816	-0.325	6.71698e-05	0.00437892
9471	A3SS	Lus10031291.g	chrscaffold977	-	1005143	1005286	1005143	1005281	1005503	1005604	0.094,0.0	0.337,0.217	-0.23	0.000799177	0.0235073
9491	A3SS	Lus10031136.g	chrscaffold977	+	173991	174147	173995	174147	173718	173844	0.709,0.745	1.0,1.0	-0.273	0.00188546	0.0400993
9542	A3SS	Lus10027400.g	chrscaffold96	-	100888	101196	100888	101187	101297	101509	0.0,0.0	0.485,1.0	-0.742	3.25854e-05	0.00271723
9567	A3SS	Lus10016215.g	chrscaffold947	-	244425	244839	244425	244814	244938	245717	1.0,1.0	0.533,1.0	0.234	0.00113784	0.0289849
9586	A3SS	scaffold942.2	chrscaffold942	+	3249	3509	3305	3509	2993	3119	0.548,1.0	0.0,0.0	0.774	1.29999e-06	0.000295413
9602	A3SS	Lus10000427.g	chrscaffold942	-	3716	3860	3716	3850	3932	4037	0.663,0.688	0.432,0.459	0.23	0.000214964	0.0102797
9613	A3SS	Lus10010754.g	chrscaffold94	-	368626	369043	368626	368884	369278	370037	0.474,1.0	1.0,1.0	-0.263	0.00140073	0.0332676
9622	A3SS	Lus10010736.g	chrscaffold94	+	291359	291464	291386	291464	291137	291290	0.0,0.0	0.388,1.0	-0.694	3.10691e-06	0.000557569
9704	A3SS	Lus10030570.g	chrscaffold917	-	769061	769257	769061	769252	769446	769561	0.772,0.784	1.0,1.0	-0.222	5.96596e-05	0.00404621
9754	A3SS	Lus10005701.g	chrscaffold911	-	215305	215442	215305	215439	215533	215579	1.0,1.0	0.259,1.0	0.371	0.000623184	0.0202044
9764	A3SS	Lus10005694.g	chrscaffold911	-	186243	186487	186243	186334	186657	186768	1.0,1.0	0.81,0.571	0.309	0.000243962	0.0112069
9766	A3SS	Lus10005689.g	chrscaffold911	-	160080	160191	160080	160187	160294	161965	0.448,0.493	1.0,1.0	-0.529	7.36434e-06	0.00100964
9826	A3SS	Lus10019489.g	chrscaffold906	+	469907	469995	469912	469995	469689	469829	1.0,1.0	0.699,0.871	0.215	0.000183233	0.00927607
9840	A3SS	Lus10019468.g	chrscaffold906	+	364133	364490	364299	364490	363825	363898	1.0,1.0	0.769,0.7	0.266	0.000230694	0.0107738
9873	A3SS	Lus10016796.g	chrscaffold903	-	546108	546164	546108	546161	546295	546409	0.098,0.0	1.0,0.632	-0.767	9.11742e-07	0.000222326
9880	A3SS	Lus10016778.g	chrscaffold903	+	460576	460622	460590	460622	460271	460418	1.0,1.0	0.0,0.379	0.81	4.70949e-07	0.00012642
10078	A3SS	Lus10009044.g	chrscaffold883	-	231913	232037	231913	231951	232128	232328	0.0,0.613	1.0,0.884	-0.635	0.000213263	0.0102136
10191	A3SS	Lus10031582.g	chrscaffold863	-	958675	958913	958675	958908	959023	959234	1.0,1.0	0.886,0.537	0.288	0.000158317	0.00826534
10213	A3SS	Lus10031562.g	chrscaffold863	+	882862	882953	882870	882953	882615	882766	0.442,1.0	1.0,1.0	-0.279	0.000937877	0.0260116
10221	A3SS	Lus10031537.g	chrscaffold863	+	761855	761993	761870	761993	761704	761772	0.792,0.621	1.0,1.0	-0.293	6.70011e-05	0.00437892
10231	A3SS	Lus10031516.g	chrscaffold863	-	653854	653935	653854	653925	653991	654078	0.0,0.0	0.196,0.422	-0.309	0.00012719	0.00705377
10301	A3SS	Lus10015495.g	chrscaffold860	-	230834	231214	230834	231211	231292	231432	0.412,0.433	0.182,0.133	0.265	0.00237132	0.0466725
10302	A3SS	Lus10015490.g	chrscaffold860	-	220434	220868	220434	220839	221014	221086	0.582,0.746	1.0,1.0	-0.336	5.83406e-06	0.000847106
10432	A3SS	Lus10040157.g	chrscaffold86	-	475951	476216	475951	476075	476322	476656	1.0,1.0	0.0,1.0	0.5	5.09748e-05	0.00361853
10491	A3SS	Lus10008521.g	chrscaffold835	-	241402	242278	241402	241617	242362	242867	0.833,0.273	1.0,1.0	-0.447	8.87645e-05	0.0054059
10530	A3SS	Lus10013998.g	chrscaffold820	+	458688	458793	458692	458793	458495	458597	0.661,0.422	1.0,1.0	-0.459	9.12524e-06	0.001165
10626	A3SS	Lus10002833.g	chrscaffold810	+	113218	113263	113221	113263	112980	113121	0.0,0.14	0.07,0.509	-0.219	0.000788133	0.0233112
10744	A3SS	Lus10000833.g	chrscaffold786	-	50857	51305	50857	50953	51617	51708	1.0,1.0	0.0,1.0	0.5	0.00253745	0.0489174
10782	A3SS	Lus10023360.g	chrscaffold98	+	711205	711699	711210	711699	710899	711089	0.0,0.0	1.0,1.0	-1	5.73829e-09	3.66608e-06
10835	A3SS	Lus10005233.g	chrscaffold773	+	68236	68322	68253	68322	68095	68161	1.0,1.0	0.0,0.611	0.695	0.000555257	0.0187496
10845	A3SS	Lus10007089.g	chrscaffold772	+	171013	171065	171023	171065	170568	170613	0.766,0.766	0.947,1.0	-0.208	0.00259638	0.0496046
10912	A3SS	Lus10017647.g	chrscaffold765	+	357145	357384	357228	357384	356707	356864	0.586,1.0	1.0,1.0	-0.207	0.00140528	0.0333359
10948	A3SS	Lus10003298.g	chrscaffold762	-	93044	93273	93044	93105	93555	93829	0.273,0.273	0.569,0.63	-0.326	0.000668	0.0210402
10980	A3SS	Lus10036149.g	chrscaffold76	+	1496515	1496868	1496728	1496868	1496221	1496283	0.658,0.533	1.0,1.0	-0.404	8.21868e-06	0.0010876
11123	A3SS	Lus10011876.g	chrscaffold754	-	195709	196146	195709	195820	196818	197057	1.0,1.0	0.625,0.6	0.387	0.000529508	0.0183058
11219	A3SS	Lus10021725.g	chrscaffold74	+	81774	81853	81784	81853	81580	81670	1.0,1.0	0.438,1.0	0.281	0.00109441	0.0282739
11324	A3SS	Lus10001212.g	chrscaffold728	-	67168	67607	67168	67604	67890	67981	1.0,1.0	0.0,0.0	1	1.48181e-12	4.73351e-09
11325	A3SS	Lus10001212.g	chrscaffold728	-	67371	67674	67371	67604	67890	67981	1.0,1.0	0.789,0.405	0.403	5.81766e-06	0.000847106
11326	A3SS	Lus10001212.g	chrscaffold728	-	67371	67674	67371	67607	67890	67981	0.509,1.0	1.0,1.0	-0.246	0.0014323	0.0337415
11327	A3SS	Lus10001212.g	chrscaffold728	-	67544	67625	67544	67604	67890	67981	1.0,1.0	0.893,0.594	0.256	3.90788e-05	0.0030226
11328	A3SS	Lus10001212.g	chrscaffold728	-	67544	67640	67544	67604	67890	67981	1.0,1.0	0.617,0.118	0.633	2.0593e-07	6.20586e-05
11329	A3SS	Lus10001212.g	chrscaffold728	-	67544	67681	67544	67604	67890	67981	1.0,1.0	0.841,0.651	0.254	1.88098e-05	0.00186098
11331	A3SS	Lus10001212.g	chrscaffold728	-	67544	67640	67544	67607	67890	67981	0.577,1.0	1.0,1.0	-0.212	0.000993674	0.026943
11338	A3SS	Lus10001212.g	chrscaffold728	-	68351	68773	68351	68565	68921	68981	0.5,0.0	1.0,0.867	-0.683	1.30788e-06	0.000295413
11381	A3SS	Lus10007462.g	chrscaffold721	+	288056	288394	288107	288394	287733	287980	0.0,1.0	1.0,1.0	-0.5	0.000796179	0.0234623
11396	A3SS	Lus10007436.g	chrscaffold721	+	53549	53631	53567	53631	53209	53278	1.0,1.0	0.271,1.0	0.365	0.000864918	0.0246467
11447	A3SS	Lus10004125.g	chrscaffold709	+	72086	72201	72089	72201	71808	71906	0.495,1.0	1.0,1.0	-0.252	0.00243998	0.0475931
11558	A3SS	Lus10010085.g	chrscaffold722	-	148558	148711	148558	148695	148919	149145	1.0,1.0	1.0,0.546	0.227	0.0019632	0.041123
11561	A3SS	scaffold7.10	chrscaffold7	+	90617	90972	90852	90972	90404	90513	0.628,0.556	0.207,0.259	0.359	0.00010069	0.00593436
11662	A3SS	Lus10010530.g	chrscaffold680	+	171836	172003	171878	172003	171674	171763	1.0,1.0	0.886,0.51	0.302	0.00108846	0.0282221
11703	A3SS	scaffold67.185	chrscaffold67	+	924358	924605	924441	924605	923242	923556	0.0,0.0	0.149,0.391	-0.27	0.00217736	0.0440927
11704	A3SS	scaffold67.185	chrscaffold67	+	924722	924841	924733	924841	924468	924605	0.0,0.0	0.0,1.0	-0.5	0.000296317	0.0128566
11821	A3SS	Lus10042692.g	chrscaffold67	+	1544069	1544507	1544471	1544507	1543215	1543334	0.0,0.04	1.0,0.429	-0.695	1.15905e-05	0.00135704
11838	A3SS	Lus10042608.g	chrscaffold67	-	791992	792337	791992	792128	792796	792893	1.0,0.0	1.0,1.0	-0.5	0.00119564	0.0298854
11840	A3SS	Lus10042608.g	chrscaffold67	-	792233	792685	792233	792337	792796	792893	1.0,1.0	0.0,1.0	0.5	0.000549811	0.018605
11855	A3SS	Lus10042559.g	chrscaffold67	+	359768	359819	359804	359819	359364	359586	1.0,1.0	0.199,1.0	0.4	0.00104713	0.0276277
11924	A3SS	Lus10034802.g	chrscaffold66	+	570785	570930	570847	570930	570382	570440	0.469,0.191	1.0,1.0	-0.67	6.32579e-07	0.000164285
11926	A3SS	Lus10034802.g	chrscaffold66	+	570785	570930	570847	570930	570382	570464	0.541,0.585	1.0,1.0	-0.437	0.000370568	0.0147232
11942	A3SS	Lus10034776.g	chrscaffold66	+	361799	362082	361804	362082	361552	361715	0.592,0.326	1.0,1.0	-0.541	4.2884e-06	0.000693109
12012	A3SS	Lus10026984.g	chrscaffold651	-	953491	953575	953491	953572	953655	953821	1.0,1.0	0.45,0.38	0.585	1.82807e-06	0.000361764
12055	A3SS	Lus10026902.g	chrscaffold651	+	450257	450824	450595	450824	449958	450065	0.429,1.0	1.0,1.0	-0.285	0.000433704	0.0162559
12096	A3SS	Lus10026837.g	chrscaffold651	-	62063	62170	62063	62158	64280	64537	1.0,1.0	0.366,0.316	0.659	1.2867e-07	4.56694e-05
12126	A3SS	Lus10040366.g	chrscaffold86	+	1547624	1547821	1547728	1547821	1547331	1547461	0.0,0.904	0.0,0.0	0.452	0.00207425	0.0426555
12177	A3SS	Lus10020269.g	chrscaffold641	-	153732	154191	153732	154188	154339	154398	0.595,0.421	0.082,0.112	0.411	6.1862e-07	0.000161977
12246	A3SS	Lus10015703.g	chrscaffold630	+	534875	535238	534951	535238	534194	534382	0.443,1.0	0.0,0.0	0.722	1.11279e-05	0.0013244
12256	A3SS	Lus10015687.g	chrscaffold630	+	460475	460676	460487	460676	460175	460397	0.0,0.0	0.649,0.0	-0.325	0.00184277	0.039454
12270	A3SS	Lus10015635.g	chrscaffold630	+	187689	187968	187876	187968	187354	187564	1.0,1.0	0.0,0.0	1	5.17107e-09	3.51457e-06
12408	A3SS	Lus10026546.g	chrscaffold617	-	338286	338635	338286	338621	338709	338835	0.0,0.186	0.578,0.35	-0.371	0.00173274	0.0379635
12447	A3SS	Lus10021991.g	chrscaffold87	+	193243	193493	193300	193493	192429	192525	0.853,0.266	0.067,0.194	0.429	0.00189297	0.0401522
12503	A3SS	Lus10008428.g	chrscaffold61	+	131139	131281	131146	131281	129741	130884	0.948,1.0	0.455,0.913	0.29	0.000402489	0.0154718
12657	A3SS	Lus10012785.g	chrscaffold604	+	222212	222697	222663	222697	222074	222127	0.095,0.12	0.583,0.422	-0.395	1.36929e-05	0.00154926
12691	A3SS	Lus10012584.g	chrscaffold6	+	397341	397635	397537	397635	396996	397232	1.0,1.0	0.455,0.545	0.5	1.58234e-06	0.000332542
12692	A3SS	Lus10012584.g	chrscaffold6	+	398468	398570	398471	398570	398265	398325	1.0,0.567	1.0,1.0	-0.217	0.00167004	0.037281
12957	A3SS	Lus10002091.g	chrscaffold575	+	41420	41610	41537	41610	41152	41343	0.638,0.528	1.0,1.0	-0.417	1.64683e-07	5.42332e-05
13184	A3SS	Lus10011739.g	chrscaffold568	+	81952	82396	81997	82396	80323	80557	0.48,0.528	1.0,0.826	-0.409	1.06757e-07	3.91983e-05
13231	A3SS	scaffold55.14	chrscaffold55	-	306868	307405	306868	307342	307532	307590	1.0,1.0	0.728,0.711	0.28	2.63637e-05	0.00237899
13476	A3SS	scaffold54.35	chrscaffold54	+	277887	278818	278783	278818	276626	276899	0.455,0.1	0.032,0.0	0.262	0.000959046	0.026354
13568	A3SS	Lus10008122.g	chrscaffold524	+	234918	235081	234942	235081	234279	234789	0.365,0.547	1.0,0.721	-0.405	0.00158863	0.0362383
13569	A3SS	Lus10008122.g	chrscaffold524	+	234923	235081	234942	235081	234279	234789	0.441,0.771	1.0,0.907	-0.348	2.23708e-06	0.000422849
13615	A3SS	Lus10026500.g	chrscaffold617	+	105564	105829	105745	105829	104984	105078	1.0,1.0	0.2,0.333	0.734	3.58395e-05	0.00288066
13670	A3SS	Lus10017326.g	chrscaffold511	-	104704	104831	104704	104799	104902	105030	0.0,0.0	0.331,0.712	-0.521	4.64024e-06	0.000733801
13700	A3SS	Lus10032989.g	chrscaffold51	+	945012	945396	945281	945396	944593	944647	0.692,1.0	0.579,0.35	0.382	0.00189547	0.0401525
13702	A3SS	Lus10032989.g	chrscaffold51	+	945927	946038	945933	946038	945717	945814	0.562,1.0	1.0,1.0	-0.219	0.000654611	0.0207244
14125	A3SS	Lus10011683.g	chrscaffold476	+	99822	100116	99880	100116	99658	99745	0.866,0.82	0.548,0.656	0.241	0.000204165	0.00993553
14158	A3SS	Lus10038133.g	chrscaffold475	-	1862506	1862807	1862506	1862803	1862887	1862959	0.41,0.0	0.0,0.0	0.205	0.00164605	0.0368734
14191	A3SS	Lus10038070.g	chrscaffold475	+	1205535	1205629	1205542	1205629	1205313	1205367	0.148,0.05	0.417,0.443	-0.331	2.17872e-05	0.00208374
14219	A3SS	Lus10038017.g	chrscaffold475	+	845307	845536	845321	845536	844410	844988	0.0,0.0	0.762,0.234	-0.498	6.20705e-06	0.000888331
14369	A3SS	scaffold473.86	chrscaffold473	+	532092	532661	532430	532661	531513	531710	0.524,0.478	0.873,0.786	-0.329	0.00117984	0.0296062
14399	A3SS	Lus10024918.g	chrscaffold473	-	760614	760686	760614	760661	761058	761171	1.0,1.0	0.0,0.923	0.538	0.00113014	0.0288349
14427	A3SS	Lus10024860.g	chrscaffold473	+	448013	448324	448139	448324	447817	447892	1.0,0.822	0.646,0.568	0.304	7.35799e-05	0.00468214
14430	A3SS	Lus10024860.g	chrscaffold473	+	448072	448324	448139	448324	447817	447892	1.0,0.847	0.751,0.652	0.222	0.000157161	0.00826534
14635	A3SS	Lus10035766.g	chrscaffold464	+	1251487	1251644	1251499	1251644	1251279	1251382	1.0,1.0	0.618,0.822	0.28	0.000296622	0.0128566
14651	A3SS	Lus10035720.g	chrscaffold464	+	1070353	1070832	1070495	1070832	1069857	1069942	0.813,0.741	1.0,1.0	-0.223	0.000270518	0.0120187
14653	A3SS	Lus10035720.g	chrscaffold464	+	1070495	1070832	1070523	1070832	1069857	1069942	0.627,1.0	0.0,0.0	0.814	3.4801e-10	4.63201e-07
14722	A3SS	Lus10037856.g	chrscaffold475	-	82181	82315	82181	82304	82399	82535	0.521,1.0	1.0,1.0	-0.24	0.00211947	0.0432892
14729	A3SS	Lus10035554.g	chrscaffold464	-	261775	262179	261775	262174	262246	262761	0.744,0.788	1.0,1.0	-0.234	0.000286973	0.0125062
14905	A3SS	Lus10037246.g	chrscaffold462	+	980211	980283	980215	980283	979561	979714	1.0,1.0	0.792,0.709	0.25	7.67417e-06	0.00104317
14931	A3SS	Lus10037220.g	chrscaffold462	-	841163	841323	841163	841284	841537	841817	0.613,0.888	1.0,1.0	-0.25	0.000620427	0.0202044
14933	A3SS	Lus10037220.g	chrscaffold462	-	841163	841323	841163	841300	841566	841718	0.634,0.634	1.0,1.0	-0.366	0.000936714	0.0260116
15203	A3SS	Lus10003100.g	chrscaffold451	-	17520	17578	17520	17574	17688	17859	0.149,0.212	0.715,0.543	-0.449	1.4818e-06	0.000319829
15242	A3SS	Lus10024544.g	chrscaffold45	+	556536	556759	556628	556759	556363	556440	0.553,0.236	1.0,1.0	-0.605	0.00181697	0.0391534
15294	A3SS	Lus10020483.g	chrscaffold44	-	588347	588737	588347	588657	589229	589428	0.245,0.245	0.0,0.0	0.245	0.00110008	0.0283395
15308	A3SS	Lus10020468.g	chrscaffold44	-	416307	416411	416307	416404	416507	417283	0.922,0.614	1.0,1.0	-0.232	6.30207e-06	0.000894725
15313	A3SS	Lus10020467.g	chrscaffold44	+	412376	412552	412449	412552	412235	412288	0.682,0.573	1.0,1.0	-0.373	1.07569e-05	0.00130158
15361	A3SS	Lus10006031.g	chrscaffold438	+	62399	62500	62415	62500	62243	62312	0.719,0.876	1.0,1.0	-0.203	4.29693e-05	0.00319717
15390	A3SS	Lus10012966.g	chrscaffold434	-	327616	327696	327616	327664	328315	328384	0.18,0.236	0.0,0.0	0.208	1.52862e-06	0.000327093
15398	A3SS	Lus10012932.g	chrscaffold434	+	132638	132778	132669	132778	131692	131770	0.768,0.293	1.0,1.0	-0.47	5.86925e-05	0.0040232
15412	A3SS	Lus10003803.g	chrscaffold654	-	46371	46496	46371	46485	46954	47175	0.7,0.7	1.0,1.0	-0.3	0.00121194	0.0301513
15435	A3SS	Lus10015809.g	chrscaffold430	-	503444	503923	503444	503917	504024	504066	0.0,0.419	1.0,1.0	-0.79	6.97629e-06	0.000968916
15467	A3SS	Lus10005381.g	chrscaffold547	+	50611	50881	50864	50881	49944	50377	0.579,0.8	1.0,1.0	-0.31	0.000116503	0.00665174
15501	A3SS	Lus10035243.g	chrscaffold43	+	1325542	1325648	1325552	1325648	1324911	1325022	0.0,0.0	0.738,0.652	-0.695	7.13942e-10	7.699e-07
15546	A3SS	Lus10035667.g	chrscaffold464	+	817226	817367	817235	817367	816219	816540	1.0,1.0	0.136,0.485	0.69	4.58017e-09	3.25131e-06
15608	A3SS	Lus10035035.g	chrscaffold43	+	142783	142921	142792	142921	142468	142637	0.375,0.447	0.039,0.201	0.291	0.00204871	0.042386
15690	A3SS	Lus10019752.g	chrscaffold420	+	654482	654595	654497	654595	654040	654083	1.0,1.0	0.694,0.0	0.653	5.18787e-05	0.00365025
15691	A3SS	Lus10019752.g	chrscaffold420	+	654485	654595	654497	654595	654040	654083	1.0,1.0	0.853,0.581	0.283	0.000475126	0.0173258
15759	A3SS	Lus10020827.g	chrscaffold711	+	73697	73981	73872	73981	72861	73083	0.521,0.444	0.147,0.267	0.276	0.000193502	0.009641
15897	A3SS	Lus10026356.g	chrscaffold898	-	749312	749747	749312	749607	750311	750602	1.0,1.0	0.279,0.486	0.617	6.33603e-08	2.66314e-05
15898	A3SS	Lus10026356.g	chrscaffold898	-	749471	749899	749471	749607	750311	750602	1.0,1.0	0.733,0.789	0.239	3.34464e-06	0.000586311
15899	A3SS	Lus10026356.g	chrscaffold898	-	749471	749927	749471	749607	750311	750602	1.0,1.0	0.273,0.478	0.625	3.36151e-08	1.5124e-05
15909	A3SS	Lus10012931.g	chrscaffold434	-	125577	126034	125577	125834	126193	126563	0.048,0.0	0.211,0.6	-0.381	0.000130785	0.00720312
15952	A3SS	Lus10035269.g	chrscaffold43	+	1616055	1616215	1616111	1616215	1615895	1615969	1.0,1.0	0.901,0.392	0.353	8.60314e-05	0.00529516
15956	A3SS	Lus10031715.g	chrscaffold783	+	362407	362523	362470	362523	362094	362220	1.0,1.0	0.484,1.0	0.258	0.00127229	0.0312872
15981	A3SS	Lus10011985.g	chrscaffold931	-	72362	72582	72362	72462	72690	72963	1.0,1.0	0.753,0.675	0.286	0.00010032	0.0059235
15993	A3SS	Lus10029578.g	chrscaffold418	-	66944	67389	66944	67376	67655	68875	0.71,1.0	0.0,0.479	0.615	0.000427863	0.0160985
16204	A3SS	Lus10005402.g	chrscaffold482	-	93127	93593	93127	93520	93753	93885	0.873,0.636	1.0,1.0	-0.246	5.13093e-05	0.00362616
16298	A3SS	Lus10028305.g	chrscaffold413	-	18866	18977	18866	18972	19106	19202	0.926,1.0	0.659,0.772	0.248	8.45962e-05	0.00523709
16310	A3SS	Lus10019546.g	chrscaffold411	-	39527	39771	39527	39763	39864	39893	0.624,0.835	0.961,1.0	-0.251	0.000242408	0.0111739
16413	A3SS	Lus10005027.g	chrscaffold382	-	127567	127982	127567	127622	128873	129044	0.01,0.029	0.026,0.619	-0.303	0.00138964	0.0331675
16481	A3SS	Lus10022479.g	chrscaffold38	+	740736	741156	740805	741156	739845	740606	0.466,0.517	0.81,0.651	-0.239	0.000317816	0.0134542
16483	A3SS	Lus10022479.g	chrscaffold38	+	740739	741156	740805	741156	739845	740606	0.452,0.501	0.812,0.625	-0.242	0.000714545	0.0218086
16531	A3SS	Lus10021484.g	chrscaffold612	-	670925	671421	670925	671286	671569	671729	1.0,1.0	0.344,0.583	0.536	0.000373132	0.0148066
16549	A3SS	Lus10022387.g	chrscaffold38	-	224119	224407	224119	224393	224572	224809	0.0,0.0	0.242,0.215	-0.228	3.09293e-05	0.00263981
16941	A3SS	Lus10021721.g	chrscaffold208	-	809087	809524	809087	809469	809648	809803	0.084,0.0	0.173,0.354	-0.221	0.002301	0.0455974
17148	A3SS	Lus10024652.g	chrscaffold349	+	546520	546714	546545	546714	546311	546410	0.391,0.165	0.765,0.811	-0.51	6.97506e-05	0.00450849
17191	A3SS	Lus10037290.g	chrscaffold462	-	1158252	1158326	1158252	1158317	1158444	1158623	0.0,0.0	0.361,0.32	-0.341	2.82102e-05	0.00250318
17332	A3SS	Lus10020860.g	chrscaffold711	-	282928	283034	282928	283031	283164	283320	0.632,0.38	0.0,0.0	0.506	1.80407e-06	0.000360183
17349	A3SS	Lus10030360.g	chrscaffold217	+	995219	995598	995346	995598	994997	995124	0.419,0.045	0.0,0.063	0.2	0.000316969	0.0134542
17385	A3SS	Lus10037584.g	chrscaffold196	-	629693	629811	629693	629781	629975	630088	1.0,1.0	0.666,0.769	0.282	5.40457e-05	0.00373687
17460	A3SS	scaffold380.2	chrscaffold380	-	180585	180893	180585	180716	181129	181315	1.0,1.0	0.0,0.556	0.722	1.94352e-05	0.00189859
17691	A3SS	Lus10013825.g	chrscaffold618	-	154223	154424	154223	154420	154660	155098	0.493,0.687	0.291,0.135	0.377	0.00227279	0.0452349
17726	A3SS	Lus10042775.g	chrscaffold67	-	1987474	1987592	1987474	1987566	1987673	1987745	1.0,1.0	0.0,0.146	0.927	1.38339e-09	1.33912e-06
17732	A3SS	Lus10042775.g	chrscaffold67	-	1987474	1987615	1987474	1987592	1987673	1987745	0.0,0.0	1.0,0.302	-0.651	2.14005e-05	0.0020529
17839	A3SS	Lus10027142.g	chrscaffold297	+	1073208	1073262	1073211	1073262	1073062	1073107	0.0,0.329	0.495,0.642	-0.404	0.000450565	0.0166199
17961	A3SS	Lus10020297.g	chrscaffold641	-	282269	282466	282269	282406	282729	282893	0.0,0.0	0.0,1.0	-0.5	0.00239248	0.0469408
18038	A3SS	Lus10023923.g	chrscaffold177	-	529348	529521	529348	529397	529827	529994	1.0,1.0	1.0,0.587	0.207	0.00211254	0.0432584
18091	A3SS	Lus10039934.g	chrscaffold12	-	351683	351834	351683	351774	353203	354811	0.0,0.0	0.151,1.0	-0.576	0.000103807	0.00608443
18092	A3SS	Lus10039934.g	chrscaffold12	-	351683	351834	351683	351796	353203	354811	0.0,0.0	0.285,0.614	-0.45	2.44724e-05	0.00227252
18291	A3SS	Lus10015985.g	chrscaffold172	-	90960	91095	90960	91082	91537	91767	1.0,1.0	0.563,0.734	0.352	1.60219e-05	0.00170586
18296	A3SS	Lus10015985.g	chrscaffold172	-	90960	91149	90960	91140	91537	91767	0.371,0.0	0.79,1.0	-0.71	0.000265623	0.0118828
18334	A3SS	Lus10006003.g	chrscaffold328	+	80278	80463	80283	80463	79946	80183	0.721,0.708	1.0,1.0	-0.286	0.000894004	0.0252057
18360	A3SS	Lus10027089.g	chrscaffold297	+	661108	661216	661139	661216	660377	660464	0.07,0.0	0.498,0.293	-0.36	6.38382e-05	0.00424843
18361	A3SS	Lus10027089.g	chrscaffold297	+	661114	661216	661139	661216	660377	660464	0.438,0.533	0.867,0.741	-0.319	0.00085041	0.0244074
18362	A3SS	Lus10002676.g	chrscaffold1347	-	41328	41449	41328	41437	41772	42165	0.039,0.031	0.168,0.382	-0.24	1.05888e-05	0.00129102
18405	A3SS	scaffold33.117	chrscaffold33	+	654661	654950	654685	654950	654391	654583	0.716,0.838	0.336,0.392	0.413	3.51101e-05	0.00284659
18446	A3SS	Lus10027333.g	chrscaffold472	-	800530	800861	800530	800845	800931	801009	0.948,1.0	0.612,0.783	0.276	0.000750352	0.0225397
18453	A3SS	Lus10031247.g	chrscaffold977	+	753512	753763	753628	753763	753050	753260	0.976,0.942	0.596,0.656	0.333	8.59824e-11	1.5259e-07
18470	A3SS	Lus10024255.g	chrscaffold165	+	813305	813391	813322	813391	813156	813231	0.519,0.0	0.0,0.0	0.26	0.00171373	0.0377541
18484	A3SS	Lus10000535.g	chrscaffold1044	-	5484	5663	5484	5656	5766	5962	1.0,0.92	0.678,0.811	0.215	0.000543068	0.018453
18530	A3SS	Lus10016570.g	chrscaffold279	+	605799	605919	605802	605919	605569	605719	0.296,0.62	1.0,1.0	-0.542	1.7587e-07	5.61799e-05
18691	A3SS	Lus10021888.g	chrscaffold164	-	478211	478343	478211	478315	478423	478723	1.0,1.0	0.296,0.791	0.457	0.00254118	0.0489598
18777	A3SS	Lus10002098.g	chrscaffold575	-	84709	85156	84709	85137	85468	85559	0.848,1.0	0.548,0.802	0.249	0.00163268	0.0367802
18813	A3SS	Lus10006397.g	chrscaffold1603	+	205881	206075	206047	206075	205686	205794	1.0,1.0	1.0,0.429	0.285	0.00171102	0.0377203
18814	A3SS	Lus10006397.g	chrscaffold1603	+	205933	206075	206047	206075	205686	205794	1.0,1.0	1.0,0.362	0.319	0.00194316	0.0409448
18827	A3SS	Lus10006382.g	chrscaffold1603	-	129531	129919	129531	129889	130003	130060	1.0,1.0	0.625,0.714	0.331	0.000313402	0.0133937
18835	A3SS	Lus10022943.g	chrscaffold355	+	39735	39829	39744	39829	39515	39671	0.0,0.0	0.036,0.485	-0.261	0.0011577	0.0292827
18990	A3SS	Lus10002408.g	chrscaffold1595	-	119606	119829	119606	119824	120383	120630	0.0,0.492	1.0,0.659	-0.584	0.000173483	0.00886681
19112	A3SS	Lus10027079.g	chrscaffold297	-	547171	547573	547171	547502	547675	547726	0.73,0.703	0.91,1.0	-0.239	0.00155588	0.0357049
19195	A3SS	Lus10042892.g	chrscaffold67	-	2636220	2636649	2636220	2636632	2636748	2636883	1.0,1.0	0.0,1.0	0.5	0.000177727	0.00904029
19197	A3SS	Lus10042892.g	chrscaffold67	-	2636606	2636646	2636606	2636632	2636748	2636883	1.0,1.0	0.343,1.0	0.329	0.000960714	0.026354
19198	A3SS	Lus10042892.g	chrscaffold67	-	2636606	2636646	2636606	2636635	2636748	2636883	0.893,0.669	1.0,1.0	-0.219	0.000194253	0.0096504
19227	A3SS	Lus10040882.g	chrscaffold156	+	2041492	2041567	2041506	2041567	2041324	2041414	0.407,0.314	0.0,0.0	0.36	0.00113932	0.0289996
19355	A3SS	Lus10042416.g	chrscaffold123	-	2074801	2075153	2074801	2074934	2075341	2075734	0.333,0.152	0.014,0.046	0.212	0.00145047	0.033994
19394	A3SS	Lus10040549.g	chrscaffold156	-	264176	264436	264176	264231	264600	264644	0.111,0.667	0.0,0.0	0.389	0.00202599	0.0421068
19544	A3SS	scaffold1856.5	chrscaffold1856	+	16807	17020	16825	17020	16613	16747	0.229,0.728	0.908,1.0	-0.475	0.00100965	0.027194
19547	A3SS	scaffold1856.5	chrscaffold1856	+	16816	17020	16825	17020	16613	16747	0.386,0.85	0.922,1.0	-0.343	0.000390433	0.0151543
19692	A3SS	Lus10027446.g	chrscaffold96	+	379269	379389	379275	379389	379079	379188	0.627,0.828	1.0,1.0	-0.272	0.000340633	0.0139654
19785	A3SS	Lus10007545.g	chrscaffold259	+	59964	60376	60163	60376	59403	59646	1.0,0.478	1.0,1.0	-0.261	0.000924494	0.0258373
19787	A3SS	Lus10007545.g	chrscaffold259	+	60019	60376	60163	60376	59403	59646	1.0,0.298	1.0,1.0	-0.351	0.00167368	0.0372998
19939	A3SS	Lus10001200.g	chrscaffold728	-	24260	24504	24260	24493	24657	24803	0.554,1.0	1.0,1.0	-0.223	0.00110191	0.0283637
19948	A3SS	Lus10015254.g	chrscaffold924	+	166463	166731	166467	166731	166284	166381	0.796,1.0	0.0,0.0	0.898	8.21725e-10	8.46747e-07
19981	A3SS	Lus10025642.g	chrscaffold145	+	792178	792676	792508	792676	791990	792104	1.0,0.5	1.0,1.0	-0.25	0.00115778	0.0292827
19994	A3SS	Lus10009515.g	chrscaffold1007	-	350847	351037	350847	351005	351136	351199	0.654,0.507	0.249,0.288	0.312	1.64624e-05	0.00171347
20007	A3SS	Lus10041178.g	chrscaffold280	-	1293752	1294214	1293752	1294181	1294629	1294755	0.0,0.496	0.831,1.0	-0.667	3.3503e-05	0.0027583
20054	A3SS	Lus10009211.g	chrscaffold60	-	307193	307565	307193	307559	307663	307786	1.0,1.0	0.837,0.701	0.231	0.000294364	0.0127934
20065	A3SS	Lus10014782.g	chrscaffold184	-	149297	149691	149297	149411	149782	149884	0.333,0.2	1.0,0.6	-0.534	0.000116217	0.00665174
20139	A3SS	Lus10005077.g	chrscaffold1311	+	21989	22383	22326	22383	21822	21887	0.667,0.333	0.0,0.111	0.445	0.00109117	0.0282696
20196	A3SS	Lus10032842.g	chrscaffold127	+	853685	853767	853711	853767	853443	853595	0.657,0.847	1.0,1.0	-0.248	8.44019e-05	0.00523522
20226	A3SS	Lus10027940.g	chrscaffold1143	+	1061498	1061875	1061777	1061875	1060314	1060394	0.273,0.333	1.0,0.765	-0.58	0.000134185	0.00732718
20228	A3SS	Lus10027940.g	chrscaffold1143	+	1061696	1061875	1061777	1061875	1060314	1060394	0.327,0.178	1.0,0.808	-0.651	0.000317729	0.0134542
20304	A3SS	Lus10039571.g	chrscaffold15	+	554954	555156	554988	555156	554494	554662	0.62,1.0	0.0,0.0	0.81	1.36201e-08	7.25135e-06
20327	A3SS	scaffold360.25	chrscaffold360	-	616088	616577	616088	616541	616669	616764	1.0,0.899	0.793,0.617	0.244	0.000964432	0.026354
20442	A3SS	Lus10010725.g	chrscaffold94	-	212936	213082	212936	213031	213402	213567	0.848,0.735	0.505,0.433	0.323	1.7549e-05	0.00177964
20450	A3SS	Lus10019857.g	chrscaffold1491	+	376144	376223	376149	376223	375910	376052	1.0,1.0	0.575,0.727	0.349	1.71665e-07	5.59557e-05
20460	A3SS	Lus10019840.g	chrscaffold1491	-	280038	280395	280038	280311	280480	280548	0.793,1.0	0.39,0.468	0.468	0.000175418	0.00893709
20467	A3SS	Lus10000362.g	chrscaffold581	-	17957	18033	17957	18027	18801	19038	1.0,1.0	0.546,0.828	0.313	1.49152e-05	0.00162058
20491	A3SS	Lus10021586.g	chrscaffold182	+	421008	421095	421018	421095	420209	420223	0.868,0.686	1.0,1.0	-0.223	1.805e-05	0.0018189
20594	A3SS	Lus10012696.g	chrscaffold206	+	131643	131779	131667	131779	131424	131508	0.838,1.0	0.848,0.579	0.206	0.00229582	0.0455439
20609	A3SS	Lus10008218.g	chrscaffold157	-	102690	103077	102690	103046	103406	103508	0.453,1.0	1.0,0.948	-0.247	0.000815937	0.0238248
20620	A3SS	Lus10008934.g	chrscaffold1486	+	95981	96152	96009	96152	95805	95914	1.0,1.0	0.688,0.716	0.298	6.73603e-06	0.00094791
20624	A3SS	Lus10034154.g	chrscaffold292	+	1376927	1377296	1377030	1377296	1376531	1376743	1.0,1.0	0.589,0.668	0.371	1.48641e-07	4.99809e-05
20636	A3SS	scaffold230.56	chrscaffold230	+	121342	121857	121397	121857	121104	121193	0.568,0.0	1.0,0.885	-0.659	0.000134007	0.00732718
20673	A3SS	Lus10023729.g	chrscaffold505	+	832314	832782	832708	832782	831938	832014	0.778,0.214	0.0,0.0	0.496	1.85467e-05	0.00185143
20684	A3SS	Lus10000685.g	chrscaffold1477	+	16959	17050	16982	17050	16770	16845	0.905,1.0	0.302,0.722	0.441	0.000199353	0.00978095
20726	A3SS	Lus10014875.g	chrscaffold147	+	321141	321298	321146	321298	320942	321064	1.0,1.0	0.829,0.592	0.29	0.0002841	0.0124149
20756	A3SS	Lus10034637.g	chrscaffold9	+	1149162	1149409	1149167	1149409	1148869	1149080	1.0,1.0	0.829,0.492	0.34	4.51155e-05	0.00332834
20783	A3SS	Lus10007727.g	chrscaffold993	-	93154	93525	93154	93518	93619	95270	1.0,1.0	0.417,0.901	0.341	0.000234411	0.0108679
21009	A3SS	Lus10001245.g	chrscaffold1746	-	63347	63796	63347	63777	63899	64318	0.262,0.262	0.0,0.0	0.262	0.0019574	0.0410806
21013	A3SS	Lus10001245.g	chrscaffold1746	-	63347	63833	63347	63796	63899	64318	0.546,0.546	1.0,1.0	-0.454	0.000364189	0.0145239
21199	A3SS	Lus10026792.g	chrscaffold361	-	699826	700137	699826	700134	700408	700485	0.567,0.495	1.0,1.0	-0.469	1.63936e-05	0.00171347
21200	A3SS	Lus10026792.g	chrscaffold361	-	700029	700134	700029	700100	700408	700485	0.449,1.0	0.0,0.104	0.672	4.0967e-05	0.00311583
21429	A3SS	Lus10013685.g	chrscaffold1168	+	46349	46584	46369	46584	46112	46262	0.112,0.0	0.445,0.077	-0.205	0.000734972	0.0222241
21676	A3SS	Lus10037018.g	chrscaffold31	+	1660582	1660858	1660588	1660858	1660357	1660474	0.929,0.917	0.7,0.719	0.214	0.00140057	0.0332676
21716	A3SS	Lus10004509.g	chrscaffold406	-	31195	31437	31195	31420	31531	31618	0.529,1.0	0.967,1.0	-0.219	0.000532886	0.0183312
21771	A3SS	Lus10012902.g	chrscaffold1313	-	438847	439039	438847	439036	439148	439524	1.0,1.0	0.786,0.376	0.419	3.79926e-06	0.000632102
21796	A3SS	Lus10027767.g	chrscaffold1143	-	288474	288861	288474	288841	288936	289635	0.524,0.61	0.803,0.809	-0.239	0.000789771	0.0233381
21797	A3SS	Lus10027767.g	chrscaffold1143	-	288475	288841	288475	288811	288936	289635	0.495,0.517	0.129,0.183	0.35	5.09247e-06	0.000776794
21838	A3SS	Lus10037015.g	chrscaffold31	-	1644195	1644314	1644195	1644301	1644392	1644452	1.0,1.0	0.648,0.235	0.558	5.39865e-07	0.000143712
21877	A3SS	scaffold592.7	chrscaffold592	+	93712	93976	93809	93976	93453	93641	1.0,1.0	0.813,0.752	0.218	1.60739e-05	0.00170586
21885	A3SS	scaffold592.7	chrscaffold592	+	93809	93976	93817	93976	93453	93641	0.0,0.0	0.703,1.0	-0.851	7.23047e-10	7.699e-07
21916	A3SS	Lus10012590.g	chrscaffold6	+	432192	432283	432211	432283	431944	432058	0.78,1.0	0.181,0.639	0.48	0.00188189	0.04005
21930	A3SS	Lus10022653.g	chrscaffold59	+	363201	363291	363205	363291	363045	363126	0.0,0.0	0.307,0.493	-0.4	3.00107e-05	0.00259098
21968	A3SS	Lus10011104.g	chrscaffold1558	+	99709	100808	100620	100808	98966	99454	1.0,1.0	0.429,1.0	0.285	0.000651373	0.0207039
22001	A3SS	Lus10034083.g	chrscaffold292	-	1031752	1031870	1031752	1031867	1031975	1032077	1.0,1.0	0.632,0.495	0.436	7.65755e-06	0.00104317
22019	A3SS	Lus10043458.g	chrscaffold25	-	2937687	2937973	2937687	2937911	2938265	2938616	0.0,0.084	0.32,0.261	-0.248	2.67107e-05	0.00238337
22108	A3SS	Lus10017991.g	chrscaffold687	+	249599	249675	249602	249675	249175	249515	0.495,0.197	1.0,0.746	-0.527	0.00017002	0.00874482
22230	A3SS	Lus10009626.g	chrscaffold169	+	131074	131376	131233	131376	128054	130940	1.0,0.0	1.0,1.0	-0.5	0.00119564	0.0298854
22232	A3SS	Lus10027800.g	chrscaffold1143	+	425587	425687	425590	425687	424925	425232	1.0,1.0	0.348,0.71	0.471	1.37973e-06	0.000306069
22244	A3SS	Lus10033109.g	chrscaffold306	-	1246863	1247046	1246863	1246943	1247157	1247235	1.0,1.0	0.571,1.0	0.215	0.000394167	0.0152622
22271	A3SS	Lus10003337.g	chrscaffold1120	-	77851	78233	77851	78054	78309	78496	0.571,0.417	0.0,0.385	0.301	0.00205285	0.0424168
22276	A3SS	Lus10025267.g	chrscaffold339	-	276256	276340	276256	276327	276428	276462	0.315,1.0	1.0,1.0	-0.343	0.00103099	0.0274222
22481	A3SS	Lus10036357.g	chrscaffold57	-	224171	224262	224171	224258	224511	224593	0.493,0.422	1.0,1.0	-0.542	6.50331e-11	1.22201e-07
22591	A3SS	Lus10029805.g	chrscaffold416	-	87214	87693	87214	87667	87994	88060	0.793,0.799	1.0,1.0	-0.204	4.9149e-05	0.00353704
22592	A3SS	Lus10029805.g	chrscaffold416	-	87214	87697	87214	87667	87994	88060	0.761,0.816	1.0,1.0	-0.212	4.23479e-05	0.00316806
22606	A3SS	Lus10026846.g	chrscaffold651	-	119825	120166	119825	120065	120193	120240	1.0,1.0	1.0,0.0	0.5	0.00202838	0.0421291
22648	A3SS	Lus10035389.g	chrscaffold151	+	641626	641769	641692	641769	641488	641555	0.564,1.0	1.0,1.0	-0.218	0.000342295	0.0139746
22677	A3SS	Lus10021580.g	chrscaffold182	+	324220	324282	324223	324282	324052	324116	0.131,1.0	0.0,0.058	0.536	0.00116692	0.0293745
22678	A3SS	Lus10021580.g	chrscaffold182	+	324220	324475	324348	324475	324052	324116	1.0,0.875	0.485,0.836	0.277	0.000199085	0.00978095
22731	A3SS	Lus10021278.g	chrscaffold1123	-	313503	313953	313503	313591	314075	314336	0.818,1.0	0.371,0.486	0.481	2.31196e-05	0.00217857
22747	A3SS	Lus10000257.g	chrC8383337	-	761	961	761	927	1025	1175	1.0,0.449	0.268,0.334	0.423	0.000352781	0.0142288
22755	A3SS	Lus10041102.g	chrscaffold280	-	975767	975910	975767	975881	976884	976971	0.0,1.0	1.0,1.0	-0.5	0.000512751	0.0179957
22816	A3SS	Lus10013243.g	chrscaffold372	-	245793	246121	245793	245937	247187	247555	0.0,0.0	0.143,1.0	-0.572	0.000663618	0.0209266
22874	A3SS	Lus10042026.g	chrscaffold123	+	388874	389065	388951	389065	388156	388460	0.725,1.0	1.0,0.0	0.363	0.00042616	0.0160723
22955	A3SS	Lus10033514.g	chrscaffold701	+	343181	343278	343186	343278	342947	343070	0.659,0.385	1.0,1.0	-0.478	2.13896e-06	0.000413152
22989	A3SS	Lus10037605.g	chrscaffold196	+	710974	711215	710977	711215	710489	710662	1.0,1.0	0.0,0.614	0.693	8.22966e-07	0.000206999
23042	A3SS	Lus10030543.g	chrscaffold917	+	635452	635549	635456	635549	635301	635370	0.347,0.872	0.934,1.0	-0.358	0.00217613	0.0440927
23046	A3SS	scaffold172.5	chrscaffold172	-	154897	155234	154897	155022	155349	155588	1.0,1.0	0.25,0.292	0.729	1.13803e-06	0.000269745
23090	A3SS	Lus10017654.g	chrscaffold765	+	387928	388210	388136	388210	387568	387627	0.333,0.0	1.0,1.0	-0.834	0.000271237	0.0120339
23172	A3SS	Lus10019902.g	chrscaffold1491	+	584411	584713	584603	584713	584117	584276	0.091,0.0	0.111,1.0	-0.51	0.00106095	0.0278321
23196	A3SS	Lus10040346.g	chrscaffold86	-	1458716	1459435	1458716	1459009	1459521	1459889	1.0,1.0	0.556,1.0	0.222	0.000549305	0.018605
23220	A3SS	Lus10005988.g	chrscaffold114	-	120167	120471	120167	120466	120637	122395	1.0,1.0	0.804,0.685	0.255	6.56274e-05	0.00434037
23379	A3SS	Lus10004753.g	chrscaffold2057	-	171718	171881	171718	171860	172009	172071	0.18,0.226	0.0,0.0	0.203	0.000757452	0.0226767
23455	A3SS	Lus10006828.g	chrscaffold1356	-	9071	9273	9071	9150	9342	9524	1.0,1.0	0.665,0.523	0.406	2.5443e-07	7.45644e-05
23459	A3SS	Lus10006828.g	chrscaffold1356	-	9067	9242	9067	9186	9342	9825	0.195,0.0	0.592,0.504	-0.451	6.98629e-05	0.00450849
23546	A3SS	Lus10029507.g	chrscaffold55	-	496161	496616	496161	496571	497125	497195	0.843,0.161	1.0,1.0	-0.498	5.05013e-05	0.0035952
23570	A3SS	Lus10039811.g	chrscaffold15	-	1735073	1735545	1735073	1735109	1735627	1735746	0.0,0.0	1.0,0.125	-0.562	0.000943055	0.0260544
23618	A3SS	Lus10041295.g	chrscaffold280	-	1819390	1819517	1819390	1819487	1819609	1819700	0.789,0.546	1.0,1.0	-0.333	3.29774e-08	1.5049e-05
23843	A3SS	Lus10001136.g	chrscaffold187	+	30980	31110	31020	31110	29571	30889	0.703,0.283	1.0,1.0	-0.507	3.76133e-05	0.00295214
23897	A3SS	Lus10012645.g	chrscaffold101	+	449215	449426	449218	449426	448911	448983	0.282,0.076	1.0,1.0	-0.821	2.72329e-07	7.83719e-05
23931	A3SS	Lus10023643.g	chrscaffold505	-	310920	311317	310920	311314	311450	311747	1.0,1.0	0.089,1.0	0.456	0.00222151	0.0446033
23935	A3SS	Lus10040705.g	chrscaffold156	-	1101028	1101415	1101028	1101391	1101518	1101621	1.0,1.0	0.496,0.868	0.318	0.000135164	0.00736804
23964	A3SS	Lus10027696.g	chrscaffold2	+	897270	897692	897299	897692	897020	897156	0.0,0.0	1.0,1.0	-1	2.47577e-09	1.97377e-06
24048	A3SS	Lus10001409.g	chrscaffold1017	-	52575	53047	52575	53044	53446	53736	1.0,0.855	0.601,0.359	0.448	0.000389641	0.015142
24058	A3SS	Lus10023464.g	chrscaffold1216	+	323320	323444	323325	323444	323162	323243	0.0,0.0	0.162,0.367	-0.265	3.06482e-05	0.00263179
24125	A3SS	Lus10011514.g	chrscaffold260	+	94185	94257	94201	94257	93936	94034	0.703,0.52	0.184,0.0	0.519	0.000151982	0.00811856
24180	A3SS	Lus10017325.g	chrscaffold511	+	100551	100881	100562	100881	100181	100462	0.651,1.0	0.0,0.0	0.826	2.83475e-05	0.0025084
24199	A3SS	Lus10011268.g	chrscaffold1037	-	12917	13414	12917	13402	13562	13595	0.735,1.0	0.391,0.258	0.543	0.000606497	0.019952
24332	A3SS	Lus10015918.g	chrscaffold201	+	275607	275978	275891	275978	275096	275210	0.253,0.212	0.643,0.692	-0.435	1.14695e-06	0.000269745
24335	A3SS	Lus10015918.g	chrscaffold201	+	275621	275978	275891	275978	275096	275210	0.263,0.212	0.615,0.692	-0.416	6.82689e-06	0.000955372
24366	A3SS	Lus10010132.g	chrscaffold722	+	355640	355701	355643	355701	355306	355378	0.39,0.134	0.0,0.0	0.262	1.33011e-05	0.00152838
24371	A3SS	Lus10006551.g	chrscaffold1202	+	70800	70872	70842	70872	70172	70295	0.0,0.0	0.0,0.675	-0.338	0.0019481	0.0410219
24383	A3SS	scaffold140.156	chrscaffold140	+	1189362	1189511	1189480	1189511	1188362	1189175	1.0,1.0	0.401,0.231	0.684	1.4203e-07	4.87825e-05
24384	A3SS	scaffold140.156	chrscaffold140	+	1189417	1189511	1189480	1189511	1188362	1189175	1.0,1.0	0.36,0.14	0.75	2.2665e-07	6.70382e-05
24405	A3SS	Lus10021317.g	chrscaffold1123	-	510173	510320	510173	510311	510440	510609	1.0,1.0	0.485,1.0	0.258	0.00260383	0.0496578
24439	A3SS	Lus10009789.g	chrscaffold1	+	1874	2009	1898	2009	1272	1394	0.046,0.067	0.24,0.354	-0.24	0.000354064	0.0142426
24475	A3SS	Lus10041235.g	chrscaffold280	-	1548475	1548757	1548475	1548561	1549256	1549605	0.333,0.25	0.018,0.111	0.227	0.00187036	0.039911
24648	A3SS	Lus10038353.g	chrscaffold28	+	861267	861749	861667	861749	860754	860900	0.0,0.0	0.455,0.0	-0.228	0.0003757	0.0148165
24714	A3SS	Lus10033985.g	chrscaffold292	-	362393	362871	362393	362724	362947	363281	1.0,1.0	0.61,0.834	0.278	4.73202e-05	0.00347423
24759	A3SS	Lus10031687.g	chrscaffold783	+	212726	213145	213077	213145	211841	212064	0.25,1.0	1.0,1.0	-0.375	0.00109238	0.0282739
24760	A3SS	Lus10031687.g	chrscaffold783	+	212777	213145	213077	213145	211841	212064	0.143,1.0	1.0,1.0	-0.428	0.000960567	0.026354
24851	A3SS	Lus10000215.g	chrC8377575	-	2400	2887	2400	2867	2969	3279	0.274,1.0	1.0,1.0	-0.363	0.00156299	0.0358165
24854	A3SS	Lus10042883.g	chrscaffold67	-	2599225	2599583	2599225	2599556	2599749	2599871	0.798,0.297	1.0,1.0	-0.453	1.35283e-05	0.00154339
24909	A3SS	scaffold112.9	chrscaffold112	-	243730	244131	243730	244080	244304	244696	0.663,0.851	0.142,0.482	0.445	0.00243046	0.0474608
24955	A3SS	Lus10042484.g	chrscaffold123	+	2375512	2376010	2375542	2376010	2375146	2375375	0.909,1.0	0.833,0.357	0.36	0.00053071	0.0183109
24990	A3SS	Lus10030302.g	chrscaffold217	-	635537	635971	635537	635843	636724	637083	1.0,0.564	1.0,1.0	-0.218	0.000950194	0.0262116
25066	A3SS	Lus10014891.g	chrscaffold147	+	410825	410937	410835	410937	410641	410742	0.0,0.0	0.584,0.0	-0.292	0.00118622	0.0297198
25207	A3SS	Lus10001855.g	chrscaffold1218	+	75644	75787	75653	75787	75397	75531	1.0,0.932	0.617,0.889	0.213	3.26639e-05	0.00271723
25256	A3SS	Lus10012602.g	chrscaffold101	-	15247	15705	15247	15593	16747	17168	1.0,1.0	0.656,0.837	0.254	0.00062489	0.0202044
25257	A3SS	Lus10012602.g	chrscaffold101	-	15247	15722	15247	15593	16747	17168	1.0,1.0	0.699,0.889	0.206	0.0018955	0.0401525
25327	A3SS	scaffold1035.56	chrscaffold1035	+	325066	325181	325072	325181	324785	324987	0.906,1.0	0.391,0.325	0.595	3.67483e-05	0.00292175
25331	A3SS	scaffold1035.56	chrscaffold1035	+	325072	325181	325084	325181	324785	324987	0.607,0.649	1.0,1.0	-0.372	0.000190219	0.00956907
25378	A3SS	Lus10028637.g	chrscaffold346	+	517855	517944	517903	517944	517680	517786	0.232,0.883	1.0,1.0	-0.443	0.000147148	0.00796644
25427	A3SS	Lus10034993.g	chrscaffold29	-	1293364	1293824	1293364	1293772	1294640	1294718	0.198,0.27	1.0,1.0	-0.766	6.50107e-07	0.000167476
25428	A3SS	Lus10034993.g	chrscaffold29	-	1293364	1293860	1293364	1293772	1294640	1294718	0.295,0.239	1.0,1.0	-0.733	1.3237e-06	0.000295694
25431	A3SS	Lus10034993.g	chrscaffold29	-	1293684	1293824	1293684	1293793	1294640	1294718	0.216,0.0	1.0,1.0	-0.892	7.55737e-08	2.90859e-05
25432	A3SS	Lus10034993.g	chrscaffold29	-	1293684	1293860	1293684	1293793	1294640	1294718	0.315,0.0	1.0,1.0	-0.843	2.5477e-06	0.000467722
25487	A3SS	Lus10038121.g	chrscaffold475	+	1756481	1756549	1756489	1756549	1755705	1755838	1.0,1.0	0.703,0.777	0.26	4.93934e-05	0.003539
25541	A3SS	Lus10005808.g	chrscaffold24	+	163814	163909	163838	163909	163595	163728	0.0,0.244	0.481,0.483	-0.36	3.15958e-05	0.00268193
25600	A3SS	Lus10003199.g	chrscaffold1056	+	48125	48198	48139	48198	47465	48043	0.478,0.0	0.0,0.0	0.239	0.000724816	0.0220091
25634	A3SS	Lus10036222.g	chrscaffold27	+	232345	232564	232368	232564	232028	232196	0.464,0.0	1.0,1.0	-0.768	7.97959e-06	0.00107101
25692	A3SS	Lus10033494.g	chrscaffold701	-	245700	246089	245700	245789	246266	246347	0.75,0.556	0.053,0.2	0.526	0.000151853	0.00811856
25724	A3SS	Lus10033251.g	chrscaffold488	-	231213	231570	231213	231528	232147	232498	1.0,1.0	0.701,0.584	0.358	4.24853e-05	0.00317091
25836	A3SS	Lus10043249.g	chrscaffold25	-	2046808	2047173	2046808	2046899	2047325	2047465	0.286,0.667	1.0,1.0	-0.523	1.60968e-06	0.000333907
25837	A3SS	Lus10043249.g	chrscaffold25	-	2046808	2047239	2046808	2046899	2047325	2047465	0.286,0.667	1.0,1.0	-0.523	1.60974e-06	0.000333907
25917	A3SS	Lus10020844.g	chrscaffold711	+	179383	179693	179390	179693	179096	179285	0.16,0.087	0.722,0.443	-0.459	9.12153e-05	0.00551184
25966	A3SS	Lus10005097.g	chrscaffold1311	+	141183	141650	141188	141650	140540	140910	0.0,0.492	1.0,1.0	-0.754	1.66481e-05	0.00172664
25971	A3SS	Lus10001146.g	chrscaffold1163	+	55564	55732	55574	55732	55255	55368	1.0,1.0	0.484,0.738	0.389	6.23142e-05	0.00418186
25995	A3SS	Lus10009523.g	chrscaffold1331	-	29286	29702	29286	29614	30129	30544	0.485,0.501	1.0,1.0	-0.507	4.29613e-06	0.000693109
26206	A3SS	Lus10022596.g	chrscaffold59	+	94354	94738	94482	94738	94148	94286	0.0,0.177	1.0,0.35	-0.587	0.000886254	0.0250535
26208	A3SS	Lus10022596.g	chrscaffold59	+	94473	94738	94482	94738	94148	94286	0.43,0.0	1.0,0.485	-0.527	0.000952888	0.0262632
26240	A3SS	Lus10024431.g	chrscaffold16	+	892511	892842	892750	892842	892293	892342	0.647,0.556	0.818,1.0	-0.307	0.00137304	0.0328788
26286	A3SS	Lus10040668.g	chrscaffold156	-	944717	944925	944717	944774	945058	945138	0.0,0.091	1.0,0.6	-0.755	2.54923e-05	0.00234001
26332	A3SS	Lus10014432.g	chrscaffold176	-	464030	464151	464030	464103	464418	464481	0.335,0.532	0.883,0.806	-0.411	0.00244845	0.0477202
26390	A3SS	Lus10003395.g	chrscaffold1068	+	105614	105783	105646	105783	105208	105504	0.712,1.0	0.0,0.292	0.71	0.000228028	0.0106962
26402	A3SS	Lus10019875.g	chrscaffold1491	-	451796	451950	451796	451934	452007	452100	0.0,0.52	0.0,0.0	0.26	0.0013541	0.032474
26480	A3SS	Lus10020435.g	chrscaffold44	-	156069	156424	156069	156147	156503	156610	1.0,1.0	0.25,1.0	0.375	0.00206908	0.0426143
26481	A3SS	Lus10020435.g	chrscaffold44	-	156069	156434	156069	156147	156503	156610	1.0,1.0	0.143,1.0	0.428	0.00208007	0.0426754
26484	A3SS	Lus10020435.g	chrscaffold44	-	156069	156434	156069	156424	156503	156610	0.0,1.0	0.0,0.0	0.5	0.00104904	0.027649
26572	A3SS	Lus10021635.g	chrscaffold208	+	134784	134870	134823	134870	134524	134654	1.0,1.0	0.514,1.0	0.243	0.00131418	0.0318514
26645	A3SS	Lus10009314.g	chrscaffold318	-	275143	275539	275143	275516	275604	275915	0.271,1.0	1.0,1.0	-0.365	0.00201701	0.0420296
26646	A3SS	Lus10009314.g	chrscaffold318	-	275143	275548	275143	275516	275604	275915	0.261,1.0	1.0,1.0	-0.369	0.00200113	0.0417811
26659	A3SS	Lus10009193.g	chrscaffold471	-	347738	348206	347738	347817	348378	348444	1.0,0.0	1.0,1.0	-0.5	0.00193294	0.0407563
26765	A3SS	Lus10030991.g	chrscaffold261	-	474579	474819	474579	474678	475188	478092	1.0,0.0	1.0,1.0	-0.5	0.00129745	0.0316052
26961	A3SS	Lus10011091.g	chrscaffold1558	-	7712	8192	7712	8160	8283	8396	0.084,0.0	0.892,0.105	-0.457	0.000632442	0.0203042
27170	A3SS	Lus10009401.g	chrscaffold137	-	257838	258018	257838	258009	258079	258177	0.42,0.183	0.0,0.0	0.301	5.10665e-06	0.000776794
27201	A3SS	Lus10003520.g	chrscaffold144	+	77917	78082	77920	78082	77215	77408	1.0,0.37	1.0,1.0	-0.315	0.00182065	0.039174
27279	A3SS	Lus10007866.g	chrscaffold1317	+	54438	54662	54496	54662	53073	54264	1.0,1.0	1.0,0.481	0.26	0.00241622	0.047294
27311	A3SS	Lus10042190.g	chrscaffold123	-	1130745	1130983	1130745	1130857	1131242	1131344	0.549,1.0	1.0,1.0	-0.226	0.000503057	0.0178386
27367	A3SS	Lus10019396.g	chrscaffold906	-	59127	59191	59127	59180	59344	59409	0.0,0.0	0.482,0.0	-0.241	0.00122197	0.03033
27444	A3SS	Lus10027411.g	chrscaffold96	+	164413	164681	164424	164681	163840	163926	1.0,1.0	0.512,0.926	0.281	0.000168561	0.00868469
27445	A3SS	scaffold1721.14	chrscaffold1721	-	215891	215964	215891	215960	216900	217574	0.506,0.47	0.245,0.159	0.286	2.87676e-05	0.00253108
27446	A3SS	scaffold1721.14	chrscaffold1721	-	216900	217098	216900	216972	217247	217513	0.494,0.457	0.119,0.104	0.364	3.22658e-05	0.00271131
27449	A3SS	scaffold1721.14	chrscaffold1721	-	216900	217132	216900	217098	217247	217513	0.83,0.661	1.0,1.0	-0.254	4.00488e-05	0.00306791
27450	A3SS	scaffold1721.14	chrscaffold1721	-	216900	217153	216900	217098	217247	217513	0.859,0.616	1.0,1.0	-0.262	4.91625e-05	0.00353704
27541	A3SS	Lus10042411.g	chrscaffold123	+	2051780	2052428	2051803	2052428	2051527	2051678	0.938,1.0	0.807,0.722	0.205	0.00124338	0.0307688
27571	A3SS	Lus10014469.g	chrscaffold218	-	199486	199885	199486	199783	200031	200150	0.442,0.68	1.0,1.0	-0.439	4.17741e-05	0.00314998
27572	A3SS	Lus10014469.g	chrscaffold218	-	199486	199889	199486	199783	200031	200150	0.438,0.677	1.0,1.0	-0.443	4.11954e-05	0.00312577
27587	A3SS	Lus10003676.g	chrscaffold912	+	102481	102852	102654	102852	102139	102208	0.25,1.0	1.0,1.0	-0.375	0.00109488	0.0282739
27732	A3SS	Lus10038924.g	chrscaffold34	-	865113	865316	865113	865251	865441	865642	0.08,0.807	1.0,1.0	-0.556	8.11207e-06	0.00108423
27835	A3SS	Lus10026266.g	chrscaffold898	-	404251	404561	404251	404385	404813	404875	0.0,0.0	1.0,1.0	-1	6.73028e-12	1.7916e-08
27875	A3SS	Lus10040044.g	chrscaffold12	-	1796209	1796520	1796209	1796295	1796869	1796909	1.0,1.0	0.556,0.2	0.622	2.78951e-07	7.95609e-05
27909	A3SS	Lus10002788.g	chrscaffold125	+	57522	57825	57780	57825	57044	57347	0.0,0.0	1.0,0.2	-0.6	0.000388489	0.0151156
28075	A3SS	Lus10013090.g	chrscaffold242	-	155269	155465	155269	155379	155539	155583	0.613,0.0	1.0,0.559	-0.473	0.000595164	0.0196607
28086	A3SS	Lus10028016.g	chrscaffold132	+	342752	342869	342834	342869	342416	342503	1.0,1.0	0.757,0.744	0.25	1.62026e-05	0.00170817
28166	A3SS	Lus10020067.g	chrscaffold23	-	681772	681948	681772	681942	682065	682127	0.743,0.698	0.871,1.0	-0.215	0.00162454	0.0366743
28224	A3SS	Lus10016069.g	chrscaffold172	+	518440	518543	518500	518543	518086	518341	1.0,1.0	0.517,1.0	0.242	0.000932286	0.0259416
28317	A3SS	Lus10001473.g	chrscaffold1360	+	22053	22287	22222	22287	21742	21826	1.0,1.0	0.65,0.216	0.567	1.11732e-08	6.26172e-06
28374	A3SS	Lus10003396.g	chrscaffold1068	+	118032	118316	118070	118316	117807	117954	0.443,0.614	1.0,1.0	-0.472	5.64005e-07	0.000148897
28408	A3SS	Lus10020048.g	chrscaffold23	+	589445	589742	589595	589742	589069	589315	0.921,0.0	0.0,0.0	0.461	0.000529118	0.0183058
28440	A3SS	scaffold380.18	chrscaffold380	+	315305	315656	315464	315656	314757	315069	0.802,0.705	0.612,0.462	0.217	4.90217e-05	0.00353704
28449	A3SS	Lus10000553.g	chrscaffold1370	-	8548	8644	8548	8636	8737	9089	1.0,1.0	1.0,0.587	0.207	0.00145468	0.0340177
28494	A3SS	Lus10016851.g	chrscaffold153	-	255198	255347	255198	255343	256800	256939	0.915,0.28	1.0,1.0	-0.402	0.000415979	0.015864
28495	A3SS	Lus10016851.g	chrscaffold153	-	255198	255398	255198	255343	256800	256939	0.745,0.467	1.0,1.0	-0.394	1.24463e-05	0.00144576
28621	A3SS	Lus10024469.g	chrscaffold159	-	354660	355100	354660	354774	355183	357731	0.026,0.0	0.36,0.31	-0.322	2.3862e-08	1.15492e-05
28631	A3SS	Lus10040360.g	chrscaffold86	-	1511514	1511796	1511514	1511788	1511884	1511948	0.322,0.322	1.0,0.81	-0.583	0.00224422	0.0448884
28660	A3SS	Lus10036884.g	chrscaffold31	-	1078663	1079124	1078663	1078993	1079882	1080801	0.691,0.885	1.0,1.0	-0.212	8.26514e-05	0.00513661
28754	A3SS	Lus10031152.g	chrscaffold977	-	279870	280265	279870	280039	280659	280765	0.714,0.0	1.0,1.0	-0.643	3.16519e-05	0.00268193
28758	A3SS	Lus10021154.g	chrscaffold155	+	745453	745600	745458	745600	745001	745202	0.642,0.492	1.0,0.871	-0.369	5.34713e-05	0.00371899
28871	A3SS	Lus10002556.g	chrscaffold134	-	87168	87335	87168	87327	87426	87504	1.0,1.0	0.587,0.655	0.379	3.34255e-05	0.0027583
28886	A3SS	Lus10009980.g	chrscaffold1630	-	88545	88655	88545	88646	88736	91300	1.0,0.35	1.0,1.0	-0.325	0.00144521	0.0338957
28910	A3SS	Lus10006833.g	chrscaffold1356	+	21133	21202	21138	21202	20759	20997	1.0,1.0	0.592,0.592	0.408	4.71602e-06	0.000739021
28999	A3SS	Lus10019930.g	chrscaffold1491	+	721075	721340	721256	721340	720495	720589	1.0,1.0	1.0,0.429	0.285	0.000652964	0.0207133
29078	A3SS	Lus10028694.g	chrscaffold346	+	886130	886236	886156	886236	885955	886018	1.0,1.0	0.061,0.299	0.82	2.47606e-08	1.18053e-05
29191	A3SS	Lus10036988.g	chrscaffold31	-	1517175	1517630	1517175	1517624	1517749	1517791	0.0,0.194	0.706,1.0	-0.756	3.96839e-08	1.73652e-05
29233	A3SS	Lus10027911.g	chrscaffold1143	+	904409	904651	904520	904651	903613	904094	0.821,0.314	1.0,1.0	-0.432	1.98402e-05	0.00192636
29243	A3SS	Lus10038666.g	chrscaffold37	+	1338768	1338827	1338780	1338827	1338314	1338368	1.0,1.0	0.0,0.649	0.675	2.1543e-06	0.000413152
29310	A3SS	Lus10037299.g	chrscaffold462	+	1202993	1203313	1203208	1203313	1202849	1202920	1.0,1.0	0.0,1.0	0.5	0.000246212	0.0112679
29509	A3SS	Lus10034065.g	chrscaffold292	-	928975	929298	928975	929279	929377	929463	0.0,0.0	0.437,0.12	-0.278	7.00439e-05	0.00450963
29530	A3SS	Lus10011238.g	chrscaffold1376	+	329122	329172	329136	329172	328950	329041	0.578,0.478	1.0,1.0	-0.472	1.15073e-07	4.17716e-05
29554	A3SS	Lus10017750.g	chrscaffold212	-	262605	262867	262605	262783	262966	263089	0.472,1.0	1.0,1.0	-0.264	0.00145174	0.0339974
29612	A3SS	scaffold215.8	chrscaffold215	-	98396	98537	98396	98498	98666	98800	0.284,0.0	0.665,0.649	-0.515	0.00166473	0.0372397
29616	A3SS	Lus10039245.g	chrscaffold33	+	160900	161043	160915	161043	160634	160739	0.0,0.476	0.784,1.0	-0.654	4.88908e-05	0.00353704
29622	A3SS	Lus10019139.g	chrscaffold30	-	315654	316140	315654	316133	316220	316589	0.756,0.793	1.0,1.0	-0.226	0.000119011	0.00676456
29629	A3SS	Lus10017070.g	chrscaffold216	-	55761	56054	55761	56011	56195	57160	1.0,1.0	1.0,0.538	0.231	0.00226943	0.0452243
29736	A3SS	Lus10030191.g	chrscaffold217	+	164282	164335	164293	164335	164117	164155	0.0,0.823	1.0,1.0	-0.589	3.50726e-06	0.000602343
29888	A3SS	Lus10030365.g	chrscaffold217	-	1028618	1028743	1028618	1028719	1028846	1028986	0.0,0.301	0.463,1.0	-0.581	0.000223168	0.0105457
29961	A3SS	Lus10036662.g	chrscaffold57	-	1712904	1713246	1712904	1713062	1723209	1723607	0.481,0.481	1.0,1.0	-0.519	1.19818e-06	0.000275357
30170	A3SS	Lus10008234.g	chrscaffold157	+	235584	235805	235704	235805	235316	235393	0.156,0.122	1.0,1.0	-0.861	4.29034e-08	1.82752e-05
30224	A3SS	Lus10022186.g	chrscaffold225	+	6807	6954	6897	6954	6610	6679	1.0,1.0	0.717,0.781	0.251	6.70464e-05	0.00437892
30225	A3SS	Lus10022186.g	chrscaffold225	+	6807	6954	6900	6954	6610	6679	1.0,1.0	0.764,0.831	0.203	0.000166374	0.00859978
30227	A3SS	Lus10022186.g	chrscaffold225	+	6855	6954	6897	6954	6610	6679	1.0,1.0	0.74,0.781	0.24	9.30779e-05	0.00556794
30242	A3SS	Lus10022224.g	chrscaffold225	+	219734	220156	219738	220156	219381	219519	0.327,1.0	0.0,0.0	0.663	8.28758e-06	0.0010876
30311	A3SS	Lus10016263.g	chrscaffold947	+	522324	522521	522327	522521	522021	522232	0.37,0.296	0.0,0.0	0.333	5.05335e-05	0.0035952
30337	A3SS	Lus10005890.g	chrscaffold1158	-	205742	205867	205742	205828	205965	206033	1.0,0.665	0.442,0.543	0.34	0.00182494	0.0391775
30343	A3SS	Lus10007238.g	chrscaffold338	+	229240	229650	229586	229650	228509	228624	0.333,0.2	0.0,0.0	0.267	0.000122931	0.00688931
30372	A3SS	Lus10025128.g	chrscaffold305	-	408499	408598	408499	408594	408684	408861	0.837,0.572	1.0,1.0	-0.296	1.34323e-05	0.00153793
30443	A3SS	Lus10026631.g	chrscaffold617	-	750116	750250	750116	750237	750362	750484	0.805,1.0	0.648,0.525	0.316	0.000887107	0.0250555
30456	A3SS	Lus10011235.g	chrscaffold1376	-	306773	307128	306773	306869	307249	307329	0.583,0.765	0.0,0.273	0.537	6.13143e-06	0.000882263
30461	A3SS	Lus10033521.g	chrscaffold701	+	375553	375707	375588	375707	375020	375090	1.0,1.0	1.0,0.336	0.332	0.000989895	0.0268659
30671	A3SS	Lus10034563.g	chrscaffold9	-	607072	607385	607072	607359	607480	607588	1.0,1.0	0.108,0.836	0.528	2.56352e-05	0.0023464
30739	A3SS	Lus10007596.g	chrscaffold259	+	288572	288977	288896	288977	288327	288465	1.0,1.0	0.5,0.0	0.75	0.00012274	0.00688931
30741	A3SS	Lus10007596.g	chrscaffold259	+	288824	288977	288896	288977	288327	288465	1.0,1.0	0.31,0.0	0.845	2.17285e-06	0.000413152
30742	A3SS	Lus10007596.g	chrscaffold259	+	288824	288977	288902	288977	288327	288465	0.338,0.132	0.018,0.0	0.226	1.53594e-06	0.000327093
30821	A3SS	Lus10011646.g	chrscaffold189	-	400844	401284	400844	401276	402368	402501	0.2,0.283	0.0,0.0	0.241	0.000131325	0.00721362
30915	A3SS	Lus10004171.g	chrscaffold2404	+	122634	122726	122642	122726	122433	122555	0.74,1.0	0.0,0.655	0.542	0.00102156	0.0273202
30935	A3SS	Lus10007764.g	chrscaffold993	+	298417	298576	298483	298576	296996	297799	1.0,1.0	0.708,0.454	0.419	3.39238e-06	0.000587277
30937	A3SS	Lus10007764.g	chrscaffold993	+	298449	298576	298483	298576	296996	297799	1.0,1.0	0.449,0.328	0.611	1.937e-07	6.10465e-05
30949	A3SS	Lus10030170.g	chrscaffold217	-	64815	65253	64815	65175	65331	65376	1.0,1.0	0.0,0.663	0.668	0.000943606	0.0260544
30953	A3SS	Lus10030170.g	chrscaffold217	-	65002	65253	65002	65185	65331	65376	0.407,1.0	0.0,0.673	0.367	0.00260038	0.0496512
30969	A3SS	Lus10015759.g	chrscaffold430	-	242402	242566	242402	242517	242635	242700	0.201,0.201	0.693,1.0	-0.645	9.59422e-06	0.00120187
31000	A3SS	scaffold578.2	chrscaffold578	+	18132	18259	18202	18259	17866	18028	0.773,1.0	0.576,0.358	0.42	0.000194759	0.00966053
31002	A3SS	scaffold578.2	chrscaffold578	+	18132	18606	18496	18606	17866	18028	0.964,1.0	0.829,0.6	0.268	1.49069e-05	0.00162058
31004	A3SS	scaffold578.2	chrscaffold578	+	18202	18606	18496	18606	17866	18028	0.964,1.0	0.857,0.662	0.222	3.69691e-05	0.00292175
31005	A3SS	scaffold578.2	chrscaffold578	+	18485	18606	18496	18606	17866	18028	0.848,1.0	0.685,0.189	0.487	0.00022081	0.0104734
31006	A3SS	scaffold578.2	chrscaffold578	+	18485	18606	18489	18606	18109	18259	1.0,1.0	1.0,0.527	0.236	0.00120999	0.0301263
31153	A3SS	Lus10043005.g	chrscaffold25	-	615831	616124	615831	616121	616255	616395	0.282,0.495	0.0,0.0	0.388	0.00168137	0.0373502
31300	A3SS	Lus10043167.g	chrscaffold25	-	1539591	1540062	1539591	1540054	1540861	1541023	0.0,0.0	0.587,0.106	-0.346	0.000180263	0.00914019
31313	A3SS	Lus10032689.g	chrscaffold82	-	115020	115266	115020	115249	115345	115420	1.0,1.0	0.692,0.473	0.417	7.33329e-06	0.00100964
31338	A3SS	Lus10043220.g	chrscaffold25	-	1835051	1835200	1835051	1835146	1835422	1837551	1.0,1.0	0.329,0.044	0.814	4.15098e-10	5.11859e-07
31404	A3SS	Lus10033539.g	chrscaffold701	-	480685	480786	480685	480777	481578	481782	0.586,0.904	1.0,1.0	-0.255	0.000833324	0.0241688
31413	A3SS	Lus10013076.g	chrscaffold242	+	25617	25735	25637	25735	25331	25482	0.077,0.507	0.0,0.0	0.292	6.1775e-05	0.0041544
31438	A3SS	Lus10029621.g	chrscaffold418	+	265878	266029	265885	266029	265630	265806	1.0,1.0	0.705,0.827	0.234	0.000539259	0.0184236
31452	A3SS	Lus10022978.g	chrscaffold355	+	503684	503868	503801	503868	503117	503357	0.097,0.291	0.688,0.742	-0.521	1.79641e-09	1.55093e-06
31511	A3SS	Lus10043455.g	chrscaffold25	-	2916531	2916865	2916531	2916860	2916958	2917257	1.0,1.0	0.708,0.0	0.646	1.91621e-06	0.00037553
31588	A3SS	Lus10003684.g	chrscaffold1042	-	33557	33678	33557	33613	33913	33977	0.676,0.807	1.0,1.0	-0.258	0.000538847	0.0184236
31592	A3SS	Lus10015090.g	chrscaffold54	+	554241	554372	554253	554372	554046	554148	0.481,0.764	1.0,1.0	-0.377	0.00236409	0.046559
31714	A3SS	Lus10001901.g	chrscaffold255	+	24266	24760	24271	24760	23436	23566	1.0,0.744	0.326,0.659	0.379	0.00218534	0.0441826
31882	A3SS	Lus10034578.g	chrscaffold9	+	686566	686709	686652	686709	686445	686474	0.458,1.0	1.0,1.0	-0.271	0.00233475	0.0460094
31927	A3SS	Lus10007601.g	chrscaffold121	-	12926	13048	12926	13044	13140	14329	0.178,0.28	0.745,0.594	-0.441	0.000617056	0.0201753
31943	A3SS	Lus10005913.g	chrscaffold26	+	121946	122269	122105	122269	121471	121765	0.333,0.0	1.0,1.0	-0.834	2.47569e-09	1.97377e-06
32014	A3SS	Lus10038303.g	chrscaffold28	-	625957	626076	625957	626066	626152	626242	1.0,1.0	0.57,1.0	0.215	0.000281094	0.0123681
32087	A3SS	Lus10031003.g	chrscaffold261	-	553378	553631	553378	553627	554623	554995	0.609,0.661	1.0,1.0	-0.365	2.87053e-05	0.00253108
32093	A3SS	Lus10005591.g	chrscaffold2324	+	223110	223179	223117	223179	222559	223022	1.0,1.0	0.323,0.656	0.51	5.94327e-05	0.00404621
32098	A3SS	Lus10031010.g	chrscaffold261	-	590484	590846	590484	590799	590973	591199	0.336,0.908	1.0,1.0	-0.378	0.000125652	0.00699275
32122	A3SS	Lus10031042.g	chrscaffold261	-	762639	762769	762639	762746	762923	763160	0.722,0.634	1.0,1.0	-0.322	0.00159393	0.0363171
32246	A3SS	Lus10020385.g	chrscaffold641	+	659129	659373	659147	659373	658942	659047	0.031,0.0	0.113,0.394	-0.238	5.88165e-05	0.0040232
32301	A3SS	Lus10015450.g	chrscaffold860	-	10787	11035	10787	11002	11143	11235	0.45,1.0	0.0,0.0	0.725	6.44725e-05	0.00427749
32317	A3SS	Lus10038652.g	chrscaffold37	+	1156953	1157221	1157147	1157221	1156596	1156656	0.467,0.226	0.053,0.0	0.32	3.79238e-06	0.000632102
32322	A3SS	Lus10036233.g	chrscaffold27	+	309251	309368	309270	309368	308890	309170	0.388,0.347	0.0,0.0	0.367	3.01206e-05	0.00259346
32385	A3SS	Lus10036285.g	chrscaffold27	+	986581	986857	986584	986857	986237	986395	0.662,0.303	0.129,0.12	0.358	0.00158363	0.0361855
32620	A3SS	Lus10043419.g	chrscaffold25	+	2769131	2769332	2769241	2769332	2769002	2769053	0.24,0.251	0.697,1.0	-0.603	2.54373e-06	0.000467722
32650	A3SS	Lus10041699.g	chrscaffold272	-	1344832	1345014	1344832	1345006	1345230	1345418	0.0,0.0	0.355,0.123	-0.239	0.000139526	0.00757994
32732	A3SS	Lus10006904.g	chrscaffold249	+	84488	84585	84505	84585	84313	84413	0.473,0.0	0.0,0.0	0.236	0.0018177	0.0391534
32777	A3SS	Lus10041854.g	chrscaffold272	-	2050493	2050980	2050493	2050964	2051059	2051209	0.0,0.0	0.601,0.0	-0.3	0.000735739	0.0222241
32778	A3SS	Lus10041854.g	chrscaffold272	-	2050766	2050991	2050766	2050964	2051059	2051209	0.5,0.266	0.786,0.753	-0.387	0.00245814	0.0478214
32798	A3SS	Lus10041878.g	chrscaffold272	-	2168540	2169001	2168540	2168785	2169751	2169985	0.667,1.0	0.0,1.0	0.334	0.00142341	0.0336811
32854	A3SS	Lus10029418.g	chrscaffold360	-	1049625	1050074	1049625	1049714	1050178	1050260	1.0,1.0	0.429,0.429	0.571	6.26743e-05	0.00419721
33042	A3SS	Lus10023081.g	chrscaffold325	-	309922	310055	309922	310033	310143	310275	0.466,0.148	0.0,0.0	0.307	1.02197e-05	0.00126037
33045	A3SS	Lus10014357.g	chrscaffold275	+	521835	521984	521866	521984	521074	521209	1.0,1.0	1.0,0.482	0.259	0.00187837	0.0400285
33116	A3SS	Lus10016447.g	chrscaffold279	-	20320	20397	20320	20384	20971	21052	1.0,0.91	0.701,0.479	0.365	4.74193e-05	0.00347423
33164	A3SS	Lus10031633.g	chrscaffold863	+	1220140	1220500	1220388	1220500	1219877	1219963	0.778,0.25	0.8,1.0	-0.386	0.000903721	0.0254572
33194	A3SS	Lus10004356.g	chrscaffold2593	+	9839	10174	10058	10174	9523	9722	0.5,0.333	0.0,0.053	0.39	7.89654e-06	0.00106433
33212	A3SS	scaffold2796.8	chrscaffold2796	+	23322	23401	23370	23401	22832	23235	1.0,1.0	0.335,0.819	0.423	0.0013366	0.0322237
33214	A3SS	scaffold2796.8	chrscaffold2796	+	23348	23654	23483	23654	22832	23235	0.344,0.0	1.0,1.0	-0.828	4.29076e-08	1.82752e-05
33215	A3SS	scaffold2796.8	chrscaffold2796	+	23370	23654	23483	23654	22832	23235	0.363,0.0	1.0,1.0	-0.819	7.5422e-08	2.90859e-05
33221	A3SS	Lus10038149.g	chrscaffold28	-	35371	35725	35371	35674	37151	37275	1.0,1.0	0.598,0.891	0.256	7.63983e-05	0.00482306
33244	A3SS	Lus10036745.g	chrscaffold31	-	406244	406655	406244	406485	406729	407290	0.652,0.733	1.0,1.0	-0.307	6.91489e-05	0.00449877
33245	A3SS	Lus10036745.g	chrscaffold31	-	406244	406665	406244	406485	406729	407290	0.652,0.714	1.0,1.0	-0.317	9.95532e-05	0.00588912
33298	A3SS	Lus10034825.g	chrscaffold66	+	785864	786125	785900	786125	785487	785643	0.0,0.518	1.0,1.0	-0.741	4.13125e-07	0.000112794
33378	A3SS	Lus10038308.g	chrscaffold28	+	639790	640276	639860	640276	639236	639503	1.0,0.405	1.0,1.0	-0.297	0.000840626	0.0242167
33451	A3SS	Lus10038404.g	chrscaffold28	-	1141459	1141541	1141459	1141538	1141678	1141756	0.197,0.71	1.0,1.0	-0.546	1.27233e-05	0.00146727
33453	A3SS	Lus10038404.g	chrscaffold28	-	1141459	1141572	1141459	1141541	1141678	1141756	0.973,1.0	0.408,0.713	0.426	1.57111e-06	0.000332367
33609	A3SS	Lus10035085.g	chrscaffold43	+	475892	476040	475902	476040	475745	475780	0.0,0.0	0.428,0.0	-0.214	0.000508623	0.017912
33666	A3SS	Lus10041056.g	chrscaffold280	+	760683	761050	760840	761050	759732	759885	1.0,1.0	0.588,1.0	0.206	0.000321547	0.0135648
33831	A3SS	Lus10002266.g	chrscaffold1478	-	66152	66541	66152	66472	66574	66616	0.768,0.137	1.0,1.0	-0.547	3.01883e-08	1.41814e-05
33856	A3SS	Lus10041420.g	chrscaffold280	+	2362397	2362581	2362408	2362581	2361651	2361799	0.608,1.0	0.152,0.108	0.674	5.99955e-05	0.00406038
33857	A3SS	Lus10041420.g	chrscaffold280	+	2362397	2362581	2362436	2362581	2361651	2361799	0.798,1.0	0.442,0.254	0.551	4.20389e-05	0.00315233
33862	A3SS	Lus10033604.g	chrscaffold701	+	786344	786507	786357	786507	785732	785876	0.0,0.0	0.329,0.235	-0.282	3.84199e-05	0.00298609
33876	A3SS	Lus10040875.g	chrscaffold156	-	1996098	1996228	1996098	1996191	1996696	1996857	0.728,0.69	0.881,0.94	-0.202	0.000420266	0.0159175
33919	A3SS	Lus10029277.g	chrscaffold360	-	432995	433327	432995	433299	433435	433498	1.0,1.0	0.0,0.771	0.615	5.31741e-05	0.00371899
33970	A3SS	Lus10042519.g	chrscaffold67	+	108374	108486	108379	108486	106592	107998	1.0,1.0	0.195,0.492	0.656	2.12842e-07	6.35422e-05
33983	A3SS	Lus10007358.g	chrscaffold302	-	143498	143666	143498	143583	144096	144741	1.0,0.658	0.461,0.155	0.521	0.00175763	0.0383616
33992	A3SS	Lus10025858.g	chrscaffold605	-	721139	721297	721139	721289	721379	721932	0.0,0.0	0.11,0.454	-0.282	8.87556e-06	0.00114592
34003	A3SS	Lus10010963.g	chrscaffold286	-	364516	364968	364516	364555	365533	365832	1.0,1.0	0.462,0.714	0.412	5.39209e-06	0.00080114
34039	A3SS	Lus10002745.g	chrscaffold2896	-	46346	46748	46346	46715	46835	47743	0.831,0.551	1.0,1.0	-0.309	0.000210447	0.010109
34151	A3SS	Lus10039121.g	chrscaffold34	+	1735833	1735929	1735837	1735929	1735335	1735512	1.0,1.0	0.577,1.0	0.212	0.00230836	0.0456866
34197	A3SS	Lus10032350.g	chrscaffold291	+	852063	852179	852083	852179	851891	851964	0.0,0.0	0.185,0.261	-0.223	2.89728e-06	0.000525857
34358	A3SS	Lus10034104.g	chrscaffold292	-	1118715	1118818	1118715	1118796	1119266	1119365	1.0,1.0	0.762,0.777	0.23	0.00139885	0.0332676
34415	A3SS	Lus10001656.g	chrscaffold227	+	12641	13062	12908	13062	12518	12531	1.0,1.0	0.25,0.467	0.641	7.21618e-08	2.84585e-05
34422	A3SS	Lus10013727.g	chrscaffold1168	-	242554	242999	242554	242828	243123	243349	0.073,0.385	0.0,0.042	0.208	0.00217813	0.0440927
34456	A3SS	Lus10021614.g	chrscaffold182	-	766481	766547	766481	766537	766940	768742	0.349,0.621	1.0,1.0	-0.515	8.79919e-07	0.000217892
34592	A3SS	Lus10027045.g	chrscaffold297	+	303418	303705	303588	303705	303222	303297	0.412,0.273	0.071,0.147	0.234	3.5891e-05	0.00288066
34600	A3SS	Lus10001795.g	chrscaffold446	-	78028	78452	78028	78448	78550	78783	0.594,0.722	1.0,1.0	-0.342	2.57542e-05	0.00235055
34602	A3SS	Lus10001795.g	chrscaffold446	-	78028	78462	78028	78452	78550	78783	0.158,0.369	0.086,0.0	0.221	0.00224868	0.0448949
34802	A3SS	Lus10043106.g	chrscaffold25	-	1198439	1198689	1198439	1198522	1198850	1199324	0.3,0.231	0.0,0.105	0.213	0.000734202	0.0222241
34874	A3SS	Lus10007333.g	chrscaffold302	-	39143	39340	39143	39312	39429	39579	0.0,0.0	0.219,0.558	-0.389	0.000204364	0.00993553
34933	A3SS	Lus10020656.g	chrscaffold303	-	53520	53879	53520	53846	53952	54034	0.476,0.12	0.668,0.838	-0.455	0.00225849	0.0450627
35036	A3SS	Lus10005191.g	chrscaffold104	+	51181	51258	51186	51258	50880	51030	0.0,1.0	1.0,1.0	-0.5	0.00176124	0.0383773
35037	A3SS	Lus10000791.g	chrscaffold304	-	36157	36616	36157	36348	36718	36809	0.091,0.158	0.5,0.733	-0.492	4.93248e-06	0.000761174
35164	A3SS	Lus10024606.g	chrscaffold349	-	261034	261527	261034	261524	261946	262011	1.0,0.662	0.055,0.0	0.803	1.80597e-08	9.15715e-06
35203	A3SS	Lus10033088.g	chrscaffold306	-	955544	956010	955544	955839	957099	957596	0.0,0.0	1.0,0.5	-0.75	4.15823e-06	0.000677706
35339	A3SS	Lus10017007.g	chrscaffold315	-	331708	332007	331708	331853	332133	332174	0.6,0.6	1.0,1.0	-0.4	0.00135239	0.032474
35373	A3SS	Lus10033508.g	chrscaffold701	+	293687	294069	293702	294069	293317	293433	0.0,0.0	0.602,0.0	-0.301	0.000492863	0.0176834
35463	A3SS	Lus10037047.g	chrscaffold31	+	1831212	1831317	1831224	1831317	1831019	1831077	0.499,0.514	0.822,0.893	-0.351	0.00103004	0.0274197
35471	A3SS	scaffold31.236	chrscaffold31	+	1607881	1607936	1607884	1607936	1607489	1607664	0.35,0.488	0.19,0.169	0.239	1.7868e-05	0.00180625
35532	A3SS	Lus10022847.g	chrscaffold8	-	412242	412390	412242	412387	412907	413923	0.0,0.0	0.412,0.595	-0.503	1.59249e-07	5.29901e-05
35533	A3SS	Lus10027731.g	chrscaffold1143	-	129782	130079	129782	130076	130843	131018	0.329,0.445	0.105,0.078	0.295	4.5726e-06	0.000730336
35537	A3SS	Lus10034313.g	chrscaffold310	+	559488	559878	559529	559878	559291	559401	0.0,0.125	0.491,0.541	-0.454	0.000373928	0.0148107
35540	A3SS	scaffold314.8	chrscaffold314	+	153113	153468	153296	153468	149953	150013	1.0,0.455	1.0,1.0	-0.272	0.00164567	0.0368734
35586	A3SS	Lus10034399.g	chrscaffold310	-	1094530	1094932	1094530	1094611	1095362	1095924	1.0,0.111	1.0,1.0	-0.445	0.000995345	0.0269452
35625	A3SS	Lus10019775.g	chrscaffold420	+	749480	749767	749665	749767	749291	749376	0.059,0.0	0.5,0.357	-0.399	1.40391e-05	0.00157911
35657	A3SS	Lus10008860.g	chrscaffold311	+	41873	41976	41889	41976	41547	41781	0.737,0.844	1.0,1.0	-0.21	0.000153883	0.0081791
35689	A3SS	Lus10008894.g	chrscaffold311	-	222873	222948	222873	222945	223022	223192	0.329,1.0	0.164,0.0	0.583	0.00154964	0.0356384
35805	A3SS	Lus10017024.g	chrscaffold315	+	425980	426168	425993	426168	425653	425739	1.0,0.551	1.0,1.0	-0.224	0.00099442	0.026943
35920	A3SS	Lus10025978.g	chrscaffold319	+	165027	165246	165204	165246	164261	164390	1.0,1.0	0.769,0.739	0.246	0.000333098	0.0137696
35921	A3SS	Lus10025978.g	chrscaffold319	+	165147	165246	165204	165246	164261	164390	1.0,1.0	0.325,0.325	0.675	1.63963e-06	0.000337911
35965	A3SS	Lus10026065.g	chrscaffold319	+	541769	542071	541958	542071	541627	541680	0.5,0.333	1.0,1.0	-0.584	0.00217284	0.0440757
36023	A3SS	Lus10010222.g	chrscaffold587	+	368410	368738	368478	368738	367804	368316	0.407,0.0	1.0,0.883	-0.738	6.13413e-05	0.00414268
36047	A3SS	scaffold320.8	chrscaffold320	-	510281	510368	510281	510359	510472	511580	0.629,0.825	1.0,0.907	-0.227	0.000589335	0.0195085
36074	A3SS	Lus10016791.g	chrscaffold903	-	527162	527510	527162	527500	528129	528296	0.0,0.319	1.0,1.0	-0.841	1.36147e-08	7.25135e-06
36078	A3SS	Lus10033549.g	chrscaffold701	+	529467	529635	529487	529635	529236	529347	1.0,1.0	0.099,0.0	0.951	1.48687e-10	2.15893e-07
36079	A3SS	Lus10038745.g	chrscaffold34	+	95709	95852	95783	95852	94622	94880	1.0,1.0	0.677,0.77	0.276	7.12196e-05	0.00455919
36087	A3SS	scaffold172.17	chrscaffold172	-	300195	300434	300195	300431	300499	302267	0.831,0.246	0.0,0.0	0.538	1.52601e-05	0.00164657
36130	A3SS	Lus10023165.g	chrscaffold325	+	763776	764256	763779	764256	763562	763685	0.155,0.329	0.0,0.0	0.242	0.00177813	0.0386399
36219	A3SS	Lus10002209.g	chrscaffold139	-	49042	49269	49042	49236	49833	50122	1.0,1.0	0.596,1.0	0.202	0.0012435	0.0307688
36324	A3SS	Lus10039251.g	chrscaffold33	-	180838	181028	180838	180982	181486	182545	0.337,0.793	1.0,0.793	-0.332	0.00204383	0.0423673
36439	A3SS	Lus10020119.g	chrscaffold454	+	145541	145797	145688	145797	145346	145457	0.602,0.638	1.0,1.0	-0.38	1.11307e-05	0.0013244
36441	A3SS	Lus10020119.g	chrscaffold454	+	145618	145797	145688	145797	145346	145457	0.731,0.658	1.0,1.0	-0.305	2.00215e-05	0.00193809
36479	A3SS	scaffold33.166	chrscaffold33	+	1841787	1842119	1841837	1842119	1841608	1841666	1.0,1.0	0.2,1.0	0.4	0.00143161	0.0337415
36489	A3SS	Lus10001312.g	chrscaffold3345	+	11088	11165	11101	11165	10925	11010	0.0,0.0	1.0,0.235	-0.617	3.23381e-05	0.00271131
36502	A3SS	Lus10007233.g	chrscaffold338	-	205456	205861	205456	205796	205920	208423	0.0,0.0	1.0,1.0	-1	4.16614e-10	5.11859e-07
36593	A3SS	Lus10042587.g	chrscaffold67	+	596525	596728	596565	596728	596161	596259	0.105,0.101	0.441,0.542	-0.389	0.00160977	0.036464
36644	A3SS	Lus10010375.g	chrscaffold740	-	268314	268810	268314	268805	268972	269659	0.0,0.0	1.0,0.0	-0.5	0.000954507	0.0262851
36665	A3SS	Lus10006356.g	chrscaffold1603	+	9248	9536	9262	9536	9088	9109	0.853,0.857	0.194,0.391	0.562	0	0
36715	A3SS	Lus10042119.g	chrscaffold123	-	789461	789579	789461	789550	789679	789714	0.06,0.0	0.0,0.507	-0.224	0.00159856	0.036332
36723	A3SS	Lus10039036.g	chrscaffold34	-	1343591	1343914	1343591	1343895	1344092	1344397	0.0,0.0	1.0,1.0	-1	2.87466e-09	2.13554e-06
36727	A3SS	Lus10039036.g	chrscaffold34	-	1343591	1344025	1343591	1343914	1344092	1344397	1.0,1.0	0.0,0.534	0.733	1.8328e-05	0.00183533
36779	A3SS	Lus10023310.g	chrscaffold98	+	475670	475826	475717	475826	475434	475598	0.695,1.0	0.603,0.336	0.378	0.00229545	0.0455439
36797	A3SS	Lus10042329.g	chrscaffold123	-	1720962	1721114	1720962	1721104	1721183	1721350	0.0,0.135	0.265,0.319	-0.225	0.00129393	0.0315522
36831	A3SS	Lus10016125.g	chrscaffold344	+	297933	298432	298108	298432	296204	297365	1.0,1.0	0.778,0.692	0.265	0.000503149	0.0178386
36879	A3SS	Lus10018722.g	chrscaffold461	-	384234	384444	384234	384431	384534	384664	0.849,0.744	1.0,1.0	-0.204	0.000159978	0.0083366
36890	A3SS	scaffold1218.1	chrscaffold1218	-	17478	17667	17478	17652	17981	18121	0.026,0.063	0.476,0.161	-0.274	0.00062417	0.0202044
37016	A3SS	Lus10024674.g	chrscaffold349	+	716352	716385	716357	716385	716171	716248	1.0,1.0	0.177,0.195	0.814	2.50938e-11	5.72569e-08
37020	A3SS	Lus10024682.g	chrscaffold349	-	746858	747255	746858	746910	747366	747449	0.758,0.484	0.123,0.143	0.488	3.28263e-06	0.000582558
37275	A3SS	Lus10005484.g	chrscaffold368	-	60192	60444	60192	60288	60532	60790	0.333,0.333	1.0,1.0	-0.667	0.00152914	0.0352622
37295	A3SS	scaffold1491.89	chrscaffold1491	+	555794	556183	555994	556183	555617	555701	1.0,1.0	0.238,1.0	0.381	0.00120521	0.0300541
37342	A3SS	Lus10016661.g	chrscaffold915	-	520972	521038	520972	521026	521215	521311	0.0,0.0	0.649,0.156	-0.403	2.1257e-05	0.00204528
37506	A3SS	Lus10005164.g	chrscaffold370	-	205468	205581	205468	205535	205662	205797	1.0,1.0	0.675,0.864	0.23	2.32253e-05	0.00218208
4	A5SS	Lus10007763.g	chrscaffold993	+	288628	289075	288628	288768	289793	289937	0.867,0.818	0.531,0.471	0.342	0.0011515	0.0292247
82	A5SS	Lus10019484.g	chrscaffold906	+	444586	445439	444586	444813	445746	445977	0.259,0.301	0.57,0.443	-0.226	8.00163e-05	0.00463695
85	A5SS	Lus10019458.g	chrscaffold906	+	332824	333342	332824	332978	333565	333657	0.494,0.475	0.868,0.881	-0.39	0	0
104	A5SS	Lus10016717.g	chrscaffold903	+	204027	204205	204027	204154	204292	204459	1.0,1.0	0.427,0.383	0.595	7.59202e-06	0.000774873
222	A5SS	Lus10000865.g	chrscaffold832	+	12326	12441	12326	12416	12578	12668	0.0,0.0	0.243,0.3	-0.271	0.00079914	0.022888
330	A5SS	Lus10036099.g	chrscaffold76	+	1209955	1210053	1209955	1210025	1210167	1210591	0.465,0.311	0.184,0.181	0.206	0.00160635	0.0355751
362	A5SS	Lus10035875.g	chrscaffold76	+	65670	65742	65670	65735	65823	65936	0.968,0.93	0.678,0.793	0.214	0.00140055	0.0325951
433	A5SS	Lus10033568.g	chrscaffold701	+	635759	635925	635759	635913	635994	636141	0.34,0.316	0.0,0.236	0.21	0.00258513	0.0491712
471	A5SS	Lus10035968.g	chrscaffold76	+	495185	495257	495185	495252	495604	495722	0.863,0.326	0.0,0.244	0.473	0.000817114	0.0230879
492	A5SS	Lus10042747.g	chrscaffold67	+	1864258	1864346	1864258	1864341	1864489	1864555	1.0,1.0	0.326,1.0	0.337	0.00189072	0.0396505
523	A5SS	Lus10034749.g	chrscaffold66	+	139700	140460	139700	139822	145430	145467	1.0,1.0	0.0,1.0	0.5	0.00119564	0.0298652
567	A5SS	Lus10020241.g	chrscaffold641	+	37176	37263	37176	37254	37353	37410	0.0,0.0	0.485,0.261	-0.373	6.44803e-05	0.00390589
603	A5SS	Lus10013813.g	chrscaffold618	+	92765	92823	92765	92820	92919	92994	1.0,1.0	0.0,0.0	1	5.35115e-11	4.65149e-08
607	A5SS	Lus10026618.g	chrscaffold617	+	691253	692178	691253	691354	692916	693009	0.333,0.333	1.0,1.0	-0.667	0.001537	0.0345229
636	A5SS	Lus10011791.g	chrscaffold610	+	156875	158344	156875	157013	159592	159664	0.333,0.4	0.077,0.0	0.328	0.000212222	0.00950895
638	A5SS	Lus10011791.g	chrscaffold610	+	158267	158395	158267	158342	159592	159664	1.0,1.0	0.48,0.0	0.76	3.99352e-08	1.36132e-05
639	A5SS	Lus10011791.g	chrscaffold610	+	158267	158482	158267	158342	159592	159664	1.0,1.0	0.673,0.508	0.409	4.06114e-06	0.000490298
695	A5SS	Lus10012560.g	chrscaffold6	-	305036	305248	305040	305248	304510	304568	0.044,0.0	0.308,0.176	-0.22	9.52673e-06	0.000876308
760	A5SS	Lus10016172.g	chrscaffold947	-	51786	51926	51793	51926	51645	51690	0.323,0.12	0.0,0.0	0.222	0.00160323	0.0355623
822	A5SS	Lus10028872.g	chrscaffold540	-	650683	651149	650995	651149	650137	650349	0.393,0.433	0.703,0.736	-0.306	0.000158163	0.00778939
826	A5SS	Lus10028800.g	chrscaffold540	+	337011	337162	337011	337149	337681	337821	0.0,0.0	0.408,0.133	-0.27	1.85323e-06	0.000266487
865	A5SS	Lus10007148.g	chrscaffold563	+	157660	157738	157660	157732	157871	157911	0.595,0.752	0.921,1.0	-0.287	3.94727e-07	7.54103e-05
885	A5SS	Lus10033139.g	chrscaffold50	+	71174	71245	71174	71241	71341	71432	1.0,1.0	0.493,0.907	0.3	0.000843656	0.0235425
918	A5SS	Lus10033427.g	chrscaffold488	+	1310743	1310828	1310743	1310823	1311336	1311455	1.0,0.772	0.592,0.26	0.46	0.00161632	0.0356692
965	A5SS	Lus10038099.g	chrscaffold475	-	1542515	1542925	1542573	1542925	1540993	1542033	1.0,0.937	0.786,0.605	0.273	7.32739e-06	0.000766124
1198	A5SS	Lus10020145.g	chrscaffold454	+	264946	265170	264946	265163	266244	267443	0.77,1.0	0.301,0.137	0.666	1.06967e-05	0.000968553
1202	A5SS	Lus10004784.g	chrscaffold450	+	187778	188007	187778	187988	188115	188193	0.147,0.018	0.228,0.338	-0.201	0.00013149	0.00678327
1237	A5SS	Lus10003959.g	chrscaffold437	+	37243	37348	37243	37344	37436	37721	0.44,0.692	0.218,0.266	0.324	0.000790906	0.0227271
1241	A5SS	Lus10012963.g	chrscaffold434	+	308931	309164	308931	309127	309247	309401	0.0,0.0	0.4,0.074	-0.237	0.000351122	0.0132413
1315	A5SS	Lus10032105.g	chrscaffold42	-	919561	919699	919566	919699	919343	919427	0.592,0.479	0.835,0.893	-0.329	2.64522e-06	0.000359275
1320	A5SS	Lus10032078.g	chrscaffold42	+	779311	780112	779311	780110	781064	781158	0.187,0.0	0.67,0.569	-0.526	6.40009e-06	0.000710996
1326	A5SS	Lus10032047.g	chrscaffold42	+	647860	648009	647860	648005	648145	648291	0.085,0.0	0.404,0.369	-0.344	1.7036e-06	0.000251491
1361	A5SS	Lus10032024.g	chrscaffold42	-	587380	587552	587498	587552	586962	587060	1.0,0.141	1.0,1.0	-0.429	0.00118753	0.0297482
1418	A5SS	Lus10028475.g	chrscaffold413	-	833982	834166	834028	834166	833829	833927	0.023,0.0	0.656,0.728	-0.68	3.37564e-11	3.08871e-08
1433	A5SS	Lus10028337.g	chrscaffold413	-	174969	175076	175015	175076	174802	174882	0.696,0.637	0.862,1.0	-0.265	0.00102747	0.0272296
1457	A5SS	Lus10007185.g	chrscaffold383	+	247950	248069	247950	248064	248213	248296	0.384,0.326	0.551,0.684	-0.263	0.00104945	0.0276459
1532	A5SS	Lus10022454.g	chrscaffold38	-	609907	610095	609959	610095	609388	609445	0.426,0.288	0.0,0.0	0.357	0.000100949	0.00553629
1533	A5SS	Lus10022448.g	chrscaffold38	-	582549	582657	582589	582657	582274	582405	1.0,1.0	0.887,0.345	0.384	9.66145e-05	0.00538347
1557	A5SS	Lus10029053.g	chrscaffold376	+	275648	275717	275648	275699	275854	275938	0.853,0.954	0.608,0.493	0.353	6.80579e-06	0.000727526
1560	A5SS	Lus10029044.g	chrscaffold376	-	224414	224615	224433	224615	224039	224334	0.739,0.79	1.0,1.0	-0.236	0.000110456	0.00594516
1579	A5SS	Lus10030797.g	chrscaffold373	-	587703	587875	587720	587875	587224	587409	0.391,0.411	0.0,0.0	0.401	6.53194e-06	0.000714199
1580	A5SS	Lus10001737.g	chrscaffold561	+	35099	35267	35099	35190	35349	35748	0.597,0.664	1.0,1.0	-0.369	2.13153e-05	0.00171558
1598	A5SS	Lus10021701.g	chrscaffold208	-	613544	613689	613577	613689	613379	613459	0.45,1.0	1.0,1.0	-0.275	0.000361534	0.0134301
1757	A5SS	Lus10004631.g	chrscaffold183	-	46484	46629	46528	46629	46184	46394	1.0,0.279	0.0,0.0	0.639	0.000344716	0.0131135
1775	A5SS	Lus10023718.g	chrscaffold505	-	759873	760066	759922	760066	759708	759766	0.0,0.0	1.0,0.601	-0.8	9.66649e-07	0.000166388
1802	A5SS	Lus10024003.g	chrscaffold177	-	897931	898608	898432	898608	897792	897857	1.0,1.0	0.0,1.0	0.5	0.00156049	0.0348704
1905	A5SS	Lus10009642.g	chrscaffold169	+	187546	187655	187546	187647	187799	187836	0.595,0.532	0.237,0.283	0.303	0.000369126	0.0136247
1906	A5SS	Lus10009642.g	chrscaffold169	+	188838	189039	188838	188922	189220	189310	0.318,0.219	0.52,0.593	-0.288	0.000123851	0.00648884
1919	A5SS	Lus10007881.g	chrscaffold1317	-	105927	106149	105968	106149	105509	105833	1.0,1.0	0.44,0.896	0.332	0.00020806	0.00938618
1927	A5SS	Lus10031247.g	chrscaffold977	+	753050	753473	753050	753260	753628	753763	0.982,0.955	0.679,0.761	0.248	8.90585e-10	5.73438e-07
2000	A5SS	Lus10024866.g	chrscaffold473	-	469205	469459	469209	469459	468821	469113	1.0,1.0	1.0,0.493	0.254	0.00125714	0.0309128
2074	A5SS	Lus10007820.g	chrscaffold500	-	151429	151504	151433	151504	151266	151328	0.0,0.0	0.14,0.549	-0.345	7.86382e-05	0.00458767
2088	A5SS	scaffold416.48	chrscaffold416	-	614685	617756	614701	617756	614496	614603	1.0,1.0	0.796,0.265	0.47	2.0384e-05	0.00165597
2123	A5SS	Lus10039553.g	chrscaffold15	+	443707	444041	443707	444011	444138	444268	0.188,0.327	0.561,0.528	-0.287	8.10549e-06	0.000794473
2124	A5SS	Lus10039553.g	chrscaffold15	+	443707	444047	443707	444011	444138	444268	0.174,0.233	0.561,0.419	-0.286	3.08668e-06	0.000409633
2233	A5SS	Lus10035437.g	chrscaffold151	-	973321	973564	973446	973564	973161	973209	0.461,0.206	0.048,0.054	0.283	5.94029e-08	1.82215e-05
2370	A5SS	Lus10012713.g	chrscaffold206	-	218833	218941	218884	218941	218562	218668	0.489,0.598	0.142,0.0	0.472	0.00098168	0.0263779
2392	A5SS	Lus10043363.g	chrscaffold25	-	2542130	2542605	2542267	2542605	2540761	2540893	1.0,1.0	0.417,0.61	0.487	4.68447e-07	8.85212e-05
2453	A5SS	Lus10027652.g	chrscaffold2	+	541576	541697	541576	541653	541791	541926	0.897,1.0	0.626,0.549	0.361	6.07906e-08	1.82215e-05
2482	A5SS	Lus10022248.g	chrscaffold225	-	336047	336296	336166	336296	335211	335410	0.0,0.1	0.45,0.707	-0.528	1.09403e-06	0.000181953
2497	A5SS	Lus10012149.g	chrscaffold1186	-	197982	198083	198011	198083	197392	197488	0.594,0.77	0.946,0.944	-0.263	0.000137514	0.0069699
2533	A5SS	Lus10011784.g	chrscaffold610	-	75788	75870	75810	75870	75554	75716	0.393,0.141	0.635,0.744	-0.422	0.00112306	0.0286848
2567	A5SS	Lus10027952.g	chrscaffold132	-	24352	24475	24356	24475	23683	24262	1.0,0.327	0.0,0.0	0.663	8.1746e-07	0.000145016
2654	A5SS	Lus10023799.g	chrscaffold205	-	655240	658330	658199	658330	649194	649299	0.412,0.556	1.0,0.846	-0.439	0.000146599	0.00732361
2709	A5SS	Lus10012692.g	chrscaffold206	-	105833	106059	105839	106059	105187	105730	0.515,0.724	0.794,0.949	-0.252	0.000817376	0.0230879
2725	A5SS	Lus10018154.g	chrscaffold112	+	481385	481469	481385	481454	481568	481618	0.749,0.441	1.0,1.0	-0.405	2.30445e-07	5.13626e-05
2761	A5SS	Lus10022858.g	chrscaffold8	+	504885	508010	504885	508005	508148	508469	1.0,1.0	0.521,0.617	0.431	1.01774e-05	0.000931229
2811	A5SS	Lus10011144.g	chrscaffold1558	-	282705	282829	282709	282829	281501	281630	0.14,0.061	0.381,0.455	-0.318	0.000172687	0.00822511
2838	A5SS	Lus10016070.g	chrscaffold172	+	523024	523333	523024	523330	524652	525824	1.0,0.831	0.71,0.0	0.56	0.000323736	0.0125628
2895	A5SS	Lus10006145.g	chrscaffold141	-	225750	225859	225767	225859	225545	225659	0.402,0.473	1.0,0.642	-0.383	0.00145009	0.0332582
2947	A5SS	Lus10006828.g	chrscaffold1356	-	9235	9524	9342	9524	9067	9150	1.0,1.0	0.706,0.573	0.361	1.93613e-06	0.000271448
3122	A5SS	Lus10014579.g	chrscaffold107	+	389661	389783	389661	389775	389886	390024	0.854,0.982	0.685,0.689	0.231	6.0782e-08	1.82215e-05
3240	A5SS	Lus10011743.g	chrscaffold568	-	100001	101643	100705	101643	99035	99527	1.0,0.833	0.667,0.512	0.327	8.13438e-06	0.000794473
3268	A5SS	Lus10011024.g	chrscaffold1035	-	171871	172262	171875	172262	171622	171778	0.745,1.0	0.375,0.245	0.562	2.96939e-05	0.00219672
3343	A5SS	Lus10006220.g	chrscaffold1140	+	104350	104672	104350	104569	105086	105531	0.688,0.669	0.834,0.955	-0.216	1.04614e-06	0.000176574
3351	A5SS	Lus10017295.g	chrscaffold117	+	624057	626101	624057	626072	626415	626726	0.0,0.334	0.715,1.0	-0.69	5.96218e-05	0.00364974
3414	A5SS	Lus10042248.g	chrscaffold123	+	1401927	1402130	1401927	1402126	1402442	1402573	0.661,0.847	0.951,1.0	-0.222	0.000731444	0.021663
3481	A5SS	scaffold76.207	chrscaffold76	+	1383560	1383863	1383560	1383778	1384868	1385013	0.298,0.375	0.0,0.15	0.262	0.00121488	0.0301662
3485	A5SS	Lus10024431.g	chrscaffold16	+	892058	892570	892058	892212	892750	892842	0.536,0.569	0.809,0.703	-0.204	0.00162249	0.0357504
3525	A5SS	Lus10020366.g	chrscaffold641	-	570594	570940	570786	570940	570410	570480	1.0,1.0	1.0,0.571	0.215	0.000570584	0.0184599
3532	A5SS	Lus10023787.g	chrscaffold205	+	416107	417563	416107	417154	417638	418026	0.412,0.375	0.857,1.0	-0.535	9.43826e-06	0.000873275
3533	A5SS	Lus10023787.g	chrscaffold205	+	418117	418307	418117	418303	418395	418889	0.451,0.568	0.625,0.84	-0.223	0.00180918	0.0384976
3558	A5SS	Lus10018616.g	chrscaffold1308	+	558095	559379	558095	559337	559550	560185	0.967,1.0	0.589,0.609	0.385	1.12858e-05	0.00101136
3589	A5SS	Lus10034052.g	chrscaffold292	+	818753	818851	818753	818847	818945	819055	1.0,1.0	0.539,0.394	0.533	1.70699e-06	0.000251491
3616	A5SS	Lus10003519.g	chrscaffold144	-	73731	74868	73773	74868	73207	73262	0.539,0.559	0.107,0.281	0.355	0.00155931	0.0348704
3622	A5SS	Lus10028101.g	chrscaffold132	+	966367	966462	966367	966440	966527	967838	0.567,0.466	1.0,1.0	-0.484	3.97827e-06	0.000486894
3708	A5SS	Lus10004286.g	chrscaffold1884	+	83331	83436	83331	83379	83512	83700	0.24,0.388	0.651,0.813	-0.418	8.81409e-05	0.00502616
3711	A5SS	Lus10005022.g	chrscaffold637	-	193609	193854	193613	193854	193440	193522	1.0,1.0	0.0,0.722	0.639	9.2346e-06	0.000869918
3752	A5SS	Lus10011232.g	chrscaffold1376	-	299625	299758	299658	299758	299382	299557	1.0,1.0	0.406,0.831	0.381	2.17838e-05	0.00174521
3758	A5SS	Lus10006650.g	chrscaffold345	+	128871	129125	128871	129064	129233	129326	1.0,1.0	0.554,0.865	0.29	0.00031538	0.0123488
3804	A5SS	Lus10006416.g	chrscaffold743	-	18223	18304	18256	18304	17127	17642	0.856,0.329	1.0,1.0	-0.407	4.71376e-05	0.00304642
3887	A5SS	Lus10032880.g	chrscaffold127	+	1387680	1387952	1387680	1387799	1388054	1388129	0.619,0.455	0.0,0.0	0.537	3.32923e-12	4.82322e-09
3899	A5SS	Lus10038994.g	chrscaffold34	+	1178833	1179253	1178833	1179245	1179403	1179544	0.543,0.843	0.95,1.0	-0.282	0.00169318	0.0367032
3909	A5SS	Lus10001270.g	chrscaffold2151	+	2022	2102	2022	2093	2195	2271	0.0,0.056	0.342,0.295	-0.29	1.80676e-05	0.00150289
3921	A5SS	scaffold310.210	chrscaffold310	+	1408268	1410569	1408268	1410409	1410709	1411349	0.294,0.28	0.0,0.059	0.258	7.11288e-05	0.00423485
4056	A5SS	Lus10009980.g	chrscaffold1630	-	88073	88257	88083	88257	87937	87986	0.766,1.0	0.0,0.319	0.724	1.67501e-05	0.00142049
4084	A5SS	Lus10006068.g	chrscaffold821	-	117245	117327	117259	117327	117120	117149	0.314,0.0	0.846,0.354	-0.443	0.000390213	0.0141625
4153	A5SS	Lus10033086.g	chrscaffold306	+	923353	923546	923353	923532	923687	923768	0.82,1.0	0.704,0.544	0.286	0.000729453	0.0216409
4176	A5SS	Lus10017736.g	chrscaffold212	-	151219	151412	151233	151412	150996	151077	0.722,0.91	0.585,0.526	0.261	0.000355422	0.0133133
4228	A5SS	scaffold216.87	chrscaffold216	+	613063	613172	613063	613168	613267	613421	0.0,0.556	0.0,0.0	0.278	0.00223916	0.0442253
4235	A5SS	Lus10002700.g	chrscaffold530	+	38625	38766	38625	38742	38851	38915	0.0,0.0	0.37,0.197	-0.283	3.74553e-05	0.0026578
4238	A5SS	scaffold272.317	chrscaffold272	+	1946330	1946444	1946330	1946364	1946524	1946613	1.0,1.0	0.915,0.677	0.204	4.70156e-05	0.00304642
4342	A5SS	Lus10021090.g	chrscaffold155	+	479720	479967	479720	479963	480051	480269	0.493,1.0	0.493,0.0	0.5	0.000394475	0.0142577
4345	A5SS	scaffold14.22	chrscaffold14	+	379811	379880	379811	379862	379957	380031	0.915,0.899	0.679,0.522	0.306	0.000996051	0.0265588
4400	A5SS	Lus10007442.g	chrscaffold721	-	103406	103745	103457	103745	103045	103150	1.0,1.0	1.0,0.566	0.217	0.000992999	0.0265181
4443	A5SS	Lus10013425.g	chrscaffold230	+	140569	140644	140569	140637	140743	141156	0.489,0.276	0.92,1.0	-0.577	8.94218e-06	0.000858894
4444	A5SS	Lus10013425.g	chrscaffold230	+	140569	140668	140569	140637	140743	141156	0.554,0.498	0.713,1.0	-0.331	0.00170132	0.0368337
4445	A5SS	Lus10013425.g	chrscaffold230	+	140569	140668	140569	140644	140743	141156	0.633,0.721	0.135,0.301	0.459	0.000779692	0.022442
4472	A5SS	Lus10025487.g	chrscaffold145	+	10376	10464	10376	10432	11460	11553	0.0,0.0	0.215,0.553	-0.384	0.000228259	0.00994236
4478	A5SS	Lus10013184.g	chrscaffold359	-	476566	476766	476656	476766	476311	476463	1.0,1.0	0.719,0.782	0.25	3.94754e-06	0.000486894
4480	A5SS	Lus10013184.g	chrscaffold359	-	476598	476771	476656	476771	476311	476463	1.0,1.0	0.067,0.419	0.757	2.7882e-08	1.04347e-05
4492	A5SS	Lus10024192.g	chrscaffold165	-	122642	122723	122652	122723	122299	122553	1.0,1.0	0.818,0.681	0.25	1.44561e-05	0.00125034
4574	A5SS	scaffold654.7	chrscaffold654	-	91783	92001	91789	92001	91285	91699	0.474,0.332	0.655,0.639	-0.244	0.000528742	0.0173111
4612	A5SS	Lus10001612.g	chrscaffold1025	+	39965	40675	39965	40062	40892	40934	1.0,1.0	0.733,0.826	0.221	0.000171693	0.00820022
4655	A5SS	Lus10043102.g	chrscaffold25	+	1177874	1178017	1177874	1178003	1178110	1178311	0.0,0.234	0.478,1.0	-0.622	4.06079e-05	0.0027685
4657	A5SS	Lus10034514.g	chrscaffold9	+	220598	220982	220598	220904	221077	221173	1.0,1.0	0.304,0.0	0.848	1.85476e-06	0.000266487
4735	A5SS	Lus10003760.g	chrscaffold566	+	12524	12720	12524	12715	12799	12852	1.0,1.0	0.608,0.525	0.433	3.91857e-06	0.000486894
4736	A5SS	Lus10043481.g	chrscaffold25	-	3065565	3066248	3065570	3066248	3065363	3065466	0.121,0.0	0.886,0.392	-0.579	4.4897e-05	0.00298531
4745	A5SS	Lus10036010.g	chrscaffold76	-	689806	690314	689978	690314	688499	688766	0.818,0.583	0.929,1.0	-0.264	0.000423594	0.0148472
4759	A5SS	Lus10018434.g	chrscaffold251	-	421391	421534	421405	421534	421268	421316	0.439,0.0	0.0,0.0	0.22	0.00135021	0.0321994
4796	A5SS	Lus10022270.g	chrscaffold225	+	456677	456860	456677	456780	457330	457541	0.0,0.0	0.271,0.619	-0.445	3.8911e-06	0.000486894
4816	A5SS	Lus10005904.g	chrscaffold26	-	14358	14467	14362	14467	14071	14267	0.0,0.0	0.553,0.245	-0.399	3.99467e-06	0.000486894
4940	A5SS	Lus10041548.g	chrscaffold272	+	643682	643760	643682	643724	643870	644584	0.0,0.032	0.18,1.0	-0.574	0.000945175	0.0255153
5004	A5SS	Lus10032646.g	chrscaffold140	-	1189362	1189511	1189480	1189511	1188362	1189175	1.0,1.0	0.655,0.462	0.442	1.45179e-07	3.65787e-05
5187	A5SS	Lus10038644.g	chrscaffold37	-	1025527	1025637	1025555	1025637	1025237	1025360	0.702,0.935	0.095,0.0	0.771	8.48436e-10	5.6731e-07
5239	A5SS	Lus10014409.g	chrscaffold176	+	324214	324339	324214	324336	324427	324556	1.0,1.0	0.0,0.578	0.711	1.73327e-07	4.1278e-05
5278	A5SS	Lus10032292.g	chrscaffold291	+	561950	563717	561950	562145	564092	564481	0.967,0.6	0.976,1.0	-0.205	0.000237908	0.0102124
5382	A5SS	Lus10000634.g	chrscaffold2992	-	29781	29925	29785	29925	29418	29515	0.223,0.226	0.764,0.661	-0.488	3.94379e-05	0.00270999
5402	A5SS	scaffold148.2	chrscaffold148	+	22119	22331	22119	22164	22451	22526	0.603,0.531	0.234,0.332	0.284	8.08709e-12	1.00424e-08
5425	A5SS	Lus10033386.g	chrscaffold488	-	1070281	1070459	1070379	1070459	1069734	1069997	0.118,0.0	0.291,0.547	-0.36	0.000534748	0.017442
5427	A5SS	Lus10033386.g	chrscaffold488	-	1070357	1070520	1070379	1070520	1069734	1069997	0.0,0.0	0.245,0.466	-0.356	9.30714e-06	0.000869918
5441	A5SS	Lus10040651.g	chrscaffold156	+	875424	875501	875424	875478	875922	876263	0.105,0.049	0.627,0.267	-0.37	2.03701e-05	0.00165597
5525	A5SS	Lus10033980.g	chrscaffold292	+	329436	329673	329436	329637	329745	330005	1.0,0.829	0.118,0.446	0.632	5.22463e-05	0.00330291
5543	A5SS	Lus10041503.g	chrscaffold272	-	417885	418110	417921	418110	417653	417773	1.0,1.0	0.639,0.573	0.394	2.55121e-05	0.00197124
5568	A5SS	Lus10006871.g	chrscaffold1356	+	187898	188125	187898	188036	188381	188449	1.0,0.916	0.758,0.723	0.218	0.00213497	0.0428052
5612	A5SS	Lus10026065.g	chrscaffold319	+	540489	540559	540489	540556	540636	540700	0.37,0.0	0.898,1.0	-0.764	6.58013e-06	0.000714972
5616	A5SS	Lus10040614.g	chrscaffold156	+	705017	705157	705017	705143	705311	705518	0.234,0.0	0.478,0.478	-0.361	0.00112363	0.0286848
5621	A5SS	Lus10026160.g	chrscaffold319	+	950108	950337	950108	950320	950722	950787	0.339,0.499	0.036,0.172	0.315	0.000323009	0.0125627
5626	A5SS	Lus10038165.g	chrscaffold28	-	115341	115576	115350	115576	114552	114699	0.0,0.0	0.44,0.168	-0.304	2.6738e-05	0.00203877
5637	A5SS	Lus10002652.g	chrscaffold1086	+	50281	50429	50281	50389	50801	51046	0.392,0.594	0.804,0.825	-0.322	0.000327881	0.0126954
5642	A5SS	Lus10041704.g	chrscaffold272	+	1361115	1361474	1361115	1361231	1361950	1361993	0.667,0.647	0.941,1.0	-0.313	0.000598354	0.019052
5734	A5SS	Lus10006356.g	chrscaffold1603	+	8827	9119	8827	9109	9262	9536	0.905,0.887	0.396,0.503	0.447	0	0
5735	A5SS	Lus10006356.g	chrscaffold1603	+	8827	9133	8827	9109	9262	9536	0.962,0.951	0.674,0.735	0.252	0	0
5738	A5SS	Lus10038921.g	chrscaffold34	-	847775	847849	847778	847849	847607	847700	0.265,0.047	0.746,0.462	-0.448	0.00233759	0.0456618
5772	A5SS	Lus10022181.g	chrscaffold342	+	760513	760720	760513	760717	760814	760948	0.424,0.227	0.797,1.0	-0.573	0.000142066	0.00715888
5775	A5SS	Lus10016662.g	chrscaffold915	+	527565	527716	527565	527616	528077	528308	0.843,1.0	0.465,0.722	0.328	0.000410494	0.0146239
5777	A5SS	Lus10016094.g	chrscaffold344	-	33391	33468	33396	33468	32932	33117	0.301,0.269	0.13,0.0	0.22	0.000940774	0.0254756
5779	A5SS	Lus10016094.g	chrscaffold344	-	34173	34220	34178	34220	34002	34100	1.0,1.0	0.708,0.492	0.4	1.38805e-06	0.000209927
5833	A5SS	Lus10040200.g	chrscaffold86	+	709928	710163	709928	709995	710248	710341	0.111,0.0	0.182,0.375	-0.223	0.000726532	0.021628
5994	A5SS	Lus10031136.g	chrscaffold977	+	171720	171780	171720	171775	171949	172088	0.492,0.392	0.0,0.0	0.442	0.000605134	0.0191626
6053	A5SS	Lus10010728.g	chrscaffold94	-	235192	235372	235291	235372	234899	234995	0.419,0.0	1.0,1.0	-0.79	3.07235e-08	1.11277e-05
6070	A5SS	Lus10011965.g	chrscaffold931	-	2666	2824	2763	2824	1977	2245	1.0,1.0	1.0,0.548	0.226	0.000203156	0.00923316
6303	A5SS	scaffold883.47	chrscaffold883	+	231782	232037	231782	231951	232128	232328	0.0,0.613	1.0,0.884	-0.635	0.000213263	0.00953103
6320	A5SS	Lus10000544.g	chrscaffold875	-	6062	6283	6091	6283	5885	5933	0.0,0.0	1.0,1.0	-1	2.19364e-08	8.47475e-06
6360	A5SS	Lus10015102.g	chrscaffold866	+	44701	44808	44701	44750	44972	45034	1.0,1.0	0.265,0.0	0.867	5.14474e-06	0.000596275
6380	A5SS	Lus10031569.g	chrscaffold863	+	912199	912494	912199	912286	912596	912763	1.0,1.0	0.077,1.0	0.462	0.00181523	0.0385793
6392	A5SS	Lus10031498.g	chrscaffold863	+	578660	579026	578660	578908	579122	580834	0.506,0.605	1.0,0.796	-0.343	0.000236643	0.0101832
6497	A5SS	Lus10007292.g	chrscaffold859	+	104825	105188	104825	105183	105272	105419	0.335,0.237	0.0,0.0	0.286	3.77372e-05	0.00266692
6608	A5SS	Lus10016608.g	chrscaffold915	+	207251	207555	207251	207528	207658	207895	0.509,1.0	1.0,1.0	-0.246	0.000214163	0.00954672
6617	A5SS	Lus10002833.g	chrscaffold810	+	112950	113421	112950	113121	113513	113647	0.0,0.0	1.0,0.286	-0.643	0.000419057	0.0147476
6633	A5SS	Lus10004049.g	chrscaffold808	+	78364	78415	78364	78402	78551	78642	0.617,0.479	0.0,0.187	0.455	0.00221386	0.0438359
6688	A5SS	Lus10001072.g	chrscaffold791	-	11707	11876	11815	11876	11484	11602	0.351,0.279	0.0,0.162	0.234	0.001446	0.0332582
6700	A5SS	Lus10031818.g	chrscaffold783	+	835961	836394	835961	836171	836549	836842	1.0,0.961	0.573,0.611	0.388	0	0
6754	A5SS	Lus10007094.g	chrscaffold772	-	190525	190636	190604	190636	190121	190202	0.343,0.179	0.0,0.0	0.261	0.000147465	0.00734576
6839	A5SS	Lus10003290.g	chrscaffold762	-	36221	36297	36273	36297	36051	36100	1.0,1.0	0.842,0.735	0.212	7.55084e-06	0.000774873
6843	A5SS	scaffold76.51	chrscaffold76	-	679898	681597	681469	681597	679528	679691	0.676,0.556	1.0,1.0	-0.384	7.42509e-07	0.000134341
6872	A5SS	Lus10036138.g	chrscaffold76	+	1433531	1433699	1433531	1433679	1433799	1434206	0.0,0.0	0.435,0.0	-0.217	0.000180231	0.00850859
6935	A5SS	Lus10035886.g	chrscaffold76	+	133991	134314	133991	134166	134489	134628	0.429,0.556	1.0,1.0	-0.507	1.12397e-06	0.000182619
6946	A5SS	Lus10035864.g	chrscaffold76	+	28138	28506	28138	28476	28997	29780	1.0,0.588	1.0,1.0	-0.206	0.00058214	0.0187309
7087	A5SS	Lus10001209.g	chrscaffold728	-	53379	53692	53487	53692	53143	53294	0.349,0.367	0.088,0.104	0.262	0.00113674	0.0288921
7108	A5SS	Lus10010061.g	chrscaffold722	-	15409	15632	15414	15632	14801	15331	0.326,0.659	1.0,1.0	-0.507	0.000651291	0.0201114
7111	A5SS	Lus10010061.g	chrscaffold722	-	15414	15632	15418	15632	14801	15331	1.0,1.0	0.0,0.0	1	2.77857e-09	1.50955e-06
7172	A5SS	Lus10033711.g	chrscaffold701	+	1235920	1236280	1235920	1236009	1236421	1236636	0.429,0.6	0.0,0.0	0.514	1.26221e-06	0.000195925
7199	A5SS	Lus10033503.g	chrscaffold701	-	281050	281217	281071	281217	280573	280935	1.0,1.0	0.0,0.568	0.716	1.826e-06	0.000266487
7204	A5SS	Lus10033496.g	chrscaffold701	+	253531	253716	253531	253663	253795	253870	0.0,0.0	0.319,0.095	-0.207	1.92038e-08	7.58767e-06
7231	A5SS	Lus10006816.g	chrscaffold689	-	201092	201342	201243	201342	200894	200970	1.0,1.0	0.538,1.0	0.231	0.000539289	0.0175572
7320	A5SS	Lus10042902.g	chrscaffold67	-	2682970	2683051	2682995	2683051	2682756	2682822	1.0,1.0	0.222,0.391	0.694	6.57888e-08	1.90623e-05
7322	A5SS	Lus10042902.g	chrscaffold67	-	2682982	2683051	2682995	2683051	2682756	2682822	1.0,1.0	0.38,0.187	0.717	2.82101e-08	1.04347e-05
7413	A5SS	Lus10034874.g	chrscaffold66	-	1262257	1262315	1262259	1262315	1262017	1262104	1.0,1.0	0.844,0.747	0.205	0.00116956	0.0295964
7518	A5SS	Lus10003403.g	chrscaffold644	-	9546	9899	9552	9899	9392	9446	0.59,1.0	1.0,1.0	-0.205	0.00141797	0.0328773
7520	A5SS	Lus10040366.g	chrscaffold86	+	1547292	1547630	1547292	1547461	1547728	1547821	0.5,0.913	0.0,0.0	0.707	9.55529e-10	5.93281e-07
7563	A5SS	Lus10020245.g	chrscaffold641	-	50773	51158	50862	51158	50122	50702	0.909,0.5	1.0,0.956	-0.273	0.000283075	0.0116342
7621	A5SS	Lus10010033.g	chrscaffold621	-	9976	10120	9999	10120	9798	9882	0.0,0.0	0.131,0.336	-0.234	3.96507e-05	0.00271389
7691	A5SS	Lus10026572.g	chrscaffold617	-	462555	462656	462574	462656	462057	462117	0.737,0.727	0.949,0.964	-0.224	0.00031535	0.0123488
7749	A5SS	Lus10008435.g	chrscaffold61	-	187188	187271	187200	187271	186924	187095	0.078,0.0	0.316,0.27	-0.254	0.00209861	0.0423744
7785	A5SS	Lus10025907.g	chrscaffold605	+	903956	904100	903956	904041	904347	904406	0.061,0.0	0.296,0.179	-0.207	0.000313212	0.0123474
7816	A5SS	Lus10025800.g	chrscaffold605	+	448595	449002	448595	448868	449214	449377	0.208,0.612	0.033,0.039	0.374	0.000825466	0.0231837
7875	A5SS	Lus10009205.g	chrscaffold60	+	160445	160763	160445	160498	160874	161493	0.793,0.311	1.0,1.0	-0.448	7.33825e-08	2.02501e-05
7888	A5SS	Lus10012565.g	chrscaffold6	+	326378	326581	326378	326450	327066	327450	0.415,0.0	0.914,0.871	-0.685	5.71459e-06	0.000649335
7889	A5SS	Lus10012565.g	chrscaffold6	+	326378	326671	326378	326450	327066	327450	0.0,0.0	0.333,0.143	-0.238	0.00175846	0.0376421
7895	A5SS	Lus10012558.g	chrscaffold6	-	299233	300311	300122	300311	298612	298965	0.852,0.333	1.0,1.0	-0.407	3.69075e-05	0.00262966
7903	A5SS	Lus10020887.g	chrscaffold711	+	435255	435764	435255	435655	435921	436279	1.0,0.743	0.088,0.536	0.559	5.40256e-05	0.00340302
7982	A5SS	Lus10022585.g	chrscaffold59	-	47437	47779	47446	47779	47225	47352	0.0,0.386	1.0,1.0	-0.807	6.65238e-09	3.03366e-06
8042	A5SS	Lus10014663.g	chrscaffold584	+	72469	72574	72469	72553	72671	72761	0.568,1.0	1.0,1.0	-0.216	0.000612333	0.0193553
8045	A5SS	Lus10014654.g	chrscaffold584	-	1605	1703	1625	1703	1379	1527	0.0,0.0	0.815,0.54	-0.677	5.32616e-08	1.74708e-05
8079	A5SS	Lus10002091.g	chrscaffold575	+	41537	41654	41537	41610	41773	42124	0.436,1.0	1.0,1.0	-0.282	0.000637292	0.0198259
8169	A5SS	Lus10036428.g	chrscaffold57	-	607161	607299	607165	607299	606876	607044	0.654,0.588	0.845,0.82	-0.212	0.000311466	0.0123217
8187	A5SS	Lus10012585.g	chrscaffold6	-	400470	400582	400491	400582	400152	400342	0.0,0.0	1.0,0.637	-0.819	1.35142e-08	5.59392e-06
8241	A5SS	scaffold55.34	chrscaffold55	-	1002976	1003240	1002980	1003240	1001952	1002745	0.532,0.262	0.14,0.0	0.327	0.00227818	0.0447925
8251	A5SS	Lus10029508.g	chrscaffold55	+	498345	498582	498345	498550	498664	498791	0.622,0.887	1.0,1.0	-0.246	0.000164643	0.00797302
8262	A5SS	Lus10015548.g	chrscaffold860	-	511889	512330	511897	512330	511479	511790	0.404,0.0	0.0,0.0	0.202	0.00139466	0.0325951
8367	A5SS	Lus10006255.g	chrscaffold535	-	51731	51903	51772	51903	51252	51377	0.876,1.0	0.691,0.523	0.331	0.000211114	0.00948375
8409	A5SS	Lus10008027.g	chrscaffold517	-	318251	318395	318321	318395	317628	318181	0.089,0.0	0.531,1.0	-0.721	4.58945e-05	0.00302226
8480	A5SS	Lus10003488.g	chrscaffold508	+	85265	85367	85265	85336	86844	88435	0.0,0.0	0.142,0.554	-0.348	0.000772508	0.0223834
8511	A5SS	Lus10020932.g	chrscaffold711	+	686617	687080	686617	687040	687195	688294	0.512,0.518	0.077,0.165	0.394	1.49081e-06	0.000223428
8516	A5SS	Lus10023612.g	chrscaffold505	-	153427	153572	153500	153572	152977	153097	0.439,1.0	1.0,1.0	-0.28	0.00192781	0.0400417
8547	A5SS	Lus10002222.g	chrscaffold499	+	63091	63479	63091	63350	63671	63764	0.76,0.716	1.0,1.0	-0.262	3.60028e-05	0.00257576
8581	A5SS	Lus10033427.g	chrscaffold488	+	1310336	1310469	1310336	1310431	1310553	1310659	0.137,0.031	0.443,0.262	-0.269	0.00175473	0.0376152
8604	A5SS	Lus10033368.g	chrscaffold488	-	965486	965565	965499	965565	965200	965372	0.086,0.046	0.303,0.302	-0.236	0.000388039	0.0141427
8740	A5SS	Lus10038039.g	chrscaffold475	-	977237	977421	977247	977421	977102	977151	0.678,0.868	1.0,1.0	-0.227	0.000161501	0.00788679
8811	A5SS	scaffold67.138	chrscaffold67	-	2687107	2687542	2687304	2687542	2686332	2686826	0.048,0.444	0.0,0.0	0.246	0.000584159	0.0187373
8873	A5SS	scaffold472.73	chrscaffold472	-	903601	904048	903998	904048	903174	903392	0.4,1.0	1.0,1.0	-0.3	0.000682814	0.0208624
8899	A5SS	Lus10027289.g	chrscaffold472	+	644548	644968	644548	644960	645119	645260	0.352,0.81	0.965,0.884	-0.344	0.000259842	0.0109115
8953	A5SS	Lus10015215.g	chrscaffold866	+	563285	563407	563285	563322	563564	563654	1.0,1.0	0.864,0.443	0.347	0.00023354	0.0100997
9100	A5SS	scaffold462.96	chrscaffold462	-	1459861	1460257	1460176	1460257	1459312	1459444	0.886,0.25	1.0,1.0	-0.432	6.87962e-05	0.00411004
9259	A5SS	Lus10025451.g	chrscaffold46	+	725077	725508	725077	725382	734231	734390	1.0,1.0	0.178,0.351	0.736	7.8354e-09	3.40546e-06
9260	A5SS	Lus10025451.g	chrscaffold46	+	725238	725518	725238	725382	734231	734390	1.0,1.0	0.0,0.511	0.744	6.80546e-09	3.03366e-06
9266	A5SS	Lus10025451.g	chrscaffold46	+	733643	734068	733643	734058	734231	734390	0.0,0.484	0.484,1.0	-0.5	0.00197555	0.0405968
9296	A5SS	Lus10020208.g	chrscaffold454	-	621507	621770	621639	621770	621282	621382	0.0,0.0	0.586,0.0	-0.293	0.00122667	0.0303353
9299	A5SS	Lus10020201.g	chrscaffold454	+	583666	583775	583666	583770	584000	584091	0.162,0.244	0.0,0.0	0.203	0.000329221	0.0127147
9364	A5SS	Lus10024525.g	chrscaffold45	-	118897	119093	118913	119093	118070	118330	1.0,1.0	0.751,0.423	0.413	3.93917e-06	0.000486894
9431	A5SS	Lus10003971.g	chrscaffold437	+	80975	81112	80975	81054	81845	82174	0.888,1.0	0.59,0.728	0.285	0.000417218	0.0147476
9510	A5SS	Lus10035220.g	chrscaffold43	-	1137735	1137878	1137776	1137878	1137499	1137610	1.0,1.0	0.904,0.567	0.264	0.000158963	0.0078067
9588	A5SS	Lus10004825.g	chrscaffold426	+	116357	116568	116357	116522	116651	116889	1.0,0.793	0.234,0.0	0.78	2.34253e-06	0.000325799
9946	A5SS	scaffold380.21	chrscaffold380	+	606264	606500	606264	606495	607478	608127	0.084,0.257	0.471,0.434	-0.282	0.000571265	0.0184599
9990	A5SS	Lus10022461.g	chrscaffold38	-	637986	638123	638024	638123	637400	637506	0.0,0.0	0.473,0.0	-0.236	0.000515964	0.0170858
10071	A5SS	Lus10019219.g	chrscaffold377	+	35302	35676	35302	35558	35747	35817	0.844,0.936	0.741,0.418	0.31	0.00150121	0.0340713
10106	A5SS	Lus10029053.g	chrscaffold376	+	275648	275710	275648	275699	275854	275938	0.736,0.949	0.519,0.388	0.389	3.91976e-05	0.00270417
10197	A5SS	Lus10011940.g	chrscaffold39	-	289297	289650	289555	289650	288418	288488	0.0,0.2	1.0,1.0	-0.9	5.42564e-09	2.77426e-06
10207	A5SS	Lus10013201.g	chrscaffold372	-	54199	54555	54455	54555	53889	54079	0.722,0.846	1.0,1.0	-0.216	0.000115873	0.00617928
10228	A5SS	Lus10021701.g	chrscaffold208	-	614324	614488	614330	614488	614201	614243	1.0,1.0	0.0,1.0	0.5	0.000299844	0.0120131
10270	A5SS	Lus10004746.g	chrscaffold2057	-	136130	136343	136286	136343	135927	136049	0.241,0.429	0.6,1.0	-0.465	4.97205e-05	0.00317634
10324	A5SS	Lus10034963.g	chrscaffold29	+	941626	941756	941626	941740	941845	941941	0.131,0.475	0.791,0.778	-0.481	0.000364445	0.0134806
10361	A5SS	Lus10015812.g	chrscaffold430	+	517916	518415	517916	518398	518520	518607	0.079,0.402	0.0,0.0	0.241	6.91686e-06	0.000733229
10450	A5SS	Lus10037760.g	chrscaffold196	-	1429166	1430684	1430383	1430684	1427691	1428930	0.5,1.0	0.5,0.02	0.49	9.04535e-06	0.00086403
10547	A5SS	Lus10030090.g	chrscaffold19	-	550032	550422	550307	550422	549830	549960	0.385,0.0	1.0,1.0	-0.807	5.6178e-08	1.80862e-05
10580	A5SS	Lus10001567.g	chrscaffold3460	-	47281	47423	47301	47423	47096	47204	1.0,0.595	1.0,1.0	-0.203	0.000662972	0.0204357
10605	A5SS	Lus10037835.g	chrscaffold196	+	1891223	1891559	1891223	1891395	1891668	1891755	1.0,1.0	0.455,0.5	0.522	4.10075e-06	0.000491666
10665	A5SS	Lus10001392.g	chrscaffold1851	+	37904	37977	37904	37971	38243	38593	0.278,0.0	0.49,1.0	-0.606	0.000461402	0.0157593
10672	A5SS	Lus10031858.g	chrscaffold783	+	1064869	1065304	1064869	1064928	1065579	1065647	0.6,1.0	0.25,0.067	0.642	0.000293207	0.0118544
10673	A5SS	Lus10031858.g	chrscaffold783	+	1065007	1065334	1065007	1065304	1065579	1065647	0.0,0.0	0.593,0.806	-0.7	3.18094e-07	6.56754e-05
10849	A5SS	Lus10006715.g	chrscaffold2932	-	242703	243196	243058	243196	240896	241037	1.0,1.0	0.375,1.0	0.312	0.000228757	0.00994236
10858	A5SS	Lus10016045.g	chrscaffold172	-	395881	395982	395902	395982	395650	395702	0.232,0.441	0.096,0.095	0.241	0.00221007	0.0438108
10891	A5SS	Lus10015980.g	chrscaffold172	+	56828	57326	56828	57295	57402	57470	1.0,1.0	0.293,0.869	0.419	5.62217e-05	0.00349076
10892	A5SS	Lus10015980.g	chrscaffold172	+	57094	57330	57094	57295	57402	57470	1.0,1.0	0.378,0.879	0.371	5.52146e-05	0.0034529
10897	A5SS	Lus10039864.g	chrscaffold15	+	1969054	1969285	1969054	1969209	1970090	1970480	1.0,1.0	0.691,0.0	0.655	0.000626809	0.0196698
11005	A5SS	Lus10024261.g	chrscaffold165	-	883528	883745	883657	883745	883311	883442	1.0,1.0	0.541,1.0	0.23	0.00185248	0.0390408
11291	A5SS	Lus10039340.g	chrscaffold33	+	666356	666643	666356	666602	666740	666889	0.0,0.0	1.0,1.0	-1	1.86798e-09	1.04758e-06
11348	A5SS	Lus10024509.g	chrscaffold159	-	804792	805003	804911	805003	804283	804450	0.237,0.357	0.607,0.586	-0.3	2.45764e-05	0.0019246
[truncated: 2,073 more rows]

## Sheet: NY-17-DS
ID	Type	GeneID	chr	strand	postion						IncLevel(CK)	IncLevel(DS)	IncLevelDifference	PValue	FDR
[truncated: 3,594 more rows]

[truncated: 3 more sheets: NY-17-RD, Z141-RW, NY-17-RW]
