# Supplementary material for: The pattern of alternative splicing and DNA methylation alteration and their interaction in linseed (Linum usitatissimum L.) response to repeated drought stresses
Source: Biol Res. 2023 Mar 16;56:12. doi: 10.1186/s40659-023-00424-7 (PMC10018860; doi:10.1186/s40659-023-00424-7)
Supplement: Supplementary file 4 — Additional file 4: Table S4. The GO terms of DSGs in Z141 and NY-17. [file 40659_2023_424_MOESM4_ESM.xlsx]

## Sheet: Z141-DS
Supplementary Table S4 The GO terms of DAGs in Z141 and NY-17
ID	Description	GeneRatio	BgRatio	pvalue	p.adjust	qvalue	geneID	Count
GO:0006396	RNA processing	114/1460	931/22980	8.91937e-12	2.16652e-08	1.84866e-08	Lus10000257.g/Lus10000826.g/Lus10000953.g/Lus10001173.g/Lus10001332.g/Lus10001388.g/Lus10001473.g/Lus10001747.g/Lus10001926.g/Lus10001949.g/Lus10002091.g/Lus10003486.g/Lus10003684.g/Lus10004250.g/Lus10005059.g/Lus10005168.g/Lus10005169.g/Lus10005233.g/Lus10005489.g/Lus10005490.g/Lus10005696.g/Lus10006382.g/Lus10007436.g/Lus10007442.g/Lus10007657.g/Lus10007881.g/Lus10007938.g/Lus10008676.g/Lus1000…	114
GO:0006397	mRNA processing	54/1460	344/22980	6.62901e-10	6.14827e-07	5.24623e-07	Lus10000826.g/Lus10001473.g/Lus10001926.g/Lus10001949.g/Lus10003684.g/Lus10005059.g/Lus10005233.g/Lus10005490.g/Lus10007436.g/Lus10009118.g/Lus10009389.g/Lus10013003.g/Lus10013108.g/Lus10013636.g/Lus10014931.g/Lus10016372.g/Lus10016651.g/Lus10017923.g/Lus10018475.g/Lus10018871.g/Lus10020096.g/Lus10021359.g/Lus10022874.g/Lus10023129.g/Lus10024952.g/Lus10025075.g/Lus10025377.g/Lus10025701.g/Lus1002…	54
GO:0016071	mRNA metabolic process	66/1460	466/22980	7.59358e-10	6.14827e-07	5.24623e-07	Lus10000826.g/Lus10001173.g/Lus10001332.g/Lus10001473.g/Lus10001747.g/Lus10001926.g/Lus10001949.g/Lus10003684.g/Lus10005059.g/Lus10005233.g/Lus10005490.g/Lus10006382.g/Lus10007436.g/Lus10008124.g/Lus10009118.g/Lus10009389.g/Lus10009708.g/Lus10013003.g/Lus10013108.g/Lus10013636.g/Lus10014931.g/Lus10016372.g/Lus10016651.g/Lus10016980.g/Lus10017007.g/Lus10017923.g/Lus10018475.g/Lus10018871.g/Lus1002…	66
GO:0006259	DNA metabolic process	82/1460	660/22980	4.19119e-09	2.5451e-06	2.1717e-06	Lus10000294.g/Lus10000437.g/Lus10000483.g/Lus10001212.g/Lus10001240.g/Lus10003470.g/Lus10003543.g/Lus10004503.g/Lus10005904.g/Lus10007365.g/Lus10007401.g/Lus10007427.g/Lus10007866.g/Lus10008553.g/Lus10008940.g/Lus10010265.g/Lus10010375.g/Lus10011024.g/Lus10011232.g/Lus10013697.g/Lus10014462.g/Lus10015068.g/Lus10015220.g/Lus10015589.g/Lus10015592.g/Lus10016527.g/Lus10016600.g/Lus10016880.g/Lus1001…	82
GO:0015074	DNA integration	14/1460	46/22980	5.73343e-07	0.00027853	0.000237666	Lus10000483.g/Lus10005904.g/Lus10007401.g/Lus10008553.g/Lus10010265.g/Lus10010375.g/Lus10015068.g/Lus10023777.g/Lus10033865.g/Lus10042188.g/scaffold102.17/scaffold215.7/scaffold314.6/scaffold883.47	14
GO:0006996	organelle organization	140/1460	1475/22980	9.30525e-07	0.000376708	0.000321439	Lus10000565.g/Lus10001240.g/Lus10001795.g/Lus10003470.g/Lus10004503.g/Lus10004514.g/Lus10004721.g/Lus10004822.g/Lus10004916.g/Lus10005904.g/Lus10006266.g/Lus10006527.g/Lus10007365.g/Lus10007401.g/Lus10007427.g/Lus10007462.g/Lus10008071.g/Lus10008520.g/Lus10008553.g/Lus10008940.g/Lus10009233.g/Lus10009814.g/Lus10010265.g/Lus10010282.g/Lus10010375.g/Lus10011011.g/Lus10011024.g/Lus10011235.g/Lus1001…	140
GO:0046488	phosphatidylinositol metabolic process	24/1460	134/22980	3.59417e-06	0.00108994	0.000930032	Lus10001270.g/Lus10001377.g/Lus10003912.g/Lus10005164.g/Lus10006739.g/Lus10006904.g/Lus10007817.g/Lus10009915.g/Lus10013184.g/Lus10014561.g/Lus10025722.g/Lus10027073.g/Lus10028697.g/Lus10028884.g/Lus10030885.g/Lus10032921.g/Lus10033296.g/Lus10033869.g/Lus10037677.g/Lus10038186.g/Lus10039444.g/Lus10039473.g/Lus10039913.g/Lus10041607.g	24
GO:0033554	cellular response to stress	70/1460	630/22980	3.69911e-06	0.00108994	0.000930032	Lus10000437.g/Lus10001212.g/Lus10003101.g/Lus10003470.g/Lus10003543.g/Lus10004503.g/Lus10006370.g/Lus10007064.g/Lus10007365.g/Lus10007866.g/Lus10011024.g/Lus10013425.g/Lus10013636.g/Lus10013697.g/Lus10014067.g/Lus10014462.g/Lus10015220.g/Lus10015589.g/Lus10016535.g/Lus10016544.g/Lus10016600.g/Lus10016880.g/Lus10017241.g/Lus10018187.g/Lus10018371.g/Lus10019555.g/Lus10019636.g/Lus10020435.g/Lus1002…	70
GO:0006974	cellular response to DNA damage stimulus	48/1460	379/22980	4.03848e-06	0.00108994	0.000930032	Lus10000437.g/Lus10001212.g/Lus10003470.g/Lus10003543.g/Lus10004503.g/Lus10007365.g/Lus10007866.g/Lus10011024.g/Lus10013697.g/Lus10014462.g/Lus10015220.g/Lus10015589.g/Lus10016600.g/Lus10016880.g/Lus10017241.g/Lus10018187.g/Lus10018371.g/Lus10019555.g/Lus10019636.g/Lus10020465.g/Lus10020784.g/Lus10020986.g/Lus10021220.g/Lus10021544.g/Lus10021545.g/Lus10021650.g/Lus10023718.g/Lus10025647.g/Lus1002…	48
GO:0006281	DNA repair	46/1460	361/22980	5.41042e-06	0.00129082	0.00110144	Lus10000437.g/Lus10001212.g/Lus10003470.g/Lus10003543.g/Lus10004503.g/Lus10007365.g/Lus10007866.g/Lus10011024.g/Lus10013697.g/Lus10014462.g/Lus10015220.g/Lus10015589.g/Lus10016600.g/Lus10016880.g/Lus10017241.g/Lus10018187.g/Lus10018371.g/Lus10019555.g/Lus10020465.g/Lus10020784.g/Lus10020986.g/Lus10021220.g/Lus10021544.g/Lus10021545.g/Lus10021650.g/Lus10023718.g/Lus10025647.g/Lus10025920.g/Lus1002…	46
GO:0034473	U1 snRNA 3'-end processing	5/1460	6/22980	5.84561e-06	0.00129082	0.00110144	Lus10001173.g/Lus10001747.g/Lus10006382.g/Lus10009708.g/Lus10036022.g	5
GO:0016569	covalent chromatin modification	29/1460	189/22980	9.07774e-06	0.00183749	0.0015679	Lus10003470.g/Lus10005904.g/Lus10006266.g/Lus10007401.g/Lus10008553.g/Lus10010265.g/Lus10010375.g/Lus10011011.g/Lus10013293.g/Lus10013697.g/Lus10015068.g/Lus10016600.g/Lus10021187.g/Lus10021650.g/Lus10022224.g/Lus10023777.g/Lus10025826.g/Lus10030817.g/Lus10031247.g/Lus10031818.g/Lus10033865.g/Lus10038276.g/Lus10040859.g/Lus10042188.g/Lus10042890.g/scaffold102.17/scaffold215.7/scaffold314.6/scaffo…	29
GO:0006661	phosphatidylinositol biosynthetic process	13/1460	51/22980	1.27661e-05	0.0023853	0.00203535	Lus10001270.g/Lus10005164.g/Lus10009915.g/Lus10013184.g/Lus10014561.g/Lus10025722.g/Lus10032921.g/Lus10033296.g/Lus10033869.g/Lus10038186.g/Lus10039444.g/Lus10039473.g/Lus10039913.g	13
GO:0046113	nucleobase catabolic process	8/1460	20/22980	1.64576e-05	0.00272137	0.0023221	Lus10007065.g/Lus10018186.g/Lus10020436.g/Lus10021221.g/Lus10034306.g/Lus10036064.g/Lus10036233.g/Lus10038372.g	8
GO:0006497	protein lipidation	14/1460	60/22980	1.79258e-05	0.00272137	0.0023221	Lus10001270.g/Lus10005164.g/Lus10006527.g/Lus10009915.g/Lus10014561.g/Lus10020737.g/Lus10025722.g/Lus10029817.g/Lus10032921.g/Lus10033296.g/Lus10033869.g/Lus10038186.g/Lus10039444.g/Lus10039473.g	14
GO:0042158	lipoprotein biosynthetic process	14/1460	60/22980	1.79258e-05	0.00272137	0.0023221	Lus10001270.g/Lus10005164.g/Lus10006527.g/Lus10009915.g/Lus10014561.g/Lus10020737.g/Lus10025722.g/Lus10029817.g/Lus10032921.g/Lus10033296.g/Lus10033869.g/Lus10038186.g/Lus10039444.g/Lus10039473.g	14
GO:0042157	lipoprotein metabolic process	14/1460	63/22980	3.23004e-05	0.00461515	0.00393805	Lus10001270.g/Lus10005164.g/Lus10006527.g/Lus10009915.g/Lus10014561.g/Lus10020737.g/Lus10025722.g/Lus10029817.g/Lus10032921.g/Lus10033296.g/Lus10033869.g/Lus10038186.g/Lus10039444.g/Lus10039473.g	14
GO:0016573	histone acetylation	16/1460	81/22980	4.27175e-05	0.004856	0.00414356	Lus10003470.g/Lus10005904.g/Lus10007401.g/Lus10008553.g/Lus10010265.g/Lus10010375.g/Lus10015068.g/Lus10021187.g/Lus10021650.g/Lus10023777.g/Lus10033865.g/Lus10042188.g/scaffold102.17/scaffold215.7/scaffold314.6/scaffold883.47	16
GO:0018393	internal peptidyl-lysine acetylation	16/1460	81/22980	4.27175e-05	0.004856	0.00414356	Lus10003470.g/Lus10005904.g/Lus10007401.g/Lus10008553.g/Lus10010265.g/Lus10010375.g/Lus10015068.g/Lus10021187.g/Lus10021650.g/Lus10023777.g/Lus10033865.g/Lus10042188.g/scaffold102.17/scaffold215.7/scaffold314.6/scaffold883.47	16
GO:0018394	peptidyl-lysine acetylation	16/1460	81/22980	4.27175e-05	0.004856	0.00414356	Lus10003470.g/Lus10005904.g/Lus10007401.g/Lus10008553.g/Lus10010265.g/Lus10010375.g/Lus10015068.g/Lus10021187.g/Lus10021650.g/Lus10023777.g/Lus10033865.g/Lus10042188.g/scaffold102.17/scaffold215.7/scaffold314.6/scaffold883.47	16
GO:0007033	vacuole organization	14/1460	65/22980	4.67673e-05	0.004856	0.00414356	Lus10006527.g/Lus10011235.g/Lus10013184.g/Lus10014045.g/Lus10020589.g/Lus10020737.g/Lus10021264.g/Lus10025609.g/Lus10026018.g/Lus10027079.g/Lus10029817.g/Lus10036454.g/Lus10039913.g/Lus10040289.g	14
GO:0000395	mRNA 5'-splice site recognition	5/1460	8/22980	4.89651e-05	0.004856	0.00414356	Lus10022874.g/Lus10024952.g/Lus10025377.g/Lus10032646.g/Lus10043105.g	5
GO:0071042	nuclear polyadenylation-dependent mRNA catabolic process	5/1460	8/22980	4.89651e-05	0.004856	0.00414356	Lus10001173.g/Lus10001747.g/Lus10006382.g/Lus10009708.g/Lus10036022.g	5
GO:0071047	polyadenylation-dependent mRNA catabolic process	5/1460	8/22980	4.89651e-05	0.004856	0.00414356	Lus10001173.g/Lus10001747.g/Lus10006382.g/Lus10009708.g/Lus10036022.g	5
GO:0006475	internal protein amino acid acetylation	16/1460	82/22980	4.99794e-05	0.004856	0.00414356	Lus10003470.g/Lus10005904.g/Lus10007401.g/Lus10008553.g/Lus10010265.g/Lus10010375.g/Lus10015068.g/Lus10021187.g/Lus10021650.g/Lus10023777.g/Lus10033865.g/Lus10042188.g/scaffold102.17/scaffold215.7/scaffold314.6/scaffold883.47	16
GO:0009100	glycoprotein metabolic process	25/1460	167/22980	5.56848e-05	0.00520225	0.00443901	Lus10001920.g/Lus10005034.g/Lus10005164.g/Lus10009560.g/Lus10012577.g/Lus10014357.g/Lus10017943.g/Lus10019855.g/Lus10019946.g/Lus10021888.g/Lus10023796.g/Lus10026065.g/Lus10031569.g/Lus10033248.g/Lus10033368.g/Lus10033871.g/Lus10033935.g/Lus10034820.g/Lus10036074.g/Lus10037009.g/Lus10039614.g/Lus10040062.g/Lus10041516.g/Lus10043102.g/Lus10043193.g	25
GO:0010343	singlet oxygen-mediated programmed cell death	4/1460	5/22980	7.70395e-05	0.00623763	0.00532249	Lus10007064.g/Lus10020435.g/Lus10027696.g/Lus10039967.g	4
GO:0036473	cell death in response to oxidative stress	4/1460	5/22980	7.70395e-05	0.00623763	0.00532249	Lus10007064.g/Lus10020435.g/Lus10027696.g/Lus10039967.g	4
GO:0071452	cellular response to singlet oxygen	4/1460	5/22980	7.70395e-05	0.00623763	0.00532249	Lus10007064.g/Lus10020435.g/Lus10027696.g/Lus10039967.g	4
GO:0097468	programmed cell death in response to reactive oxygen species	4/1460	5/22980	7.70395e-05	0.00623763	0.00532249	Lus10007064.g/Lus10020435.g/Lus10027696.g/Lus10039967.g	4
GO:0046907	intracellular transport	74/1460	744/22980	8.69817e-05	0.00657544	0.00561073	Lus10000328.g/Lus10000565.g/Lus10001795.g/Lus10003676.g/Lus10003834.g/Lus10004250.g/Lus10004721.g/Lus10004753.g/Lus10004822.g/Lus10004866.g/Lus10007219.g/Lus10007427.g/Lus10008520.g/Lus10009814.g/Lus10009973.g/Lus10010099.g/Lus10011467.g/Lus10011485.g/Lus10011675.g/Lus10012988.g/Lus10013109.g/Lus10014143.g/Lus10015105.g/Lus10015548.g/Lus10016610.g/Lus10017023.g/Lus10017107.g/Lus10017187.g/Lus1001…	74
GO:0006505	GPI anchor metabolic process	11/1460	45/22980	8.93329e-05	0.00657544	0.00561073	Lus10001270.g/Lus10005164.g/Lus10009915.g/Lus10014561.g/Lus10025722.g/Lus10032921.g/Lus10033296.g/Lus10033869.g/Lus10038186.g/Lus10039444.g/Lus10039473.g	11
GO:0006506	GPI anchor biosynthetic process	11/1460	45/22980	8.93329e-05	0.00657544	0.00561073	Lus10001270.g/Lus10005164.g/Lus10009915.g/Lus10014561.g/Lus10025722.g/Lus10032921.g/Lus10033296.g/Lus10033869.g/Lus10038186.g/Lus10039444.g/Lus10039473.g	11
GO:0016192	vesicle-mediated transport	61/1460	589/22980	0.000118714	0.00848105	0.00723676	Lus10000565.g/Lus10000925.g/Lus10004721.g/Lus10004866.g/Lus10004916.g/Lus10005890.g/Lus10007300.g/Lus10007427.g/Lus10008520.g/Lus10009082.g/Lus10011113.g/Lus10011177.g/Lus10011235.g/Lus10011467.g/Lus10011675.g/Lus10011940.g/Lus10012966.g/Lus10012988.g/Lus10014296.g/Lus10015105.g/Lus10016662.g/Lus10016694.g/Lus10017131.g/Lus10020106.g/Lus10020177.g/Lus10020589.g/Lus10021264.g/Lus10021580.g/Lus1002…	61
GO:0005982	starch metabolic process	12/1460	55/22980	0.00014096	0.00901623	0.00769342	Lus10000767.g/Lus10015959.g/Lus10022516.g/Lus10023319.g/Lus10027400.g/Lus10028580.g/Lus10035845.g/Lus10037924.g/Lus10038652.g/Lus10038675.g/Lus10042048.g/Lus10042837.g	12
GO:0044270	cellular nitrogen compound catabolic process	29/1460	219/22980	0.000142668	0.00901623	0.00769342	Lus10001173.g/Lus10001332.g/Lus10001747.g/Lus10002528.g/Lus10006382.g/Lus10007065.g/Lus10007442.g/Lus10008124.g/Lus10009708.g/Lus10011232.g/Lus10013636.g/Lus10015942.g/Lus10016980.g/Lus10017007.g/Lus10018091.g/Lus10018186.g/Lus10020436.g/Lus10021221.g/Lus10021262.g/Lus10024660.g/Lus10029160.g/Lus10033408.g/Lus10034306.g/Lus10036022.g/Lus10036064.g/Lus10036233.g/Lus10038372.g/Lus10041318.g/scaffol…	29
GO:0045184	establishment of protein localization	74/1460	756/22980	0.000143149	0.00901623	0.00769342	Lus10000328.g/Lus10000565.g/Lus10000783.g/Lus10001639.g/Lus10001795.g/Lus10003676.g/Lus10003834.g/Lus10004250.g/Lus10004514.g/Lus10004753.g/Lus10004791.g/Lus10004822.g/Lus10004866.g/Lus10005890.g/Lus10007427.g/Lus10008364.g/Lus10009814.g/Lus10009973.g/Lus10010250.g/Lus10011177.g/Lus10011467.g/Lus10011485.g/Lus10011675.g/Lus10012988.g/Lus10013109.g/Lus10014143.g/Lus10014409.g/Lus10015105.g/Lus1001…	74
GO:0051641	cellular localization	86/1460	910/22980	0.000143264	0.00901623	0.00769342	Lus10000328.g/Lus10000565.g/Lus10001639.g/Lus10001795.g/Lus10003315.g/Lus10003676.g/Lus10003834.g/Lus10004250.g/Lus10004721.g/Lus10004753.g/Lus10004822.g/Lus10004866.g/Lus10007219.g/Lus10007427.g/Lus10008461.g/Lus10008520.g/Lus10009814.g/Lus10009973.g/Lus10010099.g/Lus10011177.g/Lus10011467.g/Lus10011485.g/Lus10011675.g/Lus10012176.g/Lus10012988.g/Lus10013109.g/Lus10014143.g/Lus10015105.g/Lus1001…	86
GO:0045934	negative regulation of nucleobase-containing compound metabolic process	25/1460	177/22980	0.000144765	0.00901623	0.00769342	Lus10001240.g/Lus10001473.g/Lus10003470.g/Lus10003684.g/Lus10007961.g/Lus10012202.g/Lus10013293.g/Lus10013491.g/Lus10015589.g/Lus10017991.g/Lus10018187.g/Lus10021650.g/Lus10022224.g/Lus10025647.g/Lus10025826.g/Lus10026631.g/Lus10028994.g/Lus10030817.g/Lus10031333.g/Lus10031907.g/Lus10038276.g/Lus10038628.g/Lus10040859.g/Lus10041019.g/scaffold370.2	25
GO:0006298	mismatch repair	9/1460	33/22980	0.0001576	0.00943204	0.00804823	Lus10007866.g/Lus10014462.g/Lus10015589.g/Lus10018187.g/Lus10021544.g/Lus10021545.g/Lus10023718.g/Lus10025647.g/Lus10028966.g	9
GO:0006366	transcription from RNA polymerase II promoter	37/1460	309/22980	0.000159207	0.00943204	0.00804823	Lus10002354.g/Lus10005906.g/Lus10006587.g/Lus10012382.g/Lus10013293.g/Lus10013697.g/Lus10014067.g/Lus10016880.g/Lus10017011.g/Lus10017091.g/Lus10017382.g/Lus10018928.g/Lus10021854.g/Lus10021927.g/Lus10022620.g/Lus10023926.g/Lus10023985.g/Lus10024044.g/Lus10024211.g/Lus10026631.g/Lus10026733.g/Lus10027715.g/Lus10028005.g/Lus10029326.g/Lus10030817.g/Lus10030830.g/Lus10036010.g/Lus10036455.g/Lus1003…	37
GO:0048522	positive regulation of cellular process	38/1460	322/22980	0.000176536	0.00998661	0.00852143	Lus10000937.g/Lus10002354.g/Lus10003101.g/Lus10007250.g/Lus10008071.g/Lus10008676.g/Lus10011235.g/Lus10014595.g/Lus10014934.g/Lus10015126.g/Lus10015364.g/Lus10015536.g/Lus10016535.g/Lus10017091.g/Lus10017382.g/Lus10019636.g/Lus10021927.g/Lus10022265.g/Lus10022337.g/Lus10024044.g/Lus10027941.g/Lus10032580.g/Lus10035243.g/Lus10035968.g/Lus10036010.g/Lus10036454.g/Lus10036455.g/Lus10037073.g/Lus1003…	38
GO:0051649	establishment of localization in cell	75/1460	774/22980	0.000176791	0.00998661	0.00852143	Lus10000328.g/Lus10000565.g/Lus10001795.g/Lus10003676.g/Lus10003834.g/Lus10004250.g/Lus10004721.g/Lus10004753.g/Lus10004822.g/Lus10004866.g/Lus10007219.g/Lus10007427.g/Lus10008520.g/Lus10009814.g/Lus10009973.g/Lus10010099.g/Lus10011467.g/Lus10011485.g/Lus10011675.g/Lus10012988.g/Lus10013109.g/Lus10014143.g/Lus10015105.g/Lus10015548.g/Lus10016610.g/Lus10017023.g/Lus10017107.g/Lus10017187.g/Lus1001…	75
GO:0010389	regulation of G2/M transition of mitotic cell cycle	5/1460	10/22980	0.000197821	0.0109206	0.00931842	Lus10007365.g/Lus10014595.g/Lus10020784.g/Lus10022337.g/Lus10042890.g	5
GO:0015031	protein transport	72/1460	740/22980	0.000209513	0.0110503	0.00942903	Lus10000328.g/Lus10000565.g/Lus10000783.g/Lus10001795.g/Lus10003676.g/Lus10003834.g/Lus10004250.g/Lus10004514.g/Lus10004753.g/Lus10004791.g/Lus10004822.g/Lus10004866.g/Lus10005890.g/Lus10007427.g/Lus10008364.g/Lus10009814.g/Lus10009973.g/Lus10010250.g/Lus10011177.g/Lus10011467.g/Lus10011485.g/Lus10011675.g/Lus10012988.g/Lus10013109.g/Lus10014143.g/Lus10014409.g/Lus10015105.g/Lus10015548.g/Lus1001…	72
GO:0048519	negative regulation of biological process	61/1460	602/22980	0.000215323	0.0110503	0.00942903	Lus10000937.g/Lus10001173.g/Lus10001240.g/Lus10001332.g/Lus10001406.g/Lus10001473.g/Lus10001747.g/Lus10003470.g/Lus10003684.g/Lus10006370.g/Lus10006382.g/Lus10007365.g/Lus10007961.g/Lus10008124.g/Lus10008780.g/Lus10009708.g/Lus10012202.g/Lus10013293.g/Lus10013491.g/Lus10013636.g/Lus10014040.g/Lus10015589.g/Lus10016980.g/Lus10017007.g/Lus10017009.g/Lus10017991.g/Lus10018187.g/Lus10018994.g/Lus1001…	61
GO:0000304	response to singlet oxygen	4/1460	6/22980	0.000219427	0.0110503	0.00942903	Lus10007064.g/Lus10020435.g/Lus10027696.g/Lus10039967.g	4
GO:0051716	cellular response to stimulus	158/1460	1896/22980	0.000222358	0.0110503	0.00942903	Lus10000437.g/Lus10000566.g/Lus10000937.g/Lus10001152.g/Lus10001212.g/Lus10001473.g/Lus10002899.g/Lus10003013.g/Lus10003101.g/Lus10003115.g/Lus10003460.g/Lus10003470.g/Lus10003543.g/Lus10003912.g/Lus10003984.g/Lus10004503.g/Lus10005151.g/Lus10005619.g/Lus10005890.g/Lus10006370.g/Lus10006805.g/Lus10007064.g/Lus10007365.g/Lus10007866.g/Lus10008427.g/Lus10008612.g/Lus10009083.g/Lus10009155.g/Lus1001…	158
GO:0030258	lipid modification	19/1460	121/22980	0.000222916	0.0110503	0.00942903	Lus10003912.g/Lus10005004.g/Lus10006739.g/Lus10006904.g/Lus10007817.g/Lus10008234.g/Lus10009155.g/Lus10009814.g/Lus10011485.g/Lus10016714.g/Lus10020382.g/Lus10020908.g/Lus10027073.g/Lus10028697.g/Lus10028884.g/Lus10030885.g/Lus10032777.g/Lus10037677.g/Lus10041607.g	19
GO:0009112	nucleobase metabolic process	14/1460	75/22980	0.000237069	0.0115168	0.00982712	Lus10000674.g/Lus10007065.g/Lus10016989.g/Lus10018186.g/Lus10020436.g/Lus10021221.g/Lus10021310.g/Lus10025598.g/Lus10025696.g/Lus10034306.g/Lus10036064.g/Lus10036233.g/Lus10038372.g/scaffold765.94	14
GO:1902679	negative regulation of RNA biosynthetic process	22/1460	152/22980	0.000248613	0.0116131	0.0099093	Lus10001240.g/Lus10001473.g/Lus10003470.g/Lus10003684.g/Lus10007961.g/Lus10012202.g/Lus10013293.g/Lus10013491.g/Lus10017991.g/Lus10021650.g/Lus10022224.g/Lus10025826.g/Lus10026631.g/Lus10028994.g/Lus10030817.g/Lus10031333.g/Lus10031907.g/Lus10038276.g/Lus10038628.g/Lus10040859.g/Lus10041019.g/scaffold370.2	22
GO:1903507	negative regulation of nucleic acid-templated transcription	22/1460	152/22980	0.000248613	0.0116131	0.0099093	Lus10001240.g/Lus10001473.g/Lus10003470.g/Lus10003684.g/Lus10007961.g/Lus10012202.g/Lus10013293.g/Lus10013491.g/Lus10017991.g/Lus10021650.g/Lus10022224.g/Lus10025826.g/Lus10026631.g/Lus10028994.g/Lus10030817.g/Lus10031333.g/Lus10031907.g/Lus10038276.g/Lus10038628.g/Lus10040859.g/Lus10041019.g/scaffold370.2	22
GO:0016570	histone modification	24/1460	173/22980	0.000256459	0.0117536	0.0100292	Lus10003470.g/Lus10005904.g/Lus10006266.g/Lus10007401.g/Lus10008553.g/Lus10010265.g/Lus10010375.g/Lus10011011.g/Lus10013293.g/Lus10015068.g/Lus10016600.g/Lus10021187.g/Lus10021650.g/Lus10023777.g/Lus10030817.g/Lus10031247.g/Lus10031818.g/Lus10033865.g/Lus10042188.g/Lus10042890.g/scaffold102.17/scaffold215.7/scaffold314.6/scaffold883.47	24
GO:0006644	phospholipid metabolic process	31/1460	250/22980	0.000283907	0.0127478	0.0108775	Lus10001270.g/Lus10001377.g/Lus10003912.g/Lus10005164.g/Lus10006168.g/Lus10006739.g/Lus10006904.g/Lus10007817.g/Lus10008966.g/Lus10009155.g/Lus10009915.g/Lus10013184.g/Lus10013636.g/Lus10014561.g/Lus10025722.g/Lus10027073.g/Lus10028697.g/Lus10028884.g/Lus10030885.g/Lus10032921.g/Lus10033296.g/Lus10033622.g/Lus10033869.g/Lus10034147.g/Lus10034618.g/Lus10037677.g/Lus10038186.g/Lus10039444.g/Lus1003…	31
GO:0031122	cytoplasmic microtubule organization	10/1460	43/22980	0.000288648	0.0127478	0.0108775	Lus10009233.g/Lus10010282.g/Lus10013429.g/Lus10018892.g/Lus10023310.g/Lus10028588.g/Lus10036347.g/Lus10038496.g/Lus10039309.g/Lus10040976.g	10
GO:0051276	chromosome organization	56/1460	547/22980	0.000296876	0.012877	0.0109877	Lus10001240.g/Lus10003470.g/Lus10004503.g/Lus10005904.g/Lus10006266.g/Lus10007365.g/Lus10007401.g/Lus10007462.g/Lus10008553.g/Lus10008940.g/Lus10010265.g/Lus10010375.g/Lus10011011.g/Lus10013293.g/Lus10013697.g/Lus10014764.g/Lus10015068.g/Lus10015126.g/Lus10015385.g/Lus10016527.g/Lus10016600.g/Lus10020784.g/Lus10021187.g/Lus10021545.g/Lus10021650.g/Lus10021692.g/Lus10022224.g/Lus10023777.g/Lus1002…	56
GO:0006886	intracellular protein transport	61/1460	610/22980	0.000305799	0.0129852	0.0110801	Lus10000328.g/Lus10000565.g/Lus10001795.g/Lus10003676.g/Lus10003834.g/Lus10004250.g/Lus10004753.g/Lus10004822.g/Lus10004866.g/Lus10007427.g/Lus10009814.g/Lus10009973.g/Lus10011467.g/Lus10011485.g/Lus10011675.g/Lus10012988.g/Lus10013109.g/Lus10014143.g/Lus10015105.g/Lus10015548.g/Lus10016610.g/Lus10017023.g/Lus10017107.g/Lus10018948.g/Lus10021264.g/Lus10021629.g/Lus10024548.g/Lus10025084.g/Lus1002…	61
GO:0048518	positive regulation of biological process	43/1460	390/22980	0.000311629	0.0129852	0.0110801	Lus10000767.g/Lus10000937.g/Lus10001473.g/Lus10002354.g/Lus10003101.g/Lus10005151.g/Lus10007250.g/Lus10008071.g/Lus10008676.g/Lus10011235.g/Lus10014143.g/Lus10014595.g/Lus10014934.g/Lus10015126.g/Lus10015364.g/Lus10015536.g/Lus10015959.g/Lus10016535.g/Lus10017091.g/Lus10017382.g/Lus10019636.g/Lus10021927.g/Lus10022265.g/Lus10022337.g/Lus10024044.g/Lus10027941.g/Lus10032580.g/Lus10035243.g/Lus1003…	43
GO:0046474	glycerophospholipid biosynthetic process	14/1460	77/22980	0.000315408	0.0129852	0.0110801	Lus10001270.g/Lus10005164.g/Lus10009915.g/Lus10013184.g/Lus10014561.g/Lus10025722.g/Lus10032921.g/Lus10033296.g/Lus10033869.g/Lus10034618.g/Lus10038186.g/Lus10039444.g/Lus10039473.g/Lus10039913.g	14
GO:0018193	peptidyl-amino acid modification	43/1460	391/22980	0.000329149	0.0133251	0.0113701	Lus10003470.g/Lus10005619.g/Lus10005904.g/Lus10006266.g/Lus10007401.g/Lus10008553.g/Lus10008977.g/Lus10010265.g/Lus10010375.g/Lus10011011.g/Lus10011113.g/Lus10011413.g/Lus10011940.g/Lus10012059.g/Lus10013111.g/Lus10014846.g/Lus10015068.g/Lus10017448.g/Lus10021187.g/Lus10021580.g/Lus10021650.g/Lus10022029.g/Lus10023104.g/Lus10023344.g/Lus10023777.g/Lus10026402.g/Lus10026441.g/Lus10029688.g/Lus1003…	43
GO:0006310	DNA recombination	25/1460	187/22980	0.000343448	0.0134647	0.0114892	Lus10004503.g/Lus10007365.g/Lus10007427.g/Lus10007866.g/Lus10011024.g/Lus10014462.g/Lus10015220.g/Lus10015589.g/Lus10018187.g/Lus10019555.g/Lus10020784.g/Lus10021220.g/Lus10021545.g/Lus10023718.g/Lus10025647.g/Lus10027219.g/Lus10028966.g/Lus10033289.g/Lus10033618.g/Lus10034749.g/Lus10035243.g/Lus10035534.g/Lus10036517.g/Lus10041143.g/Lus10042033.g	25
GO:0000086	G2/M transition of mitotic cell cycle	5/1460	11/22980	0.000343685	0.0134647	0.0114892	Lus10007365.g/Lus10014595.g/Lus10020784.g/Lus10022337.g/Lus10042890.g	5
GO:0046700	heterocycle catabolic process	28/1460	220/22980	0.00035748	0.0135373	0.0115512	Lus10001173.g/Lus10001332.g/Lus10001747.g/Lus10002528.g/Lus10006382.g/Lus10007065.g/Lus10007442.g/Lus10008124.g/Lus10009708.g/Lus10011232.g/Lus10013636.g/Lus10015942.g/Lus10016980.g/Lus10017007.g/Lus10018186.g/Lus10020436.g/Lus10021221.g/Lus10021262.g/Lus10024660.g/Lus10029160.g/Lus10033408.g/Lus10034306.g/Lus10036022.g/Lus10036064.g/Lus10036233.g/Lus10038372.g/Lus10041318.g/scaffold15.158	28
GO:0051253	negative regulation of RNA metabolic process	22/1460	156/22980	0.000360597	0.0135373	0.0115512	Lus10001240.g/Lus10001473.g/Lus10003470.g/Lus10003684.g/Lus10007961.g/Lus10012202.g/Lus10013293.g/Lus10013491.g/Lus10017991.g/Lus10021650.g/Lus10022224.g/Lus10025826.g/Lus10026631.g/Lus10028994.g/Lus10030817.g/Lus10031333.g/Lus10031907.g/Lus10038276.g/Lus10038628.g/Lus10040859.g/Lus10041019.g/scaffold370.2	22
GO:0031123	RNA 3'-end processing	14/1460	78/22980	0.000362257	0.0135373	0.0115512	Lus10001173.g/Lus10001747.g/Lus10003684.g/Lus10005490.g/Lus10006382.g/Lus10007442.g/Lus10009708.g/Lus10017923.g/Lus10027715.g/Lus10028994.g/Lus10030154.g/Lus10034723.g/Lus10036022.g/Lus10041318.g	14
GO:0006650	glycerophospholipid metabolic process	25/1460	188/22980	0.000372715	0.013717	0.0117046	Lus10001270.g/Lus10001377.g/Lus10003912.g/Lus10005164.g/Lus10006739.g/Lus10006904.g/Lus10007817.g/Lus10009915.g/Lus10013184.g/Lus10014561.g/Lus10025722.g/Lus10027073.g/Lus10028697.g/Lus10028884.g/Lus10030885.g/Lus10032921.g/Lus10033296.g/Lus10033869.g/Lus10034618.g/Lus10037677.g/Lus10038186.g/Lus10039444.g/Lus10039473.g/Lus10039913.g/Lus10041607.g	25
GO:0006457	protein folding	43/1460	395/22980	0.000408389	0.0146794	0.0125257	Lus10000783.g/Lus10000933.g/Lus10003760.g/Lus10003791.g/Lus10004791.g/Lus10008364.g/Lus10009828.g/Lus10010250.g/Lus10011690.g/Lus10012059.g/Lus10013111.g/Lus10013425.g/Lus10014846.g/Lus10015029.g/Lus10016544.g/Lus10017066.g/Lus10018845.g/Lus10020949.g/Lus10021150.g/Lus10022297.g/Lus10026441.g/Lus10026631.g/Lus10027115.g/Lus10027129.g/Lus10027326.g/Lus10028194.g/Lus10030408.g/Lus10030917.g/Lus1003…	43
GO:0033036	macromolecule localization	91/1460	1006/22980	0.00041095	0.0146794	0.0125257	Lus10000328.g/Lus10000565.g/Lus10000783.g/Lus10001639.g/Lus10001795.g/Lus10003676.g/Lus10003834.g/Lus10004214.g/Lus10004250.g/Lus10004514.g/Lus10004753.g/Lus10004791.g/Lus10004822.g/Lus10004866.g/Lus10005890.g/Lus10007219.g/Lus10007427.g/Lus10008364.g/Lus10009814.g/Lus10009973.g/Lus10010099.g/Lus10010250.g/Lus10011177.g/Lus10011467.g/Lus10011485.g/Lus10011675.g/Lus10012176.g/Lus10012988.g/Lus1001…	91
GO:0048285	organelle fission	24/1460	179/22980	0.00042794	0.0150072	0.0128055	Lus10007365.g/Lus10007427.g/Lus10011024.g/Lus10014462.g/Lus10015126.g/Lus10015220.g/Lus10015385.g/Lus10018055.g/Lus10018892.g/Lus10020784.g/Lus10021545.g/Lus10023718.g/Lus10025920.g/Lus10028588.g/Lus10028966.g/Lus10029956.g/Lus10032404.g/Lus10036517.g/Lus10038181.g/Lus10041143.g/Lus10043210.g/scaffold102.17/scaffold310.200/scaffold7.10	24
GO:0005983	starch catabolic process	6/1460	17/22980	0.000438131	0.0150072	0.0128055	Lus10022516.g/Lus10028580.g/Lus10035845.g/Lus10037924.g/Lus10038652.g/Lus10038675.g	6
GO:0008104	protein localization	78/1460	837/22980	0.000439177	0.0150072	0.0128055	Lus10000328.g/Lus10000565.g/Lus10000783.g/Lus10001639.g/Lus10001795.g/Lus10003676.g/Lus10003834.g/Lus10004250.g/Lus10004514.g/Lus10004753.g/Lus10004791.g/Lus10004822.g/Lus10004866.g/Lus10005890.g/Lus10007427.g/Lus10008364.g/Lus10009814.g/Lus10009973.g/Lus10010250.g/Lus10011177.g/Lus10011467.g/Lus10011485.g/Lus10011675.g/Lus10012176.g/Lus10012988.g/Lus10013109.g/Lus10014143.g/Lus10014409.g/Lus1001…	78
GO:0034613	cellular protein localization	68/1460	708/22980	0.000444842	0.0150072	0.0128055	Lus10000328.g/Lus10000565.g/Lus10001639.g/Lus10001795.g/Lus10003676.g/Lus10003834.g/Lus10004250.g/Lus10004753.g/Lus10004822.g/Lus10004866.g/Lus10007427.g/Lus10009814.g/Lus10009973.g/Lus10011177.g/Lus10011467.g/Lus10011485.g/Lus10011675.g/Lus10012176.g/Lus10012988.g/Lus10013109.g/Lus10014143.g/Lus10015105.g/Lus10015548.g/Lus10016570.g/Lus10016610.g/Lus10017023.g/Lus10017107.g/Lus10018948.g/Lus1002…	68
GO:0010135	ureide metabolic process	4/1460	7/22980	0.000486155	0.0150479	0.0128401	Lus10018186.g/Lus10021221.g/Lus10036233.g/Lus10038372.g	4
GO:0010136	ureide catabolic process	4/1460	7/22980	0.000486155	0.0150479	0.0128401	Lus10018186.g/Lus10021221.g/Lus10036233.g/Lus10038372.g	4
GO:0017157	regulation of exocytosis	4/1460	7/22980	0.000486155	0.0150479	0.0128401	Lus10009082.g/Lus10016694.g/Lus10030399.g/Lus10035989.g	4
GO:0051046	regulation of secretion	4/1460	7/22980	0.000486155	0.0150479	0.0128401	Lus10009082.g/Lus10016694.g/Lus10030399.g/Lus10035989.g	4
GO:1903530	regulation of secretion by cell	4/1460	7/22980	0.000486155	0.0150479	0.0128401	Lus10009082.g/Lus10016694.g/Lus10030399.g/Lus10035989.g	4
GO:0045017	glycerolipid biosynthetic process	16/1460	99/22980	0.000489113	0.0150479	0.0128401	Lus10001270.g/Lus10005164.g/Lus10009718.g/Lus10009915.g/Lus10013184.g/Lus10014561.g/Lus10019840.g/Lus10025722.g/Lus10032921.g/Lus10033296.g/Lus10033869.g/Lus10034618.g/Lus10038186.g/Lus10039444.g/Lus10039473.g/Lus10039913.g	16
GO:0070085	glycosylation	21/1460	149/22980	0.000489412	0.0150479	0.0128401	Lus10001920.g/Lus10005004.g/Lus10005034.g/Lus10005164.g/Lus10014357.g/Lus10017943.g/Lus10019855.g/Lus10019946.g/Lus10020382.g/Lus10023796.g/Lus10026065.g/Lus10031569.g/Lus10033248.g/Lus10033368.g/Lus10033871.g/Lus10033935.g/Lus10037009.g/Lus10039614.g/Lus10040062.g/Lus10043102.g/Lus10043193.g	21
GO:0031324	negative regulation of cellular metabolic process	31/1460	259/22980	0.000525072	0.0159425	0.0136035	Lus10001240.g/Lus10001473.g/Lus10003470.g/Lus10003684.g/Lus10007961.g/Lus10012202.g/Lus10013293.g/Lus10013491.g/Lus10013636.g/Lus10015589.g/Lus10017991.g/Lus10018187.g/Lus10018994.g/Lus10021650.g/Lus10022224.g/Lus10024660.g/Lus10025647.g/Lus10025826.g/Lus10026631.g/Lus10028994.g/Lus10030817.g/Lus10031333.g/Lus10031907.g/Lus10035831.g/Lus10038276.g/Lus10038628.g/Lus10040859.g/Lus10041019.g/Lus1004…	31
GO:0006605	protein targeting	32/1460	271/22980	0.000545873	0.0161366	0.0137691	Lus10000565.g/Lus10001795.g/Lus10003676.g/Lus10003834.g/Lus10004250.g/Lus10004822.g/Lus10007427.g/Lus10009814.g/Lus10009973.g/Lus10011485.g/Lus10014143.g/Lus10016610.g/Lus10017023.g/Lus10017107.g/Lus10021264.g/Lus10021629.g/Lus10025084.g/Lus10025609.g/Lus10027079.g/Lus10028296.g/Lus10031190.g/Lus10032538.g/Lus10032777.g/Lus10033254.g/Lus10036330.g/Lus10036570.g/Lus10036924.g/Lus10038031.g/Lus1004…	32
GO:0046486	glycerolipid metabolic process	27/1460	215/22980	0.000557192	0.0161366	0.0137691	Lus10001270.g/Lus10001377.g/Lus10003912.g/Lus10005164.g/Lus10006739.g/Lus10006904.g/Lus10007817.g/Lus10009718.g/Lus10009915.g/Lus10013184.g/Lus10014561.g/Lus10019840.g/Lus10025722.g/Lus10027073.g/Lus10028697.g/Lus10028884.g/Lus10030885.g/Lus10032921.g/Lus10033296.g/Lus10033869.g/Lus10034618.g/Lus10037677.g/Lus10038186.g/Lus10039444.g/Lus10039473.g/Lus10039913.g/Lus10041607.g	27
GO:1902749	regulation of cell cycle G2/M phase transition	5/1460	12/22980	0.000558378	0.0161366	0.0137691	Lus10007365.g/Lus10014595.g/Lus10020784.g/Lus10022337.g/Lus10042890.g	5
GO:0006643	membrane lipid metabolic process	17/1460	110/22980	0.000564551	0.0161366	0.0137691	Lus10001270.g/Lus10005164.g/Lus10007219.g/Lus10009915.g/Lus10010099.g/Lus10014561.g/Lus10016714.g/Lus10025722.g/Lus10032921.g/Lus10033296.g/Lus10033622.g/Lus10033869.g/Lus10038186.g/Lus10039444.g/Lus10039473.g/scaffold279.6/scaffold942.2	17
GO:0008654	phospholipid biosynthetic process	19/1460	130/22980	0.000564682	0.0161366	0.0137691	Lus10001270.g/Lus10005164.g/Lus10006168.g/Lus10008966.g/Lus10009915.g/Lus10013184.g/Lus10013636.g/Lus10014561.g/Lus10025722.g/Lus10032921.g/Lus10033296.g/Lus10033622.g/Lus10033869.g/Lus10034147.g/Lus10034618.g/Lus10038186.g/Lus10039444.g/Lus10039473.g/Lus10039913.g	19
GO:0045892	negative regulation of transcription, DNA-templated	19/1460	131/22980	0.000621904	0.0175652	0.0149881	Lus10001240.g/Lus10001473.g/Lus10003470.g/Lus10003684.g/Lus10007961.g/Lus10012202.g/Lus10013293.g/Lus10013491.g/Lus10021650.g/Lus10022224.g/Lus10025826.g/Lus10026631.g/Lus10028994.g/Lus10030817.g/Lus10038276.g/Lus10038628.g/Lus10040859.g/Lus10041019.g/scaffold370.2	19
GO:0018205	peptidyl-lysine modification	24/1460	184/22980	0.000640498	0.0178824	0.0152588	Lus10003470.g/Lus10005904.g/Lus10007401.g/Lus10008553.g/Lus10008977.g/Lus10010265.g/Lus10010375.g/Lus10011011.g/Lus10015068.g/Lus10021187.g/Lus10021650.g/Lus10023104.g/Lus10023344.g/Lus10023777.g/Lus10029688.g/Lus10031247.g/Lus10031818.g/Lus10033865.g/Lus10038464.g/Lus10042188.g/scaffold102.17/scaffold215.7/scaffold314.6/scaffold883.47	24
GO:0008380	RNA splicing	32/1460	274/22980	0.000660161	0.0182219	0.0155485	Lus10001473.g/Lus10001926.g/Lus10001949.g/Lus10004250.g/Lus10005233.g/Lus10009118.g/Lus10009389.g/Lus10013108.g/Lus10014931.g/Lus10016372.g/Lus10016651.g/Lus10018475.g/Lus10018871.g/Lus10020096.g/Lus10022874.g/Lus10023129.g/Lus10024952.g/Lus10025377.g/Lus10025805.g/Lus10026026.g/Lus10026902.g/Lus10027212.g/Lus10028183.g/Lus10030688.g/Lus10032078.g/Lus10032646.g/Lus10033690.g/Lus10038139.g/Lus1003…	32
GO:0006473	protein acetylation	18/1460	122/22980	0.000695702	0.018797	0.0160392	Lus10003470.g/Lus10005904.g/Lus10007401.g/Lus10008553.g/Lus10010265.g/Lus10010375.g/Lus10015068.g/Lus10021187.g/Lus10021650.g/Lus10023777.g/Lus10026402.g/Lus10033865.g/Lus10035604.g/Lus10042188.g/scaffold102.17/scaffold215.7/scaffold314.6/scaffold883.47	18
GO:0006357	regulation of transcription from RNA polymerase II promoter	26/1460	207/22980	0.000696471	0.018797	0.0160392	Lus10002354.g/Lus10005906.g/Lus10013293.g/Lus10013697.g/Lus10014067.g/Lus10017011.g/Lus10017091.g/Lus10017382.g/Lus10018928.g/Lus10021854.g/Lus10021927.g/Lus10022620.g/Lus10023926.g/Lus10024044.g/Lus10024211.g/Lus10026631.g/Lus10029326.g/Lus10030817.g/Lus10030830.g/Lus10036010.g/Lus10036455.g/Lus10037073.g/Lus10037738.g/Lus10040859.g/Lus10041704.g/scaffold777.1	26
GO:0006352	DNA-templated transcription, initiation	15/1460	93/22980	0.000740629	0.0195347	0.0166687	Lus10001251.g/Lus10002443.g/Lus10003250.g/Lus10005329.g/Lus10007763.g/Lus10008297.g/Lus10009541.g/Lus10014934.g/Lus10016880.g/Lus10017011.g/Lus10018701.g/Lus10040384.g/Lus10040769.g/scaffold1199.13/scaffold578.2	15
GO:0070727	cellular macromolecule localization	68/1460	722/22980	0.000753875	0.0195347	0.0166687	Lus10000328.g/Lus10000565.g/Lus10001639.g/Lus10001795.g/Lus10003676.g/Lus10003834.g/Lus10004250.g/Lus10004753.g/Lus10004822.g/Lus10004866.g/Lus10007427.g/Lus10009814.g/Lus10009973.g/Lus10011177.g/Lus10011467.g/Lus10011485.g/Lus10011675.g/Lus10012176.g/Lus10012988.g/Lus10013109.g/Lus10014143.g/Lus10015105.g/Lus10015548.g/Lus10016570.g/Lus10016610.g/Lus10017023.g/Lus10017107.g/Lus10018948.g/Lus1002…	68
GO:0043543	protein acylation	18/1460	123/22980	0.000767517	0.0195347	0.0166687	Lus10003470.g/Lus10005904.g/Lus10007401.g/Lus10008553.g/Lus10010265.g/Lus10010375.g/Lus10015068.g/Lus10021187.g/Lus10021650.g/Lus10023777.g/Lus10026402.g/Lus10033865.g/Lus10035604.g/Lus10042188.g/scaffold102.17/scaffold215.7/scaffold314.6/scaffold883.47	18
GO:0019637	organophosphate metabolic process	70/1460	750/22980	0.000811137	0.0195347	0.0166687	Lus10000767.g/Lus10001147.g/Lus10001152.g/Lus10001270.g/Lus10001377.g/Lus10001653.g/Lus10002104.g/Lus10002139.g/Lus10003912.g/Lus10004939.g/Lus10005164.g/Lus10006145.g/Lus10006168.g/Lus10006739.g/Lus10006904.g/Lus10007689.g/Lus10007817.g/Lus10008059.g/Lus10008210.g/Lus10008307.g/Lus10008813.g/Lus10008966.g/Lus10009155.g/Lus10009520.g/Lus10009915.g/Lus10009958.g/Lus10010283.g/Lus10010977.g/Lus1001…	70
GO:0051186	cofactor metabolic process	52/1460	520/22980	0.000821818	0.0195347	0.0166687	Lus10000767.g/Lus10001152.g/Lus10001653.g/Lus10002353.g/Lus10003969.g/Lus10004292.g/Lus10008059.g/Lus10008813.g/Lus10008966.g/Lus10009520.g/Lus10009958.g/Lus10010283.g/Lus10010728.g/Lus10010977.g/Lus10011368.g/Lus10011696.g/Lus10012892.g/Lus10013636.g/Lus10015481.g/Lus10015715.g/Lus10015959.g/Lus10016033.g/Lus10017331.g/Lus10020827.g/Lus10021627.g/Lus10029064.g/Lus10029336.g/Lus10029675.g/Lus1003…	52
GO:0000280	nuclear division	21/1460	155/22980	0.000828607	0.0195347	0.0166687	Lus10007365.g/Lus10007427.g/Lus10011024.g/Lus10014462.g/Lus10015126.g/Lus10015220.g/Lus10015385.g/Lus10018892.g/Lus10020784.g/Lus10021545.g/Lus10023718.g/Lus10025920.g/Lus10028588.g/Lus10028966.g/Lus10029956.g/Lus10036517.g/Lus10038181.g/Lus10041143.g/scaffold102.17/scaffold310.200/scaffold7.10	21
GO:0000459	exonucleolytic trimming involved in rRNA processing	5/1460	13/22980	0.000860018	0.0195347	0.0166687	Lus10001173.g/Lus10001747.g/Lus10006382.g/Lus10009708.g/Lus10036022.g	5
GO:0000467	exonucleolytic trimming to generate mature 3'-end of 5.8S rRNA from tricistronic rRNA transcript (SSU-rRNA, 5.8S rRNA, LSU-rRNA)	5/1460	13/22980	0.000860018	0.0195347	0.0166687	Lus10001173.g/Lus10001747.g/Lus10006382.g/Lus10009708.g/Lus10036022.g	5
GO:0016078	tRNA catabolic process	5/1460	13/22980	0.000860018	0.0195347	0.0166687	Lus10001173.g/Lus10001747.g/Lus10006382.g/Lus10009708.g/Lus10036022.g	5
GO:0043633	polyadenylation-dependent RNA catabolic process	5/1460	13/22980	0.000860018	0.0195347	0.0166687	Lus10001173.g/Lus10001747.g/Lus10006382.g/Lus10009708.g/Lus10036022.g	5
GO:0043634	polyadenylation-dependent ncRNA catabolic process	5/1460	13/22980	0.000860018	0.0195347	0.0166687	Lus10001173.g/Lus10001747.g/Lus10006382.g/Lus10009708.g/Lus10036022.g	5
GO:0044839	cell cycle G2/M phase transition	5/1460	13/22980	0.000860018	0.0195347	0.0166687	Lus10007365.g/Lus10014595.g/Lus10020784.g/Lus10022337.g/Lus10042890.g	5
GO:0071029	nuclear ncRNA surveillance	5/1460	13/22980	0.000860018	0.0195347	0.0166687	Lus10001173.g/Lus10001747.g/Lus10006382.g/Lus10009708.g/Lus10036022.g	5
GO:0071035	nuclear polyadenylation-dependent rRNA catabolic process	5/1460	13/22980	0.000860018	0.0195347	0.0166687	Lus10001173.g/Lus10001747.g/Lus10006382.g/Lus10009708.g/Lus10036022.g	5
GO:0071038	nuclear polyadenylation-dependent tRNA catabolic process	5/1460	13/22980	0.000860018	0.0195347	0.0166687	Lus10001173.g/Lus10001747.g/Lus10006382.g/Lus10009708.g/Lus10036022.g	5
GO:0071046	nuclear polyadenylation-dependent ncRNA catabolic process	5/1460	13/22980	0.000860018	0.0195347	0.0166687	Lus10001173.g/Lus10001747.g/Lus10006382.g/Lus10009708.g/Lus10036022.g	5
GO:0034475	U4 snRNA 3'-end processing	6/1460	19/22980	0.000860523	0.0195347	0.0166687	Lus10001173.g/Lus10001747.g/Lus10006382.g/Lus10009708.g/Lus10036022.g/Lus10041318.g	6
GO:0046467	membrane lipid biosynthetic process	14/1460	85/22980	0.000888137	0.0196931	0.0168039	Lus10001270.g/Lus10005164.g/Lus10009915.g/Lus10014561.g/Lus10025722.g/Lus10032921.g/Lus10033296.g/Lus10033622.g/Lus10033869.g/Lus10038186.g/Lus10039444.g/Lus10039473.g/scaffold279.6/scaffold942.2	14
GO:0019253	reductive pentose-phosphate cycle	4/1460	8/22980	0.000923345	0.0196931	0.0168039	Lus10001653.g/Lus10015715.g/Lus10016033.g/Lus10021627.g	4
GO:0019685	photosynthesis, dark reaction	4/1460	8/22980	0.000923345	0.0196931	0.0168039	Lus10001653.g/Lus10015715.g/Lus10016033.g/Lus10021627.g	4
GO:0044804	nucleophagy	7/1460	26/22980	0.000928092	0.0196931	0.0168039	Lus10006527.g/Lus10014045.g/Lus10020737.g/Lus10021264.g/Lus10025609.g/Lus10027079.g/Lus10029817.g	7
GO:0007131	reciprocal meiotic recombination	11/1460	58/22980	0.000937644	0.0196931	0.0168039	Lus10007365.g/Lus10007427.g/Lus10011024.g/Lus10014462.g/Lus10015220.g/Lus10020784.g/Lus10021545.g/Lus10023718.g/Lus10028966.g/Lus10036517.g/Lus10041143.g	11
GO:0035825	reciprocal DNA recombination	11/1460	58/22980	0.000937644	0.0196931	0.0168039	Lus10007365.g/Lus10007427.g/Lus10011024.g/Lus10014462.g/Lus10015220.g/Lus10020784.g/Lus10021545.g/Lus10023718.g/Lus10028966.g/Lus10036517.g/Lus10041143.g	11
GO:1902589	single-organism organelle organization	39/1460	363/22980	0.000950479	0.0196931	0.0168039	Lus10000565.g/Lus10006527.g/Lus10008071.g/Lus10009233.g/Lus10009814.g/Lus10010282.g/Lus10011485.g/Lus10013429.g/Lus10014045.g/Lus10015126.g/Lus10015385.g/Lus10016662.g/Lus10018892.g/Lus10020737.g/Lus10021629.g/Lus10023310.g/Lus10025609.g/Lus10027079.g/Lus10027941.g/Lus10028588.g/Lus10029817.g/Lus10029956.g/Lus10031466.g/Lus10032089.g/Lus10032777.g/Lus10036347.g/Lus10038496.g/Lus10039309.g/Lus1003…	39
GO:0015833	peptide transport	72/1460	781/22980	0.000962369	0.0196931	0.0168039	Lus10000328.g/Lus10000565.g/Lus10000783.g/Lus10001795.g/Lus10003676.g/Lus10003834.g/Lus10004250.g/Lus10004514.g/Lus10004753.g/Lus10004791.g/Lus10004822.g/Lus10004866.g/Lus10005890.g/Lus10007427.g/Lus10008364.g/Lus10009814.g/Lus10009973.g/Lus10010250.g/Lus10011177.g/Lus10011467.g/Lus10011485.g/Lus10011675.g/Lus10012988.g/Lus10013109.g/Lus10014143.g/Lus10014409.g/Lus10015105.g/Lus10015548.g/Lus1001…	72
GO:0006750	glutathione biosynthetic process	3/1460	4/22980	0.000975148	0.0196931	0.0168039	Lus10002001.g/Lus10029976.g/Lus10035348.g	3
GO:0010731	protein glutathionylation	3/1460	4/22980	0.000975148	0.0196931	0.0168039	Lus10003994.g/Lus10015049.g/Lus10040347.g	3
GO:0019184	nonribosomal peptide biosynthetic process	3/1460	4/22980	0.000975148	0.0196931	0.0168039	Lus10002001.g/Lus10029976.g/Lus10035348.g	3
GO:0032365	intracellular lipid transport	3/1460	4/22980	0.000975148	0.0196931	0.0168039	Lus10007219.g/Lus10010099.g/Lus10022978.g	3
GO:0034476	U5 snRNA 3'-end processing	3/1460	4/22980	0.000975148	0.0196931	0.0168039	Lus10001173.g/Lus10001747.g/Lus10006382.g	3
GO:0006486	protein glycosylation	19/1460	136/22980	0.000989115	0.0196931	0.0168039	Lus10001920.g/Lus10005034.g/Lus10005164.g/Lus10014357.g/Lus10017943.g/Lus10019855.g/Lus10019946.g/Lus10023796.g/Lus10026065.g/Lus10031569.g/Lus10033248.g/Lus10033368.g/Lus10033871.g/Lus10033935.g/Lus10037009.g/Lus10039614.g/Lus10040062.g/Lus10043102.g/Lus10043193.g	19
GO:0043413	macromolecule glycosylation	19/1460	136/22980	0.000989115	0.0196931	0.0168039	Lus10001920.g/Lus10005034.g/Lus10005164.g/Lus10014357.g/Lus10017943.g/Lus10019855.g/Lus10019946.g/Lus10023796.g/Lus10026065.g/Lus10031569.g/Lus10033248.g/Lus10033368.g/Lus10033871.g/Lus10033935.g/Lus10037009.g/Lus10039614.g/Lus10040062.g/Lus10043102.g/Lus10043193.g	19
GO:0048523	negative regulation of cellular process	40/1460	378/22980	0.00110164	0.0217552	0.0185634	Lus10000937.g/Lus10001240.g/Lus10001473.g/Lus10003470.g/Lus10003684.g/Lus10007365.g/Lus10007961.g/Lus10012202.g/Lus10013293.g/Lus10013491.g/Lus10013636.g/Lus10014040.g/Lus10015589.g/Lus10017009.g/Lus10017991.g/Lus10018187.g/Lus10018994.g/Lus10019636.g/Lus10020784.g/Lus10021650.g/Lus10022224.g/Lus10024660.g/Lus10025647.g/Lus10025826.g/Lus10026631.g/Lus10028994.g/Lus10029956.g/Lus10030817.g/Lus1003…	40
GO:0000377	RNA splicing, via transesterification reactions with bulged adenosine as nucleophile	29/1460	248/22980	0.00112889	0.0221135	0.0188692	Lus10001473.g/Lus10001926.g/Lus10001949.g/Lus10005233.g/Lus10009118.g/Lus10009389.g/Lus10013108.g/Lus10014931.g/Lus10016372.g/Lus10016651.g/Lus10018475.g/Lus10020096.g/Lus10022874.g/Lus10023129.g/Lus10024952.g/Lus10025377.g/Lus10025805.g/Lus10026026.g/Lus10026902.g/Lus10027212.g/Lus10028183.g/Lus10030688.g/Lus10032078.g/Lus10032646.g/Lus10033690.g/Lus10038139.g/Lus10038909.g/Lus10039467.g/Lus1004…	29
GO:0034308	primary alcohol metabolic process	5/1460	14/22980	0.00126812	0.0244465	0.0208599	Lus10000497.g/Lus10007094.g/Lus10012560.g/Lus10020468.g/Lus10033848.g	5
GO:0043928	exonucleolytic nuclear-transcribed mRNA catabolic process involved in deadenylation-dependent decay	5/1460	14/22980	0.00126812	0.0244465	0.0208599	Lus10001173.g/Lus10001747.g/Lus10006382.g/Lus10009708.g/Lus10036022.g	5
GO:0000375	RNA splicing, via transesterification reactions	29/1460	250/22980	0.00127929	0.0244676	0.0208779	Lus10001473.g/Lus10001926.g/Lus10001949.g/Lus10005233.g/Lus10009118.g/Lus10009389.g/Lus10013108.g/Lus10014931.g/Lus10016372.g/Lus10016651.g/Lus10018475.g/Lus10020096.g/Lus10022874.g/Lus10023129.g/Lus10024952.g/Lus10025377.g/Lus10025805.g/Lus10026026.g/Lus10026902.g/Lus10027212.g/Lus10028183.g/Lus10030688.g/Lus10032078.g/Lus10032646.g/Lus10033690.g/Lus10038139.g/Lus10038909.g/Lus10039467.g/Lus1004…	29
GO:0042398	cellular modified amino acid biosynthetic process	9/1460	43/22980	0.0012979	0.0245443	0.0209433	Lus10002001.g/Lus10002353.g/Lus10011368.g/Lus10029976.g/Lus10030161.g/Lus10034618.g/Lus10035348.g/Lus10036525.g/Lus10041403.g	9
GO:0042886	amide transport	72/1460	790/22980	0.00130554	0.0245443	0.0209433	Lus10000328.g/Lus10000565.g/Lus10000783.g/Lus10001795.g/Lus10003676.g/Lus10003834.g/Lus10004250.g/Lus10004514.g/Lus10004753.g/Lus10004791.g/Lus10004822.g/Lus10004866.g/Lus10005890.g/Lus10007427.g/Lus10008364.g/Lus10009814.g/Lus10009973.g/Lus10010250.g/Lus10011177.g/Lus10011467.g/Lus10011485.g/Lus10011675.g/Lus10012988.g/Lus10013109.g/Lus10014143.g/Lus10014409.g/Lus10015105.g/Lus10015548.g/Lus1001…	72
GO:0010605	negative regulation of macromolecule metabolic process	41/1460	394/22980	0.00132688	0.0245443	0.0209433	Lus10001173.g/Lus10001240.g/Lus10001332.g/Lus10001473.g/Lus10001747.g/Lus10003470.g/Lus10003684.g/Lus10006382.g/Lus10007961.g/Lus10008124.g/Lus10009708.g/Lus10012202.g/Lus10013293.g/Lus10013491.g/Lus10013636.g/Lus10015589.g/Lus10016980.g/Lus10017007.g/Lus10017991.g/Lus10018187.g/Lus10018994.g/Lus10021650.g/Lus10022224.g/Lus10024660.g/Lus10025647.g/Lus10025826.g/Lus10026631.g/Lus10028101.g/Lus1002…	41
GO:0009890	negative regulation of biosynthetic process	25/1460	205/22980	0.00133382	0.0245443	0.0209433	Lus10001240.g/Lus10001473.g/Lus10003470.g/Lus10003684.g/Lus10007961.g/Lus10012202.g/Lus10013293.g/Lus10013491.g/Lus10013636.g/Lus10017991.g/Lus10018994.g/Lus10021650.g/Lus10022224.g/Lus10024660.g/Lus10025826.g/Lus10026631.g/Lus10028994.g/Lus10030817.g/Lus10031333.g/Lus10031907.g/Lus10038276.g/Lus10038628.g/Lus10040859.g/Lus10041019.g/scaffold370.2	25
GO:0031327	negative regulation of cellular biosynthetic process	25/1460	205/22980	0.00133382	0.0245443	0.0209433	Lus10001240.g/Lus10001473.g/Lus10003470.g/Lus10003684.g/Lus10007961.g/Lus10012202.g/Lus10013293.g/Lus10013491.g/Lus10013636.g/Lus10017991.g/Lus10018994.g/Lus10021650.g/Lus10022224.g/Lus10024660.g/Lus10025826.g/Lus10026631.g/Lus10028994.g/Lus10030817.g/Lus10031333.g/Lus10031907.g/Lus10038276.g/Lus10038628.g/Lus10040859.g/Lus10041019.g/scaffold370.2	25
GO:0140013	meiotic nuclear division	13/1460	79/22980	0.00134969	0.0246496	0.0210331	Lus10007365.g/Lus10007427.g/Lus10011024.g/Lus10014462.g/Lus10015220.g/Lus10020784.g/Lus10021545.g/Lus10023718.g/Lus10025920.g/Lus10028966.g/Lus10036517.g/Lus10038181.g/Lus10041143.g	13
GO:0010558	negative regulation of macromolecule biosynthetic process	24/1460	195/22980	0.00145214	0.0263227	0.0224608	Lus10001240.g/Lus10001473.g/Lus10003470.g/Lus10003684.g/Lus10007961.g/Lus10012202.g/Lus10013293.g/Lus10013491.g/Lus10017991.g/Lus10018994.g/Lus10021650.g/Lus10022224.g/Lus10024660.g/Lus10025826.g/Lus10026631.g/Lus10028994.g/Lus10030817.g/Lus10031333.g/Lus10031907.g/Lus10038276.g/Lus10038628.g/Lus10040859.g/Lus10041019.g/scaffold370.2	24
GO:0034614	cellular response to reactive oxygen species	7/1460	28/22980	0.00149413	0.0265238	0.0226324	Lus10007064.g/Lus10014067.g/Lus10020435.g/Lus10021410.g/Lus10027696.g/Lus10039967.g/Lus10042048.g	7
GO:0051172	negative regulation of nitrogen compound metabolic process	28/1460	241/22980	0.00149964	0.0265238	0.0226324	Lus10001240.g/Lus10001473.g/Lus10003470.g/Lus10003684.g/Lus10007961.g/Lus10012202.g/Lus10013293.g/Lus10013491.g/Lus10015589.g/Lus10017991.g/Lus10018187.g/Lus10018994.g/Lus10021650.g/Lus10022224.g/Lus10024660.g/Lus10025647.g/Lus10025826.g/Lus10026631.g/Lus10028994.g/Lus10030817.g/Lus10031333.g/Lus10031907.g/Lus10038276.g/Lus10038628.g/Lus10040859.g/Lus10041019.g/Lus10042484.g/scaffold370.2	28
GO:0000422	mitophagy	6/1460	21/22980	0.00154234	0.0265238	0.0226324	Lus10006527.g/Lus10014045.g/Lus10020737.g/Lus10025609.g/Lus10027079.g/Lus10029817.g	6
GO:0034472	snRNA 3'-end processing	6/1460	21/22980	0.00154234	0.0265238	0.0226324	Lus10001173.g/Lus10001747.g/Lus10006382.g/Lus10009708.g/Lus10036022.g/Lus10041318.g	6
GO:0061726	mitochondrion disassembly	6/1460	21/22980	0.00154234	0.0265238	0.0226324	Lus10006527.g/Lus10014045.g/Lus10020737.g/Lus10025609.g/Lus10027079.g/Lus10029817.g	6
GO:0071027	nuclear RNA surveillance	6/1460	21/22980	0.00154234	0.0265238	0.0226324	Lus10001173.g/Lus10001747.g/Lus10006382.g/Lus10009708.g/Lus10036022.g/Lus10041318.g	6
GO:0071028	nuclear mRNA surveillance	6/1460	21/22980	0.00154234	0.0265238	0.0226324	Lus10001173.g/Lus10001747.g/Lus10006382.g/Lus10009708.g/Lus10036022.g/Lus10041318.g	6
GO:0009892	negative regulation of metabolic process	43/1460	422/22980	0.00155059	0.0265238	0.0226324	Lus10001173.g/Lus10001240.g/Lus10001332.g/Lus10001473.g/Lus10001747.g/Lus10003470.g/Lus10003684.g/Lus10006382.g/Lus10007961.g/Lus10008124.g/Lus10009708.g/Lus10012202.g/Lus10013293.g/Lus10013491.g/Lus10013636.g/Lus10015589.g/Lus10016980.g/Lus10017007.g/Lus10017991.g/Lus10018187.g/Lus10018994.g/Lus10021650.g/Lus10022224.g/Lus10024660.g/Lus10025647.g/Lus10025826.g/Lus10026631.g/Lus10028101.g/Lus1002…	43
GO:0015976	carbon utilization	4/1460	9/22980	0.00157851	0.0268127	0.0228789	Lus10008780.g/Lus10016443.g/Lus10022235.g/Lus10042278.g	4
GO:0009247	glycolipid biosynthetic process	12/1460	71/22980	0.00160875	0.0271365	0.0231552	Lus10001270.g/Lus10005164.g/Lus10009915.g/Lus10014561.g/Lus10025722.g/Lus10032921.g/Lus10033296.g/Lus10033622.g/Lus10033869.g/Lus10038186.g/Lus10039444.g/Lus10039473.g	12
GO:0000398	mRNA splicing, via spliceosome	27/1460	232/22980	0.00175829	0.0294543	0.025133	Lus10001473.g/Lus10001926.g/Lus10001949.g/Lus10005233.g/Lus10009118.g/Lus10009389.g/Lus10013108.g/Lus10014931.g/Lus10016372.g/Lus10016651.g/Lus10018475.g/Lus10020096.g/Lus10022874.g/Lus10023129.g/Lus10024952.g/Lus10025377.g/Lus10026026.g/Lus10026902.g/Lus10027212.g/Lus10028183.g/Lus10030688.g/Lus10032078.g/Lus10032646.g/Lus10033690.g/Lus10038139.g/Lus10038909.g/Lus10043105.g	27
GO:0006145	purine nucleobase catabolic process	5/1460	15/22980	0.00180326	0.0298137	0.0254396	Lus10018186.g/Lus10021221.g/Lus10034306.g/Lus10036233.g/Lus10038372.g	5
GO:0009101	glycoprotein biosynthetic process	19/1460	143/22980	0.00180429	0.0298137	0.0254396	Lus10001920.g/Lus10005034.g/Lus10005164.g/Lus10014357.g/Lus10017943.g/Lus10019855.g/Lus10019946.g/Lus10023796.g/Lus10026065.g/Lus10031569.g/Lus10033248.g/Lus10033368.g/Lus10033871.g/Lus10033935.g/Lus10037009.g/Lus10039614.g/Lus10040062.g/Lus10043102.g/Lus10043193.g	19
GO:1901137	carbohydrate derivative biosynthetic process	45/1460	451/22980	0.00185588	0.0303675	0.0259122	Lus10000674.g/Lus10001147.g/Lus10001270.g/Lus10001920.g/Lus10002104.g/Lus10005034.g/Lus10005164.g/Lus10009520.g/Lus10009915.g/Lus10011969.g/Lus10012191.g/Lus10014357.g/Lus10014561.g/Lus10016989.g/Lus10017443.g/Lus10017943.g/Lus10019855.g/Lus10019946.g/Lus10021310.g/Lus10023796.g/Lus10024598.g/Lus10025598.g/Lus10025722.g/Lus10026065.g/Lus10027814.g/Lus10031569.g/Lus10032921.g/Lus10033248.g/Lus1003…	45
GO:0031125	rRNA 3'-end processing	7/1460	29/22980	0.00186281	0.0303675	0.0259122	Lus10001173.g/Lus10001747.g/Lus10006382.g/Lus10007442.g/Lus10009708.g/Lus10036022.g/Lus10041318.g	7
GO:0006376	mRNA splice site selection	6/1460	22/22980	0.00200784	0.0325136	0.0277434	Lus10022874.g/Lus10024952.g/Lus10025377.g/Lus10027212.g/Lus10032646.g/Lus10043105.g	6
GO:1901615	organic hydroxy compound metabolic process	27/1460	235/22980	0.00211649	0.0340461	0.029051	Lus10000497.g/Lus10005004.g/Lus10005164.g/Lus10006145.g/Lus10007094.g/Lus10007219.g/Lus10007689.g/Lus10008234.g/Lus10008307.g/Lus10009359.g/Lus10010099.g/Lus10010977.g/Lus10011696.g/Lus10012560.g/Lus10014067.g/Lus10017447.g/Lus10017706.g/Lus10020468.g/Lus10021725.g/Lus10024083.g/Lus10024496.g/Lus10030990.g/Lus10031190.g/Lus10031879.g/Lus10033848.g/Lus10033981.g/Lus10039860.g	27
GO:0000302	response to reactive oxygen species	10/1460	55/22980	0.00220105	0.0351733	0.0300129	Lus10007064.g/Lus10011014.g/Lus10014067.g/Lus10020435.g/Lus10021410.g/Lus10027696.g/Lus10038409.g/Lus10039967.g/Lus10042048.g/Lus10043210.g	10
GO:1901361	organic cyclic compound catabolic process	31/1460	283/22980	0.00222509	0.0353251	0.0301424	Lus10001173.g/Lus10001332.g/Lus10001747.g/Lus10002528.g/Lus10006382.g/Lus10007065.g/Lus10007442.g/Lus10008124.g/Lus10008234.g/Lus10009708.g/Lus10009826.g/Lus10011232.g/Lus10013636.g/Lus10015942.g/Lus10016980.g/Lus10017007.g/Lus10018186.g/Lus10020436.g/Lus10021221.g/Lus10021262.g/Lus10024660.g/Lus10029160.g/Lus10032895.g/Lus10033408.g/Lus10034306.g/Lus10036022.g/Lus10036064.g/Lus10036233.g/Lus1003…	31
GO:0006208	pyrimidine nucleobase catabolic process	3/1460	5/22980	0.00232231	0.0361596	0.0308545	Lus10007065.g/Lus10020436.g/Lus10036064.g	3
GO:0006212	uracil catabolic process	3/1460	5/22980	0.00232231	0.0361596	0.0308545	Lus10007065.g/Lus10020436.g/Lus10036064.g	3
GO:0006501	C-terminal protein lipidation	3/1460	5/22980	0.00232231	0.0361596	0.0308545	Lus10006527.g/Lus10020737.g/Lus10029817.g	3
GO:0006325	chromatin organization	36/1460	346/22980	0.00252626	0.0390847	0.0333504	Lus10001240.g/Lus10003470.g/Lus10005904.g/Lus10006266.g/Lus10007401.g/Lus10007462.g/Lus10008553.g/Lus10010265.g/Lus10010375.g/Lus10011011.g/Lus10013293.g/Lus10013697.g/Lus10014764.g/Lus10015068.g/Lus10016600.g/Lus10021187.g/Lus10021650.g/Lus10022224.g/Lus10023777.g/Lus10025203.g/Lus10025826.g/Lus10030817.g/Lus10030935.g/Lus10031247.g/Lus10031818.g/Lus10033865.g/Lus10038276.g/Lus10038628.g/Lus1003…	36
GO:0044767	single-organism developmental process	108/1460	1302/22980	0.00255322	0.0392517	0.0334929	Lus10000767.g/Lus10000813.g/Lus10001185.g/Lus10001388.g/Lus10001473.g/Lus10002010.g/Lus10003315.g/Lus10003960.g/Lus10004125.g/Lus10004514.g/Lus10005004.g/Lus10005034.g/Lus10005233.g/Lus10006370.g/Lus10007866.g/Lus10008234.g/Lus10008461.g/Lus10008780.g/Lus10009374.g/Lus10010531.g/Lus10011113.g/Lus10011235.g/Lus10011836.g/Lus10011940.g/Lus10014022.g/Lus10014143.g/Lus10014931.g/Lus10015552.g/Lus1001…	108
GO:0071025	RNA surveillance	6/1460	23/22980	0.00257209	0.0392931	0.0335282	Lus10001173.g/Lus10001747.g/Lus10006382.g/Lus10009708.g/Lus10036022.g/Lus10041318.g	6
GO:0090501	RNA phosphodiester bond hydrolysis	15/1460	105/22980	0.00259131	0.0393393	0.0335676	Lus10001173.g/Lus10001747.g/Lus10003684.g/Lus10006382.g/Lus10009708.g/Lus10011232.g/Lus10020096.g/Lus10020214.g/Lus10026902.g/Lus10027715.g/Lus10028994.g/Lus10033275.g/Lus10034732.g/Lus10036022.g/Lus10042842.g	15
GO:0090305	nucleic acid phosphodiester bond hydrolysis	18/1460	137/22980	0.00265877	0.0401128	0.0342277	Lus10001173.g/Lus10001747.g/Lus10003684.g/Lus10006382.g/Lus10009708.g/Lus10011024.g/Lus10011232.g/Lus10017007.g/Lus10020096.g/Lus10020214.g/Lus10026902.g/Lus10027715.g/Lus10028994.g/Lus10033275.g/Lus10034732.g/Lus10036022.g/Lus10037420.g/Lus10042842.g	18
GO:0006206	pyrimidine nucleobase metabolic process	8/1460	39/22980	0.00272974	0.0409292	0.0349243	Lus10000674.g/Lus10007065.g/Lus10016989.g/Lus10020436.g/Lus10021310.g/Lus10025598.g/Lus10036064.g/scaffold765.94	8
GO:0007127	meiosis I	11/1460	66/22980	0.00278008	0.0414283	0.0353502	Lus10007365.g/Lus10007427.g/Lus10011024.g/Lus10014462.g/Lus10015220.g/Lus10020784.g/Lus10021545.g/Lus10023718.g/Lus10028966.g/Lus10036517.g/Lus10041143.g	11
GO:0006066	alcohol metabolic process	12/1460	76/22980	0.00291199	0.0431294	0.0368017	Lus10000497.g/Lus10005164.g/Lus10006145.g/Lus10007094.g/Lus10007689.g/Lus10008307.g/Lus10009359.g/Lus10012560.g/Lus10020468.g/Lus10031190.g/Lus10031879.g/Lus10033848.g	12
GO:0009991	response to extracellular stimulus	13/1460	86/22980	0.00295188	0.0434552	0.0370797	Lus10000925.g/Lus10008210.g/Lus10008427.g/Lus10013636.g/Lus10016535.g/Lus10020737.g/Lus10023344.g/Lus10025696.g/Lus10029817.g/Lus10029909.g/Lus10035801.g/Lus10036064.g/Lus10038464.g	13
GO:0010629	negative regulation of gene expression	34/1460	325/22980	0.00299687	0.0438519	0.0374182	Lus10001173.g/Lus10001240.g/Lus10001332.g/Lus10001473.g/Lus10001747.g/Lus10003470.g/Lus10003684.g/Lus10006382.g/Lus10007961.g/Lus10008124.g/Lus10009708.g/Lus10012202.g/Lus10013293.g/Lus10013491.g/Lus10013636.g/Lus10016980.g/Lus10017007.g/Lus10018994.g/Lus10021650.g/Lus10022224.g/Lus10024660.g/Lus10025826.g/Lus10026631.g/Lus10028101.g/Lus10028994.g/Lus10030817.g/Lus10036022.g/Lus10038276.g/Lus1003…	34
GO:0000724	double-strand break repair via homologous recombination	11/1460	67/22980	0.00313913	0.0453866	0.0387278	Lus10004503.g/Lus10007365.g/Lus10011024.g/Lus10015220.g/Lus10019555.g/Lus10020784.g/Lus10027219.g/Lus10033289.g/Lus10033618.g/Lus10034749.g/Lus10042033.g	11
GO:0000725	recombinational repair	11/1460	67/22980	0.00313913	0.0453866	0.0387278	Lus10004503.g/Lus10007365.g/Lus10011024.g/Lus10015220.g/Lus10019555.g/Lus10020784.g/Lus10027219.g/Lus10033289.g/Lus10033618.g/Lus10034749.g/Lus10042033.g	11
GO:1903046	meiotic cell cycle process	13/1460	87/22980	0.00327311	0.0470437	0.0401418	Lus10007365.g/Lus10007427.g/Lus10011024.g/Lus10014462.g/Lus10015220.g/Lus10020784.g/Lus10021545.g/Lus10023718.g/Lus10025920.g/Lus10028966.g/Lus10036517.g/Lus10038181.g/Lus10041143.g	13
GO:0045944	positive regulation of transcription from RNA polymerase II promoter	10/1460	58/22980	0.00330479	0.0472197	0.0402919	Lus10002354.g/Lus10017091.g/Lus10021927.g/Lus10024044.g/Lus10036010.g/Lus10036455.g/Lus10037073.g/Lus10037738.g/Lus10041704.g/scaffold777.1	10
GO:0072523	purine-containing compound catabolic process	7/1460	32/22980	0.00340021	0.0482989	0.0412128	Lus10015942.g/Lus10018186.g/Lus10021221.g/Lus10029160.g/Lus10034306.g/Lus10036233.g/Lus10038372.g	7
GO:0019439	aromatic compound catabolic process	29/1460	267/22980	0.00342165	0.0483208	0.0412315	Lus10001173.g/Lus10001332.g/Lus10001747.g/Lus10002528.g/Lus10006382.g/Lus10007442.g/Lus10008124.g/Lus10008571.g/Lus10009708.g/Lus10009826.g/Lus10011232.g/Lus10013636.g/Lus10015942.g/Lus10016980.g/Lus10017007.g/Lus10018186.g/Lus10021221.g/Lus10021262.g/Lus10024660.g/Lus10029160.g/Lus10032689.g/Lus10032895.g/Lus10033408.g/Lus10034306.g/Lus10036022.g/Lus10036233.g/Lus10038372.g/Lus10041318.g/scaffol…	29
GO:2000113	negative regulation of cellular macromolecule biosynthetic process	21/1460	174/22980	0.00351694	0.0493795	0.0421348	Lus10001240.g/Lus10001473.g/Lus10003470.g/Lus10003684.g/Lus10007961.g/Lus10012202.g/Lus10013293.g/Lus10013491.g/Lus10018994.g/Lus10021650.g/Lus10022224.g/Lus10024660.g/Lus10025826.g/Lus10026631.g/Lus10028994.g/Lus10030817.g/Lus10038276.g/Lus10038628.g/Lus10040859.g/Lus10041019.g/scaffold370.2	21
GO:0006778	porphyrin-containing compound metabolic process	14/1460	98/22980	0.00354336	0.0494645	0.0422074	Lus10003969.g/Lus10004292.g/Lus10011696.g/Lus10012892.g/Lus10013636.g/Lus10029064.g/Lus10029675.g/Lus10030544.g/Lus10032607.g/Lus10032769.g/Lus10033408.g/Lus10039883.g/Lus10042048.g/scaffold15.158	14
GO:0071702	organic substance transport	112/1460	1372/22980	0.00357091	0.0495642	0.0422924	Lus10000328.g/Lus10000565.g/Lus10000783.g/Lus10001795.g/Lus10003676.g/Lus10003834.g/Lus10004250.g/Lus10004514.g/Lus10004753.g/Lus10004791.g/Lus10004822.g/Lus10004866.g/Lus10005687.g/Lus10005890.g/Lus10007219.g/Lus10007427.g/Lus10008179.g/Lus10008364.g/Lus10008555.g/Lus10009814.g/Lus10009973.g/Lus10010099.g/Lus10010250.g/Lus10011177.g/Lus10011235.g/Lus10011467.g/Lus10011485.g/Lus10011675.g/Lus1001…	112
GO:0010557	positive regulation of macromolecule biosynthetic process	19/1460	152/22980	0.0036272	0.0500595	0.0427151	Lus10002354.g/Lus10007250.g/Lus10008676.g/Lus10014934.g/Lus10015364.g/Lus10015536.g/Lus10017091.g/Lus10021927.g/Lus10024044.g/Lus10032580.g/Lus10035968.g/Lus10036010.g/Lus10036455.g/Lus10037073.g/Lus10037738.g/Lus10039883.g/Lus10041704.g/scaffold370.2/scaffold777.1	19
GO:0010628	positive regulation of gene expression	19/1460	153/22980	0.00390126	0.0514594	0.0439096	Lus10002354.g/Lus10007250.g/Lus10008676.g/Lus10014934.g/Lus10015364.g/Lus10015536.g/Lus10017091.g/Lus10021927.g/Lus10024044.g/Lus10032580.g/Lus10035968.g/Lus10036010.g/Lus10036455.g/Lus10037073.g/Lus10037738.g/Lus10039883.g/Lus10041704.g/scaffold370.2/scaffold777.1	19
GO:0051321	meiotic cell cycle	13/1460	89/22980	0.00400085	0.0514594	0.0439096	Lus10007365.g/Lus10007427.g/Lus10011024.g/Lus10014462.g/Lus10015220.g/Lus10020784.g/Lus10021545.g/Lus10023718.g/Lus10025920.g/Lus10028966.g/Lus10036517.g/Lus10038181.g/Lus10041143.g	13
GO:0000056	ribosomal small subunit export from nucleus	2/1460	2/22980	0.00403392	0.0514594	0.0439096	Lus10028296.g/Lus10040194.g	2
GO:0007095	mitotic G2 DNA damage checkpoint	2/1460	2/22980	0.00403392	0.0514594	0.0439096	Lus10007365.g/Lus10020784.g	2
GO:0010037	response to carbon dioxide	2/1460	2/22980	0.00403392	0.0514594	0.0439096	Lus10008780.g/Lus10022235.g	2
GO:0031572	G2 DNA damage checkpoint	2/1460	2/22980	0.00403392	0.0514594	0.0439096	Lus10007365.g/Lus10020784.g	2
GO:0042770	signal transduction in response to DNA damage	2/1460	2/22980	0.00403392	0.0514594	0.0439096	Lus10007365.g/Lus10020784.g	2
GO:0042868	antisense RNA metabolic process	2/1460	2/22980	0.00403392	0.0514594	0.0439096	Lus10003684.g/Lus10028994.g	2
GO:0051645	Golgi localization	2/1460	2/22980	0.00403392	0.0514594	0.0439096	Lus10003315.g/Lus10008461.g	2
GO:0051697	protein delipidation	2/1460	2/22980	0.00403392	0.0514594	0.0439096	Lus10025609.g/Lus10027079.g	2
GO:0070544	histone H3-K36 demethylation	2/1460	2/22980	0.00403392	0.0514594	0.0439096	Lus10031247.g/Lus10031818.g	2
GO:0090436	leaf pavement cell development	2/1460	2/22980	0.00403392	0.0514594	0.0439096	Lus10003315.g/Lus10008461.g	2
GO:0097036	regulation of plasma membrane sterol distribution	2/1460	2/22980	0.00403392	0.0514594	0.0439096	Lus10007219.g/Lus10010099.g	2
GO:0016180	snRNA processing	6/1460	25/22980	0.00404642	0.0514594	0.0439096	Lus10001173.g/Lus10001747.g/Lus10006382.g/Lus10009708.g/Lus10036022.g/Lus10041318.g	6
GO:0034427	nuclear-transcribed mRNA catabolic process, exonucleolytic, 3'-5'	6/1460	25/22980	0.00404642	0.0514594	0.0439096	Lus10001173.g/Lus10001747.g/Lus10006382.g/Lus10009708.g/Lus10036022.g/Lus10041318.g	6
GO:0032502	developmental process	111/1460	1364/22980	0.00408972	0.0517392	0.0441483	Lus10000767.g/Lus10000813.g/Lus10001185.g/Lus10001388.g/Lus10001473.g/Lus10002010.g/Lus10003315.g/Lus10003960.g/Lus10004125.g/Lus10004514.g/Lus10005004.g/Lus10005034.g/Lus10005233.g/Lus10006370.g/Lus10007866.g/Lus10008234.g/Lus10008461.g/Lus10008780.g/Lus10009374.g/Lus10010531.g/Lus10011113.g/Lus10011235.g/Lus10011559.g/Lus10011836.g/Lus10011940.g/Lus10014022.g/Lus10014143.g/Lus10014931.g/Lus1001…	111
GO:0090503	RNA phosphodiester bond hydrolysis, exonucleolytic	5/1460	18/22980	0.00438588	0.0551985	0.0471001	Lus10001173.g/Lus10001747.g/Lus10006382.g/Lus10009708.g/Lus10036022.g	5
GO:0019323	pentose catabolic process	3/1460	6/22980	0.0044252	0.0554062	0.0472773	Lus10001653.g/Lus10015715.g/Lus10021627.g	3
GO:0031328	positive regulation of cellular biosynthetic process	19/1460	155/22980	0.00450097	0.0560659	0.0478402	Lus10002354.g/Lus10007250.g/Lus10008676.g/Lus10014934.g/Lus10015364.g/Lus10015536.g/Lus10017091.g/Lus10021927.g/Lus10024044.g/Lus10032580.g/Lus10035968.g/Lus10036010.g/Lus10036455.g/Lus10037073.g/Lus10037738.g/Lus10039883.g/Lus10041704.g/scaffold370.2/scaffold777.1	19
GO:0048856	anatomical structure development	104/1460	1272/22980	0.00467595	0.0579484	0.0494465	Lus10000767.g/Lus10000813.g/Lus10001185.g/Lus10001388.g/Lus10001473.g/Lus10002010.g/Lus10003315.g/Lus10003960.g/Lus10004125.g/Lus10004514.g/Lus10005004.g/Lus10005034.g/Lus10005233.g/Lus10006370.g/Lus10007866.g/Lus10008234.g/Lus10008461.g/Lus10008780.g/Lus10009374.g/Lus10010531.g/Lus10011113.g/Lus10011836.g/Lus10011940.g/Lus10014022.g/Lus10014143.g/Lus10014931.g/Lus10015552.g/Lus10015959.g/Lus1001…	104
GO:0015693	magnesium ion transport	6/1460	26/22980	0.00498192	0.0611166	0.0521499	Lus10005365.g/Lus10008803.g/Lus10012589.g/Lus10014353.g/Lus10022218.g/Lus10024860.g	6
GO:1903008	organelle disassembly	6/1460	26/22980	0.00498192	0.0611166	0.0521499	Lus10006527.g/Lus10014045.g/Lus10020737.g/Lus10025609.g/Lus10027079.g/Lus10029817.g	6
GO:0044712	single-organism catabolic process	54/1460	593/22980	0.00501611	0.0612268	0.052244	Lus10000767.g/Lus10001200.g/Lus10001653.g/Lus10006527.g/Lus10007065.g/Lus10008234.g/Lus10008813.g/Lus10009560.g/Lus10009814.g/Lus10009826.g/Lus10011485.g/Lus10014045.g/Lus10014067.g/Lus10015715.g/Lus10015942.g/Lus10015959.g/Lus10016033.g/Lus10017706.g/Lus10018091.g/Lus10018186.g/Lus10020436.g/Lus10020737.g/Lus10020908.g/Lus10021221.g/Lus10021627.g/Lus10021888.g/Lus10025584.g/Lus10025609.g/Lus1002…	54
GO:0000710	meiotic mismatch repair	4/1460	12/22980	0.00531667	0.0645709	0.0550974	Lus10014462.g/Lus10021545.g/Lus10023718.g/Lus10028966.g	4
GO:0000045	autophagosome assembly	7/1460	35/22980	0.00575331	0.0688413	0.0587413	Lus10006527.g/Lus10014045.g/Lus10020737.g/Lus10021264.g/Lus10025609.g/Lus10027079.g/Lus10029817.g	7
GO:0045787	positive regulation of cell cycle	7/1460	35/22980	0.00575331	0.0688413	0.0587413	Lus10002354.g/Lus10014595.g/Lus10015126.g/Lus10017091.g/Lus10019636.g/Lus10021927.g/Lus10022337.g	7
GO:1905037	autophagosome organization	7/1460	35/22980	0.00575331	0.0688413	0.0587413	Lus10006527.g/Lus10014045.g/Lus10020737.g/Lus10021264.g/Lus10025609.g/Lus10027079.g/Lus10029817.g	7
GO:0009891	positive regulation of biosynthetic process	19/1460	159/22980	0.00592916	0.0703528	0.0600311	Lus10002354.g/Lus10007250.g/Lus10008676.g/Lus10014934.g/Lus10015364.g/Lus10015536.g/Lus10017091.g/Lus10021927.g/Lus10024044.g/Lus10032580.g/Lus10035968.g/Lus10036010.g/Lus10036455.g/Lus10037073.g/Lus10037738.g/Lus10039883.g/Lus10041704.g/scaffold370.2/scaffold777.1	19
GO:0006612	protein targeting to membrane	8/1460	44/22980	0.00593756	0.0703528	0.0600311	Lus10003676.g/Lus10017023.g/Lus10025609.g/Lus10027079.g/Lus10032538.g/Lus10036570.g/Lus10036924.g/Lus10040614.g	8
GO:0016075	rRNA catabolic process	6/1460	27/22980	0.00606679	0.0712557	0.0608015	Lus10001173.g/Lus10001747.g/Lus10006382.g/Lus10009708.g/Lus10036022.g/Lus10041318.g	6
GO:0033013	tetrapyrrole metabolic process	14/1460	104/22980	0.00607243	0.0712557	0.0608015	Lus10003969.g/Lus10004292.g/Lus10011696.g/Lus10012892.g/Lus10013636.g/Lus10029064.g/Lus10029675.g/Lus10030544.g/Lus10032607.g/Lus10032769.g/Lus10033408.g/Lus10039883.g/Lus10042048.g/scaffold15.158	14
GO:0031668	cellular response to extracellular stimulus	10/1460	64/22980	0.00680372	0.0790729	0.0674718	Lus10008427.g/Lus10013636.g/Lus10016535.g/Lus10020737.g/Lus10023344.g/Lus10025696.g/Lus10029817.g/Lus10029909.g/Lus10036064.g/Lus10038464.g	10
GO:0071496	cellular response to external stimulus	10/1460	64/22980	0.00680372	0.0790729	0.0674718	Lus10008427.g/Lus10013636.g/Lus10016535.g/Lus10020737.g/Lus10023344.g/Lus10025696.g/Lus10029817.g/Lus10029909.g/Lus10036064.g/Lus10038464.g	10
GO:0043484	regulation of RNA splicing	5/1460	20/22980	0.00713868	0.0816441	0.0696657	Lus10004250.g/Lus10005233.g/Lus10014931.g/Lus10018871.g/Lus10030688.g	5
GO:0045292	mRNA cis splicing, via spliceosome	5/1460	20/22980	0.00713868	0.0816441	0.0696657	Lus10022874.g/Lus10024952.g/Lus10025377.g/Lus10032646.g/Lus10043105.g	5
GO:0070988	demethylation	4/1460	13/22980	0.0072974	0.0816441	0.0696657	Lus10028101.g/Lus10031247.g/Lus10031818.g/Lus10040859.g	4
GO:0006613	cotranslational protein targeting to membrane	6/1460	28/22980	0.00731387	0.0816441	0.0696657	Lus10003676.g/Lus10017023.g/Lus10032538.g/Lus10036570.g/Lus10036924.g/Lus10040614.g	6
GO:0006614	SRP-dependent cotranslational protein targeting to membrane	6/1460	28/22980	0.00731387	0.0816441	0.0696657	Lus10003676.g/Lus10017023.g/Lus10032538.g/Lus10036570.g/Lus10036924.g/Lus10040614.g	6
GO:0006664	glycolipid metabolic process	12/1460	85/22980	0.00732219	0.0816441	0.0696657	Lus10001270.g/Lus10005164.g/Lus10009915.g/Lus10014561.g/Lus10025722.g/Lus10032921.g/Lus10033296.g/Lus10033622.g/Lus10033869.g/Lus10038186.g/Lus10039444.g/Lus10039473.g	12
GO:0000255	allantoin metabolic process	3/1460	7/22980	0.00737948	0.0816441	0.0696657	Lus10018186.g/Lus10021221.g/Lus10025696.g	3
GO:0007009	plasma membrane organization	3/1460	7/22980	0.00737948	0.0816441	0.0696657	Lus10007219.g/Lus10010099.g/Lus10011177.g	3
GO:0018410	C-terminal protein amino acid modification	3/1460	7/22980	0.00737948	0.0816441	0.0696657	Lus10006527.g/Lus10020737.g/Lus10029817.g	3
GO:0019860	uracil metabolic process	3/1460	7/22980	0.00737948	0.0816441	0.0696657	Lus10007065.g/Lus10020436.g/Lus10036064.g	3
GO:0051640	organelle localization	9/1460	55/22980	0.00739469	0.0816441	0.0696657	Lus10003315.g/Lus10004721.g/Lus10008461.g/Lus10008520.g/Lus10025721.g/Lus10028296.g/Lus10033254.g/Lus10037481.g/Lus10040194.g	9
GO:0031325	positive regulation of cellular metabolic process	26/1460	247/22980	0.0080138	0.0880382	0.0751218	Lus10000937.g/Lus10002354.g/Lus10003101.g/Lus10007250.g/Lus10008676.g/Lus10014934.g/Lus10015364.g/Lus10015536.g/Lus10017091.g/Lus10021927.g/Lus10022265.g/Lus10024044.g/Lus10032580.g/Lus10035968.g/Lus10036010.g/Lus10036455.g/Lus10037073.g/Lus10037738.g/Lus10039198.g/Lus10039883.g/Lus10040859.g/Lus10041704.g/Lus10041801.g/scaffold123.406/scaffold370.2/scaffold777.1	26
GO:0090407	organophosphate biosynthetic process	37/1460	385/22980	0.00808225	0.0880382	0.0751218	Lus10001147.g/Lus10001152.g/Lus10001270.g/Lus10002104.g/Lus10005164.g/Lus10006145.g/Lus10006168.g/Lus10008307.g/Lus10008966.g/Lus10009520.g/Lus10009915.g/Lus10009958.g/Lus10010283.g/Lus10010977.g/Lus10013184.g/Lus10013636.g/Lus10014561.g/Lus10016989.g/Lus10017331.g/Lus10021310.g/Lus10023871.g/Lus10025722.g/Lus10027814.g/Lus10031190.g/Lus10031768.g/Lus10032921.g/Lus10033296.g/Lus10033622.g/Lus1003…	37
GO:0051173	positive regulation of nitrogen compound metabolic process	25/1460	235/22980	0.00808255	0.0880382	0.0751218	Lus10000937.g/Lus10002354.g/Lus10007250.g/Lus10008676.g/Lus10014934.g/Lus10015364.g/Lus10015536.g/Lus10017091.g/Lus10021927.g/Lus10022265.g/Lus10024044.g/Lus10032580.g/Lus10035968.g/Lus10036010.g/Lus10036455.g/Lus10037073.g/Lus10037738.g/Lus10039198.g/Lus10039883.g/Lus10040859.g/Lus10041704.g/Lus10041801.g/scaffold123.406/scaffold370.2/scaffold777.1	25
GO:1903509	liposaccharide metabolic process	12/1460	87/22980	0.00879214	0.0953397	0.0813521	Lus10001270.g/Lus10005164.g/Lus10009915.g/Lus10014561.g/Lus10025722.g/Lus10032921.g/Lus10033296.g/Lus10033622.g/Lus10033869.g/Lus10038186.g/Lus10039444.g/Lus10039473.g	12
GO:0071902	positive regulation of protein serine/threonine kinase activity	5/1460	21/22980	0.00888753	0.0959459	0.0818693	Lus10000937.g/Lus10002354.g/Lus10017091.g/Lus10021927.g/Lus10022265.g	5
GO:0070838	divalent metal ion transport	13/1460	98/22980	0.00904772	0.096218	0.0821015	Lus10005365.g/Lus10008179.g/Lus10008803.g/Lus10009430.g/Lus10012589.g/Lus10014353.g/Lus10022218.g/Lus10024860.g/Lus10027973.g/Lus10027976.g/Lus10033386.g/Lus10034840.g/Lus10043354.g	13
GO:0072511	divalent inorganic cation transport	13/1460	98/22980	0.00904772	0.096218	0.0821015	Lus10005365.g/Lus10008179.g/Lus10008803.g/Lus10009430.g/Lus10012589.g/Lus10014353.g/Lus10022218.g/Lus10024860.g/Lus10027973.g/Lus10027976.g/Lus10033386.g/Lus10034840.g/Lus10043354.g	13
GO:0043085	positive regulation of catalytic activity	15/1460	120/22980	0.00910165	0.096218	0.0821015	Lus10000937.g/Lus10002354.g/Lus10003101.g/Lus10017007.g/Lus10017091.g/Lus10021547.g/Lus10021927.g/Lus10022265.g/Lus10025979.g/Lus10031857.g/Lus10039198.g/Lus10040349.g/Lus10042048.g/scaffold123.406/scaffold1491.89	15
GO:0044093	positive regulation of molecular function	15/1460	120/22980	0.00910165	0.096218	0.0821015	Lus10000937.g/Lus10002354.g/Lus10003101.g/Lus10017007.g/Lus10017091.g/Lus10021547.g/Lus10021927.g/Lus10022265.g/Lus10025979.g/Lus10031857.g/Lus10039198.g/Lus10040349.g/Lus10042048.g/scaffold123.406/scaffold1491.89	15
GO:1901135	carbohydrate derivative metabolic process	77/1460	925/22980	0.00914227	0.096218	0.0821015	Lus10000674.g/Lus10000767.g/Lus10001147.g/Lus10001152.g/Lus10001270.g/Lus10001653.g/Lus10001920.g/Lus10002104.g/Lus10002139.g/Lus10004939.g/Lus10005034.g/Lus10005164.g/Lus10008059.g/Lus10008210.g/Lus10008813.g/Lus10009520.g/Lus10009560.g/Lus10009915.g/Lus10011969.g/Lus10012191.g/Lus10012577.g/Lus10013636.g/Lus10014357.g/Lus10014561.g/Lus10015715.g/Lus10015942.g/Lus10015959.g/Lus10016033.g/Lus1001…	77
GO:0016236	macroautophagy	7/1460	38/22980	0.00915042	0.096218	0.0821015	Lus10006527.g/Lus10014045.g/Lus10020737.g/Lus10021264.g/Lus10025609.g/Lus10027079.g/Lus10029817.g	7
GO:0065009	regulation of molecular function	26/1460	250/22980	0.00930902	0.0974638	0.0831645	Lus10000937.g/Lus10002354.g/Lus10002443.g/Lus10003101.g/Lus10010091.g/Lus10017007.g/Lus10017091.g/Lus10021547.g/Lus10021927.g/Lus10022265.g/Lus10025979.g/Lus10029909.g/Lus10031857.g/Lus10034578.g/Lus10035701.g/Lus10037343.g/Lus10039198.g/Lus10040349.g/Lus10042048.g/Lus10042484.g/scaffold123.406/scaffold1491.89/scaffold1936.5/scaffold315.73/scaffold370.2/scaffold705.10	26
GO:0006346	methylation-dependent chromatin silencing	4/1460	14/22980	0.00970911	0.100784	0.0859975	Lus10022224.g/Lus10025826.g/Lus10038276.g/Lus10040859.g	4
GO:0045116	protein neddylation	4/1460	14/22980	0.00970911	0.100784	0.0859975	Lus10026038.g/Lus10031562.g/Lus10039198.g/scaffold123.406	4
GO:0006955	immune response	15/1460	121/22980	0.00979752	0.101269	0.0864113	Lus10000767.g/Lus10001406.g/Lus10001473.g/Lus10002899.g/Lus10005082.g/Lus10005151.g/Lus10007604.g/Lus10008780.g/Lus10015959.g/Lus10022041.g/Lus10022235.g/Lus10022265.g/Lus10034723.g/Lus10038409.g/Lus10042890.g	15
GO:0034655	nucleobase-containing compound catabolic process	18/1460	156/22980	0.0103133	0.105583	0.0900925	Lus10001173.g/Lus10001332.g/Lus10001747.g/Lus10002528.g/Lus10006382.g/Lus10007442.g/Lus10008124.g/Lus10009708.g/Lus10011232.g/Lus10013636.g/Lus10015942.g/Lus10016980.g/Lus10017007.g/Lus10021262.g/Lus10024660.g/Lus10029160.g/Lus10036022.g/Lus10041318.g	18
GO:0016311	dephosphorylation	30/1460	302/22980	0.0103334	0.105583	0.0900925	Lus10005906.g/Lus10005908.g/Lus10006904.g/Lus10009155.g/Lus10009642.g/Lus10010265.g/Lus10021854.g/Lus10022384.g/Lus10023470.g/Lus10026239.g/Lus10026241.g/Lus10026253.g/Lus10026447.g/Lus10027073.g/Lus10027122.g/Lus10028408.g/Lus10028580.g/Lus10028697.g/Lus10028884.g/Lus10030302.g/Lus10035534.g/Lus10037915.g/Lus10037924.g/Lus10038641.g/Lus10038650.g/Lus10038652.g/Lus10041607.g/Lus10042429.g/Lus1004…	30
GO:0034661	ncRNA catabolic process	6/1460	30/22980	0.0103453	0.105583	0.0900925	Lus10001173.g/Lus10001747.g/Lus10006382.g/Lus10009708.g/Lus10036022.g/Lus10041318.g	6
GO:0072594	establishment of protein localization to organelle	26/1460	253/22980	0.0107702	0.109459	0.0934001	Lus10000565.g/Lus10001795.g/Lus10003676.g/Lus10003834.g/Lus10004250.g/Lus10004822.g/Lus10007427.g/Lus10009814.g/Lus10011485.g/Lus10014143.g/Lus10016610.g/Lus10017023.g/Lus10017107.g/Lus10021264.g/Lus10021629.g/Lus10028296.g/Lus10031190.g/Lus10032538.g/Lus10032777.g/Lus10033254.g/Lus10036330.g/Lus10036570.g/Lus10036924.g/Lus10040194.g/Lus10040614.g/Lus10041503.g	26
GO:0007275	multicellular organism development	89/1460	1100/22980	0.0109999	0.109632	0.0935474	Lus10000767.g/Lus10000813.g/Lus10001185.g/Lus10001388.g/Lus10001473.g/Lus10003315.g/Lus10003960.g/Lus10004125.g/Lus10005004.g/Lus10005034.g/Lus10005233.g/Lus10006370.g/Lus10007866.g/Lus10008234.g/Lus10008461.g/Lus10008780.g/Lus10009374.g/Lus10011836.g/Lus10014022.g/Lus10014143.g/Lus10014931.g/Lus10015552.g/Lus10015959.g/Lus10016056.g/Lus10016600.g/Lus10017223.g/Lus10017787.g/Lus10018073.g/Lus1001…	89
GO:0045893	positive regulation of transcription, DNA-templated	16/1460	134/22980	0.0110414	0.109632	0.0935474	Lus10002354.g/Lus10008676.g/Lus10014934.g/Lus10015536.g/Lus10017091.g/Lus10021927.g/Lus10024044.g/Lus10032580.g/Lus10036010.g/Lus10036455.g/Lus10037073.g/Lus10037738.g/Lus10039883.g/Lus10041704.g/scaffold370.2/scaffold777.1	16
GO:1902680	positive regulation of RNA biosynthetic process	16/1460	134/22980	0.0110414	0.109632	0.0935474	Lus10002354.g/Lus10008676.g/Lus10014934.g/Lus10015536.g/Lus10017091.g/Lus10021927.g/Lus10024044.g/Lus10032580.g/Lus10036010.g/Lus10036455.g/Lus10037073.g/Lus10037738.g/Lus10039883.g/Lus10041704.g/scaffold370.2/scaffold777.1	16
GO:1903508	positive regulation of nucleic acid-templated transcription	16/1460	134/22980	0.0110414	0.109632	0.0935474	Lus10002354.g/Lus10008676.g/Lus10014934.g/Lus10015536.g/Lus10017091.g/Lus10021927.g/Lus10024044.g/Lus10032580.g/Lus10036010.g/Lus10036455.g/Lus10037073.g/Lus10037738.g/Lus10039883.g/Lus10041704.g/scaffold370.2/scaffold777.1	16
GO:0072657	protein localization to membrane	11/1460	79/22980	0.011058	0.109632	0.0935474	Lus10001639.g/Lus10003676.g/Lus10011177.g/Lus10016570.g/Lus10017023.g/Lus10025609.g/Lus10027079.g/Lus10032538.g/Lus10036570.g/Lus10036924.g/Lus10040614.g	11
GO:0090150	establishment of protein localization to membrane	11/1460	79/22980	0.011058	0.109632	0.0935474	Lus10001639.g/Lus10003676.g/Lus10011177.g/Lus10016570.g/Lus10017023.g/Lus10025609.g/Lus10027079.g/Lus10032538.g/Lus10036570.g/Lus10036924.g/Lus10040614.g	11
GO:0016233	telomere capping	3/1460	8/22980	0.0112532	0.110217	0.0940469	Lus10007365.g/Lus10020784.g/Lus10038078.g	3
GO:1901989	positive regulation of cell cycle phase transition	3/1460	8/22980	0.0112532	0.110217	0.0940469	Lus10014595.g/Lus10015126.g/Lus10022337.g	3
GO:1901992	positive regulation of mitotic cell cycle phase transition	3/1460	8/22980	0.0112532	0.110217	0.0940469	Lus10014595.g/Lus10015126.g/Lus10022337.g	3
GO:0007059	chromosome segregation	15/1460	123/22980	0.0113148	0.110376	0.0941824	Lus10006266.g/Lus10007365.g/Lus10008940.g/Lus10011024.g/Lus10015126.g/Lus10015385.g/Lus10020784.g/Lus10021545.g/Lus10028966.g/Lus10029956.g/Lus10035404.g/Lus10042754.g/scaffold102.17/scaffold310.200/scaffold7.10	15
GO:0051347	positive regulation of transferase activity	8/1460	49/22980	0.0114249	0.110399	0.0942018	Lus10000937.g/Lus10002354.g/Lus10003101.g/Lus10017091.g/Lus10021927.g/Lus10022265.g/Lus10039198.g/scaffold123.406	8
GO:0015918	sterol transport	2/1460	3/22980	0.0115898	0.110399	0.0942018	Lus10007219.g/Lus10010099.g	2
GO:0016480	negative regulation of transcription from RNA polymerase III promoter	2/1460	3/22980	0.0115898	0.110399	0.0942018	Lus10007961.g/Lus10013491.g	2
GO:0032366	intracellular sterol transport	2/1460	3/22980	0.0115898	0.110399	0.0942018	Lus10007219.g/Lus10010099.g	2
GO:2000122	negative regulation of stomatal complex development	2/1460	3/22980	0.0115898	0.110399	0.0942018	Lus10008780.g/Lus10022235.g	2
GO:2000604	negative regulation of secondary growth	2/1460	3/22980	0.0115898	0.110399	0.0942018	scaffold257.46/scaffold27.91	2
GO:0015994	chlorophyll metabolic process	9/1460	59/22980	0.011659	0.110623	0.0943934	Lus10003969.g/Lus10011696.g/Lus10013636.g/Lus10029675.g/Lus10032607.g/Lus10033408.g/Lus10039883.g/Lus10042048.g/scaffold15.158	9
GO:0044707	single-multicellular organism process	91/1460	1132/22980	0.01198	0.113228	0.0966156	Lus10000767.g/Lus10000813.g/Lus10001185.g/Lus10001388.g/Lus10001473.g/Lus10003315.g/Lus10003960.g/Lus10004125.g/Lus10005004.g/Lus10005034.g/Lus10005233.g/Lus10006370.g/Lus10007866.g/Lus10008234.g/Lus10008461.g/Lus10008780.g/Lus10009374.g/Lus10011696.g/Lus10011836.g/Lus10014022.g/Lus10014143.g/Lus10014931.g/Lus10015552.g/Lus10015959.g/Lus10016056.g/Lus10016600.g/Lus10017223.g/Lus10017787.g/Lus1001…	91
GO:0071705	nitrogen compound transport	83/1460	1020/22980	0.0120398	0.113352	0.0967213	Lus10000328.g/Lus10000565.g/Lus10000783.g/Lus10001795.g/Lus10003676.g/Lus10003834.g/Lus10004250.g/Lus10004514.g/Lus10004753.g/Lus10004791.g/Lus10004822.g/Lus10004866.g/Lus10005687.g/Lus10005890.g/Lus10007427.g/Lus10008364.g/Lus10009814.g/Lus10009973.g/Lus10010250.g/Lus10011177.g/Lus10011467.g/Lus10011485.g/Lus10011675.g/Lus10012988.g/Lus10013109.g/Lus10013998.g/Lus10014143.g/Lus10014409.g/Lus1001…	83
GO:0022402	cell cycle process	29/1460	293/22980	0.0120914	0.113398	0.0967606	Lus10006266.g/Lus10007365.g/Lus10007427.g/Lus10011024.g/Lus10014040.g/Lus10014462.g/Lus10014595.g/Lus10015126.g/Lus10015220.g/Lus10015385.g/Lus10015592.g/Lus10018892.g/Lus10019636.g/Lus10020784.g/Lus10021545.g/Lus10022337.g/Lus10023718.g/Lus10025920.g/Lus10028588.g/Lus10028966.g/Lus10029956.g/Lus10036517.g/Lus10038181.g/Lus10041143.g/Lus10042890.g/scaffold102.17/scaffold310.200/scaffold51.56/scaf…	29
GO:0006302	double-strand break repair	13/1460	102/22980	0.0124827	0.11617	0.0991264	Lus10004503.g/Lus10007365.g/Lus10011024.g/Lus10015220.g/Lus10019555.g/Lus10020784.g/Lus10021220.g/Lus10027219.g/Lus10033289.g/Lus10033618.g/Lus10034749.g/Lus10038078.g/Lus10042033.g	13
GO:0097435	supramolecular fiber organization	13/1460	102/22980	0.0124827	0.11617	0.0991264	Lus10008071.g/Lus10009233.g/Lus10010282.g/Lus10013429.g/Lus10018892.g/Lus10023310.g/Lus10027941.g/Lus10028588.g/Lus10036347.g/Lus10038496.g/Lus10039309.g/Lus10040976.g/scaffold286.59	13
GO:0007064	mitotic sister chromatid cohesion	4/1460	15/22980	0.012584	0.116666	0.0995493	Lus10015385.g/scaffold102.17/scaffold310.200/scaffold7.10	4
GO:0007049	cell cycle	36/1460	384/22980	0.0127864	0.118091	0.100766	Lus10002354.g/Lus10006266.g/Lus10007365.g/Lus10007427.g/Lus10008977.g/Lus10011024.g/Lus10013697.g/Lus10014040.g/Lus10014462.g/Lus10014595.g/Lus10015126.g/Lus10015220.g/Lus10015385.g/Lus10015592.g/Lus10017091.g/Lus10018892.g/Lus10019636.g/Lus10020784.g/Lus10021545.g/Lus10021927.g/Lus10022337.g/Lus10022620.g/Lus10023718.g/Lus10023926.g/Lus10025920.g/Lus10028588.g/Lus10028966.g/Lus10029956.g/Lus1003…	36
GO:0009817	defense response to fungus, incompatible interaction	5/1460	23/22980	0.0132273	0.121701	0.103846	Lus10005082.g/Lus10008780.g/Lus10022041.g/Lus10022235.g/Lus10042890.g	5
GO:0006081	cellular aldehyde metabolic process	14/1460	114/22980	0.0133094	0.121995	0.104096	Lus10001653.g/Lus10008059.g/Lus10010977.g/Lus10013636.g/Lus10014067.g/Lus10015715.g/Lus10017706.g/Lus10021627.g/Lus10025529.g/Lus10026743.g/Lus10031088.g/Lus10032078.g/Lus10035437.g/Lus10039860.g	14
GO:0009893	positive regulation of metabolic process	26/1460	258/22980	0.0136144	0.124321	0.106082	Lus10000937.g/Lus10002354.g/Lus10003101.g/Lus10007250.g/Lus10008676.g/Lus10014934.g/Lus10015364.g/Lus10015536.g/Lus10017091.g/Lus10021927.g/Lus10022265.g/Lus10024044.g/Lus10032580.g/Lus10035968.g/Lus10036010.g/Lus10036455.g/Lus10037073.g/Lus10037738.g/Lus10039198.g/Lus10039883.g/Lus10040859.g/Lus10041704.g/Lus10041801.g/scaffold123.406/scaffold370.2/scaffold777.1	26
GO:0001522	pseudouridine synthesis	7/1460	41/22980	0.013823	0.125753	0.107303	Lus10005619.g/Lus10005645.g/Lus10007657.g/Lus10023799.g/Lus10026423.g/Lus10039480.g/Lus10042233.g	7
GO:0007623	circadian rhythm	6/1460	32/22980	0.0141744	0.127597	0.108876	Lus10031247.g/Lus10031818.g/Lus10035472.g/Lus10037924.g/Lus10038652.g/scaffold370.2	6
GO:0048511	rhythmic process	6/1460	32/22980	0.0141744	0.127597	0.108876	Lus10031247.g/Lus10031818.g/Lus10035472.g/Lus10037924.g/Lus10038652.g/scaffold370.2	6
GO:0010604	positive regulation of macromolecule metabolic process	24/1460	234/22980	0.0141832	0.127597	0.108876	Lus10000937.g/Lus10002354.g/Lus10007250.g/Lus10008676.g/Lus10014934.g/Lus10015364.g/Lus10015536.g/Lus10017091.g/Lus10021927.g/Lus10022265.g/Lus10024044.g/Lus10032580.g/Lus10035968.g/Lus10036010.g/Lus10036455.g/Lus10037073.g/Lus10037738.g/Lus10039198.g/Lus10039883.g/Lus10040859.g/Lus10041704.g/scaffold123.406/scaffold370.2/scaffold777.1	24
GO:0019318	hexose metabolic process	13/1460	104/22980	0.0145392	0.130316	0.111197	Lus10000767.g/Lus10012577.g/Lus10012591.g/Lus10013107.g/Lus10015959.g/Lus10016033.g/Lus10016535.g/Lus10027400.g/Lus10032078.g/Lus10035845.g/Lus10036074.g/Lus10041516.g/Lus10042278.g	13
GO:0003006	developmental process involved in reproduction	46/1460	521/22980	0.0151812	0.133294	0.113738	Lus10000767.g/Lus10001388.g/Lus10001473.g/Lus10003315.g/Lus10003960.g/Lus10004125.g/Lus10005004.g/Lus10006370.g/Lus10007866.g/Lus10008461.g/Lus10009374.g/Lus10014143.g/Lus10015552.g/Lus10015959.g/Lus10016056.g/Lus10016600.g/Lus10017223.g/Lus10017452.g/Lus10018073.g/Lus10018994.g/Lus10019636.g/Lus10020096.g/Lus10020177.g/Lus10020879.g/Lus10021614.g/Lus10022041.g/Lus10026261.g/Lus10026902.g/Lus1002…	46
GO:0045935	positive regulation of nucleobase-containing compound metabolic process	17/1460	151/22980	0.0155803	0.133294	0.113738	Lus10002354.g/Lus10008676.g/Lus10014934.g/Lus10015536.g/Lus10017091.g/Lus10021927.g/Lus10024044.g/Lus10032580.g/Lus10036010.g/Lus10036455.g/Lus10037073.g/Lus10037738.g/Lus10039883.g/Lus10040859.g/Lus10041704.g/scaffold370.2/scaffold777.1	17
GO:0009743	response to carbohydrate	7/1460	42/22980	0.0157028	0.133294	0.113738	Lus10001473.g/Lus10008427.g/Lus10008612.g/Lus10016033.g/Lus10028580.g/Lus10035801.g/Lus10039569.g	7
GO:0043628	ncRNA 3'-end processing	7/1460	42/22980	0.0157028	0.133294	0.113738	Lus10001173.g/Lus10001747.g/Lus10006382.g/Lus10007442.g/Lus10009708.g/Lus10036022.g/Lus10041318.g	7
GO:0009793	embryo development ending in seed dormancy	19/1460	175/22980	0.0157501	0.133294	0.113738	Lus10001388.g/Lus10001473.g/Lus10004125.g/Lus10015552.g/Lus10017223.g/Lus10019636.g/Lus10020096.g/Lus10020879.g/Lus10022041.g/Lus10026902.g/Lus10027814.g/Lus10028211.g/Lus10029876.g/Lus10030829.g/Lus10031745.g/Lus10032404.g/Lus10034921.g/Lus10035243.g/Lus10042915.g	19
GO:0006304	DNA modification	5/1460	24/22980	0.0158536	0.133294	0.113738	Lus10001240.g/Lus10025826.g/Lus10028101.g/Lus10038276.g/Lus10040859.g	5
GO:0009644	response to high light intensity	5/1460	24/22980	0.0158536	0.133294	0.113738	Lus10011696.g/Lus10016074.g/Lus10021410.g/Lus10035831.g/Lus10042507.g	5
GO:0016055	Wnt signaling pathway	5/1460	24/22980	0.0158536	0.133294	0.113738	Lus10011113.g/Lus10011940.g/Lus10021580.g/Lus10022029.g/Lus10037621.g	5
GO:0044728	DNA methylation or demethylation	5/1460	24/22980	0.0158536	0.133294	0.113738	Lus10001240.g/Lus10025826.g/Lus10028101.g/Lus10038276.g/Lus10040859.g	5
GO:0198738	cell-cell signaling by wnt	5/1460	24/22980	0.0158536	0.133294	0.113738	Lus10011113.g/Lus10011940.g/Lus10021580.g/Lus10022029.g/Lus10037621.g	5
GO:1905114	cell surface receptor signaling pathway involved in cell-cell signaling	5/1460	24/22980	0.0158536	0.133294	0.113738	Lus10011113.g/Lus10011940.g/Lus10021580.g/Lus10022029.g/Lus10037621.g	5
GO:0000288	nuclear-transcribed mRNA catabolic process, deadenylation-dependent decay	9/1460	62/22980	0.0158986	0.133294	0.113738	Lus10001173.g/Lus10001747.g/Lus10006382.g/Lus10008124.g/Lus10009708.g/Lus10016980.g/Lus10017007.g/Lus10024660.g/Lus10036022.g	9
GO:0002376	immune system process	15/1460	128/22980	0.0159164	0.133294	0.113738	Lus10000767.g/Lus10001406.g/Lus10001473.g/Lus10002899.g/Lus10005082.g/Lus10005151.g/Lus10007604.g/Lus10008780.g/Lus10015959.g/Lus10022041.g/Lus10022235.g/Lus10022265.g/Lus10034723.g/Lus10038409.g/Lus10042890.g	15
GO:0000105	histidine biosynthetic process	4/1460	16/22980	0.0159497	0.133294	0.113738	Lus10017042.g/Lus10021363.g/Lus10024033.g/Lus10031985.g	4
GO:0006547	histidine metabolic process	4/1460	16/22980	0.0159497	0.133294	0.113738	Lus10017042.g/Lus10021363.g/Lus10024033.g/Lus10031985.g	4
GO:0009052	pentose-phosphate shunt, non-oxidative branch	4/1460	16/22980	0.0159497	0.133294	0.113738	Lus10001653.g/Lus10008059.g/Lus10015715.g/Lus10021627.g	4
GO:0010090	trichome morphogenesis	4/1460	16/22980	0.0159497	0.133294	0.113738	Lus10003315.g/Lus10008461.g/Lus10020589.g/Lus10035243.g	4
GO:0046365	monosaccharide catabolic process	4/1460	16/22980	0.0159497	0.133294	0.113738	Lus10001653.g/Lus10015715.g/Lus10021627.g/Lus10027400.g	4
GO:0052803	imidazole-containing compound metabolic process	4/1460	16/22980	0.0159497	0.133294	0.113738	Lus10017042.g/Lus10021363.g/Lus10024033.g/Lus10031985.g	4
GO:0006370	7-methylguanosine mRNA capping	3/1460	9/22980	0.0160905	0.133294	0.113738	Lus10035534.g/Lus10037917.g/Lus10038644.g	3
GO:0006782	protoporphyrinogen IX biosynthetic process	3/1460	9/22980	0.0160905	0.133294	0.113738	Lus10012892.g/Lus10029675.g/Lus10030544.g	3
GO:0046501	protoporphyrinogen IX metabolic process	3/1460	9/22980	0.0160905	0.133294	0.113738	Lus10012892.g/Lus10029675.g/Lus10030544.g	3
GO:0061077	chaperone-mediated protein folding	8/1460	52/22980	0.0161336	0.133294	0.113738	Lus10003760.g/Lus10009828.g/Lus10015029.g/Lus10027129.g/Lus10028194.g/Lus10035560.g/Lus10040280.g/Lus10040937.g	8
GO:0051254	positive regulation of RNA metabolic process	16/1460	140/22980	0.0163058	0.133367	0.1138	Lus10002354.g/Lus10008676.g/Lus10014934.g/Lus10015536.g/Lus10017091.g/Lus10021927.g/Lus10024044.g/Lus10032580.g/Lus10036010.g/Lus10036455.g/Lus10037073.g/Lus10037738.g/Lus10039883.g/Lus10041704.g/scaffold370.2/scaffold777.1	16
GO:0000291	nuclear-transcribed mRNA catabolic process, exonucleolytic	6/1460	33/22980	0.016417	0.133367	0.1138	Lus10001173.g/Lus10001747.g/Lus10006382.g/Lus10009708.g/Lus10036022.g/Lus10041318.g	6
GO:0045047	protein targeting to ER	6/1460	33/22980	0.016417	0.133367	0.1138	Lus10003676.g/Lus10017023.g/Lus10032538.g/Lus10036570.g/Lus10036924.g/Lus10040614.g	6
GO:0046839	phospholipid dephosphorylation	6/1460	33/22980	0.016417	0.133367	0.1138	Lus10006904.g/Lus10009155.g/Lus10027073.g/Lus10028697.g/Lus10028884.g/Lus10041607.g	6
GO:0072599	establishment of protein localization to endoplasmic reticulum	6/1460	33/22980	0.016417	0.133367	0.1138	Lus10003676.g/Lus10017023.g/Lus10032538.g/Lus10036570.g/Lus10036924.g/Lus10040614.g	6
GO:0006732	coenzyme metabolic process	34/1460	366/22980	0.0171998	0.139261	0.118829	Lus10000767.g/Lus10001152.g/Lus10001653.g/Lus10002353.g/Lus10008059.g/Lus10008813.g/Lus10008966.g/Lus10009520.g/Lus10009958.g/Lus10010283.g/Lus10010728.g/Lus10010977.g/Lus10011368.g/Lus10015715.g/Lus10015959.g/Lus10016033.g/Lus10017331.g/Lus10021627.g/Lus10029336.g/Lus10030161.g/Lus10030385.g/Lus10031088.g/Lus10031168.g/Lus10031190.g/Lus10031768.g/Lus10032078.g/Lus10032658.g/Lus10032956.g/Lus1003…	34
GO:1901990	regulation of mitotic cell cycle phase transition	7/1460	43/22980	0.0177571	0.143295	0.122272	Lus10007365.g/Lus10014595.g/Lus10015126.g/Lus10020784.g/Lus10022337.g/Lus10029956.g/Lus10042890.g	7
GO:0006575	cellular modified amino acid metabolic process	16/1460	142/22980	0.0184349	0.148273	0.126519	Lus10002001.g/Lus10002353.g/Lus10002537.g/Lus10003994.g/Lus10007148.g/Lus10011368.g/Lus10015049.g/Lus10029976.g/Lus10030161.g/Lus10034618.g/Lus10035348.g/Lus10036525.g/Lus10040347.g/Lus10041403.g/Lus10042410.g/scaffold440.2	16
GO:0072527	pyrimidine-containing compound metabolic process	11/1460	85/22980	0.01852	0.148466	0.126684	Lus10000674.g/Lus10007065.g/Lus10010283.g/Lus10015466.g/Lus10016989.g/Lus10020436.g/Lus10021310.g/Lus10025598.g/Lus10036064.g/Lus10040694.g/scaffold765.94	11
GO:0006401	RNA catabolic process	14/1460	119/22980	0.0188194	0.148993	0.127134	Lus10001173.g/Lus10001332.g/Lus10001747.g/Lus10002528.g/Lus10006382.g/Lus10007442.g/Lus10008124.g/Lus10009708.g/Lus10013636.g/Lus10016980.g/Lus10017007.g/Lus10024660.g/Lus10036022.g/Lus10041318.g	14
GO:0016073	snRNA metabolic process	6/1460	34/22980	0.0188925	0.148993	0.127134	Lus10001173.g/Lus10001747.g/Lus10006382.g/Lus10009708.g/Lus10036022.g/Lus10041318.g	6
GO:0032392	DNA geometric change	6/1460	34/22980	0.0188925	0.148993	0.127134	Lus10004503.g/Lus10007365.g/Lus10008940.g/Lus10020784.g/Lus10033289.g/Lus10034749.g	6
GO:0032508	DNA duplex unwinding	6/1460	34/22980	0.0188925	0.148993	0.127134	Lus10004503.g/Lus10007365.g/Lus10008940.g/Lus10020784.g/Lus10033289.g/Lus10034749.g	6
GO:0046834	lipid phosphorylation	6/1460	34/22980	0.0188925	0.148993	0.127134	Lus10003912.g/Lus10006739.g/Lus10007817.g/Lus10016714.g/Lus10030885.g/Lus10037677.g	6
GO:0009790	embryo development	20/1460	191/22980	0.019337	0.152005	0.129704	Lus10001388.g/Lus10001473.g/Lus10004125.g/Lus10015552.g/Lus10017223.g/Lus10019636.g/Lus10020096.g/Lus10020879.g/Lus10022041.g/Lus10026902.g/Lus10027814.g/Lus10028211.g/Lus10029876.g/Lus10030829.g/Lus10031745.g/Lus10032404.g/Lus10032777.g/Lus10034921.g/Lus10035243.g/Lus10042915.g	20
GO:0051188	cofactor biosynthetic process	28/1460	292/22980	0.01977	0.15366	0.131116	Lus10001152.g/Lus10002353.g/Lus10004292.g/Lus10009520.g/Lus10009958.g/Lus10010283.g/Lus10010728.g/Lus10010977.g/Lus10011368.g/Lus10012892.g/Lus10013636.g/Lus10015481.g/Lus10020827.g/Lus10029064.g/Lus10029675.g/Lus10030161.g/Lus10030544.g/Lus10031190.g/Lus10031768.g/Lus10032658.g/Lus10032769.g/Lus10033224.g/Lus10034140.g/Lus10035404.g/Lus10036525.g/Lus10039883.g/Lus10041403.g/Lus10042048.g	28
GO:0031425	chloroplast RNA processing	4/1460	17/22980	0.0198295	0.15366	0.131116	Lus10013636.g/Lus10025701.g/Lus10033026.g/Lus10035962.g	4
GO:0046165	alcohol biosynthetic process	4/1460	17/22980	0.0198295	0.15366	0.131116	Lus10006145.g/Lus10008307.g/Lus10009359.g/Lus10031190.g	4
GO:0046185	aldehyde catabolic process	4/1460	17/22980	0.0198295	0.15366	0.131116	Lus10014067.g/Lus10017706.g/Lus10035437.g/Lus10039860.g	4
GO:0006766	vitamin metabolic process	10/1460	75/22980	0.0199187	0.15366	0.131116	Lus10007496.g/Lus10010283.g/Lus10010977.g/Lus10011696.g/Lus10015466.g/Lus10016866.g/Lus10017447.g/Lus10025733.g/Lus10035929.g/Lus10040694.g	10
GO:0006399	tRNA metabolic process	27/1460	280/22980	0.0204322	0.15366	0.131116	Lus10000503.g/Lus10000953.g/Lus10001173.g/Lus10001747.g/Lus10003486.g/Lus10005696.g/Lus10006382.g/Lus10009139.g/Lus10009708.g/Lus10010978.g/Lus10011019.g/Lus10013636.g/Lus10015552.g/Lus10023799.g/Lus10026754.g/Lus10028211.g/Lus10029044.g/Lus10029578.g/Lus10034921.g/Lus10035028.g/Lus10036022.g/Lus10036475.g/Lus10037871.g/Lus10039480.g/Lus10042842.g/Lus10042915.g/Lus10043413.g	27
GO:0009791	post-embryonic development	52/1460	613/22980	0.02076	0.15366	0.131116	Lus10000767.g/Lus10001388.g/Lus10001473.g/Lus10003315.g/Lus10004125.g/Lus10005004.g/Lus10005233.g/Lus10006370.g/Lus10007866.g/Lus10008461.g/Lus10008780.g/Lus10009374.g/Lus10014022.g/Lus10014143.g/Lus10014931.g/Lus10015552.g/Lus10015959.g/Lus10016056.g/Lus10016600.g/Lus10017223.g/Lus10018073.g/Lus10018994.g/Lus10019636.g/Lus10019895.g/Lus10020096.g/Lus10020119.g/Lus10020879.g/Lus10021614.g/Lus1002…	52
GO:0006779	porphyrin-containing compound biosynthetic process	9/1460	65/22980	0.0211713	0.15366	0.131116	Lus10004292.g/Lus10012892.g/Lus10013636.g/Lus10029064.g/Lus10029675.g/Lus10030544.g/Lus10032769.g/Lus10039883.g/Lus10042048.g	9
GO:0008360	regulation of cell shape	6/1460	35/22980	0.021611	0.15366	0.131116	Lus10002010.g/Lus10011113.g/Lus10011940.g/Lus10021580.g/Lus10022029.g/Lus10037621.g	6
GO:0002239	response to oomycetes	3/1460	10/22980	0.0219154	0.15366	0.131116	Lus10000937.g/Lus10002899.g/Lus10038409.g	3
GO:0006517	protein deglycosylation	3/1460	10/22980	0.0219154	0.15366	0.131116	Lus10012577.g/Lus10036074.g/Lus10041516.g	3
GO:0009083	branched-chain amino acid catabolic process	3/1460	10/22980	0.0219154	0.15366	0.131116	Lus10025584.g/Lus10027045.g/Lus10038545.g	3
GO:0009452	7-methylguanosine RNA capping	3/1460	10/22980	0.0219154	0.15366	0.131116	Lus10035534.g/Lus10037917.g/Lus10038644.g	3
GO:0036260	RNA capping	3/1460	10/22980	0.0219154	0.15366	0.131116	Lus10035534.g/Lus10037917.g/Lus10038644.g	3
GO:0046417	chorismate metabolic process	3/1460	10/22980	0.0219154	0.15366	0.131116	Lus10007444.g/Lus10036525.g/Lus10041403.g	3
GO:0072529	pyrimidine-containing compound catabolic process	3/1460	10/22980	0.0219154	0.15366	0.131116	Lus10007065.g/Lus10020436.g/Lus10036064.g	3
GO:0080117	secondary growth	3/1460	10/22980	0.0219154	0.15366	0.131116	Lus10006370.g/scaffold257.46/scaffold27.91	3
GO:0080190	lateral growth	3/1460	10/22980	0.0219154	0.15366	0.131116	Lus10006370.g/scaffold257.46/scaffold27.91	3
GO:0050793	regulation of developmental process	26/1460	269/22980	0.0219924	0.15366	0.131116	Lus10000767.g/Lus10002010.g/Lus10006370.g/Lus10008780.g/Lus10011113.g/Lus10011940.g/Lus10014143.g/Lus10015959.g/Lus10017223.g/Lus10017857.g/Lus10018871.g/Lus10018994.g/Lus10019636.g/Lus10021580.g/Lus10021614.g/Lus10022029.g/Lus10022235.g/Lus10028211.g/Lus10028694.g/Lus10035472.g/Lus10037621.g/Lus10039883.g/Lus10041019.g/Lus10042484.g/Lus10042915.g/scaffold315.73	26
GO:0050790	regulation of catalytic activity	23/1460	231/22980	0.0220356	0.15366	0.131116	Lus10000937.g/Lus10002354.g/Lus10003101.g/Lus10010091.g/Lus10017007.g/Lus10017091.g/Lus10021547.g/Lus10021927.g/Lus10022265.g/Lus10025979.g/Lus10029909.g/Lus10031857.g/Lus10034578.g/Lus10035701.g/Lus10037343.g/Lus10039198.g/Lus10040349.g/Lus10042048.g/Lus10042484.g/scaffold123.406/scaffold1491.89/scaffold1936.5/scaffold705.10	23
GO:0006901	vesicle coating	2/1460	4/22980	0.0222045	0.15366	0.131116	Lus10004721.g/Lus10008520.g	2
GO:0009663	plasmodesma organization	2/1460	4/22980	0.0222045	0.15366	0.131116	Lus10019636.g/Lus10039569.g	2
GO:0010380	regulation of chlorophyll biosynthetic process	2/1460	4/22980	0.0222045	0.15366	0.131116	Lus10039883.g/Lus10042048.g	2
GO:0010971	positive regulation of G2/M transition of mitotic cell cycle	2/1460	4/22980	0.0222045	0.15366	0.131116	Lus10014595.g/Lus10022337.g	2
GO:0010972	negative regulation of G2/M transition of mitotic cell cycle	2/1460	4/22980	0.0222045	0.15366	0.131116	Lus10007365.g/Lus10020784.g	2
GO:0019878	lysine biosynthetic process via aminoadipic acid	2/1460	4/22980	0.0222045	0.15366	0.131116	Lus10008521.g/Lus10021344.g	2
GO:0034330	cell junction organization	2/1460	4/22980	0.0222045	0.15366	0.131116	Lus10019636.g/Lus10039569.g	2
GO:0036092	phosphatidylinositol-3-phosphate biosynthetic process	2/1460	4/22980	0.0222045	0.15366	0.131116	Lus10013184.g/Lus10039913.g	2
GO:0042439	ethanolamine-containing compound metabolic process	2/1460	4/22980	0.0222045	0.15366	0.131116	Lus10007094.g/Lus10020468.g	2
GO:0043968	histone H2A acetylation	2/1460	4/22980	0.0222045	0.15366	0.131116	Lus10003470.g/Lus10021650.g	2
GO:0044090	positive regulation of vacuole organization	2/1460	4/22980	0.0222045	0.15366	0.131116	Lus10011235.g/Lus10036454.g	2
GO:0044773	mitotic DNA damage checkpoint	2/1460	4/22980	0.0222045	0.15366	0.131116	Lus10007365.g/Lus10020784.g	2
GO:0044818	mitotic G2/M transition checkpoint	2/1460	4/22980	0.0222045	0.15366	0.131116	Lus10007365.g/Lus10020784.g	2
GO:0045216	cell-cell junction organization	2/1460	4/22980	0.0222045	0.15366	0.131116	Lus10019636.g/Lus10039569.g	2
GO:0048207	vesicle targeting, rough ER to cis-Golgi	2/1460	4/22980	0.0222045	0.15366	0.131116	Lus10004721.g/Lus10008520.g	2
GO:0048208	COPII vesicle coating	2/1460	4/22980	0.0222045	0.15366	0.131116	Lus10004721.g/Lus10008520.g	2
GO:0070076	histone lysine demethylation	2/1460	4/22980	0.0222045	0.15366	0.131116	Lus10031247.g/Lus10031818.g	2
GO:0070291	N-acylethanolamine metabolic process	2/1460	4/22980	0.0222045	0.15366	0.131116	Lus10007094.g/Lus10020468.g	2
GO:0090114	COPII-coated vesicle budding	2/1460	4/22980	0.0222045	0.15366	0.131116	Lus10004721.g/Lus10008520.g	2
GO:0097035	regulation of membrane lipid distribution	2/1460	4/22980	0.0222045	0.15366	0.131116	Lus10007219.g/Lus10010099.g	2
GO:1902750	negative regulation of cell cycle G2/M phase transition	2/1460	4/22980	0.0222045	0.15366	0.131116	Lus10007365.g/Lus10020784.g	2
GO:1902751	positive regulation of cell cycle G2/M phase transition	2/1460	4/22980	0.0222045	0.15366	0.131116	Lus10014595.g/Lus10022337.g	2
GO:1901987	regulation of cell cycle phase transition	7/1460	45/22980	0.0224184	0.154699	0.132003	Lus10007365.g/Lus10014595.g/Lus10015126.g/Lus10020784.g/Lus10022337.g/Lus10029956.g/Lus10042890.g	7
GO:0022414	reproductive process	62/1460	755/22980	0.0230302	0.158471	0.135221	Lus10000767.g/Lus10001388.g/Lus10001473.g/Lus10003315.g/Lus10003960.g/Lus10004125.g/Lus10005004.g/Lus10006370.g/Lus10006745.g/Lus10007365.g/Lus10007427.g/Lus10007604.g/Lus10007866.g/Lus10008461.g/Lus10009374.g/Lus10011024.g/Lus10014143.g/Lus10014462.g/Lus10015220.g/Lus10015552.g/Lus10015959.g/Lus10016056.g/Lus10016600.g/Lus10017223.g/Lus10017452.g/Lus10018073.g/Lus10018994.g/Lus10019636.g/Lus1002…	62
GO:0044282	small molecule catabolic process	18/1460	170/22980	0.023112	0.158585	0.135318	Lus10001653.g/Lus10009560.g/Lus10009814.g/Lus10011485.g/Lus10014067.g/Lus10015715.g/Lus10017706.g/Lus10020908.g/Lus10021627.g/Lus10025584.g/Lus10026429.g/Lus10027045.g/Lus10027400.g/Lus10031325.g/Lus10032777.g/Lus10035437.g/Lus10038545.g/Lus10039860.g	18
GO:0048608	reproductive structure development	41/1460	469/22980	0.0241504	0.164021	0.139957	Lus10000767.g/Lus10001388.g/Lus10001473.g/Lus10003315.g/Lus10004125.g/Lus10005004.g/Lus10006370.g/Lus10007866.g/Lus10008461.g/Lus10009374.g/Lus10014143.g/Lus10015552.g/Lus10015959.g/Lus10016056.g/Lus10016600.g/Lus10017223.g/Lus10018073.g/Lus10018994.g/Lus10019636.g/Lus10020096.g/Lus10020879.g/Lus10021614.g/Lus10022041.g/Lus10026261.g/Lus10026902.g/Lus10027814.g/Lus10028211.g/Lus10029686.g/Lus1002…	41
GO:0061458	reproductive system development	41/1460	469/22980	0.0241504	0.164021	0.139957	Lus10000767.g/Lus10001388.g/Lus10001473.g/Lus10003315.g/Lus10004125.g/Lus10005004.g/Lus10006370.g/Lus10007866.g/Lus10008461.g/Lus10009374.g/Lus10014143.g/Lus10015552.g/Lus10015959.g/Lus10016056.g/Lus10016600.g/Lus10017223.g/Lus10018073.g/Lus10018994.g/Lus10019636.g/Lus10020096.g/Lus10020879.g/Lus10021614.g/Lus10022041.g/Lus10026261.g/Lus10026902.g/Lus10027814.g/Lus10028211.g/Lus10029686.g/Lus1002…	41
GO:0006379	mRNA cleavage	4/1460	18/22980	0.024242	0.164021	0.139957	Lus10003684.g/Lus10020214.g/Lus10027715.g/Lus10028994.g	4
GO:0006892	post-Golgi vesicle-mediated transport	4/1460	18/22980	0.024242	0.164021	0.139957	Lus10000565.g/Lus10011177.g/Lus10021629.g/Lus10040289.g	4
GO:0090068	positive regulation of cell cycle process	4/1460	18/22980	0.024242	0.164021	0.139957	Lus10014595.g/Lus10015126.g/Lus10019636.g/Lus10022337.g	4
GO:0048316	seed development	24/1460	246/22980	0.0244252	0.164517	0.14038	Lus10001388.g/Lus10001473.g/Lus10004125.g/Lus10005004.g/Lus10007866.g/Lus10009374.g/Lus10015552.g/Lus10017223.g/Lus10019636.g/Lus10020096.g/Lus10020879.g/Lus10022041.g/Lus10026902.g/Lus10027814.g/Lus10028211.g/Lus10029686.g/Lus10029876.g/Lus10030829.g/Lus10031745.g/Lus10032404.g/Lus10034921.g/Lus10035243.g/Lus10042890.g/Lus10042915.g	24
GO:0006144	purine nucleobase metabolic process	6/1460	36/22980	0.0245815	0.164517	0.14038	Lus10018186.g/Lus10021221.g/Lus10025696.g/Lus10034306.g/Lus10036233.g/Lus10038372.g	6
GO:0010638	positive regulation of organelle organization	6/1460	36/22980	0.0245815	0.164517	0.14038	Lus10008071.g/Lus10011235.g/Lus10015126.g/Lus10027941.g/Lus10036454.g/scaffold286.59	6
GO:0048193	Golgi vesicle transport	17/1460	159/22980	0.0245861	0.164517	0.14038	Lus10000565.g/Lus10004721.g/Lus10004866.g/Lus10007427.g/Lus10008520.g/Lus10011177.g/Lus10012966.g/Lus10017131.g/Lus10021264.g/Lus10021629.g/Lus10029956.g/Lus10032089.g/Lus10037608.g/Lus10039880.g/Lus10040289.g/Lus10042935.g/scaffold701.161	17
GO:0006749	glutathione metabolic process	9/1460	67/22980	0.0253196	0.168959	0.144171	Lus10002001.g/Lus10002537.g/Lus10003994.g/Lus10007148.g/Lus10015049.g/Lus10029976.g/Lus10035348.g/Lus10040347.g/scaffold440.2	9
GO:0031667	response to nutrient levels	10/1460	78/22980	0.0255213	0.169839	0.144921	Lus10000925.g/Lus10008210.g/Lus10008427.g/Lus10013636.g/Lus10016535.g/Lus10020737.g/Lus10029817.g/Lus10029909.g/Lus10035801.g/Lus10036064.g	10
GO:0046856	phosphatidylinositol dephosphorylation	5/1460	27/22980	0.0257399	0.170826	0.145763	Lus10006904.g/Lus10027073.g/Lus10028697.g/Lus10028884.g/Lus10041607.g	5
GO:0000003	reproduction	62/1460	760/22980	0.0259268	0.171597	0.146422	Lus10000767.g/Lus10001388.g/Lus10001473.g/Lus10003315.g/Lus10003960.g/Lus10004125.g/Lus10005004.g/Lus10006370.g/Lus10006745.g/Lus10007365.g/Lus10007427.g/Lus10007604.g/Lus10007866.g/Lus10008461.g/Lus10009374.g/Lus10011024.g/Lus10014143.g/Lus10014462.g/Lus10015220.g/Lus10015552.g/Lus10015959.g/Lus10016056.g/Lus10016600.g/Lus10017223.g/Lus10017452.g/Lus10018073.g/Lus10018994.g/Lus10019636.g/Lus1002…	62
GO:0006888	ER to Golgi vesicle-mediated transport	10/1460	79/22980	0.0276174	0.181443	0.154822	Lus10000565.g/Lus10004721.g/Lus10004866.g/Lus10008520.g/Lus10021264.g/Lus10021629.g/Lus10029956.g/Lus10032089.g/Lus10037608.g/Lus10042935.g	10
GO:0000160	phosphorelay signal transduction system	15/1460	137/22980	0.0276641	0.181443	0.154822	Lus10000566.g/Lus10003013.g/Lus10006370.g/Lus10011044.g/Lus10013856.g/Lus10015571.g/Lus10019899.g/Lus10021629.g/Lus10026572.g/Lus10031985.g/Lus10032680.g/Lus10036711.g/Lus10037216.g/Lus10038409.g/Lus10041159.g	15
GO:0010150	leaf senescence	6/1460	37/22980	0.0278126	0.181443	0.154822	Lus10008234.g/Lus10020737.g/Lus10029817.g/Lus10031686.g/Lus10033295.g/Lus10039883.g	6
GO:0090693	plant organ senescence	6/1460	37/22980	0.0278126	0.181443	0.154822	Lus10008234.g/Lus10020737.g/Lus10029817.g/Lus10031686.g/Lus10033295.g/Lus10039883.g	6
GO:0044772	mitotic cell cycle phase transition	7/1460	47/22980	0.0278625	0.181443	0.154822	Lus10007365.g/Lus10014595.g/Lus10015126.g/Lus10020784.g/Lus10022337.g/Lus10029956.g/Lus10042890.g	7
GO:0070972	protein localization to endoplasmic reticulum	7/1460	47/22980	0.0278625	0.181443	0.154822	Lus10003676.g/Lus10012176.g/Lus10017023.g/Lus10032538.g/Lus10036570.g/Lus10036924.g/Lus10040614.g	7
GO:0044702	single organism reproductive process	56/1460	680/22980	0.0281907	0.183089	0.156227	Lus10000767.g/Lus10001388.g/Lus10001473.g/Lus10003315.g/Lus10003960.g/Lus10004125.g/Lus10005004.g/Lus10006370.g/Lus10006745.g/Lus10007365.g/Lus10007427.g/Lus10007604.g/Lus10007866.g/Lus10008461.g/Lus10009374.g/Lus10011024.g/Lus10014143.g/Lus10014462.g/Lus10015220.g/Lus10015552.g/Lus10015959.g/Lus10017223.g/Lus10017452.g/Lus10018994.g/Lus10019636.g/Lus10020052.g/Lus10020096.g/Lus10020177.g/Lus1002…	56
GO:0006048	UDP-N-acetylglucosamine biosynthetic process	3/1460	11/22980	0.0287347	0.18416	0.157141	Lus10011969.g/Lus10012191.g/Lus10017443.g	3
GO:0043687	post-translational protein modification	3/1460	11/22980	0.0287347	0.18416	0.157141	Lus10006527.g/Lus10020737.g/Lus10029817.g	3
GO:0045910	negative regulation of DNA recombination	3/1460	11/22980	0.0287347	0.18416	0.157141	Lus10015589.g/Lus10018187.g/Lus10025647.g	3
GO:0046349	amino sugar biosynthetic process	3/1460	11/22980	0.0287347	0.18416	0.157141	Lus10011969.g/Lus10012191.g/Lus10017443.g	3
GO:0048280	vesicle fusion with Golgi apparatus	3/1460	11/22980	0.0287347	0.18416	0.157141	Lus10000565.g/Lus10021629.g/Lus10032089.g	3
GO:0008655	pyrimidine-containing compound salvage	4/1460	19/22980	0.0292012	0.186167	0.158854	Lus10000674.g/Lus10016989.g/Lus10021310.g/Lus10025598.g	4
GO:0043097	pyrimidine nucleoside salvage	4/1460	19/22980	0.0292012	0.186167	0.158854	Lus10000674.g/Lus10016989.g/Lus10021310.g/Lus10025598.g	4
GO:0007267	cell-cell signaling	5/1460	28/22980	0.0297456	0.189141	0.161392	Lus10011113.g/Lus10011940.g/Lus10021580.g/Lus10022029.g/Lus10037621.g	5
GO:0080134	regulation of response to stress	13/1460	115/22980	0.0307739	0.195169	0.166535	Lus10000937.g/Lus10001406.g/Lus10001473.g/Lus10002899.g/Lus10005151.g/Lus10011696.g/Lus10016535.g/Lus10017091.g/Lus10017991.g/Lus10031333.g/Lus10031907.g/Lus10034723.g/Lus10042484.g	13
GO:0007568	aging	7/1460	48/22980	0.0308938	0.195419	0.166749	Lus10008234.g/Lus10020737.g/Lus10029817.g/Lus10031686.g/Lus10033295.g/Lus10035801.g/Lus10039883.g	7
GO:0034660	ncRNA metabolic process	47/1460	560/22980	0.0314798	0.198609	0.16947	Lus10000503.g/Lus10000953.g/Lus10001173.g/Lus10001388.g/Lus10001747.g/Lus10002091.g/Lus10003486.g/Lus10003684.g/Lus10005169.g/Lus10005489.g/Lus10005696.g/Lus10006382.g/Lus10007442.g/Lus10007657.g/Lus10007881.g/Lus10008676.g/Lus10009139.g/Lus10009322.g/Lus10009708.g/Lus10010978.g/Lus10011019.g/Lus10011969.g/Lus10013636.g/Lus10015552.g/Lus10015673.g/Lus10015809.g/Lus10016622.g/Lus10023799.g/Lus1002…	47
GO:0000413	protein peptidyl-prolyl isomerization	8/1460	59/22980	0.0322773	0.203113	0.173313	Lus10012059.g/Lus10013111.g/Lus10014846.g/Lus10026441.g/Lus10030408.g/Lus10036733.g/Lus10036745.g/Lus10037197.g	8
GO:0045087	innate immune response	13/1460	116/22980	0.032722	0.205379	0.175247	Lus10001406.g/Lus10001473.g/Lus10002899.g/Lus10005082.g/Lus10005151.g/Lus10007604.g/Lus10008780.g/Lus10022041.g/Lus10022235.g/Lus10022265.g/Lus10034723.g/Lus10038409.g/Lus10042890.g	13
GO:0015914	phospholipid transport	5/1460	29/22980	0.0341226	0.208045	0.177522	Lus10018620.g/Lus10020258.g/Lus10028873.g/Lus10035068.g/Lus10039855.g	5
GO:0044770	cell cycle phase transition	7/1460	49/22980	0.0341386	0.208045	0.177522	Lus10007365.g/Lus10014595.g/Lus10015126.g/Lus10020784.g/Lus10022337.g/Lus10029956.g/Lus10042890.g	7
GO:0006402	mRNA catabolic process	12/1460	105/22980	0.0343846	0.208045	0.177522	Lus10001173.g/Lus10001332.g/Lus10001747.g/Lus10006382.g/Lus10008124.g/Lus10009708.g/Lus10013636.g/Lus10016980.g/Lus10017007.g/Lus10024660.g/Lus10036022.g/Lus10041318.g	12
GO:0031347	regulation of defense response	10/1460	82/22980	0.0346362	0.208045	0.177522	Lus10000937.g/Lus10001406.g/Lus10001473.g/Lus10002899.g/Lus10005151.g/Lus10011696.g/Lus10017991.g/Lus10031333.g/Lus10031907.g/Lus10034723.g	10
GO:0007129	synapsis	4/1460	20/22980	0.0347168	0.208045	0.177522	Lus10007365.g/Lus10020784.g/Lus10021545.g/Lus10028966.g	4
GO:0010207	photosystem II assembly	4/1460	20/22980	0.0347168	0.208045	0.177522	Lus10014934.g/Lus10028194.g/Lus10036345.g/Lus10042897.g	4
GO:0045143	homologous chromosome segregation	4/1460	20/22980	0.0347168	0.208045	0.177522	Lus10007365.g/Lus10020784.g/Lus10021545.g/Lus10028966.g	4
GO:2000022	regulation of jasmonic acid mediated signaling pathway	4/1460	20/22980	0.0347168	0.208045	0.177522	Lus10002899.g/Lus10017991.g/Lus10031333.g/Lus10031907.g	4
GO:0010073	meristem maintenance	6/1460	39/22980	0.0350857	0.208045	0.177522	Lus10009374.g/Lus10014143.g/Lus10017223.g/Lus10028694.g/Lus10039569.g/scaffold315.73	6
GO:0033674	positive regulation of kinase activity	6/1460	39/22980	0.0350857	0.208045	0.177522	Lus10000937.g/Lus10002354.g/Lus10003101.g/Lus10017091.g/Lus10021927.g/Lus10022265.g	6
GO:0034470	ncRNA processing	38/1460	441/22980	0.035107	0.208045	0.177522	Lus10000953.g/Lus10001173.g/Lus10001388.g/Lus10001747.g/Lus10002091.g/Lus10003486.g/Lus10005169.g/Lus10005489.g/Lus10005696.g/Lus10006382.g/Lus10007442.g/Lus10007657.g/Lus10007881.g/Lus10008676.g/Lus10009322.g/Lus10009708.g/Lus10010978.g/Lus10011019.g/Lus10011969.g/Lus10013636.g/Lus10015673.g/Lus10015809.g/Lus10016622.g/Lus10023799.g/Lus10029044.g/Lus10029578.g/Lus10031021.g/Lus10034921.g/Lus1003…	38
GO:0018208	peptidyl-proline modification	8/1460	60/22980	0.0352484	0.208045	0.177522	Lus10012059.g/Lus10013111.g/Lus10014846.g/Lus10026441.g/Lus10030408.g/Lus10036733.g/Lus10036745.g/Lus10037197.g	8
GO:0000077	DNA damage checkpoint	2/1460	5/22980	0.0354593	0.208045	0.177522	Lus10007365.g/Lus10020784.g	2
GO:0000256	allantoin catabolic process	2/1460	5/22980	0.0354593	0.208045	0.177522	Lus10018186.g/Lus10021221.g	2
GO:0009682	induced systemic resistance	2/1460	5/22980	0.0354593	0.208045	0.177522	Lus10002899.g/Lus10005151.g	2
GO:0010962	regulation of glucan biosynthetic process	2/1460	5/22980	0.0354593	0.208045	0.177522	Lus10039569.g/Lus10042048.g	2
GO:0016577	histone demethylation	2/1460	5/22980	0.0354593	0.208045	0.177522	Lus10031247.g/Lus10031818.g	2
GO:0018315	molybdenum incorporation into molybdenum-molybdopterin complex	2/1460	5/22980	0.0354593	0.208045	0.177522	Lus10001152.g/Lus10031190.g	2
GO:0032885	regulation of polysaccharide biosynthetic process	2/1460	5/22980	0.0354593	0.208045	0.177522	Lus10039569.g/Lus10042048.g	2
GO:0032958	inositol phosphate biosynthetic process	2/1460	5/22980	0.0354593	0.208045	0.177522	Lus10006145.g/Lus10008307.g	2
GO:0033306	phytol metabolic process	2/1460	5/22980	0.0354593	0.208045	0.177522	Lus10012560.g/Lus10033848.g	2
GO:0036297	interstrand cross-link repair	2/1460	5/22980	0.0354593	0.208045	0.177522	Lus10011024.g/Lus10038078.g	2
GO:0042040	metal incorporation into metallo-molybdopterin complex	2/1460	5/22980	0.0354593	0.208045	0.177522	Lus10001152.g/Lus10031190.g	2
GO:0048211	Golgi vesicle docking	2/1460	5/22980	0.0354593	0.208045	0.177522	Lus10011177.g/Lus10032089.g	2
GO:0090056	regulation of chlorophyll metabolic process	2/1460	5/22980	0.0354593	0.208045	0.177522	Lus10039883.g/Lus10042048.g	2
GO:1903173	fatty alcohol metabolic process	2/1460	5/22980	0.0354593	0.208045	0.177522	Lus10012560.g/Lus10033848.g	2
GO:2000038	regulation of stomatal complex development	2/1460	5/22980	0.0354593	0.208045	0.177522	Lus10008780.g/Lus10022235.g	2
GO:0010646	regulation of cell communication	16/1460	154/22980	0.0359497	0.210414	0.179544	Lus10000937.g/Lus10002899.g/Lus10016535.g/Lus10017009.g/Lus10017991.g/Lus10021403.g/Lus10022265.g/Lus10022983.g/Lus10030432.g/Lus10031333.g/Lus10031907.g/Lus10038409.g/Lus10041019.g/Lus10041159.g/Lus10041801.g/Lus10042969.g	16
GO:0006013	mannose metabolic process	3/1460	12/22980	0.0365407	0.212848	0.18162	Lus10012577.g/Lus10036074.g/Lus10041516.g	3
GO:0006896	Golgi to vacuole transport	3/1460	12/22980	0.0365407	0.212848	0.18162	Lus10000565.g/Lus10021629.g/Lus10040289.g	3
GO:0006006	glucose metabolic process	7/1460	50/22980	0.0376019	0.218505	0.186447	Lus10000767.g/Lus10012591.g/Lus10015959.g/Lus10016033.g/Lus10027400.g/Lus10032078.g/Lus10035845.g	7
GO:0006312	mitotic recombination	4/1460	21/22980	0.0407942	0.233773	0.199475	Lus10007365.g/Lus10015220.g/Lus10020784.g/Lus10042033.g	4
GO:0007062	sister chromatid cohesion	4/1460	21/22980	0.0407942	0.233773	0.199475	Lus10015385.g/scaffold102.17/scaffold310.200/scaffold7.10	4
GO:0009746	response to hexose	4/1460	21/22980	0.0407942	0.233773	0.199475	Lus10001473.g/Lus10008612.g/Lus10028580.g/Lus10039569.g	4
GO:0034284	response to monosaccharide	4/1460	21/22980	0.0407942	0.233773	0.199475	Lus10001473.g/Lus10008612.g/Lus10028580.g/Lus10039569.g	4
GO:0048583	regulation of response to stimulus	24/1460	259/22980	0.041129	0.233773	0.199475	Lus10000937.g/Lus10001406.g/Lus10001473.g/Lus10002899.g/Lus10005151.g/Lus10011696.g/Lus10016535.g/Lus10017009.g/Lus10017091.g/Lus10017991.g/Lus10021403.g/Lus10022265.g/Lus10022983.g/Lus10030432.g/Lus10031333.g/Lus10031907.g/Lus10034723.g/Lus10035472.g/Lus10038409.g/Lus10041019.g/Lus10041159.g/Lus10041801.g/Lus10042484.g/Lus10042969.g	24
GO:0009110	vitamin biosynthetic process	9/1460	73/22980	0.0411514	0.233773	0.199475	Lus10007496.g/Lus10010977.g/Lus10011696.g/Lus10015466.g/Lus10016866.g/Lus10017447.g/Lus10025733.g/Lus10035929.g/Lus10040694.g	9
GO:0033014	tetrapyrrole biosynthetic process	9/1460	73/22980	0.0411514	0.233773	0.199475	Lus10004292.g/Lus10012892.g/Lus10013636.g/Lus10029064.g/Lus10029675.g/Lus10030544.g/Lus10032769.g/Lus10039883.g/Lus10042048.g	9
GO:0000723	telomere maintenance	7/1460	51/22980	0.0412881	0.233773	0.199475	Lus10007365.g/Lus10016527.g/Lus10020784.g/Lus10025203.g/Lus10028172.g/Lus10030935.g/Lus10038078.g	7
GO:0009814	defense response, incompatible interaction	7/1460	51/22980	0.0412881	0.233773	0.199475	Lus10001406.g/Lus10005082.g/Lus10008780.g/Lus10022041.g/Lus10022235.g/Lus10022265.g/Lus10042890.g	7
GO:0022604	regulation of cell morphogenesis	7/1460	51/22980	0.0412881	0.233773	0.199475	Lus10002010.g/Lus10011113.g/Lus10011940.g/Lus10017857.g/Lus10021580.g/Lus10022029.g/Lus10037621.g	7
GO:0032200	telomere organization	7/1460	51/22980	0.0412881	0.233773	0.199475	Lus10007365.g/Lus10016527.g/Lus10020784.g/Lus10025203.g/Lus10028172.g/Lus10030935.g/Lus10038078.g	7
GO:0010154	fruit development	24/1460	260/22980	0.0426961	0.241183	0.205798	Lus10001388.g/Lus10001473.g/Lus10004125.g/Lus10005004.g/Lus10007866.g/Lus10009374.g/Lus10015552.g/Lus10017223.g/Lus10019636.g/Lus10020096.g/Lus10020879.g/Lus10022041.g/Lus10026902.g/Lus10027814.g/Lus10028211.g/Lus10029686.g/Lus10029876.g/Lus10030829.g/Lus10031745.g/Lus10032404.g/Lus10034921.g/Lus10035243.g/Lus10042890.g/Lus10042915.g	24
GO:0033365	protein localization to organelle	28/1460	313/22980	0.0429524	0.242068	0.206554	Lus10000565.g/Lus10001795.g/Lus10003676.g/Lus10003834.g/Lus10004250.g/Lus10004822.g/Lus10007427.g/Lus10009814.g/Lus10011485.g/Lus10012176.g/Lus10014143.g/Lus10016610.g/Lus10017023.g/Lus10017107.g/Lus10021264.g/Lus10021629.g/Lus10028296.g/Lus10031190.g/Lus10032538.g/Lus10032777.g/Lus10033209.g/Lus10033254.g/Lus10036330.g/Lus10036570.g/Lus10036924.g/Lus10040194.g/Lus10040614.g/Lus10041503.g	28
GO:0006098	pentose-phosphate shunt	6/1460	41/22980	0.0434804	0.24335	0.207647	Lus10001653.g/Lus10008059.g/Lus10015715.g/Lus10021627.g/Lus10031088.g/Lus10032078.g	6
GO:0006637	acyl-CoA metabolic process	6/1460	41/22980	0.0434804	0.24335	0.207647	Lus10008966.g/Lus10010728.g/Lus10017331.g/Lus10029336.g/Lus10030385.g/Lus10034147.g	6
GO:0035383	thioester metabolic process	6/1460	41/22980	0.0434804	0.24335	0.207647	Lus10008966.g/Lus10010728.g/Lus10017331.g/Lus10029336.g/Lus10030385.g/Lus10034147.g	6
GO:0032879	regulation of localization	12/1460	109/22980	0.0439551	0.243511	0.207785	Lus10006370.g/Lus10009082.g/Lus10009167.g/Lus10016662.g/Lus10016694.g/Lus10021058.g/Lus10030399.g/Lus10035989.g/Lus10036454.g/Lus10040349.g/Lus10040922.g/scaffold1491.89	12
GO:0009396	folic acid-containing compound biosynthetic process	5/1460	31/22980	0.0440172	0.243511	0.207785	Lus10002353.g/Lus10011368.g/Lus10030161.g/Lus10036525.g/Lus10041403.g	5
GO:0060249	anatomical structure homeostasis	7/1460	52/22980	0.045201	0.243511	0.207785	Lus10007365.g/Lus10016527.g/Lus10020784.g/Lus10025203.g/Lus10028172.g/Lus10030935.g/Lus10038078.g	7
GO:0006551	leucine metabolic process	3/1460	13/22980	0.0453137	0.243511	0.207785	Lus10025584.g/Lus10027045.g/Lus10028246.g	3
GO:0006772	thiamine metabolic process	3/1460	13/22980	0.0453137	0.243511	0.207785	Lus10010283.g/Lus10015466.g/Lus10040694.g	3
GO:0006777	Mo-molybdopterin cofactor biosynthetic process	3/1460	13/22980	0.0453137	0.243511	0.207785	Lus10001152.g/Lus10031190.g/Lus10031768.g	3
GO:0010020	chloroplast fission	3/1460	13/22980	0.0453137	0.243511	0.207785	Lus10018055.g/Lus10032404.g/Lus10043210.g	3
GO:0019720	Mo-molybdopterin cofactor metabolic process	3/1460	13/22980	0.0453137	0.243511	0.207785	Lus10001152.g/Lus10031190.g/Lus10031768.g	3
GO:0034067	protein localization to Golgi apparatus	3/1460	13/22980	0.0453137	0.243511	0.207785	Lus10003834.g/Lus10007427.g/Lus10017107.g	3
GO:0042723	thiamine-containing compound metabolic process	3/1460	13/22980	0.0453137	0.243511	0.207785	Lus10010283.g/Lus10015466.g/Lus10040694.g	3
GO:0043545	molybdopterin cofactor metabolic process	3/1460	13/22980	0.0453137	0.243511	0.207785	Lus10001152.g/Lus10031190.g/Lus10031768.g	3
GO:0043572	plastid fission	3/1460	13/22980	0.0453137	0.243511	0.207785	Lus10018055.g/Lus10032404.g/Lus10043210.g	3
GO:0045737	positive regulation of cyclin-dependent protein serine/threonine kinase activity	3/1460	13/22980	0.0453137	0.243511	0.207785	Lus10002354.g/Lus10017091.g/Lus10021927.g	3
GO:0045931	positive regulation of mitotic cell cycle	3/1460	13/22980	0.0453137	0.243511	0.207785	Lus10014595.g/Lus10015126.g/Lus10022337.g	3
GO:0051189	prosthetic group metabolic process	3/1460	13/22980	0.0453137	0.243511	0.207785	Lus10001152.g/Lus10031190.g/Lus10031768.g	3
GO:1901407	regulation of phosphorylation of RNA polymerase II C-terminal domain	3/1460	13/22980	0.0453137	0.243511	0.207785	Lus10002354.g/Lus10017091.g/Lus10021927.g	3
GO:1901409	positive regulation of phosphorylation of RNA polymerase II C-terminal domain	3/1460	13/22980	0.0453137	0.243511	0.207785	Lus10002354.g/Lus10017091.g/Lus10021927.g	3
GO:1904031	positive regulation of cyclin-dependent protein kinase activity	3/1460	13/22980	0.0453137	0.243511	0.207785	Lus10002354.g/Lus10017091.g/Lus10021927.g	3
GO:0007005	mitochondrion organization	14/1460	134/22980	0.0456908	0.244995	0.209051	Lus10001795.g/Lus10004822.g/Lus10006527.g/Lus10013954.g/Lus10014045.g/Lus10016610.g/Lus10020737.g/Lus10025609.g/Lus10027079.g/Lus10027994.g/Lus10029817.g/Lus10037481.g/Lus10041178.g/Lus10042033.g	14
GO:0000902	cell morphogenesis	16/1460	159/22980	0.0460131	0.24618	0.210062	Lus10002010.g/Lus10003315.g/Lus10004514.g/Lus10008461.g/Lus10010531.g/Lus10011113.g/Lus10011940.g/Lus10017857.g/Lus10020177.g/Lus10020589.g/Lus10021580.g/Lus10022029.g/Lus10026457.g/Lus10035243.g/Lus10037621.g/Lus10041801.g	16
GO:0000122	negative regulation of transcription from RNA polymerase II promoter	4/1460	22/22980	0.047435	0.252122	0.215132	Lus10013293.g/Lus10026631.g/Lus10030817.g/Lus10040859.g	4
GO:0043562	cellular response to nitrogen levels	4/1460	22/22980	0.047435	0.252122	0.215132	Lus10008427.g/Lus10020737.g/Lus10029817.g/Lus10036064.g	4
GO:0060968	regulation of gene silencing	4/1460	22/22980	0.047435	0.252122	0.215132	Lus10001240.g/Lus10003684.g/Lus10022224.g/Lus10028994.g	4
GO:0042327	positive regulation of phosphorylation	6/1460	42/22980	0.04811	0.255151	0.217717	Lus10000937.g/Lus10002354.g/Lus10003101.g/Lus10017091.g/Lus10021927.g/Lus10022265.g	6
GO:0006739	NADP metabolic process	7/1460	53/22980	0.049344	0.259041	0.221036	Lus10001653.g/Lus10008059.g/Lus10009958.g/Lus10015715.g/Lus10021627.g/Lus10031088.g/Lus10032078.g	7
GO:0048467	gynoecium development	5/1460	32/22980	0.0495437	0.259041	0.221036	Lus10003315.g/Lus10008461.g/Lus10009374.g/Lus10019636.g/Lus10043413.g	5
GO:0048731	system development	58/1460	734/22980	0.0507107	0.259041	0.221036	Lus10000767.g/Lus10000813.g/Lus10001388.g/Lus10001473.g/Lus10003315.g/Lus10004125.g/Lus10005004.g/Lus10005034.g/Lus10006370.g/Lus10007866.g/Lus10008234.g/Lus10008461.g/Lus10009374.g/Lus10014143.g/Lus10015552.g/Lus10015959.g/Lus10016056.g/Lus10016600.g/Lus10017223.g/Lus10018073.g/Lus10018994.g/Lus10019636.g/Lus10020019.g/Lus10020096.g/Lus10020119.g/Lus10020737.g/Lus10020879.g/Lus10021614.g/Lus1002…	58
GO:0000390	spliceosomal complex disassembly	2/1460	6/22980	0.0509764	0.259041	0.221036	Lus10001926.g/Lus10001949.g	2
GO:0006359	regulation of transcription from RNA polymerase III promoter	2/1460	6/22980	0.0509764	0.259041	0.221036	Lus10007961.g/Lus10013491.g	2
GO:0006426	glycyl-tRNA aminoacylation	2/1460	6/22980	0.0509764	0.259041	0.221036	Lus10028211.g/Lus10042915.g	2
GO:0006513	protein monoubiquitination	2/1460	6/22980	0.0509764	0.259041	0.221036	Lus10032777.g/Lus10042890.g	2
GO:0010091	trichome branching	2/1460	6/22980	0.0509764	0.259041	0.221036	Lus10020589.g/Lus10035243.g	2
GO:0010452	histone H3-K36 methylation	2/1460	6/22980	0.0509764	0.259041	0.221036	Lus10031247.g/Lus10031818.g	2
GO:0015850	organic hydroxy compound transport	2/1460	6/22980	0.0509764	0.259041	0.221036	Lus10007219.g/Lus10010099.g	2
GO:0019287	isopentenyl diphosphate biosynthetic process, mevalonate pathway	2/1460	6/22980	0.0509764	0.259041	0.221036	Lus10008966.g/Lus10034147.g	2
GO:0031426	polycistronic mRNA processing	2/1460	6/22980	0.0509764	0.259041	0.221036	Lus10025701.g/Lus10035962.g	2
GO:0031929	TOR signaling	2/1460	6/22980	0.0509764	0.259041	0.221036	Lus10009083.g/scaffold491.26	2
GO:0035510	DNA dealkylation	2/1460	6/22980	0.0509764	0.259041	0.221036	Lus10028101.g/Lus10040859.g	2
GO:0044088	regulation of vacuole organization	2/1460	6/22980	0.0509764	0.259041	0.221036	Lus10011235.g/Lus10036454.g	2
GO:0045995	regulation of embryonic development	2/1460	6/22980	0.0509764	0.259041	0.221036	Lus10028211.g/Lus10042915.g	2
GO:0080111	DNA demethylation	2/1460	6/22980	0.0509764	0.259041	0.221036	Lus10028101.g/Lus10040859.g	2
GO:0090481	pyrimidine nucleotide-sugar transmembrane transport	2/1460	6/22980	0.0509764	0.259041	0.221036	Lus10020119.g/Lus10042484.g	2
GO:1901463	regulation of tetrapyrrole biosynthetic process	2/1460	6/22980	0.0509764	0.259041	0.221036	Lus10039883.g/Lus10042048.g	2
GO:2000603	regulation of secondary growth	2/1460	6/22980	0.0509764	0.259041	0.221036	scaffold257.46/scaffold27.91	2
GO:0044255	cellular lipid metabolic process	61/1460	777/22980	0.051128	0.259269	0.22123	Lus10001270.g/Lus10001377.g/Lus10002546.g/Lus10003912.g/Lus10005004.g/Lus10005164.g/Lus10006168.g/Lus10006739.g/Lus10006904.g/Lus10007219.g/Lus10007817.g/Lus10008234.g/Lus10008966.g/Lus10009155.g/Lus10009359.g/Lus10009718.g/Lus10009814.g/Lus10009915.g/Lus10010099.g/Lus10011485.g/Lus10011696.g/Lus10012560.g/Lus10013184.g/Lus10013636.g/Lus10014561.g/Lus10014622.g/Lus10016714.g/Lus10019840.g/Lus1002…	61
GO:0006914	autophagy	8/1460	65/22980	0.0528606	0.267497	0.228251	Lus10004916.g/Lus10006527.g/Lus10014045.g/Lus10020737.g/Lus10021264.g/Lus10025609.g/Lus10027079.g/Lus10029817.g	8
GO:0010118	stomatal movement	6/1460	43/22980	0.0530321	0.267807	0.228516	Lus10002899.g/Lus10008780.g/Lus10017091.g/Lus10022235.g/Lus10031190.g/Lus10033391.g	6
GO:0008643	carbohydrate transport	20/1460	214/22980	0.0542033	0.272207	0.23227	Lus10008179.g/Lus10008555.g/Lus10011696.g/Lus10012844.g/Lus10014932.g/Lus10015245.g/Lus10020119.g/Lus10025800.g/Lus10026562.g/Lus10027973.g/Lus10027976.g/Lus10029966.g/Lus10029970.g/Lus10029971.g/Lus10033568.g/Lus10033814.g/Lus10035354.g/Lus10038090.g/Lus10042484.g/scaffold227.1	20
GO:0000018	regulation of DNA recombination	3/1460	14/22980	0.0550241	0.272207	0.23227	Lus10015589.g/Lus10018187.g/Lus10025647.g	3
GO:0006089	lactate metabolic process	3/1460	14/22980	0.0550241	0.272207	0.23227	Lus10014067.g/Lus10017706.g/Lus10039860.g	3
GO:0009438	methylglyoxal metabolic process	3/1460	14/22980	0.0550241	0.272207	0.23227	Lus10014067.g/Lus10017706.g/Lus10039860.g	3
GO:0019243	methylglyoxal catabolic process to D-lactate via S-lactoyl-glutathione	3/1460	14/22980	0.0550241	0.272207	0.23227	Lus10014067.g/Lus10017706.g/Lus10039860.g	3
GO:0042182	ketone catabolic process	3/1460	14/22980	0.0550241	0.272207	0.23227	Lus10014067.g/Lus10017706.g/Lus10039860.g	3
GO:0043173	nucleotide salvage	3/1460	14/22980	0.0550241	0.272207	0.23227	Lus10016989.g/Lus10021310.g/Lus10027814.g	3
GO:0051596	methylglyoxal catabolic process	3/1460	14/22980	0.0550241	0.272207	0.23227	Lus10014067.g/Lus10017706.g/Lus10039860.g	3
GO:0061727	methylglyoxal catabolic process to lactate	3/1460	14/22980	0.0550241	0.272207	0.23227	Lus10014067.g/Lus10017706.g/Lus10039860.g	3
GO:0080167	response to karrikin	3/1460	14/22980	0.0550241	0.272207	0.23227	Lus10008612.g/Lus10023792.g/Lus10040859.g	3
GO:0046854	phosphatidylinositol phosphorylation	5/1460	33/22980	0.0554592	0.273802	0.233631	Lus10003912.g/Lus10006739.g/Lus10007817.g/Lus10030885.g/Lus10037677.g	5
GO:0061024	membrane organization	20/1460	215/22980	0.0563551	0.27558	0.235148	Lus10000565.g/Lus10001639.g/Lus10004721.g/Lus10007219.g/Lus10008520.g/Lus10010099.g/Lus10011177.g/Lus10013109.g/Lus10014022.g/Lus10016570.g/Lus10016662.g/Lus10019895.g/Lus10021629.g/Lus10031466.g/Lus10032089.g/Lus10039880.g/Lus10040349.g/Lus10043133.g/scaffold1491.89/scaffold701.161	20
GO:0010562	positive regulation of phosphorus metabolic process	6/1460	44/22980	0.0582488	0.27558	0.235148	Lus10000937.g/Lus10002354.g/Lus10003101.g/Lus10017091.g/Lus10021927.g/Lus10022265.g	6
GO:0045937	positive regulation of phosphate metabolic process	6/1460	44/22980	0.0582488	0.27558	0.235148	Lus10000937.g/Lus10002354.g/Lus10003101.g/Lus10017091.g/Lus10021927.g/Lus10022265.g	6
GO:0031401	positive regulation of protein modification process	7/1460	55/22980	0.0583306	0.27558	0.235148	Lus10000937.g/Lus10002354.g/Lus10017091.g/Lus10021927.g/Lus10022265.g/Lus10039198.g/scaffold123.406	7
GO:0060627	regulation of vesicle-mediated transport	7/1460	55/22980	0.0583306	0.27558	0.235148	Lus10009082.g/Lus10016662.g/Lus10016694.g/Lus10030399.g/Lus10035989.g/Lus10040349.g/scaffold1491.89	7
GO:0098813	nuclear chromosome segregation	11/1460	102/22980	0.0590112	0.27558	0.235148	Lus10007365.g/Lus10011024.g/Lus10015126.g/Lus10015385.g/Lus10020784.g/Lus10021545.g/Lus10028966.g/Lus10029956.g/scaffold102.17/scaffold310.200/scaffold7.10	11
GO:0009966	regulation of signal transduction	15/1460	152/22980	0.0598401	0.27558	0.235148	Lus10000937.g/Lus10002899.g/Lus10017009.g/Lus10017991.g/Lus10021403.g/Lus10022265.g/Lus10022983.g/Lus10030432.g/Lus10031333.g/Lus10031907.g/Lus10038409.g/Lus10041019.g/Lus10041159.g/Lus10041801.g/Lus10042969.g	15
GO:0023051	regulation of signaling	15/1460	152/22980	0.0598401	0.27558	0.235148	Lus10000937.g/Lus10002899.g/Lus10017009.g/Lus10017991.g/Lus10021403.g/Lus10022265.g/Lus10022983.g/Lus10030432.g/Lus10031333.g/Lus10031907.g/Lus10038409.g/Lus10041019.g/Lus10041159.g/Lus10041801.g/Lus10042969.g	15
GO:0016050	vesicle organization	13/1460	127/22980	0.0602737	0.27558	0.235148	Lus10000565.g/Lus10004721.g/Lus10008520.g/Lus10016662.g/Lus10020589.g/Lus10021629.g/Lus10031466.g/Lus10032089.g/Lus10039880.g/Lus10040349.g/Lus10043133.g/scaffold1491.89/scaffold701.161	13
GO:0035556	intracellular signal transduction	46/1460	573/22980	0.0610025	0.27558	0.235148	Lus10000566.g/Lus10000937.g/Lus10003013.g/Lus10003460.g/Lus10003912.g/Lus10003984.g/Lus10005619.g/Lus10005890.g/Lus10006370.g/Lus10006805.g/Lus10007365.g/Lus10009083.g/Lus10011044.g/Lus10013856.g/Lus10014409.g/Lus10015571.g/Lus10015676.g/Lus10017448.g/Lus10019899.g/Lus10020106.g/Lus10020392.g/Lus10020784.g/Lus10021629.g/Lus10022265.g/Lus10022983.g/Lus10023660.g/Lus10024192.g/Lus10025213.g/Lus1002…	46
GO:0019252	starch biosynthetic process	5/1460	34/22980	0.0617638	0.27558	0.235148	Lus10023319.g/Lus10027400.g/Lus10038675.g/Lus10042048.g/Lus10042837.g	5
GO:0042559	pteridine-containing compound biosynthetic process	5/1460	34/22980	0.0617638	0.27558	0.235148	Lus10002353.g/Lus10011368.g/Lus10030161.g/Lus10036525.g/Lus10041403.g	5
GO:0015977	carbon fixation	4/1460	24/22980	0.0623932	0.27558	0.235148	Lus10001653.g/Lus10015715.g/Lus10016033.g/Lus10021627.g	4
GO:2000280	regulation of root development	4/1460	24/22980	0.0623932	0.27558	0.235148	Lus10017223.g/Lus10019636.g/Lus10028694.g/Lus10041019.g	4
GO:0051235	maintenance of location	9/1460	79/22980	0.0625899	0.27558	0.235148	Lus10003834.g/Lus10004214.g/Lus10009167.g/Lus10012176.g/Lus10016976.g/Lus10017107.g/Lus10021058.g/Lus10035731.g/Lus10040922.g	9
GO:0031669	cellular response to nutrient levels	7/1460	56/22980	0.0631779	0.27558	0.235148	Lus10008427.g/Lus10013636.g/Lus10016535.g/Lus10020737.g/Lus10029817.g/Lus10029909.g/Lus10036064.g	7
GO:0051604	protein maturation	13/1460	128/22980	0.0633727	0.27558	0.235148	Lus10000628.g/Lus10004822.g/Lus10004939.g/Lus10009560.g/Lus10019877.g/Lus10020806.g/Lus10023129.g/Lus10025609.g/Lus10027079.g/Lus10028694.g/Lus10036364.g/Lus10042213.g/scaffold820.60	13
GO:0006530	asparagine catabolic process	1/1460	1/22980	0.0635335	0.27558	0.235148	Lus10009560.g	1
GO:0006532	aspartate biosynthetic process	1/1460	1/22980	0.0635335	0.27558	0.235148	Lus10028246.g	1
GO:0010072	primary shoot apical meristem specification	1/1460	1/22980	0.0635335	0.27558	0.235148	Lus10029876.g	1
GO:0010093	specification of floral organ identity	1/1460	1/22980	0.0635335	0.27558	0.235148	Lus10009374.g	1
GO:0010161	red light signaling pathway	1/1460	1/22980	0.0635335	0.27558	0.235148	Lus10037819.g	1
GO:0010225	response to UV-C	1/1460	1/22980	0.0635335	0.27558	0.235148	Lus10029911.g	1
GO:0010323	negative regulation of isopentenyl diphosphate biosynthetic process, methylerythritol 4-phosphate pathway	1/1460	1/22980	0.0635335	0.27558	0.235148	Lus10013636.g	1
GO:0010390	histone monoubiquitination	1/1460	1/22980	0.0635335	0.27558	0.235148	Lus10042890.g	1
GO:0010677	negative regulation of cellular carbohydrate metabolic process	1/1460	1/22980	0.0635335	0.27558	0.235148	Lus10013636.g	1
GO:0015788	UDP-N-acetylglucosamine transport	1/1460	1/22980	0.0635335	0.27558	0.235148	Lus10042484.g	1
GO:0015789	UDP-N-acetylgalactosamine transport	1/1460	1/22980	0.0635335	0.27558	0.235148	Lus10042484.g	1
GO:0016120	carotene biosynthetic process	1/1460	1/22980	0.0635335	0.27558	0.235148	Lus10013636.g	1
GO:0016123	xanthophyll biosynthetic process	1/1460	1/22980	0.0635335	0.27558	0.235148	Lus10013636.g	1
GO:0016539	intein-mediated protein splicing	1/1460	1/22980	0.0635335	0.27558	0.235148	Lus10023129.g	1
GO:0019482	beta-alanine metabolic process	1/1460	1/22980	0.0635335	0.27558	0.235148	Lus10036064.g	1
GO:0019483	beta-alanine biosynthetic process	1/1460	1/22980	0.0635335	0.27558	0.235148	Lus10036064.g	1
GO:0019634	organic phosphonate metabolic process	1/1460	1/22980	0.0635335	0.27558	0.235148	Lus10037048.g	1
GO:0019700	organic phosphonate catabolic process	1/1460	1/22980	0.0635335	0.27558	0.235148	Lus10037048.g	1
GO:0030388	fructose 1,6-bisphosphate metabolic process	1/1460	1/22980	0.0635335	0.27558	0.235148	Lus10028580.g	1
GO:0030908	protein splicing	1/1460	1/22980	0.0635335	0.27558	0.235148	Lus10023129.g	1
GO:0032435	negative regulation of proteasomal ubiquitin-dependent protein catabolic process	1/1460	1/22980	0.0635335	0.27558	0.235148	Lus10042484.g	1
GO:0033345	asparagine catabolic process via L-aspartate	1/1460	1/22980	0.0635335	0.27558	0.235148	Lus10009560.g	1
GO:0034196	acylglycerol transport	1/1460	1/22980	0.0635335	0.27558	0.235148	Lus10022978.g	1
GO:0034337	RNA folding	1/1460	1/22980	0.0635335	0.27558	0.235148	scaffold263.4	1
GO:0035864	response to potassium ion	1/1460	1/22980	0.0635335	0.27558	0.235148	Lus10002528.g	1
GO:0042177	negative regulation of protein catabolic process	1/1460	1/22980	0.0635335	0.27558	0.235148	Lus10042484.g	1
GO:0045912	negative regulation of carbohydrate metabolic process	1/1460	1/22980	0.0635335	0.27558	0.235148	Lus10013636.g	1
GO:0051354	negative regulation of oxidoreductase activity	1/1460	1/22980	0.0635335	0.27558	0.235148	Lus10042484.g	1
GO:0060321	acceptance of pollen	1/1460	1/22980	0.0635335	0.27558	0.235148	Lus10020177.g	1
GO:0071072	negative regulation of phospholipid biosynthetic process	1/1460	1/22980	0.0635335	0.27558	0.235148	Lus10013636.g	1
GO:0071491	cellular response to red light	1/1460	1/22980	0.0635335	0.27558	0.235148	Lus10037819.g	1
GO:0071494	cellular response to UV-C	1/1460	1/22980	0.0635335	0.27558	0.235148	Lus10029911.g	1
GO:0090701	specification of plant organ identity	1/1460	1/22980	0.0635335	0.27558	0.235148	Lus10009374.g	1
GO:1900056	negative regulation of leaf senescence	1/1460	1/22980	0.0635335	0.27558	0.235148	Lus10039883.g	1
GO:1901259	chloroplast rRNA processing	1/1460	1/22980	0.0635335	0.27558	0.235148	scaffold263.4	1
GO:1901799	negative regulation of proteasomal protein catabolic process	1/1460	1/22980	0.0635335	0.27558	0.235148	Lus10042484.g	1
GO:1901965	endoplasmic reticulum to chloroplast transport	1/1460	1/22980	0.0635335	0.27558	0.235148	Lus10022978.g	1
GO:1903051	negative regulation of proteolysis involved in cellular protein catabolic process	1/1460	1/22980	0.0635335	0.27558	0.235148	Lus10042484.g	1
GO:1903069	regulation of ER-associated ubiquitin-dependent protein catabolic process	1/1460	1/22980	0.0635335	0.27558	0.235148	Lus10042484.g	1
GO:1903070	negative regulation of ER-associated ubiquitin-dependent protein catabolic process	1/1460	1/22980	0.0635335	0.27558	0.235148	Lus10042484.g	1
GO:1903363	negative regulation of cellular protein catabolic process	1/1460	1/22980	0.0635335	0.27558	0.235148	Lus10042484.g	1
GO:1903573	negative regulation of response to endoplasmic reticulum stress	1/1460	1/22980	0.0635335	0.27558	0.235148	Lus10042484.g	1
GO:1903726	negative regulation of phospholipid metabolic process	1/1460	1/22980	0.0635335	0.27558	0.235148	Lus10013636.g	1
GO:1903856	regulation of cytokinin dehydrogenase activity	1/1460	1/22980	0.0635335	0.27558	0.235148	Lus10042484.g	1
GO:1903857	negative regulation of cytokinin dehydrogenase activity	1/1460	1/22980	0.0635335	0.27558	0.235148	Lus10042484.g	1
GO:1904292	regulation of ERAD pathway	1/1460	1/22980	0.0635335	0.27558	0.235148	Lus10042484.g	1
GO:1904293	negative regulation of ERAD pathway	1/1460	1/22980	0.0635335	0.27558	0.235148	Lus10042484.g	1
GO:1905622	negative regulation of leaf development	1/1460	1/22980	0.0635335	0.27558	0.235148	Lus10039883.g	1
GO:1990052	ER to chloroplast lipid transport	1/1460	1/22980	0.0635335	0.27558	0.235148	Lus10022978.g	1
GO:1990569	UDP-N-acetylglucosamine transmembrane transport	1/1460	1/22980	0.0635335	0.27558	0.235148	Lus10042484.g	1
GO:0000245	spliceosomal complex assembly	6/1460	45/22980	0.0637612	0.27558	0.235148	Lus10022874.g/Lus10024952.g/Lus10025377.g/Lus10027212.g/Lus10032646.g/Lus10043105.g	6
GO:0015748	organophosphate ester transport	6/1460	45/22980	0.0637612	0.27558	0.235148	Lus10014839.g/Lus10018620.g/Lus10020258.g/Lus10028873.g/Lus10035068.g/Lus10039855.g	6
GO:0051156	glucose 6-phosphate metabolic process	6/1460	45/22980	0.0637612	0.27558	0.235148	Lus10001653.g/Lus10008059.g/Lus10015715.g/Lus10021627.g/Lus10031088.g/Lus10032078.g	6
GO:0000381	regulation of alternative mRNA splicing, via spliceosome	3/1460	15/22980	0.0656341	0.280973	0.239751	Lus10005233.g/Lus10014931.g/Lus10030688.g	3
GO:0006767	water-soluble vitamin metabolic process	8/1460	68/22980	0.0657305	0.280973	0.239751	Lus10007496.g/Lus10010283.g/Lus10010977.g/Lus10015466.g/Lus10016866.g/Lus10025733.g/Lus10035929.g/Lus10040694.g	8
GO:0022411	cellular component disassembly	10/1460	92/22980	0.0667306	0.280973	0.239751	Lus10001926.g/Lus10001949.g/Lus10006527.g/Lus10013697.g/Lus10014045.g/Lus10020737.g/Lus10022041.g/Lus10025609.g/Lus10027079.g/Lus10029817.g	10
GO:0051338	regulation of transferase activity	10/1460	92/22980	0.0667306	0.280973	0.239751	Lus10000937.g/Lus10002354.g/Lus10003101.g/Lus10017091.g/Lus10021927.g/Lus10022265.g/Lus10029909.g/Lus10034578.g/Lus10039198.g/scaffold123.406	10
GO:0032501	multicellular organismal process	95/1460	1285/22980	0.0673646	0.280973	0.239751	Lus10000767.g/Lus10000813.g/Lus10001185.g/Lus10001388.g/Lus10001473.g/Lus10003315.g/Lus10003960.g/Lus10004125.g/Lus10005004.g/Lus10005034.g/Lus10005233.g/Lus10006370.g/Lus10006745.g/Lus10007604.g/Lus10007866.g/Lus10008234.g/Lus10008461.g/Lus10008780.g/Lus10009374.g/Lus10011696.g/Lus10011836.g/Lus10014022.g/Lus10014143.g/Lus10014931.g/Lus10015552.g/Lus10015959.g/Lus10016056.g/Lus10016600.g/Lus1001…	95
GO:0006897	endocytosis	7/1460	57/22980	0.0682628	0.280973	0.239751	Lus10011113.g/Lus10011940.g/Lus10021580.g/Lus10022029.g/Lus10030885.g/Lus10036454.g/Lus10037621.g	7
GO:0000055	ribosomal large subunit export from nucleus	2/1460	7/22980	0.0684151	0.280973	0.239751	Lus10028296.g/Lus10040194.g	2
GO:0006482	protein demethylation	2/1460	7/22980	0.0684151	0.280973	0.239751	Lus10031247.g/Lus10031818.g	2
GO:0006775	fat-soluble vitamin metabolic process	2/1460	7/22980	0.0684151	0.280973	0.239751	Lus10011696.g/Lus10017447.g	2
GO:0008214	protein dealkylation	2/1460	7/22980	0.0684151	0.280973	0.239751	Lus10031247.g/Lus10031818.g	2
GO:0009688	abscisic acid biosynthetic process	2/1460	7/22980	0.0684151	0.280973	0.239751	Lus10009359.g/Lus10031190.g	2
GO:0010138	pyrimidine ribonucleotide salvage	2/1460	7/22980	0.0684151	0.280973	0.239751	Lus10016989.g/Lus10021310.g	2
GO:0010189	vitamin E biosynthetic process	2/1460	7/22980	0.0684151	0.280973	0.239751	Lus10011696.g/Lus10017447.g	2
GO:0010239	chloroplast mRNA processing	2/1460	7/22980	0.0684151	0.280973	0.239751	Lus10025701.g/Lus10035962.g	2
GO:0032262	pyrimidine nucleotide salvage	2/1460	7/22980	0.0684151	0.280973	0.239751	Lus10016989.g/Lus10021310.g	2
GO:0032881	regulation of polysaccharide metabolic process	2/1460	7/22980	0.0684151	0.280973	0.239751	Lus10039569.g/Lus10042048.g	2
GO:0034975	protein folding in endoplasmic reticulum	2/1460	7/22980	0.0684151	0.280973	0.239751	Lus10011690.g/Lus10027326.g	2
GO:0042360	vitamin E metabolic process	2/1460	7/22980	0.0684151	0.280973	0.239751	Lus10011696.g/Lus10017447.g	2
GO:0042362	fat-soluble vitamin biosynthetic process	2/1460	7/22980	0.0684151	0.280973	0.239751	Lus10011696.g/Lus10017447.g	2
GO:0043255	regulation of carbohydrate biosynthetic process	2/1460	7/22980	0.0684151	0.280973	0.239751	Lus10039569.g/Lus10042048.g	2
GO:0043289	apocarotenoid biosynthetic process	2/1460	7/22980	0.0684151	0.280973	0.239751	Lus10009359.g/Lus10031190.g	2
GO:0043605	cellular amide catabolic process	2/1460	7/22980	0.0684151	0.280973	0.239751	Lus10018186.g/Lus10021221.g	2
GO:0044206	UMP salvage	2/1460	7/22980	0.0684151	0.280973	0.239751	Lus10016989.g/Lus10021310.g	2
GO:0044211	CTP salvage	2/1460	7/22980	0.0684151	0.280973	0.239751	Lus10016989.g/Lus10021310.g	2
GO:0046173	polyol biosynthetic process	2/1460	7/22980	0.0684151	0.280973	0.239751	Lus10006145.g/Lus10008307.g	2
GO:1901401	regulation of tetrapyrrole metabolic process	2/1460	7/22980	0.0684151	0.280973	0.239751	Lus10039883.g/Lus10042048.g	2
GO:1902645	tertiary alcohol biosynthetic process	2/1460	7/22980	0.0684151	0.280973	0.239751	Lus10009359.g/Lus10031190.g	2
GO:0006665	sphingolipid metabolic process	5/1460	35/22980	0.0684559	0.280973	0.239751	Lus10007219.g/Lus10010099.g/Lus10016714.g/scaffold279.6/scaffold942.2	5
GO:0045860	positive regulation of protein kinase activity	5/1460	35/22980	0.0684559	0.280973	0.239751	Lus10000937.g/Lus10002354.g/Lus10017091.g/Lus10021927.g/Lus10022265.g	5
GO:0008033	tRNA processing	15/1460	155/22980	0.0684793	0.280973	0.239751	Lus10000953.g/Lus10003486.g/Lus10005696.g/Lus10010978.g/Lus10011019.g/Lus10013636.g/Lus10023799.g/Lus10029044.g/Lus10029578.g/Lus10034921.g/Lus10035028.g/Lus10036475.g/Lus10037871.g/Lus10039480.g/Lus10042842.g	15
GO:0008219	cell death	8/1460	69/22980	0.0704148	0.286677	0.244618	Lus10000937.g/Lus10007064.g/Lus10010356.g/Lus10016714.g/Lus10020435.g/Lus10027696.g/Lus10038409.g/Lus10039967.g	8
GO:0006364	rRNA processing	25/1460	288/22980	0.0705614	0.286677	0.244618	Lus10000953.g/Lus10001173.g/Lus10001388.g/Lus10001747.g/Lus10002091.g/Lus10005169.g/Lus10005489.g/Lus10006382.g/Lus10007442.g/Lus10007657.g/Lus10007881.g/Lus10008676.g/Lus10009322.g/Lus10009708.g/Lus10011969.g/Lus10013636.g/Lus10015673.g/Lus10015809.g/Lus10016622.g/Lus10031021.g/Lus10036022.g/Lus10036988.g/Lus10041318.g/scaffold263.4/scaffold462.96	25
GO:0006771	riboflavin metabolic process	4/1460	25/22980	0.0706956	0.286677	0.244618	Lus10007496.g/Lus10016866.g/Lus10025733.g/Lus10035929.g	4
GO:0009231	riboflavin biosynthetic process	4/1460	25/22980	0.0706956	0.286677	0.244618	Lus10007496.g/Lus10016866.g/Lus10025733.g/Lus10035929.g	4
GO:0010026	trichome differentiation	4/1460	25/22980	0.0706956	0.286677	0.244618	Lus10003315.g/Lus10008461.g/Lus10020589.g/Lus10035243.g	4
GO:0010109	regulation of photosynthesis	4/1460	25/22980	0.0706956	0.286677	0.244618	Lus10011413.g/Lus10034273.g/Lus10035831.g/Lus10042507.g	4
GO:0042727	flavin-containing compound biosynthetic process	4/1460	25/22980	0.0706956	0.286677	0.244618	Lus10007496.g/Lus10016866.g/Lus10025733.g/Lus10035929.g	4
GO:0090558	plant epidermis development	9/1460	81/22980	0.0710634	0.287391	0.245226	Lus10003315.g/Lus10005034.g/Lus10008461.g/Lus10008780.g/Lus10020019.g/Lus10020119.g/Lus10020589.g/Lus10022235.g/Lus10035243.g	9
GO:0009888	tissue development	19/1460	208/22980	0.0711082	0.287391	0.245226	Lus10003315.g/Lus10005034.g/Lus10008461.g/Lus10008780.g/Lus10009374.g/Lus10014143.g/Lus10017223.g/Lus10020019.g/Lus10020119.g/Lus10020589.g/Lus10021614.g/Lus10022235.g/Lus10026457.g/Lus10028694.g/Lus10029876.g/Lus10035243.g/Lus10039569.g/Lus10042484.g/scaffold315.73	19
GO:0048366	leaf development	15/1460	157/22980	0.074678	0.301317	0.25711	Lus10001473.g/Lus10003315.g/Lus10008234.g/Lus10008461.g/Lus10018994.g/Lus10020737.g/Lus10023796.g/Lus10029817.g/Lus10031686.g/Lus10033295.g/Lus10034723.g/Lus10035243.g/Lus10039883.g/Lus10042890.g/scaffold315.73	15
GO:0070646	protein modification by small protein removal	9/1460	82/22980	0.0755544	0.303817	0.259243	Lus10008452.g/Lus10023104.g/Lus10026630.g/Lus10027289.g/Lus10028871.g/Lus10029686.g/Lus10036454.g/Lus10038994.g/Lus10043127.g	9
GO:0006367	transcription initiation from RNA polymerase II promoter	6/1460	47/22980	0.0756729	0.303817	0.259243	Lus10016880.g/Lus10017011.g/Lus10040384.g/Lus10040769.g/scaffold1199.13/scaffold578.2	6
GO:1902531	regulation of intracellular signal transduction	6/1460	47/22980	0.0756729	0.303817	0.259243	Lus10000937.g/Lus10022265.g/Lus10022983.g/Lus10030432.g/Lus10038409.g/Lus10041159.g	6
GO:0000380	alternative mRNA splicing, via spliceosome	3/1460	16/22980	0.0770997	0.305506	0.260684	Lus10005233.g/Lus10014931.g/Lus10030688.g	3
GO:0006821	chloride transport	3/1460	16/22980	0.0770997	0.305506	0.260684	Lus10010531.g/Lus10036156.g/Lus10038909.g	3
GO:0032119	sequestering of zinc ion	3/1460	16/22980	0.0770997	0.305506	0.260684	Lus10009167.g/Lus10021058.g/Lus10040922.g	3
GO:0034314	Arp2/3 complex-mediated actin nucleation	3/1460	16/22980	0.0770997	0.305506	0.260684	Lus10008071.g/Lus10027941.g/scaffold286.59	3
GO:0061088	regulation of sequestering of zinc ion	3/1460	16/22980	0.0770997	0.305506	0.260684	Lus10009167.g/Lus10021058.g/Lus10040922.g	3
GO:0070071	proton-transporting two-sector ATPase complex assembly	3/1460	16/22980	0.0770997	0.305506	0.260684	Lus10002104.g/Lus10013954.g/Lus10018982.g	3
GO:0070816	phosphorylation of RNA polymerase II C-terminal domain	3/1460	16/22980	0.0770997	0.305506	0.260684	Lus10002354.g/Lus10017091.g/Lus10021927.g	3
GO:2000021	regulation of ion homeostasis	3/1460	16/22980	0.0770997	0.305506	0.260684	Lus10009167.g/Lus10021058.g/Lus10040922.g	3
GO:0016072	rRNA metabolic process	25/1460	291/22980	0.0774279	0.306307	0.261367	Lus10000953.g/Lus10001173.g/Lus10001388.g/Lus10001747.g/Lus10002091.g/Lus10005169.g/Lus10005489.g/Lus10006382.g/Lus10007442.g/Lus10007657.g/Lus10007881.g/Lus10008676.g/Lus10009322.g/Lus10009708.g/Lus10011969.g/Lus10013636.g/Lus10015673.g/Lus10015809.g/Lus10016622.g/Lus10031021.g/Lus10036022.g/Lus10036988.g/Lus10041318.g/scaffold263.4/scaffold462.96	25
GO:0009605	response to external stimulus	35/1460	429/22980	0.0776042	0.306505	0.261537	Lus10000925.g/Lus10000937.g/Lus10001406.g/Lus10001473.g/Lus10002899.g/Lus10003960.g/Lus10005082.g/Lus10005151.g/Lus10007094.g/Lus10008210.g/Lus10008427.g/Lus10008780.g/Lus10013636.g/Lus10016443.g/Lus10016535.g/Lus10017729.g/Lus10020468.g/Lus10020737.g/Lus10022041.g/Lus10022235.g/Lus10022265.g/Lus10023344.g/Lus10024509.g/Lus10025696.g/Lus10027400.g/Lus10029817.g/Lus10029909.g/Lus10031190.g/Lus1003…	35
GO:0012501	programmed cell death	7/1460	59/22980	0.0791465	0.311585	0.265871	Lus10007064.g/Lus10010356.g/Lus10016714.g/Lus10020435.g/Lus10027696.g/Lus10038409.g/Lus10039967.g	7
GO:0000956	nuclear-transcribed mRNA catabolic process	10/1460	95/22980	0.0791609	0.311585	0.265871	Lus10001173.g/Lus10001747.g/Lus10006382.g/Lus10008124.g/Lus10009708.g/Lus10016980.g/Lus10017007.g/Lus10024660.g/Lus10036022.g/Lus10041318.g	10
GO:0006783	heme biosynthetic process	4/1460	26/22980	0.0795318	0.311585	0.265871	Lus10004292.g/Lus10012892.g/Lus10029675.g/Lus10030544.g	4
GO:0042726	flavin-containing compound metabolic process	4/1460	26/22980	0.0795318	0.311585	0.265871	Lus10007496.g/Lus10016866.g/Lus10025733.g/Lus10035929.g	4
GO:0043174	nucleoside salvage	4/1460	26/22980	0.0795318	0.311585	0.265871	Lus10000674.g/Lus10016989.g/Lus10021310.g/Lus10025598.g	4
GO:0032989	cellular component morphogenesis	18/1460	198/22980	0.0801106	0.313254	0.267295	Lus10002010.g/Lus10003315.g/Lus10004514.g/Lus10008461.g/Lus10010531.g/Lus10011113.g/Lus10011940.g/Lus10017857.g/Lus10020177.g/Lus10020589.g/Lus10021580.g/Lus10022029.g/Lus10026457.g/Lus10032817.g/Lus10035243.g/Lus10037621.g/Lus10041801.g/Lus10042484.g	18
GO:0010564	regulation of cell cycle process	9/1460	83/22980	0.0802156	0.313254	0.267295	Lus10006266.g/Lus10007365.g/Lus10014595.g/Lus10015126.g/Lus10019636.g/Lus10020784.g/Lus10022337.g/Lus10029956.g/Lus10042890.g	9
GO:0032940	secretion by cell	15/1460	159/22980	0.0812337	0.31672	0.270253	Lus10004514.g/Lus10004916.g/Lus10005890.g/Lus10007300.g/Lus10009082.g/Lus10015910.g/Lus10016694.g/Lus10020177.g/Lus10026982.g/Lus10030399.g/Lus10032196.g/Lus10035989.g/Lus10037048.g/Lus10037969.g/Lus10043133.g	15
GO:0055086	nucleobase-containing small molecule metabolic process	43/1460	544/22980	0.0821313	0.319242	0.272405	Lus10000674.g/Lus10000767.g/Lus10001147.g/Lus10001152.g/Lus10001653.g/Lus10002104.g/Lus10002139.g/Lus10004939.g/Lus10007065.g/Lus10008059.g/Lus10008210.g/Lus10008813.g/Lus10009520.g/Lus10009958.g/Lus10015715.g/Lus10015942.g/Lus10015959.g/Lus10016033.g/Lus10016989.g/Lus10017331.g/Lus10018186.g/Lus10018988.g/Lus10020436.g/Lus10021221.g/Lus10021310.g/Lus10021627.g/Lus10023871.g/Lus10025598.g/Lus1002…	43
GO:0048827	phyllome development	19/1460	212/22980	0.0822308	0.319242	0.272405	Lus10001473.g/Lus10003315.g/Lus10008234.g/Lus10008461.g/Lus10009374.g/Lus10018994.g/Lus10019636.g/Lus10020737.g/Lus10021614.g/Lus10023796.g/Lus10029817.g/Lus10031686.g/Lus10033295.g/Lus10034723.g/Lus10035243.g/Lus10039883.g/Lus10042890.g/Lus10043413.g/scaffold315.73	19
GO:0006623	protein targeting to vacuole	5/1460	37/22980	0.0829887	0.319242	0.272405	Lus10000565.g/Lus10003834.g/Lus10017107.g/Lus10021264.g/Lus10021629.g	5
GO:0045132	meiotic chromosome segregation	5/1460	37/22980	0.0829887	0.319242	0.272405	Lus10007365.g/Lus10011024.g/Lus10020784.g/Lus10021545.g/Lus10028966.g	5
GO:0072665	protein localization to vacuole	5/1460	37/22980	0.0829887	0.319242	0.272405	Lus10000565.g/Lus10003834.g/Lus10017107.g/Lus10021264.g/Lus10021629.g	5
GO:0072666	establishment of protein localization to vacuole	5/1460	37/22980	0.0829887	0.319242	0.272405	Lus10000565.g/Lus10003834.g/Lus10017107.g/Lus10021264.g/Lus10021629.g	5
GO:0016485	protein processing	12/1460	121/22980	0.0832322	0.319242	0.272405	Lus10000628.g/Lus10004822.g/Lus10004939.g/Lus10019877.g/Lus10020806.g/Lus10023129.g/Lus10025609.g/Lus10027079.g/Lus10028694.g/Lus10036364.g/Lus10042213.g/scaffold820.60	12
GO:0009653	anatomical structure morphogenesis	32/1460	390/22980	0.0833103	0.319242	0.272405	Lus10002010.g/Lus10003315.g/Lus10004514.g/Lus10005034.g/Lus10008461.g/Lus10009374.g/Lus10010531.g/Lus10011113.g/Lus10011940.g/Lus10017223.g/Lus10017857.g/Lus10018994.g/Lus10020019.g/Lus10020119.g/Lus10020177.g/Lus10020589.g/Lus10021580.g/Lus10022029.g/Lus10026457.g/Lus10028694.g/Lus10029876.g/Lus10032777.g/Lus10032817.g/Lus10034723.g/Lus10035243.g/Lus10037621.g/Lus10038409.g/Lus10039569.g/Lus1004…	32
GO:0010038	response to metal ion	10/1460	96/22980	0.0836013	0.319242	0.272405	Lus10002528.g/Lus10009167.g/Lus10016033.g/Lus10019636.g/Lus10020106.g/Lus10021058.g/Lus10026429.g/Lus10031088.g/Lus10035731.g/Lus10040922.g	10
GO:0006790	sulfur compound metabolic process	31/1460	377/22980	0.0852899	0.319242	0.272405	Lus10002001.g/Lus10002537.g/Lus10003994.g/Lus10007148.g/Lus10008567.g/Lus10008966.g/Lus10010283.g/Lus10010728.g/Lus10015049.g/Lus10015466.g/Lus10015481.g/Lus10015947.g/Lus10016544.g/Lus10017331.g/Lus10020827.g/Lus10024598.g/Lus10027313.g/Lus10029336.g/Lus10029976.g/Lus10030385.g/Lus10031325.g/Lus10034140.g/Lus10034147.g/Lus10035348.g/Lus10035404.g/Lus10037677.g/Lus10040347.g/Lus10040694.g/Lus1004…	31
GO:0034219	carbohydrate transmembrane transport	11/1460	109/22980	0.0858557	0.319242	0.272405	Lus10008179.g/Lus10020119.g/Lus10027973.g/Lus10027976.g/Lus10029966.g/Lus10029970.g/Lus10033568.g/Lus10033814.g/Lus10035354.g/Lus10038090.g/scaffold227.1	11
GO:0015979	photosynthesis	22/1460	254/22980	0.0869629	0.319242	0.272405	Lus10001653.g/Lus10005421.g/Lus10008780.g/Lus10011413.g/Lus10014934.g/Lus10015715.g/Lus10016033.g/Lus10016074.g/Lus10021627.g/Lus10022174.g/Lus10022235.g/Lus10027421.g/Lus10028194.g/Lus10028580.g/Lus10034273.g/Lus10035831.g/Lus10035864.g/Lus10036345.g/Lus10042491.g/Lus10042507.g/Lus10042657.g/Lus10042897.g	22
GO:0002229	defense response to oomycetes	2/1460	8/22980	0.0874691	0.319242	0.272405	Lus10000937.g/Lus10002899.g	2
GO:0006097	glyoxylate cycle	2/1460	8/22980	0.0874691	0.319242	0.272405	Lus10025529.g/Lus10026743.g	2
GO:0006471	protein ADP-ribosylation	2/1460	8/22980	0.0874691	0.319242	0.272405	Lus10033871.g/Lus10039614.g	2
GO:0006516	glycoprotein catabolic process	2/1460	8/22980	0.0874691	0.319242	0.272405	Lus10009560.g/Lus10021888.g	2
GO:0006552	leucine catabolic process	2/1460	8/22980	0.0874691	0.319242	0.272405	Lus10025584.g/Lus10027045.g	2
GO:0006903	vesicle targeting	2/1460	8/22980	0.0874691	0.319242	0.272405	Lus10004721.g/Lus10008520.g	2
GO:0007143	female meiotic nuclear division	2/1460	8/22980	0.0874691	0.319242	0.272405	Lus10025920.g/Lus10038181.g	2
GO:0007292	female gamete generation	2/1460	8/22980	0.0874691	0.319242	0.272405	Lus10025920.g/Lus10038181.g	2
GO:0009750	response to fructose	2/1460	8/22980	0.0874691	0.319242	0.272405	Lus10008612.g/Lus10028580.g	2
GO:0010082	regulation of root meristem growth	2/1460	8/22980	0.0874691	0.319242	0.272405	Lus10017223.g/Lus10028694.g	2
GO:0019632	shikimate metabolic process	2/1460	8/22980	0.0874691	0.319242	0.272405	Lus10030990.g/Lus10033981.g	2
GO:0031396	regulation of protein ubiquitination	2/1460	8/22980	0.0874691	0.319242	0.272405	Lus10039198.g/scaffold123.406	2
GO:0031398	positive regulation of protein ubiquitination	2/1460	8/22980	0.0874691	0.319242	0.272405	Lus10039198.g/scaffold123.406	2
GO:0043406	positive regulation of MAP kinase activity	2/1460	8/22980	0.0874691	0.319242	0.272405	Lus10000937.g/Lus10022265.g	2
GO:0043410	positive regulation of MAPK cascade	2/1460	8/22980	0.0874691	0.319242	0.272405	Lus10000937.g/Lus10022265.g	2
GO:0044774	mitotic DNA integrity checkpoint	2/1460	8/22980	0.0874691	0.319242	0.272405	Lus10007365.g/Lus10020784.g	2
GO:0045053	protein retention in Golgi apparatus	2/1460	8/22980	0.0874691	0.319242	0.272405	Lus10003834.g/Lus10017107.g	2
GO:0048199	vesicle targeting, to, from or within Golgi	2/1460	8/22980	0.0874691	0.319242	0.272405	Lus10004721.g/Lus10008520.g	2
GO:0051438	regulation of ubiquitin-protein transferase activity	2/1460	8/22980	0.0874691	0.319242	0.272405	Lus10039198.g/scaffold123.406	2
GO:0051443	positive regulation of ubiquitin-protein transferase activity	2/1460	8/22980	0.0874691	0.319242	0.272405	Lus10039198.g/scaffold123.406	2
GO:0051648	vesicle localization	2/1460	8/22980	0.0874691	0.319242	0.272405	Lus10004721.g/Lus10008520.g	2
GO:0051650	establishment of vesicle localization	2/1460	8/22980	0.0874691	0.319242	0.272405	Lus10004721.g/Lus10008520.g	2
GO:0070070	proton-transporting V-type ATPase complex assembly	2/1460	8/22980	0.0874691	0.319242	0.272405	Lus10002104.g/Lus10018982.g	2
GO:0070072	vacuolar proton-transporting V-type ATPase complex assembly	2/1460	8/22980	0.0874691	0.319242	0.272405	Lus10002104.g/Lus10018982.g	2
GO:0070084	protein initiator methionine removal	2/1460	8/22980	0.0874691	0.319242	0.272405	Lus10000403.g/Lus10021701.g	2
GO:0071139	resolution of recombination intermediates	2/1460	8/22980	0.0874691	0.319242	0.272405	Lus10027219.g/Lus10035243.g	2
GO:0072531	pyrimidine-containing compound transmembrane transport	2/1460	8/22980	0.0874691	0.319242	0.272405	Lus10020119.g/Lus10042484.g	2
GO:1902533	positive regulation of intracellular signal transduction	2/1460	8/22980	0.0874691	0.319242	0.272405	Lus10000937.g/Lus10022265.g	2
GO:1903320	regulation of protein modification by small protein conjugation or removal	2/1460	8/22980	0.0874691	0.319242	0.272405	Lus10039198.g/scaffold123.406	2
GO:1903322	positive regulation of protein modification by small protein conjugation or removal	2/1460	8/22980	0.0874691	0.319242	0.272405	Lus10039198.g/scaffold123.406	2
GO:0070192	chromosome organization involved in meiotic cell cycle	4/1460	27/22980	0.0888869	0.319242	0.272405	Lus10007365.g/Lus10020784.g/Lus10021545.g/Lus10028966.g	4
GO:0065008	regulation of biological quality	71/1460	952/22980	0.0892163	0.319242	0.272405	Lus10000503.g/Lus10002010.g/Lus10002104.g/Lus10003834.g/Lus10004214.g/Lus10004509.g/Lus10005913.g/Lus10007219.g/Lus10007365.g/Lus10008071.g/Lus10009167.g/Lus10010099.g/Lus10011113.g/Lus10011157.g/Lus10011468.g/Lus10011940.g/Lus10012176.g/Lus10013425.g/Lus10014839.g/Lus10014891.g/Lus10015268.g/Lus10016527.g/Lus10016544.g/Lus10016976.g/Lus10017107.g/Lus10017433.g/Lus10019611.g/Lus10020019.g/Lus1002…	71
GO:0002790	peptide secretion	3/1460	17/22980	0.0893719	0.319242	0.272405	Lus10004514.g/Lus10005890.g/Lus10015910.g	3
GO:0006491	N-glycan processing	3/1460	17/22980	0.0893719	0.319242	0.272405	Lus10021888.g/Lus10033368.g/Lus10034820.g	3
GO:0009306	protein secretion	3/1460	17/22980	0.0893719	0.319242	0.272405	Lus10004514.g/Lus10005890.g/Lus10015910.g	3
GO:0018342	protein prenylation	3/1460	17/22980	0.0893719	0.319242	0.272405	Lus10014536.g/Lus10017310.g/Lus10022404.g	3
GO:0030838	positive regulation of actin filament polymerization	3/1460	17/22980	0.0893719	0.319242	0.272405	Lus10008071.g/Lus10027941.g/scaffold286.59	3
GO:0032273	positive regulation of protein polymerization	3/1460	17/22980	0.0893719	0.319242	0.272405	Lus10008071.g/Lus10027941.g/scaffold286.59	3
GO:0034250	positive regulation of cellular amide metabolic process	3/1460	17/22980	0.0893719	0.319242	0.272405	Lus10007250.g/Lus10015364.g/Lus10035968.g	3
GO:0042752	regulation of circadian rhythm	3/1460	17/22980	0.0893719	0.319242	0.272405	Lus10031247.g/Lus10031818.g/scaffold370.2	3
GO:0045010	actin nucleation	3/1460	17/22980	0.0893719	0.319242	0.272405	Lus10008071.g/Lus10027941.g/scaffold286.59	3
GO:0045727	positive regulation of translation	3/1460	17/22980	0.0893719	0.319242	0.272405	Lus10007250.g/Lus10015364.g/Lus10035968.g	3
GO:0048024	regulation of mRNA splicing, via spliceosome	3/1460	17/22980	0.0893719	0.319242	0.272405	Lus10005233.g/Lus10014931.g/Lus10030688.g	3
GO:0097354	prenylation	3/1460	17/22980	0.0893719	0.319242	0.272405	Lus10014536.g/Lus10017310.g/Lus10022404.g	3
GO:1902905	positive regulation of supramolecular fiber organization	3/1460	17/22980	0.0893719	0.319242	0.272405	Lus10008071.g/Lus10027941.g/scaffold286.59	3
GO:0001934	positive regulation of protein phosphorylation	5/1460	38/22980	0.0908185	0.322984	0.275598	Lus10000937.g/Lus10002354.g/Lus10017091.g/Lus10021927.g/Lus10022265.g	5
GO:0009867	jasmonic acid mediated signaling pathway	5/1460	38/22980	0.0908185	0.322984	0.275598	Lus10002899.g/Lus10005151.g/Lus10017991.g/Lus10031333.g/Lus10031907.g	5
GO:0071395	cellular response to jasmonic acid stimulus	5/1460	38/22980	0.0908185	0.322984	0.275598	Lus10002899.g/Lus10005151.g/Lus10017991.g/Lus10031333.g/Lus10031907.g	5
GO:0019682	glyceraldehyde-3-phosphate metabolic process	7/1460	61/22980	0.090978	0.323078	0.275678	Lus10001653.g/Lus10008059.g/Lus10013636.g/Lus10015715.g/Lus10021627.g/Lus10031088.g/Lus10032078.g	7
GO:0043549	regulation of kinase activity	8/1460	73/22980	0.0911368	0.32317	0.275756	Lus10000937.g/Lus10002354.g/Lus10003101.g/Lus10017091.g/Lus10021927.g/Lus10022265.g/Lus10029909.g/Lus10034578.g	8
GO:0046903	secretion	15/1460	162/22980	0.0917437	0.324848	0.277188	Lus10004514.g/Lus10004916.g/Lus10005890.g/Lus10007300.g/Lus10009082.g/Lus10015910.g/Lus10016694.g/Lus10020177.g/Lus10026982.g/Lus10030399.g/Lus10032196.g/Lus10035989.g/Lus10037048.g/Lus10037969.g/Lus10043133.g	15
GO:0044283	small molecule biosynthetic process	56/1460	736/22980	0.0921538	0.325825	0.278022	C8339529.1/Lus10000767.g/Lus10001016.g/Lus10001019.g/Lus10002353.g/Lus10002546.g/Lus10005169.g/Lus10005489.g/Lus10006145.g/Lus10007444.g/Lus10007496.g/Lus10008307.g/Lus10008521.g/Lus10008567.g/Lus10009359.g/Lus10010977.g/Lus10011368.g/Lus10011696.g/Lus10014463.g/Lus10014622.g/Lus10015466.g/Lus10015561.g/Lus10015947.g/Lus10015959.g/Lus10016866.g/Lus10016945.g/Lus10017042.g/Lus10017447.g/Lus1002115…	56
GO:0007154	cell communication	102/1460	1412/22980	0.0937779	0.331085	0.28251	Lus10000566.g/Lus10000937.g/Lus10001152.g/Lus10001473.g/Lus10002899.g/Lus10003013.g/Lus10003115.g/Lus10003460.g/Lus10003912.g/Lus10003960.g/Lus10003984.g/Lus10005151.g/Lus10005619.g/Lus10005890.g/Lus10006370.g/Lus10006745.g/Lus10006805.g/Lus10007365.g/Lus10007604.g/Lus10008427.g/Lus10008612.g/Lus10009083.g/Lus10009155.g/Lus10010222.g/Lus10010969.g/Lus10011044.g/Lus10011113.g/Lus10011940.g/Lus1001…	102
GO:0072528	pyrimidine-containing compound biosynthetic process	8/1460	74/22980	0.0968116	0.3413	0.291226	Lus10000674.g/Lus10010283.g/Lus10015466.g/Lus10016989.g/Lus10021310.g/Lus10025598.g/Lus10040694.g/scaffold765.94	8
GO:0006625	protein targeting to peroxisome	4/1460	28/22980	0.0987437	0.346602	0.295751	Lus10001795.g/Lus10009814.g/Lus10011485.g/Lus10032777.g	4
GO:0072662	protein localization to peroxisome	4/1460	28/22980	0.0987437	0.346602	0.295751	Lus10001795.g/Lus10009814.g/Lus10011485.g/Lus10032777.g	4
GO:0072663	establishment of protein localization to peroxisome	4/1460	28/22980	0.0987437	0.346602	0.295751	Lus10001795.g/Lus10009814.g/Lus10011485.g/Lus10032777.g	4
GO:0071900	regulation of protein serine/threonine kinase activity	5/1460	39/22980	0.0990145	0.347051	0.296134	Lus10000937.g/Lus10002354.g/Lus10017091.g/Lus10021927.g/Lus10022265.g	5
GO:0017038	protein import	15/1460	164/22980	0.0992042	0.347215	0.296273	Lus10004250.g/Lus10009814.g/Lus10009973.g/Lus10011485.g/Lus10014143.g/Lus10016610.g/Lus10028296.g/Lus10031190.g/Lus10032777.g/Lus10033254.g/Lus10036330.g/Lus10038031.g/Lus10040194.g/Lus10041503.g/Lus10042747.g	15
GO:0051726	regulation of cell cycle	14/1460	151/22980	0.0998689	0.349038	0.297829	Lus10002354.g/Lus10006266.g/Lus10007365.g/Lus10008977.g/Lus10014040.g/Lus10014595.g/Lus10015126.g/Lus10017091.g/Lus10019636.g/Lus10020784.g/Lus10021927.g/Lus10022337.g/Lus10029956.g/Lus10042890.g	14
GO:0010035	response to inorganic substance	21/1460	245/22980	0.100453	0.350575	0.299141	Lus10000937.g/Lus10002528.g/Lus10002899.g/Lus10007064.g/Lus10009167.g/Lus10014067.g/Lus10016033.g/Lus10017091.g/Lus10019636.g/Lus10020106.g/Lus10020435.g/Lus10021058.g/Lus10021410.g/Lus10026429.g/Lus10027696.g/Lus10031088.g/Lus10035731.g/Lus10038409.g/Lus10039967.g/Lus10040922.g/Lus10042048.g	21
GO:0044802	single-organism membrane organization	17/1460	191/22980	0.100663	0.350805	0.299337	Lus10000565.g/Lus10001639.g/Lus10007219.g/Lus10010099.g/Lus10011177.g/Lus10014022.g/Lus10016570.g/Lus10016662.g/Lus10019895.g/Lus10021629.g/Lus10031466.g/Lus10032089.g/Lus10039880.g/Lus10040349.g/Lus10043133.g/scaffold1491.89/scaffold701.161	17
GO:0006047	UDP-N-acetylglucosamine metabolic process	3/1460	18/22980	0.102398	0.351306	0.299764	Lus10011969.g/Lus10012191.g/Lus10017443.g	3
GO:0006305	DNA alkylation	3/1460	18/22980	0.102398	0.351306	0.299764	Lus10001240.g/Lus10025826.g/Lus10038276.g	3
GO:0006306	DNA methylation	3/1460	18/22980	0.102398	0.351306	0.299764	Lus10001240.g/Lus10025826.g/Lus10038276.g	3
GO:0006882	cellular zinc ion homeostasis	3/1460	18/22980	0.102398	0.351306	0.299764	Lus10009167.g/Lus10021058.g/Lus10040922.g	3
GO:0009744	response to sucrose	3/1460	18/22980	0.102398	0.351306	0.299764	Lus10008427.g/Lus10008612.g/Lus10016033.g	3
GO:0009749	response to glucose	3/1460	18/22980	0.102398	0.351306	0.299764	Lus10001473.g/Lus10008612.g/Lus10039569.g	3
GO:0009911	positive regulation of flower development	3/1460	18/22980	0.102398	0.351306	0.299764	Lus10000767.g/Lus10014143.g/Lus10015959.g	3
GO:0010043	response to zinc ion	3/1460	18/22980	0.102398	0.351306	0.299764	Lus10009167.g/Lus10021058.g/Lus10040922.g	3
GO:0010075	regulation of meristem growth	3/1460	18/22980	0.102398	0.351306	0.299764	Lus10017223.g/Lus10028694.g/scaffold315.73	3
GO:0050684	regulation of mRNA processing	3/1460	18/22980	0.102398	0.351306	0.299764	Lus10005233.g/Lus10014931.g/Lus10030688.g	3
GO:0055069	zinc ion homeostasis	3/1460	18/22980	0.102398	0.351306	0.299764	Lus10009167.g/Lus10021058.g/Lus10040922.g	3
GO:0048468	cell development	8/1460	75/22980	0.102682	0.351784	0.300172	Lus10003315.g/Lus10005034.g/Lus10008461.g/Lus10020019.g/Lus10020119.g/Lus10020177.g/Lus10020589.g/Lus10035243.g	8
GO:0000226	microtubule cytoskeleton organization	11/1460	113/22980	0.10409	0.356107	0.303861	Lus10006266.g/Lus10009233.g/Lus10010282.g/Lus10013429.g/Lus10018892.g/Lus10023310.g/Lus10028588.g/Lus10036347.g/Lus10038496.g/Lus10039309.g/Lus10040976.g	11
GO:0048278	vesicle docking	9/1460	88/22980	0.106069	0.356195	0.303936	Lus10005890.g/Lus10007300.g/Lus10011177.g/Lus10031466.g/Lus10032089.g/Lus10032196.g/Lus10037969.g/Lus10039880.g/scaffold701.161	9
GO:0000466	maturation of 5.8S rRNA from tricistronic rRNA transcript (SSU-rRNA, 5.8S rRNA, LSU-rRNA)	5/1460	40/22980	0.107568	0.356195	0.303936	Lus10001173.g/Lus10001747.g/Lus10006382.g/Lus10009708.g/Lus10036022.g	5
GO:0000469	cleavage involved in rRNA processing	5/1460	40/22980	0.107568	0.356195	0.303936	Lus10001173.g/Lus10001747.g/Lus10006382.g/Lus10009708.g/Lus10036022.g	5
GO:0048509	regulation of meristem development	5/1460	40/22980	0.107568	0.356195	0.303936	Lus10017223.g/Lus10021614.g/Lus10028694.g/Lus10042484.g/scaffold315.73	5
GO:0016122	xanthophyll metabolic process	2/1460	9/22980	0.107863	0.356195	0.303936	Lus10011696.g/Lus10013636.g	2
GO:0031570	DNA integrity checkpoint	2/1460	9/22980	0.107863	0.356195	0.303936	Lus10007365.g/Lus10020784.g	2
GO:0036265	RNA (guanine-N7)-methylation	2/1460	9/22980	0.107863	0.356195	0.303936	Lus10037917.g/Lus10038644.g	2
GO:0043967	histone H4 acetylation	2/1460	9/22980	0.107863	0.356195	0.303936	Lus10003470.g/Lus10021650.g	2
GO:0046487	glyoxylate metabolic process	2/1460	9/22980	0.107863	0.356195	0.303936	Lus10025529.g/Lus10026743.g	2
GO:0048015	phosphatidylinositol-mediated signaling	2/1460	9/22980	0.107863	0.356195	0.303936	Lus10003912.g/Lus10030885.g	2
GO:0051090	regulation of sequence-specific DNA binding transcription factor activity	2/1460	9/22980	0.107863	0.356195	0.303936	Lus10002443.g/scaffold315.73	2
GO:0051193	regulation of cofactor metabolic process	2/1460	9/22980	0.107863	0.356195	0.303936	Lus10039883.g/Lus10042048.g	2
GO:0042325	regulation of phosphorylation	8/1460	76/22980	0.108746	0.356195	0.303936	Lus10000937.g/Lus10002354.g/Lus10003101.g/Lus10017091.g/Lus10021927.g/Lus10022265.g/Lus10029909.g/Lus10034578.g	8
GO:0006406	mRNA export from nucleus	4/1460	29/22980	0.109083	0.356195	0.303936	Lus10028296.g/Lus10032680.g/Lus10040194.g/scaffold547.10	4
GO:0031627	telomeric loop formation	4/1460	29/22980	0.109083	0.356195	0.303936	Lus10016527.g/Lus10025203.g/Lus10028172.g/Lus10030935.g	4
GO:0071427	mRNA-containing ribonucleoprotein complex export from nucleus	4/1460	29/22980	0.109083	0.356195	0.303936	Lus10028296.g/Lus10032680.g/Lus10040194.g/scaffold547.10	4
GO:0032259	methylation	43/1460	558/22980	0.109828	0.356195	0.303936	Lus10000953.g/Lus10000967.g/Lus10001240.g/Lus10002522.g/Lus10003470.g/Lus10003647.g/Lus10003656.g/Lus10005007.g/Lus10005696.g/Lus10005835.g/Lus10005914.g/Lus10008495.g/Lus10008746.g/Lus10011011.g/Lus10011019.g/Lus10016051.g/Lus10016600.g/Lus10016622.g/Lus10019016.g/Lus10020761.g/Lus10021650.g/Lus10025172.g/Lus10025508.g/Lus10025826.g/Lus10029044.g/Lus10031174.g/Lus10031247.g/Lus10031516.g/Lus1003…	43
GO:0022603	regulation of anatomical structure morphogenesis	7/1460	64/22980	0.110473	0.356195	0.303936	Lus10002010.g/Lus10011113.g/Lus10011940.g/Lus10017857.g/Lus10021580.g/Lus10022029.g/Lus10037621.g	7
GO:0009081	branched-chain amino acid metabolic process	6/1460	52/22980	0.110531	0.356195	0.303936	Lus10025584.g/Lus10027045.g/Lus10028246.g/Lus10032616.g/Lus10034822.g/Lus10038545.g	6
GO:0048869	cellular developmental process	29/1460	360/22980	0.112506	0.356195	0.303936	Lus10002010.g/Lus10003315.g/Lus10004514.g/Lus10005034.g/Lus10008461.g/Lus10009374.g/Lus10010531.g/Lus10011113.g/Lus10011235.g/Lus10011940.g/Lus10017857.g/Lus10018073.g/Lus10018871.g/Lus10020019.g/Lus10020119.g/Lus10020177.g/Lus10020589.g/Lus10021580.g/Lus10022029.g/Lus10023985.g/Lus10026457.g/Lus10032817.g/Lus10035243.g/Lus10037398.g/Lus10037621.g/Lus10039569.g/Lus10041801.g/Lus10042484.g/Lus1004…	29
GO:0032270	positive regulation of cellular protein metabolic process	10/1460	102/22980	0.11336	0.356195	0.303936	Lus10000937.g/Lus10002354.g/Lus10007250.g/Lus10015364.g/Lus10017091.g/Lus10021927.g/Lus10022265.g/Lus10035968.g/Lus10039198.g/scaffold123.406	10
GO:0051247	positive regulation of protein metabolic process	10/1460	102/22980	0.11336	0.356195	0.303936	Lus10000937.g/Lus10002354.g/Lus10007250.g/Lus10015364.g/Lus10017091.g/Lus10021927.g/Lus10022265.g/Lus10035968.g/Lus10039198.g/scaffold123.406	10
GO:0030001	metal ion transport	31/1460	389/22980	0.114736	0.356195	0.303936	Lus10002528.g/Lus10005365.g/Lus10006370.g/Lus10008179.g/Lus10008803.g/Lus10009430.g/Lus10009789.g/Lus10011468.g/Lus10012589.g/Lus10014353.g/Lus10014891.g/Lus10017433.g/Lus10020517.g/Lus10022218.g/Lus10023203.g/Lus10023777.g/Lus10024860.g/Lus10026924.g/Lus10027973.g/Lus10027976.g/Lus10029172.g/Lus10030514.g/Lus10032154.g/Lus10033386.g/Lus10034840.g/Lus10035731.g/Lus10036221.g/Lus10038070.g/Lus1003…	31
GO:0034599	cellular response to oxidative stress	8/1460	77/22980	0.115002	0.356195	0.303936	Lus10007064.g/Lus10014067.g/Lus10016544.g/Lus10020435.g/Lus10021410.g/Lus10027696.g/Lus10039967.g/Lus10042048.g	8
GO:0006826	iron ion transport	3/1460	19/22980	0.116122	0.356195	0.303936	Lus10006370.g/Lus10017433.g/Lus10043354.g	3
GO:0010675	regulation of cellular carbohydrate metabolic process	3/1460	19/22980	0.116122	0.356195	0.303936	Lus10013636.g/Lus10039569.g/Lus10042048.g	3
GO:0000904	cell morphogenesis involved in differentiation	5/1460	41/22980	0.116469	0.356195	0.303936	Lus10003315.g/Lus10008461.g/Lus10020177.g/Lus10020589.g/Lus10035243.g	5
GO:0042594	response to starvation	7/1460	65/22980	0.117426	0.356195	0.303936	Lus10000925.g/Lus10008210.g/Lus10013636.g/Lus10016535.g/Lus10020737.g/Lus10029817.g/Lus10029909.g	7
GO:0046323	glucose import	9/1460	90/22980	0.117585	0.356195	0.303936	Lus10008179.g/Lus10027973.g/Lus10027976.g/Lus10029966.g/Lus10029970.g/Lus10033568.g/Lus10033814.g/Lus10035354.g/scaffold227.1	9
GO:0006887	exocytosis	13/1460	142/22980	0.117922	0.356195	0.303936	Lus10004916.g/Lus10005890.g/Lus10007300.g/Lus10009082.g/Lus10016694.g/Lus10020177.g/Lus10026982.g/Lus10030399.g/Lus10032196.g/Lus10035989.g/Lus10037048.g/Lus10037969.g/Lus10043133.g	13
GO:0006760	folic acid-containing compound metabolic process	6/1460	53/22980	0.118343	0.356195	0.303936	Lus10002353.g/Lus10011368.g/Lus10030161.g/Lus10036525.g/Lus10041403.g/Lus10042410.g	6
GO:0051130	positive regulation of cellular component organization	6/1460	53/22980	0.118343	0.356195	0.303936	Lus10008071.g/Lus10011235.g/Lus10015126.g/Lus10027941.g/Lus10036454.g/scaffold286.59	6
GO:0009658	chloroplast organization	12/1460	129/22980	0.118779	0.356195	0.303936	Lus10014934.g/Lus10015481.g/Lus10018055.g/Lus10022041.g/Lus10025721.g/Lus10025805.g/Lus10032404.g/Lus10033475.g/Lus10034921.g/Lus10035227.g/Lus10039883.g/Lus10043210.g	12
GO:0006906	vesicle fusion	10/1460	103/22980	0.118834	0.356195	0.303936	Lus10000565.g/Lus10016662.g/Lus10021629.g/Lus10031466.g/Lus10032089.g/Lus10039880.g/Lus10040349.g/Lus10043133.g/scaffold1491.89/scaffold701.161	10
GO:0042168	heme metabolic process	4/1460	30/22980	0.119884	0.356195	0.303936	Lus10004292.g/Lus10012892.g/Lus10029675.g/Lus10030544.g	4
GO:0043574	peroxisomal transport	4/1460	30/22980	0.119884	0.356195	0.303936	Lus10001795.g/Lus10009814.g/Lus10011485.g/Lus10032777.g	4
GO:0090626	plant epidermis morphogenesis	4/1460	30/22980	0.119884	0.356195	0.303936	Lus10003315.g/Lus10008461.g/Lus10020589.g/Lus10035243.g	4
GO:0016579	protein deubiquitination	8/1460	78/22980	0.121448	0.356195	0.303936	Lus10008452.g/Lus10026630.g/Lus10027289.g/Lus10028871.g/Lus10029686.g/Lus10036454.g/Lus10038994.g/Lus10043127.g	8
GO:0140014	mitotic nuclear division	8/1460	78/22980	0.121448	0.356195	0.303936	Lus10015126.g/Lus10015385.g/Lus10018892.g/Lus10028588.g/Lus10029956.g/scaffold102.17/scaffold310.200/scaffold7.10	8
GO:0071103	DNA conformation change	13/1460	143/22980	0.122621	0.356195	0.303936	Lus10004503.g/Lus10007365.g/Lus10007462.g/Lus10008940.g/Lus10020784.g/Lus10021692.g/Lus10025203.g/Lus10030935.g/Lus10033289.g/Lus10034749.g/Lus10035035.g/Lus10038628.g/Lus10038659.g	13
GO:0000186	activation of MAPKK activity	1/1460	2/22980	0.123033	0.356195	0.303936	Lus10000937.g	1
GO:0000372	Group I intron splicing	1/1460	2/22980	0.123033	0.356195	0.303936	Lus10039467.g	1
GO:0000376	RNA splicing, via transesterification reactions with guanosine as nucleophile	1/1460	2/22980	0.123033	0.356195	0.303936	Lus10039467.g	1
GO:0001192	maintenance of transcriptional fidelity during DNA-templated transcription elongation	1/1460	2/22980	0.123033	0.356195	0.303936	Lus10016880.g	1
GO:0001193	maintenance of transcriptional fidelity during DNA-templated transcription elongation from RNA polymerase II promoter	1/1460	2/22980	0.123033	0.356195	0.303936	Lus10016880.g	1
GO:0001560	regulation of cell growth by extracellular stimulus	1/1460	2/22980	0.123033	0.356195	0.303936	Lus10025696.g	1
GO:0002240	response to molecule of oomycetes origin	1/1460	2/22980	0.123033	0.356195	0.303936	Lus10038409.g	1
GO:0006283	transcription-coupled nucleotide-excision repair	1/1460	2/22980	0.123033	0.356195	0.303936	Lus10016880.g	1
GO:0006296	nucleotide-excision repair, DNA incision, 5'-to lesion	1/1460	2/22980	0.123033	0.356195	0.303936	Lus10011024.g	1
GO:0006336	DNA replication-independent nucleosome assembly	1/1460	2/22980	0.123033	0.356195	0.303936	Lus10007462.g	1
GO:0006337	nucleosome disassembly	1/1460	2/22980	0.123033	0.356195	0.303936	Lus10013697.g	1
GO:0006531	aspartate metabolic process	1/1460	2/22980	0.123033	0.356195	0.303936	Lus10028246.g	1
GO:0006574	valine catabolic process	1/1460	2/22980	0.123033	0.356195	0.303936	Lus10038545.g	1
GO:0006658	phosphatidylserine metabolic process	1/1460	2/22980	0.123033	0.356195	0.303936	Lus10034618.g	1
GO:0006659	phosphatidylserine biosynthetic process	1/1460	2/22980	0.123033	0.356195	0.303936	Lus10034618.g	1
GO:0006780	uroporphyrinogen III biosynthetic process	1/1460	2/22980	0.123033	0.356195	0.303936	Lus10032769.g	1
GO:0007584	response to nutrient	1/1460	2/22980	0.123033	0.356195	0.303936	Lus10035801.g	1
GO:0009093	cysteine catabolic process	1/1460	2/22980	0.123033	0.356195	0.303936	Lus10031325.g	1
GO:0009229	thiamine diphosphate biosynthetic process	1/1460	2/22980	0.123033	0.356195	0.303936	Lus10010283.g	1
GO:0009439	cyanate metabolic process	1/1460	2/22980	0.123033	0.356195	0.303936	Lus10018091.g	1
GO:0009440	cyanate catabolic process	1/1460	2/22980	0.123033	0.356195	0.303936	Lus10018091.g	1
GO:0009594	detection of nutrient	1/1460	2/22980	0.123033	0.356195	0.303936	Lus10035801.g	1
GO:0009895	negative regulation of catabolic process	1/1460	2/22980	0.123033	0.356195	0.303936	Lus10042484.g	1
GO:0009915	phloem sucrose loading	1/1460	2/22980	0.123033	0.356195	0.303936	Lus10011696.g	1
GO:0010080	regulation of floral meristem growth	1/1460	2/22980	0.123033	0.356195	0.303936	Lus10017223.g	1
GO:0010081	regulation of inflorescence meristem growth	1/1460	2/22980	0.123033	0.356195	0.303936	Lus10017223.g	1
GO:0010098	suspensor development	1/1460	2/22980	0.123033	0.356195	0.303936	Lus10034921.g	1
GO:0010216	maintenance of DNA methylation	1/1460	2/22980	0.123033	0.356195	0.303936	Lus10022224.g	1
GO:0010260	animal organ senescence	1/1460	2/22980	0.123033	0.356195	0.303936	Lus10035801.g	1
GO:0010265	SCF complex assembly	1/1460	2/22980	0.123033	0.356195	0.303936	Lus10026261.g	1
GO:0010270	photosystem II oxygen evolving complex assembly	1/1460	2/22980	0.123033	0.356195	0.303936	Lus10036345.g	1
GO:0010450	inflorescence meristem growth	1/1460	2/22980	0.123033	0.356195	0.303936	Lus10017223.g	1
GO:0010451	floral meristem growth	1/1460	2/22980	0.123033	0.356195	0.303936	Lus10017223.g	1
GO:0010581	regulation of starch biosynthetic process	1/1460	2/22980	0.123033	0.356195	0.303936	Lus10042048.g	1
GO:0010602	regulation of 1-aminocyclopropane-1-carboxylate metabolic process	1/1460	2/22980	0.123033	0.356195	0.303936	Lus10038409.g	1
GO:0010618	aerenchyma formation	1/1460	2/22980	0.123033	0.356195	0.303936	Lus10038409.g	1
GO:0010777	meiotic mismatch repair involved in reciprocal meiotic recombination	1/1460	2/22980	0.123033	0.356195	0.303936	Lus10028966.g	1
GO:0015684	ferrous iron transport	1/1460	2/22980	0.123033	0.356195	0.303936	Lus10043354.g	1
GO:0015700	arsenite transport	1/1460	2/22980	0.123033	0.356195	0.303936	Lus10039251.g	1
GO:0018106	peptidyl-histidine phosphorylation	1/1460	2/22980	0.123033	0.356195	0.303936	Lus10011413.g	1
GO:0019428	allantoin biosynthetic process	1/1460	2/22980	0.123033	0.356195	0.303936	Lus10025696.g	1
GO:0019447	D-cysteine catabolic process	1/1460	2/22980	0.123033	0.356195	0.303936	Lus10031325.g	1
GO:0019877	diaminopimelate biosynthetic process	1/1460	2/22980	0.123033	0.356195	0.303936	Lus10027421.g	1
GO:0030186	melatonin metabolic process	1/1460	2/22980	0.123033	0.356195	0.303936	Lus10035604.g	1
GO:0030187	melatonin biosynthetic process	1/1460	2/22980	0.123033	0.356195	0.303936	Lus10035604.g	1
GO:0031279	regulation of cyclase activity	1/1460	2/22980	0.123033	0.356195	0.303936	Lus10035701.g	1
GO:0031330	negative regulation of cellular catabolic process	1/1460	2/22980	0.123033	0.356195	0.303936	Lus10042484.g	1
GO:0031498	chromatin disassembly	1/1460	2/22980	0.123033	0.356195	0.303936	Lus10013697.g	1
GO:0031848	protection from non-homologous end joining at telomere	1/1460	2/22980	0.123033	0.356195	0.303936	Lus10038078.g	1
GO:0032106	positive regulation of response to extracellular stimulus	1/1460	2/22980	0.123033	0.356195	0.303936	Lus10016535.g	1
GO:0032109	positive regulation of response to nutrient levels	1/1460	2/22980	0.123033	0.356195	0.303936	Lus10016535.g	1
GO:0032986	protein-DNA complex disassembly	1/1460	2/22980	0.123033	0.356195	0.303936	Lus10013697.g	1
GO:0033523	histone H2B ubiquitination	1/1460	2/22980	0.123033	0.356195	0.303936	Lus10042890.g	1
GO:0033683	nucleotide-excision repair, DNA incision	1/1460	2/22980	0.123033	0.356195	0.303936	Lus10011024.g	1
GO:0034724	DNA replication-independent nucleosome organization	1/1460	2/22980	0.123033	0.356195	0.303936	Lus10007462.g	1
GO:0042357	thiamine diphosphate metabolic process	1/1460	2/22980	0.123033	0.356195	0.303936	Lus10010283.g	1
GO:0043247	telomere maintenance in response to DNA damage	1/1460	2/22980	0.123033	0.356195	0.303936	Lus10038078.g	1
GO:0045337	farnesyl diphosphate biosynthetic process	1/1460	2/22980	0.123033	0.356195	0.303936	Lus10006168.g	1
GO:0045338	farnesyl diphosphate metabolic process	1/1460	2/22980	0.123033	0.356195	0.303936	Lus10006168.g	1
GO:0045827	negative regulation of isoprenoid metabolic process	1/1460	2/22980	0.123033	0.356195	0.303936	Lus10013636.g	1
GO:0045842	positive regulation of mitotic metaphase/anaphase transition	1/1460	2/22980	0.123033	0.356195	0.303936	Lus10015126.g	1
GO:0046438	D-cysteine metabolic process	1/1460	2/22980	0.123033	0.356195	0.303936	Lus10031325.g	1
GO:0046502	uroporphyrinogen III metabolic process	1/1460	2/22980	0.123033	0.356195	0.303936	Lus10032769.g	1
GO:0048700	acquisition of desiccation tolerance in seed	1/1460	2/22980	0.123033	0.356195	0.303936	Lus10019636.g	1
GO:0051775	response to redox state	1/1460	2/22980	0.123033	0.356195	0.303936	Lus10011413.g	1
GO:0051776	detection of redox state	1/1460	2/22980	0.123033	0.356195	0.303936	Lus10011413.g	1
GO:0055078	sodium ion homeostasis	1/1460	2/22980	0.123033	0.356195	0.303936	Lus10030445.g	1
GO:0070536	protein K63-linked deubiquitination	1/1460	2/22980	0.123033	0.356195	0.303936	Lus10036454.g	1
GO:0071076	RNA 3' uridylation	1/1460	2/22980	0.123033	0.356195	0.303936	Lus10030154.g	1
GO:0071108	protein K48-linked deubiquitination	1/1460	2/22980	0.123033	0.356195	0.303936	Lus10036454.g	1
GO:0071266	'de novo' L-methionine biosynthetic process	1/1460	2/22980	0.123033	0.356195	0.303936	Lus10027313.g	1
GO:0071951	conversion of methionyl-tRNA to N-formyl-methionyl-tRNA	1/1460	2/22980	0.123033	0.356195	0.303936	Lus10010978.g	1
GO:0072718	response to cisplatin	1/1460	2/22980	0.123033	0.356195	0.303936	Lus10019636.g	1
GO:0080005	photosystem stoichiometry adjustment	1/1460	2/22980	0.123033	0.356195	0.303936	Lus10011413.g	1
GO:0080040	positive regulation of cellular response to phosphate starvation	1/1460	2/22980	0.123033	0.356195	0.303936	Lus10016535.g	1
GO:0090308	regulation of methylation-dependent chromatin silencing	1/1460	2/22980	0.123033	0.356195	0.303936	Lus10022224.g	1
GO:0090421	embryonic meristem initiation	1/1460	2/22980	0.123033	0.356195	0.303936	Lus10029876.g	1
GO:0097439	acquisition of desiccation tolerance	1/1460	2/22980	0.123033	0.356195	0.303936	Lus10019636.g	1
GO:0098501	polynucleotide dephosphorylation	1/1460	2/22980	0.123033	0.356195	0.303936	Lus10038650.g	1
GO:0098502	DNA dephosphorylation	1/1460	2/22980	0.123033	0.356195	0.303936	Lus10038650.g	1
GO:0098503	DNA 3' dephosphorylation	1/1460	2/22980	0.123033	0.356195	0.303936	Lus10038650.g	1
GO:0098504	DNA 3' dephosphorylation involved in DNA repair	1/1460	2/22980	0.123033	0.356195	0.303936	Lus10038650.g	1
GO:0098506	polynucleotide 3' dephosphorylation	1/1460	2/22980	0.123033	0.356195	0.303936	Lus10038650.g	1
GO:1901255	nucleotide-excision repair involved in interstrand cross-link repair	1/1460	2/22980	0.123033	0.356195	0.303936	Lus10011024.g	1
GO:1902101	positive regulation of metaphase/anaphase transition of cell cycle	1/1460	2/22980	0.123033	0.356195	0.303936	Lus10015126.g	1
GO:1902171	regulation of tocopherol cyclase activity	1/1460	2/22980	0.123033	0.356195	0.303936	Lus10035701.g	1
GO:1902476	chloride transmembrane transport	1/1460	2/22980	0.123033	0.356195	0.303936	Lus10036156.g	1
GO:1903415	flavonoid transport from endoplasmic reticulum to plant-type vacuole	1/1460	2/22980	0.123033	0.356195	0.303936	Lus10011235.g	1
GO:2000023	regulation of lateral root development	1/1460	2/22980	0.123033	0.356195	0.303936	Lus10041019.g	1
GO:0035428	hexose transmembrane transport	9/1460	91/22980	0.123589	0.356528	0.30422	Lus10008179.g/Lus10027973.g/Lus10027976.g/Lus10029966.g/Lus10029970.g/Lus10033568.g/Lus10033814.g/Lus10035354.g/scaffold227.1	9
GO:0051049	regulation of transport	9/1460	91/22980	0.123589	0.356528	0.30422	Lus10006370.g/Lus10009082.g/Lus10016662.g/Lus10016694.g/Lus10030399.g/Lus10035989.g/Lus10036454.g/Lus10040349.g/scaffold1491.89	9
GO:1905950	monosaccharide transmembrane transport	9/1460	91/22980	0.123589	0.356528	0.30422	Lus10008179.g/Lus10027973.g/Lus10027976.g/Lus10029966.g/Lus10029970.g/Lus10033568.g/Lus10033814.g/Lus10035354.g/scaffold227.1	9
GO:0042364	water-soluble vitamin biosynthetic process	7/1460	66/22980	0.124601	0.359021	0.306348	Lus10007496.g/Lus10010977.g/Lus10015466.g/Lus10016866.g/Lus10025733.g/Lus10035929.g/Lus10040694.g	7
GO:0006470	protein dephosphorylation	18/1460	211/22980	0.124854	0.359324	0.306606	Lus10005906.g/Lus10005908.g/Lus10009642.g/Lus10010265.g/Lus10021854.g/Lus10022384.g/Lus10023470.g/Lus10026239.g/Lus10026253.g/Lus10026447.g/Lus10027122.g/Lus10028408.g/Lus10030302.g/Lus10035534.g/Lus10037924.g/Lus10038652.g/Lus10042659.g/scaffold705.10	18
GO:0048581	negative regulation of post-embryonic development	5/1460	42/22980	0.125707	0.361351	0.308336	Lus10008780.g/Lus10018994.g/Lus10022235.g/Lus10035472.g/Lus10039883.g	5
GO:0099402	plant organ development	29/1460	365/22980	0.126872	0.363065	0.309798	Lus10001473.g/Lus10003315.g/Lus10005034.g/Lus10008234.g/Lus10008461.g/Lus10009374.g/Lus10017223.g/Lus10018994.g/Lus10019636.g/Lus10020019.g/Lus10020119.g/Lus10020737.g/Lus10021614.g/Lus10023796.g/Lus10028694.g/Lus10029817.g/Lus10031686.g/Lus10032680.g/Lus10033295.g/Lus10033368.g/Lus10034723.g/Lus10035243.g/Lus10035801.g/Lus10039569.g/Lus10039883.g/Lus10041019.g/Lus10042890.g/Lus10043413.g/scaffol…	29
GO:0000278	mitotic cell cycle	15/1460	171/22980	0.128172	0.363065	0.309798	Lus10006266.g/Lus10007365.g/Lus10008977.g/Lus10014595.g/Lus10015126.g/Lus10015385.g/Lus10018892.g/Lus10020784.g/Lus10022337.g/Lus10028588.g/Lus10029956.g/Lus10042890.g/scaffold102.17/scaffold310.200/scaffold7.10	15
GO:2000026	regulation of multicellular organismal development	15/1460	171/22980	0.128172	0.363065	0.309798	Lus10000767.g/Lus10006370.g/Lus10008780.g/Lus10014143.g/Lus10015959.g/Lus10017223.g/Lus10018994.g/Lus10019636.g/Lus10022235.g/Lus10028211.g/Lus10028694.g/Lus10035472.g/Lus10039883.g/Lus10041019.g/Lus10042915.g	15
GO:0048284	organelle fusion	12/1460	131/22980	0.128839	0.363065	0.309798	Lus10000565.g/Lus10016662.g/Lus10018073.g/Lus10021629.g/Lus10026018.g/Lus10031466.g/Lus10032089.g/Lus10039880.g/Lus10040349.g/Lus10043133.g/scaffold1491.89/scaffold701.161	12
GO:0000054	ribosomal subunit export from nucleus	2/1460	10/22980	0.12935	0.363065	0.309798	Lus10028296.g/Lus10040194.g	2
GO:0010449	root meristem growth	2/1460	10/22980	0.12935	0.363065	0.309798	Lus10017223.g/Lus10028694.g	2
GO:0016106	sesquiterpenoid biosynthetic process	2/1460	10/22980	0.12935	0.363065	0.309798	Lus10009359.g/Lus10031190.g	2
GO:0033750	ribosome localization	2/1460	10/22980	0.12935	0.363065	0.309798	Lus10028296.g/Lus10040194.g	2
GO:0033753	establishment of ribosome localization	2/1460	10/22980	0.12935	0.363065	0.309798	Lus10028296.g/Lus10040194.g	2
GO:0045926	negative regulation of growth	2/1460	10/22980	0.12935	0.363065	0.309798	scaffold257.46/scaffold27.91	2
GO:0048449	floral organ formation	2/1460	10/22980	0.12935	0.363065	0.309798	Lus10009374.g/Lus10034723.g	2
GO:0051298	centrosome duplication	2/1460	10/22980	0.12935	0.363065	0.309798	Lus10018892.g/Lus10028588.g	2
GO:0051415	interphase microtubule nucleation by interphase microtubule organizing center	2/1460	10/22980	0.12935	0.363065	0.309798	Lus10018892.g/Lus10028588.g	2
GO:0051418	microtubule nucleation by microtubule organizing center	2/1460	10/22980	0.12935	0.363065	0.309798	Lus10018892.g/Lus10028588.g	2
GO:0090307	mitotic spindle assembly	2/1460	10/22980	0.12935	0.363065	0.309798	Lus10018892.g/Lus10028588.g	2
GO:0008645	hexose transport	9/1460	92/22980	0.129754	0.363065	0.309798	Lus10008179.g/Lus10027973.g/Lus10027976.g/Lus10029966.g/Lus10029970.g/Lus10033568.g/Lus10033814.g/Lus10035354.g/scaffold227.1	9
GO:0015758	glucose transport	9/1460	92/22980	0.129754	0.363065	0.309798	Lus10008179.g/Lus10027973.g/Lus10027976.g/Lus10029966.g/Lus10029970.g/Lus10033568.g/Lus10033814.g/Lus10035354.g/scaffold227.1	9
GO:0048507	meristem development	9/1460	92/22980	0.129754	0.363065	0.309798	Lus10009374.g/Lus10014143.g/Lus10017223.g/Lus10021614.g/Lus10028694.g/Lus10029876.g/Lus10039569.g/Lus10042484.g/scaffold315.73	9
GO:0006084	acetyl-CoA metabolic process	3/1460	20/22980	0.130488	0.363065	0.309798	Lus10008966.g/Lus10010728.g/Lus10034147.g	3
GO:0006383	transcription from RNA polymerase III promoter	3/1460	20/22980	0.130488	0.363065	0.309798	Lus10005329.g/Lus10007961.g/Lus10013491.g	3
GO:0006535	cysteine biosynthetic process from serine	3/1460	20/22980	0.130488	0.363065	0.309798	Lus10008567.g/Lus10015947.g/scaffold201.39	3
GO:0016925	protein sumoylation	3/1460	20/22980	0.130488	0.363065	0.309798	Lus10008977.g/Lus10023344.g/Lus10038464.g	3
GO:0034285	response to disaccharide	3/1460	20/22980	0.130488	0.363065	0.309798	Lus10008427.g/Lus10008612.g/Lus10016033.g	3
GO:0035266	meristem growth	3/1460	20/22980	0.130488	0.363065	0.309798	Lus10017223.g/Lus10028694.g/scaffold315.73	3
GO:0042548	regulation of photosynthesis, light reaction	3/1460	20/22980	0.130488	0.363065	0.309798	Lus10034273.g/Lus10035831.g/Lus10042507.g	3
GO:0043467	regulation of generation of precursor metabolites and energy	3/1460	20/22980	0.130488	0.363065	0.309798	Lus10034273.g/Lus10035831.g/Lus10042507.g	3
GO:0043647	inositol phosphate metabolic process	3/1460	20/22980	0.130488	0.363065	0.309798	Lus10006145.g/Lus10007689.g/Lus10008307.g	3
GO:0051495	positive regulation of cytoskeleton organization	3/1460	20/22980	0.130488	0.363065	0.309798	Lus10008071.g/Lus10027941.g/scaffold286.59	3
GO:0030433	ubiquitin-dependent ERAD pathway	4/1460	31/22980	0.131123	0.363915	0.310523	Lus10021888.g/Lus10037073.g/Lus10040359.g/Lus10042484.g	4
GO:0036503	ERAD pathway	4/1460	31/22980	0.131123	0.363915	0.310523	Lus10021888.g/Lus10037073.g/Lus10040359.g/Lus10042484.g	4
GO:0007165	signal transduction	88/1460	1230/22980	0.13127	0.363915	0.310523	Lus10000566.g/Lus10000937.g/Lus10001152.g/Lus10001473.g/Lus10002899.g/Lus10003013.g/Lus10003115.g/Lus10003460.g/Lus10003912.g/Lus10003984.g/Lus10005151.g/Lus10005619.g/Lus10005890.g/Lus10006370.g/Lus10006805.g/Lus10007365.g/Lus10008612.g/Lus10009083.g/Lus10009155.g/Lus10010222.g/Lus10010969.g/Lus10011044.g/Lus10011113.g/Lus10011940.g/Lus10012124.g/Lus10013716.g/Lus10013856.g/Lus10014409.g/Lus1001…	88
GO:1901701	cellular response to oxygen-containing compound	23/1460	282/22980	0.13148	0.363915	0.310523	Lus10000937.g/Lus10001473.g/Lus10002899.g/Lus10005151.g/Lus10005619.g/Lus10006370.g/Lus10007064.g/Lus10008612.g/Lus10014067.g/Lus10017009.g/Lus10017991.g/Lus10020435.g/Lus10021410.g/Lus10025696.g/Lus10027696.g/Lus10031333.g/Lus10031907.g/Lus10035801.g/Lus10039967.g/Lus10041019.g/Lus10041132.g/Lus10042048.g/scaffold705.10	23
GO:0006606	protein import into nucleus	7/1460	67/22980	0.131992	0.363915	0.310523	Lus10004250.g/Lus10014143.g/Lus10028296.g/Lus10033254.g/Lus10036330.g/Lus10040194.g/Lus10041503.g	7
GO:0044744	protein targeting to nucleus	7/1460	67/22980	0.131992	0.363915	0.310523	Lus10004250.g/Lus10014143.g/Lus10028296.g/Lus10033254.g/Lus10036330.g/Lus10040194.g/Lus10041503.g	7
GO:0051170	nuclear import	7/1460	67/22980	0.131992	0.363915	0.310523	Lus10004250.g/Lus10014143.g/Lus10028296.g/Lus10033254.g/Lus10036330.g/Lus10040194.g/Lus10041503.g	7
GO:1902593	single-organism nuclear import	7/1460	67/22980	0.131992	0.363915	0.310523	Lus10004250.g/Lus10014143.g/Lus10028296.g/Lus10033254.g/Lus10036330.g/Lus10040194.g/Lus10041503.g	7
GO:0044724	single-organism carbohydrate catabolic process	13/1460	145/22980	0.132336	0.36445	0.31098	Lus10000767.g/Lus10001200.g/Lus10001653.g/Lus10008813.g/Lus10015715.g/Lus10015959.g/Lus10016033.g/Lus10021627.g/Lus10027400.g/Lus10031088.g/Lus10031168.g/Lus10032956.g/Lus10035845.g	13
GO:1905392	plant organ morphogenesis	12/1460	132/22980	0.134041	0.368727	0.31463	Lus10005034.g/Lus10009374.g/Lus10017223.g/Lus10018994.g/Lus10020019.g/Lus10020119.g/Lus10028694.g/Lus10034723.g/Lus10035243.g/Lus10039569.g/Lus10042890.g/scaffold315.73	12
GO:0008652	cellular amino acid biosynthetic process	24/1460	297/22980	0.134906	0.370658	0.316277	Lus10001016.g/Lus10001019.g/Lus10007444.g/Lus10008521.g/Lus10008567.g/Lus10014463.g/Lus10015561.g/Lus10015947.g/Lus10016945.g/Lus10017042.g/Lus10021156.g/Lus10021344.g/Lus10021363.g/Lus10024033.g/Lus10027313.g/Lus10027421.g/Lus10028246.g/Lus10030990.g/Lus10031985.g/Lus10032616.g/Lus10034822.g/Lus10036064.g/scaffold201.39/scaffold232.8	24
GO:1903047	mitotic cell cycle process	14/1460	159/22980	0.135095	0.370658	0.316277	Lus10006266.g/Lus10007365.g/Lus10014595.g/Lus10015126.g/Lus10015385.g/Lus10018892.g/Lus10020784.g/Lus10022337.g/Lus10028588.g/Lus10029956.g/Lus10042890.g/scaffold102.17/scaffold310.200/scaffold7.10	14
GO:0051258	protein polymerization	5/1460	43/22980	0.135269	0.370658	0.316277	Lus10008071.g/Lus10018892.g/Lus10027941.g/Lus10028588.g/scaffold286.59	5
GO:0061025	membrane fusion	11/1460	119/22980	0.135354	0.370658	0.316277	Lus10000565.g/Lus10013109.g/Lus10016662.g/Lus10021629.g/Lus10031466.g/Lus10032089.g/Lus10039880.g/Lus10040349.g/Lus10043133.g/scaffold1491.89/scaffold701.161	11
GO:0000041	transition metal ion transport	9/1460	93/22980	0.136078	0.371613	0.317092	Lus10006370.g/Lus10008179.g/Lus10009789.g/Lus10017433.g/Lus10027973.g/Lus10027976.g/Lus10035731.g/Lus10038070.g/Lus10043354.g	9
GO:0090174	organelle membrane fusion	10/1460	106/22980	0.136112	0.371613	0.317092	Lus10000565.g/Lus10016662.g/Lus10021629.g/Lus10031466.g/Lus10032089.g/Lus10039880.g/Lus10040349.g/Lus10043133.g/scaffold1491.89/scaffold701.161	10
GO:0023052	signaling	88/1460	1233/22980	0.136314	0.371613	0.317092	Lus10000566.g/Lus10000937.g/Lus10001152.g/Lus10001473.g/Lus10002899.g/Lus10003013.g/Lus10003115.g/Lus10003460.g/Lus10003912.g/Lus10003984.g/Lus10005151.g/Lus10005619.g/Lus10005890.g/Lus10006370.g/Lus10006805.g/Lus10007365.g/Lus10008612.g/Lus10009083.g/Lus10009155.g/Lus10010222.g/Lus10010969.g/Lus10011044.g/Lus10011113.g/Lus10011940.g/Lus10012124.g/Lus10013716.g/Lus10013856.g/Lus10014409.g/Lus1001…	88
GO:0044700	single organism signaling	88/1460	1233/22980	0.136314	0.371613	0.317092	Lus10000566.g/Lus10000937.g/Lus10001152.g/Lus10001473.g/Lus10002899.g/Lus10003013.g/Lus10003115.g/Lus10003460.g/Lus10003912.g/Lus10003984.g/Lus10005151.g/Lus10005619.g/Lus10005890.g/Lus10006370.g/Lus10006805.g/Lus10007365.g/Lus10008612.g/Lus10009083.g/Lus10009155.g/Lus10010222.g/Lus10010969.g/Lus10011044.g/Lus10011113.g/Lus10011940.g/Lus10012124.g/Lus10013716.g/Lus10013856.g/Lus10014409.g/Lus1001…	88
GO:0009108	coenzyme biosynthetic process	15/1460	174/22980	0.141928	0.386484	0.329782	Lus10001152.g/Lus10002353.g/Lus10009520.g/Lus10009958.g/Lus10010283.g/Lus10010728.g/Lus10010977.g/Lus10011368.g/Lus10030161.g/Lus10031190.g/Lus10031768.g/Lus10032658.g/Lus10033224.g/Lus10036525.g/Lus10041403.g	15
GO:0015749	monosaccharide transport	9/1460	94/22980	0.142559	0.38663	0.329906	Lus10008179.g/Lus10027973.g/Lus10027976.g/Lus10029966.g/Lus10029970.g/Lus10033568.g/Lus10033814.g/Lus10035354.g/scaffold227.1	9
GO:0044247	cellular polysaccharide catabolic process	9/1460	94/22980	0.142559	0.38663	0.329906	Lus10001200.g/Lus10014184.g/Lus10022516.g/Lus10028580.g/Lus10031650.g/Lus10035845.g/Lus10037924.g/Lus10038652.g/Lus10038675.g	9
GO:0015995	chlorophyll biosynthetic process	4/1460	32/22980	0.142778	0.38663	0.329906	Lus10013636.g/Lus10029675.g/Lus10039883.g/Lus10042048.g	4
GO:0031124	mRNA 3'-end processing	4/1460	32/22980	0.142778	0.38663	0.329906	Lus10005490.g/Lus10017923.g/Lus10027715.g/Lus10034723.g	4
GO:0051238	sequestering of metal ion	4/1460	32/22980	0.142778	0.38663	0.329906	Lus10009167.g/Lus10021058.g/Lus10035731.g/Lus10040922.g	4
GO:0030154	cell differentiation	17/1460	202/22980	0.144561	0.389489	0.332345	Lus10003315.g/Lus10005034.g/Lus10008461.g/Lus10009374.g/Lus10011235.g/Lus10018073.g/Lus10018871.g/Lus10020019.g/Lus10020119.g/Lus10020177.g/Lus10020589.g/Lus10023985.g/Lus10026457.g/Lus10035243.g/Lus10037398.g/Lus10039569.g/Lus10042865.g	17
GO:0000303	response to superoxide	3/1460	21/22980	0.145437	0.389489	0.332345	Lus10021410.g/Lus10038409.g/Lus10042048.g	3
GO:0000305	response to oxygen radical	3/1460	21/22980	0.145437	0.389489	0.332345	Lus10021410.g/Lus10038409.g/Lus10042048.g	3
GO:0006109	regulation of carbohydrate metabolic process	3/1460	21/22980	0.145437	0.389489	0.332345	Lus10013636.g/Lus10039569.g/Lus10042048.g	3
GO:0032844	regulation of homeostatic process	3/1460	21/22980	0.145437	0.389489	0.332345	Lus10009167.g/Lus10021058.g/Lus10040922.g	3
GO:0033865	nucleoside bisphosphate metabolic process	3/1460	21/22980	0.145437	0.389489	0.332345	Lus10002139.g/Lus10008210.g/Lus10009520.g	3
GO:0033875	ribonucleoside bisphosphate metabolic process	3/1460	21/22980	0.145437	0.389489	0.332345	Lus10002139.g/Lus10008210.g/Lus10009520.g	3
GO:0034032	purine nucleoside bisphosphate metabolic process	3/1460	21/22980	0.145437	0.389489	0.332345	Lus10002139.g/Lus10008210.g/Lus10009520.g	3
GO:0051053	negative regulation of DNA metabolic process	3/1460	21/22980	0.145437	0.389489	0.332345	Lus10015589.g/Lus10018187.g/Lus10025647.g	3
GO:2000243	positive regulation of reproductive process	3/1460	21/22980	0.145437	0.389489	0.332345	Lus10000767.g/Lus10014143.g/Lus10015959.g	3
GO:0007166	cell surface receptor signaling pathway	7/1460	69/22980	0.147407	0.393462	0.335736	Lus10011113.g/Lus10011940.g/Lus10021580.g/Lus10022029.g/Lus10029277.g/Lus10037621.g/scaffold177.73	7
GO:0009909	regulation of flower development	7/1460	69/22980	0.147407	0.393462	0.335736	Lus10000767.g/Lus10006370.g/Lus10014143.g/Lus10015959.g/Lus10017223.g/Lus10018994.g/Lus10039883.g	7
GO:0034504	protein localization to nucleus	7/1460	69/22980	0.147407	0.393462	0.335736	Lus10004250.g/Lus10014143.g/Lus10028296.g/Lus10033254.g/Lus10036330.g/Lus10040194.g/Lus10041503.g	7
GO:0000244	spliceosomal tri-snRNP complex assembly	2/1460	11/22980	0.151709	0.40011	0.341408	Lus10009118.g/Lus10023129.g	2
GO:0006995	cellular response to nitrogen starvation	2/1460	11/22980	0.151709	0.40011	0.341408	Lus10020737.g/Lus10029817.g	2
GO:0007140	male meiotic nuclear division	2/1460	11/22980	0.151709	0.40011	0.341408	Lus10025920.g/Lus10038181.g	2
GO:0009228	thiamine biosynthetic process	2/1460	11/22980	0.151709	0.40011	0.341408	Lus10015466.g/Lus10040694.g	2
GO:0016255	attachment of GPI anchor to protein	2/1460	11/22980	0.151709	0.40011	0.341408	Lus10014561.g/Lus10038186.g	2
GO:0030259	lipid glycosylation	2/1460	11/22980	0.151709	0.40011	0.341408	Lus10005004.g/Lus10020382.g	2
GO:0032957	inositol trisphosphate metabolic process	2/1460	11/22980	0.151709	0.40011	0.341408	Lus10006145.g/Lus10007689.g	2
GO:0032988	ribonucleoprotein complex disassembly	2/1460	11/22980	0.151709	0.40011	0.341408	Lus10001926.g/Lus10001949.g	2
GO:0042724	thiamine-containing compound biosynthetic process	2/1460	11/22980	0.151709	0.40011	0.341408	Lus10015466.g/Lus10040694.g	2
GO:0043044	ATP-dependent chromatin remodeling	2/1460	11/22980	0.151709	0.40011	0.341408	Lus10013697.g/Lus10014764.g	2
GO:0070940	dephosphorylation of RNA polymerase II C-terminal domain	2/1460	11/22980	0.151709	0.40011	0.341408	Lus10005906.g/Lus10021854.g	2
GO:0042558	pteridine-containing compound metabolic process	6/1460	57/22980	0.152181	0.400919	0.342099	Lus10002353.g/Lus10011368.g/Lus10030161.g/Lus10036525.g/Lus10041403.g/Lus10042410.g	6
GO:0006812	cation transport	48/1460	649/22980	0.153197	0.403159	0.34401	Lus10001147.g/Lus10002104.g/Lus10002528.g/Lus10005365.g/Lus10006370.g/Lus10008002.g/Lus10008179.g/Lus10008803.g/Lus10009167.g/Lus10009430.g/Lus10009789.g/Lus10011468.g/Lus10012589.g/Lus10013998.g/Lus10014353.g/Lus10014891.g/Lus10015268.g/Lus10017433.g/Lus10019313.g/Lus10020517.g/Lus10021058.g/Lus10022218.g/Lus10023203.g/Lus10023777.g/Lus10024477.g/Lus10024860.g/Lus10026924.g/Lus10027973.g/Lus1002…	48
GO:0044801	single-organism membrane fusion	10/1460	109/22980	0.154637	0.405927	0.346372	Lus10000565.g/Lus10016662.g/Lus10021629.g/Lus10031466.g/Lus10032089.g/Lus10039880.g/Lus10040349.g/Lus10043133.g/scaffold1491.89/scaffold701.161	10
GO:0009267	cellular response to starvation	5/1460	45/22980	0.155316	0.405927	0.346372	Lus10013636.g/Lus10016535.g/Lus10020737.g/Lus10029817.g/Lus10029909.g	5
GO:0009642	response to light intensity	5/1460	45/22980	0.155316	0.405927	0.346372	Lus10011696.g/Lus10016074.g/Lus10021410.g/Lus10035831.g/Lus10042507.g	5
GO:0010243	response to organonitrogen compound	5/1460	45/22980	0.155316	0.405927	0.346372	Lus10020019.g/Lus10021888.g/Lus10037073.g/Lus10040359.g/Lus10042484.g	5
GO:0051656	establishment of organelle localization	5/1460	45/22980	0.155316	0.405927	0.346372	Lus10004721.g/Lus10008520.g/Lus10025721.g/Lus10028296.g/Lus10040194.g	5
GO:0007034	vacuolar transport	7/1460	70/22980	0.155419	0.405927	0.346372	Lus10000565.g/Lus10003834.g/Lus10017107.g/Lus10021264.g/Lus10021629.g/Lus10038021.g/Lus10040289.g	7
GO:0009409	response to cold	7/1460	70/22980	0.155419	0.405927	0.346372	Lus10006370.g/Lus10008780.g/Lus10016033.g/Lus10016074.g/Lus10022235.g/Lus10033295.g/scaffold370.2	7
GO:0007346	regulation of mitotic cell cycle	8/1460	83/22980	0.156405	0.408063	0.348195	Lus10007365.g/Lus10008977.g/Lus10014595.g/Lus10015126.g/Lus10020784.g/Lus10022337.g/Lus10029956.g/Lus10042890.g	8
GO:0006265	DNA topological change	3/1460	22/22980	0.160911	0.410005	0.349851	Lus10008940.g/Lus10021692.g/Lus10035035.g	3
GO:0006553	lysine metabolic process	3/1460	22/22980	0.160911	0.410005	0.349851	Lus10008521.g/Lus10021344.g/Lus10027421.g	3
GO:0008272	sulfate transport	3/1460	22/22980	0.160911	0.410005	0.349851	Lus10003294.g/Lus10023440.g/scaffold115.10	3
GO:0009085	lysine biosynthetic process	3/1460	22/22980	0.160911	0.410005	0.349851	Lus10008521.g/Lus10021344.g/Lus10027421.g	3
GO:0090502	RNA phosphodiester bond hydrolysis, endonucleolytic	6/1460	58/22980	0.16125	0.410005	0.349851	Lus10011232.g/Lus10020096.g/Lus10026902.g/Lus10033275.g/Lus10034732.g/Lus10042842.g	6
GO:0009657	plastid organization	14/1460	165/22980	0.165513	0.410005	0.349851	Lus10014022.g/Lus10014934.g/Lus10015481.g/Lus10018055.g/Lus10019895.g/Lus10022041.g/Lus10025721.g/Lus10025805.g/Lus10032404.g/Lus10033475.g/Lus10034921.g/Lus10035227.g/Lus10039883.g/Lus10043210.g	14
GO:0007031	peroxisome organization	5/1460	46/22980	0.165773	0.410005	0.349851	Lus10001795.g/Lus10009814.g/Lus10011485.g/Lus10018002.g/Lus10032777.g	5
GO:0030488	tRNA methylation	4/1460	34/22980	0.167229	0.410005	0.349851	Lus10000953.g/Lus10011019.g/Lus10029044.g/Lus10037871.g	4
GO:0015931	nucleobase-containing compound transport	10/1460	111/22980	0.16765	0.410005	0.349851	Lus10014839.g/Lus10018994.g/Lus10020119.g/Lus10028296.g/Lus10032680.g/Lus10033254.g/Lus10037000.g/Lus10040194.g/Lus10042484.g/scaffold547.10	10
GO:0006913	nucleocytoplasmic transport	11/1460	125/22980	0.171089	0.410005	0.349851	Lus10004250.g/Lus10014143.g/Lus10017729.g/Lus10018994.g/Lus10028296.g/Lus10032680.g/Lus10033254.g/Lus10036330.g/Lus10040194.g/Lus10041503.g/scaffold547.10	11
GO:0051169	nuclear transport	11/1460	125/22980	0.171089	0.410005	0.349851	Lus10004250.g/Lus10014143.g/Lus10017729.g/Lus10018994.g/Lus10028296.g/Lus10032680.g/Lus10033254.g/Lus10036330.g/Lus10040194.g/Lus10041503.g/scaffold547.10	11
GO:0000730	DNA recombinase assembly	2/1460	12/22980	0.174743	0.410005	0.349851	Lus10015220.g/Lus10042033.g	2
GO:0006222	UMP biosynthetic process	2/1460	12/22980	0.174743	0.410005	0.349851	Lus10016989.g/Lus10021310.g	2
GO:0006301	postreplication repair	2/1460	12/22980	0.174743	0.410005	0.349851	Lus10019555.g/Lus10029911.g	2
GO:0009173	pyrimidine ribonucleoside monophosphate metabolic process	2/1460	12/22980	0.174743	0.410005	0.349851	Lus10016989.g/Lus10021310.g	2
GO:0009174	pyrimidine ribonucleoside monophosphate biosynthetic process	2/1460	12/22980	0.174743	0.410005	0.349851	Lus10016989.g/Lus10021310.g	2
GO:0009943	adaxial/abaxial axis specification	2/1460	12/22980	0.174743	0.410005	0.349851	Lus10018994.g/scaffold315.73	2
GO:0010304	PSII associated light-harvesting complex II catabolic process	2/1460	12/22980	0.174743	0.410005	0.349851	Lus10033408.g/Lus10039334.g	2
GO:0015781	pyrimidine nucleotide-sugar transport	2/1460	12/22980	0.174743	0.410005	0.349851	Lus10020119.g/Lus10042484.g	2
GO:0034243	regulation of transcription elongation from RNA polymerase II promoter	2/1460	12/22980	0.174743	0.410005	0.349851	Lus10017382.g/scaffold777.1	2
GO:0042148	strand invasion	2/1460	12/22980	0.174743	0.410005	0.349851	Lus10015220.g/Lus10042033.g	2
GO:0043405	regulation of MAP kinase activity	2/1460	12/22980	0.174743	0.410005	0.349851	Lus10000937.g/Lus10022265.g	2
GO:0043408	regulation of MAPK cascade	2/1460	12/22980	0.174743	0.410005	0.349851	Lus10000937.g/Lus10022265.g	2
GO:0046049	UMP metabolic process	2/1460	12/22980	0.174743	0.410005	0.349851	Lus10016989.g/Lus10021310.g	2
GO:0048017	inositol lipid-mediated signaling	2/1460	12/22980	0.174743	0.410005	0.349851	Lus10003912.g/Lus10030885.g	2
GO:0090735	DNA repair complex assembly	2/1460	12/22980	0.174743	0.410005	0.349851	Lus10015220.g/Lus10042033.g	2
GO:0051128	regulation of cellular component organization	20/1460	251/22980	0.175848	0.410005	0.349851	Lus10001240.g/Lus10002010.g/Lus10008071.g/Lus10011113.g/Lus10011235.g/Lus10011940.g/Lus10015126.g/Lus10017857.g/Lus10021580.g/Lus10022029.g/Lus10022224.g/Lus10025696.g/Lus10027941.g/Lus10029956.g/Lus10036454.g/Lus10037621.g/Lus10039569.g/Lus10040349.g/scaffold1491.89/scaffold286.59	20
GO:0009070	serine family amino acid biosynthetic process	5/1460	47/22980	0.1765	0.410005	0.349851	Lus10008567.g/Lus10015947.g/Lus10021156.g/scaffold201.39/scaffold232.8	5
GO:0051241	negative regulation of multicellular organismal process	5/1460	47/22980	0.1765	0.410005	0.349851	Lus10008780.g/Lus10018994.g/Lus10022235.g/Lus10035472.g/Lus10039883.g	5
GO:0009240	isopentenyl diphosphate biosynthetic process	3/1460	23/22980	0.176852	0.410005	0.349851	Lus10008966.g/Lus10013636.g/Lus10034147.g	3
GO:0016032	viral process	3/1460	23/22980	0.176852	0.410005	0.349851	Lus10035604.g/Lus10040105.g/Lus10043210.g	3
GO:0019344	cysteine biosynthetic process	3/1460	23/22980	0.176852	0.410005	0.349851	Lus10008567.g/Lus10015947.g/scaffold201.39	3
GO:0046490	isopentenyl diphosphate metabolic process	3/1460	23/22980	0.176852	0.410005	0.349851	Lus10008966.g/Lus10013636.g/Lus10034147.g	3
GO:0048229	gametophyte development	17/1460	209/22980	0.177268	0.410005	0.349851	Lus10003960.g/Lus10004125.g/Lus10007866.g/Lus10017787.g/Lus10018073.g/Lus10023593.g/Lus10024221.g/Lus10025920.g/Lus10029688.g/Lus10030885.g/Lus10031985.g/Lus10032817.g/Lus10033209.g/Lus10036376.g/Lus10038181.g/Lus10042484.g/Lus10042842.g	17
GO:0019684	photosynthesis, light reaction	11/1460	126/22980	0.177452	0.410005	0.349851	Lus10005421.g/Lus10014934.g/Lus10016074.g/Lus10027421.g/Lus10028194.g/Lus10034273.g/Lus10035831.g/Lus10036345.g/Lus10042507.g/Lus10042657.g/Lus10042897.g	11
GO:0000023	maltose metabolic process	1/1460	3/22980	0.178755	0.410005	0.349851	Lus10035845.g	1
GO:0000025	maltose catabolic process	1/1460	3/22980	0.178755	0.410005	0.349851	Lus10035845.g	1
GO:0006067	ethanol metabolic process	1/1460	3/22980	0.178755	0.410005	0.349851	Lus10000497.g	1
GO:0006069	ethanol oxidation	1/1460	3/22980	0.178755	0.410005	0.349851	Lus10000497.g	1
GO:0006104	succinyl-CoA metabolic process	1/1460	3/22980	0.178755	0.410005	0.349851	Lus10017331.g	1
GO:0006195	purine nucleotide catabolic process	1/1460	3/22980	0.178755	0.410005	0.349851	Lus10029160.g	1
GO:0006203	dGTP catabolic process	1/1460	3/22980	0.178755	0.410005	0.349851	Lus10029160.g	1
GO:0006269	DNA replication, synthesis of RNA primer	1/1460	3/22980	0.178755	0.410005	0.349851	Lus10000294.g	1
GO:0006356	regulation of transcription from RNA polymerase I promoter	1/1460	3/22980	0.178755	0.410005	0.349851	Lus10008676.g	1
GO:0006706	steroid catabolic process	1/1460	3/22980	0.178755	0.410005	0.349851	Lus10008234.g	1
GO:0007229	integrin-mediated signaling pathway	1/1460	3/22980	0.178755	0.410005	0.349851	Lus10029277.g	1
GO:0009068	aspartate family amino acid catabolic process	1/1460	3/22980	0.178755	0.410005	0.349851	Lus10009560.g	1
GO:0009146	purine nucleoside triphosphate catabolic process	1/1460	3/22980	0.178755	0.410005	0.349851	Lus10029160.g	1
GO:0009151	purine deoxyribonucleotide metabolic process	1/1460	3/22980	0.178755	0.410005	0.349851	Lus10029160.g	1
GO:0009155	purine deoxyribonucleotide catabolic process	1/1460	3/22980	0.178755	0.410005	0.349851	Lus10029160.g	1
GO:0009215	purine deoxyribonucleoside triphosphate metabolic process	1/1460	3/22980	0.178755	0.410005	0.349851	Lus10029160.g	1
GO:0009217	purine deoxyribonucleoside triphosphate catabolic process	1/1460	3/22980	0.178755	0.410005	0.349851	Lus10029160.g	1
GO:0010232	vascular transport	1/1460	3/22980	0.178755	0.410005	0.349851	Lus10011696.g	1
GO:0010233	phloem transport	1/1460	3/22980	0.178755	0.410005	0.349851	Lus10011696.g	1
GO:0010981	regulation of cell wall macromolecule metabolic process	1/1460	3/22980	0.178755	0.410005	0.349851	Lus10039569.g	1
GO:0015809	arginine transport	1/1460	3/22980	0.178755	0.410005	0.349851	Lus10013998.g	1
GO:0016127	sterol catabolic process	1/1460	3/22980	0.178755	0.410005	0.349851	Lus10008234.g	1
GO:0016144	S-glycoside biosynthetic process	1/1460	3/22980	0.178755	0.410005	0.349851	Lus10024598.g	1
GO:0016572	histone phosphorylation	1/1460	3/22980	0.178755	0.410005	0.349851	Lus10006266.g	1
GO:0019758	glycosinolate biosynthetic process	1/1460	3/22980	0.178755	0.410005	0.349851	Lus10024598.g	1
GO:0019761	glucosinolate biosynthetic process	1/1460	3/22980	0.178755	0.410005	0.349851	Lus10024598.g	1
GO:0019985	translesion synthesis	1/1460	3/22980	0.178755	0.410005	0.349851	Lus10029911.g	1
GO:0019988	charged-tRNA amino acid modification	1/1460	3/22980	0.178755	0.410005	0.349851	Lus10010978.g	1
GO:0032104	regulation of response to extracellular stimulus	1/1460	3/22980	0.178755	0.410005	0.349851	Lus10016535.g	1
GO:0032107	regulation of response to nutrient levels	1/1460	3/22980	0.178755	0.410005	0.349851	Lus10016535.g	1
GO:0032352	positive regulation of hormone metabolic process	1/1460	3/22980	0.178755	0.410005	0.349851	Lus10041801.g	1
GO:0032950	regulation of beta-glucan metabolic process	1/1460	3/22980	0.178755	0.410005	0.349851	Lus10039569.g	1
GO:0032951	regulation of beta-glucan biosynthetic process	1/1460	3/22980	0.178755	0.410005	0.349851	Lus10039569.g	1
GO:0033240	positive regulation of cellular amine metabolic process	1/1460	3/22980	0.178755	0.410005	0.349851	Lus10041801.g	1
GO:0033354	chlorophyll cycle	1/1460	3/22980	0.178755	0.410005	0.349851	Lus10032607.g	1
GO:0033615	mitochondrial proton-transporting ATP synthase complex assembly	1/1460	3/22980	0.178755	0.410005	0.349851	Lus10013954.g	1
GO:0034433	steroid esterification	1/1460	3/22980	0.178755	0.410005	0.349851	Lus10008234.g	1
GO:0034434	sterol esterification	1/1460	3/22980	0.178755	0.410005	0.349851	Lus10008234.g	1
GO:0034644	cellular response to UV	1/1460	3/22980	0.178755	0.410005	0.349851	Lus10029911.g	1
GO:0034756	regulation of iron ion transport	1/1460	3/22980	0.178755	0.410005	0.349851	Lus10006370.g	1
GO:0034757	negative regulation of iron ion transport	1/1460	3/22980	0.178755	0.410005	0.349851	Lus10006370.g	1
GO:0035281	pre-miRNA export from nucleus	1/1460	3/22980	0.178755	0.410005	0.349851	Lus10018994.g	1
GO:0035404	histone-serine phosphorylation	1/1460	3/22980	0.178755	0.410005	0.349851	Lus10006266.g	1
GO:0042276	error-prone translesion synthesis	1/1460	3/22980	0.178755	0.410005	0.349851	Lus10029911.g	1
GO:0042754	negative regulation of circadian rhythm	1/1460	3/22980	0.178755	0.410005	0.349851	scaffold370.2	1
GO:0043132	NAD transport	1/1460	3/22980	0.178755	0.410005	0.349851	Lus10014839.g	1
GO:0043271	negative regulation of ion transport	1/1460	3/22980	0.178755	0.410005	0.349851	Lus10006370.g	1
GO:0043393	regulation of protein binding	1/1460	3/22980	0.178755	0.410005	0.349851	scaffold370.2	1
GO:0043496	regulation of protein homodimerization activity	1/1460	3/22980	0.178755	0.410005	0.349851	scaffold370.2	1
GO:0043609	regulation of carbon utilization	1/1460	3/22980	0.178755	0.410005	0.349851	Lus10042278.g	1
GO:0043987	histone H3-S10 phosphorylation	1/1460	3/22980	0.178755	0.410005	0.349851	Lus10006266.g	1
GO:0043988	histone H3-S28 phosphorylation	1/1460	3/22980	0.178755	0.410005	0.349851	Lus10006266.g	1
GO:0045056	transcytosis	1/1460	3/22980	0.178755	0.410005	0.349851	Lus10032089.g	1
GO:0045117	azole transport	1/1460	3/22980	0.178755	0.410005	0.349851	Lus10013998.g	1
GO:0045764	positive regulation of cellular amino acid metabolic process	1/1460	3/22980	0.178755	0.410005	0.349851	Lus10041801.g	1
GO:0045943	positive regulation of transcription from RNA polymerase I promoter	1/1460	3/22980	0.178755	0.410005	0.349851	Lus10008676.g	1
GO:0046070	dGTP metabolic process	1/1460	3/22980	0.178755	0.410005	0.349851	Lus10029160.g	1
GO:0046292	formaldehyde metabolic process	1/1460	3/22980	0.178755	0.410005	0.349851	Lus10035437.g	1
GO:0046294	formaldehyde catabolic process	1/1460	3/22980	0.178755	0.410005	0.349851	Lus10035437.g	1
GO:0046386	deoxyribose phosphate catabolic process	1/1460	3/22980	0.178755	0.410005	0.349851	Lus10029160.g	1
GO:0048311	mitochondrion distribution	1/1460	3/22980	0.178755	0.410005	0.349851	Lus10037481.g	1
GO:0048312	intracellular distribution of mitochondria	1/1460	3/22980	0.178755	0.410005	0.349851	Lus10037481.g	1
GO:0048759	xylem vessel member cell differentiation	1/1460	3/22980	0.178755	0.410005	0.349851	Lus10026457.g	1
GO:0051051	negative regulation of transport	1/1460	3/22980	0.178755	0.410005	0.349851	Lus10006370.g	1
GO:0051098	regulation of binding	1/1460	3/22980	0.178755	0.410005	0.349851	scaffold370.2	1
GO:0051131	chaperone-mediated protein complex assembly	1/1460	3/22980	0.178755	0.410005	0.349851	Lus10038496.g	1
GO:0051646	mitochondrion localization	1/1460	3/22980	0.178755	0.410005	0.349851	Lus10037481.g	1
GO:0051984	positive regulation of chromosome segregation	1/1460	3/22980	0.178755	0.410005	0.349851	Lus10015126.g	1
GO:0052324	plant-type cell wall cellulose biosynthetic process	1/1460	3/22980	0.178755	0.410005	0.349851	Lus10039569.g	1
GO:0052541	plant-type cell wall cellulose metabolic process	1/1460	3/22980	0.178755	0.410005	0.349851	Lus10039569.g	1
GO:0071156	regulation of cell cycle arrest	1/1460	3/22980	0.178755	0.410005	0.349851	Lus10019636.g	1
GO:0071158	positive regulation of cell cycle arrest	1/1460	3/22980	0.178755	0.410005	0.349851	Lus10019636.g	1
GO:0071486	cellular response to high light intensity	1/1460	3/22980	0.178755	0.410005	0.349851	Lus10021410.g	1
GO:0080024	indolebutyric acid metabolic process	1/1460	3/22980	0.178755	0.410005	0.349851	Lus10020019.g	1
GO:0080188	RNA-directed DNA methylation	1/1460	3/22980	0.178755	0.410005	0.349851	Lus10001240.g	1
GO:0089709	L-histidine transmembrane transport	1/1460	3/22980	0.178755	0.410005	0.349851	Lus10013998.g	1
GO:0090355	positive regulation of auxin metabolic process	1/1460	3/22980	0.178755	0.410005	0.349851	Lus10041801.g	1
GO:0090358	positive regulation of tryptophan metabolic process	1/1460	3/22980	0.178755	0.410005	0.349851	Lus10041801.g	1
GO:1900055	regulation of leaf senescence	1/1460	3/22980	0.178755	0.410005	0.349851	Lus10039883.g	1
GO:1900150	regulation of defense response to fungus	1/1460	3/22980	0.178755	0.410005	0.349851	Lus10000937.g	1
GO:1901535	regulation of DNA demethylation	1/1460	3/22980	0.178755	0.410005	0.349851	Lus10040859.g	1
GO:1901537	positive regulation of DNA demethylation	1/1460	3/22980	0.178755	0.410005	0.349851	Lus10040859.g	1
GO:1901970	positive regulation of mitotic sister chromatid separation	1/1460	3/22980	0.178755	0.410005	0.349851	Lus10015126.g	1
GO:1902024	L-histidine transport	1/1460	3/22980	0.178755	0.410005	0.349851	Lus10013998.g	1
GO:1902182	shoot apical meristem development	1/1460	3/22980	0.178755	0.410005	0.349851	Lus10042484.g	1
GO:1902183	regulation of shoot apical meristem development	1/1460	3/22980	0.178755	0.410005	0.349851	Lus10042484.g	1
GO:1903826	arginine transmembrane transport	1/1460	3/22980	0.178755	0.410005	0.349851	Lus10013998.g	1
GO:1905177	tracheary element differentiation	1/1460	3/22980	0.178755	0.410005	0.349851	Lus10026457.g	1
GO:1905820	positive regulation of chromosome separation	1/1460	3/22980	0.178755	0.410005	0.349851	Lus10015126.g	1
GO:1905897	regulation of response to endoplasmic reticulum stress	1/1460	3/22980	0.178755	0.410005	0.349851	Lus10042484.g	1
GO:1990822	basic amino acid transmembrane transport	1/1460	3/22980	0.178755	0.410005	0.349851	Lus10013998.g	1
GO:2001006	regulation of cellulose biosynthetic process	1/1460	3/22980	0.178755	0.410005	0.349851	Lus10039569.g	1
GO:2001009	regulation of plant-type cell wall cellulose biosynthetic process	1/1460	3/22980	0.178755	0.410005	0.349851	Lus10039569.g	1
GO:0048585	negative regulation of response to stimulus	8/1460	86/22980	0.179423	0.411151	0.350829	Lus10000937.g/Lus10001406.g/Lus10017009.g/Lus10034723.g/Lus10035472.g/Lus10041019.g/Lus10041159.g/Lus10042484.g	8
GO:0006635	fatty acid beta-oxidation	4/1460	35/22980	0.179974	0.411249	0.350913	Lus10009814.g/Lus10011485.g/Lus10020908.g/Lus10032777.g	4
GO:0009062	fatty acid catabolic process	4/1460	35/22980	0.179974	0.411249	0.350913	Lus10009814.g/Lus10011485.g/Lus10020908.g/Lus10032777.g	4
GO:0019321	pentose metabolic process	4/1460	35/22980	0.179974	0.411249	0.350913	Lus10001653.g/Lus10015715.g/Lus10021627.g/Lus10031829.g	4
GO:0048438	floral whorl development	7/1460	73/22980	0.180602	0.412294	0.351805	Lus10003315.g/Lus10008461.g/Lus10009374.g/Lus10019636.g/Lus10021614.g/Lus10034723.g/Lus10043413.g	7
GO:1901617	organic hydroxy compound biosynthetic process	10/1460	113/22980	0.181169	0.413202	0.352579	Lus10006145.g/Lus10008307.g/Lus10009359.g/Lus10010977.g/Lus10011696.g/Lus10017447.g/Lus10021725.g/Lus10024083.g/Lus10024496.g/Lus10031190.g	10
GO:0022406	membrane docking	9/1460	100/22980	0.184561	0.420543	0.358843	Lus10005890.g/Lus10007300.g/Lus10011177.g/Lus10031466.g/Lus10032089.g/Lus10032196.g/Lus10037969.g/Lus10039880.g/scaffold701.161	9
GO:0055067	monovalent inorganic cation homeostasis	8/1460	87/22980	0.18741	0.426393	0.363836	Lus10002104.g/Lus10014891.g/Lus10015268.g/Lus10030445.g/Lus10038727.g/Lus10040289.g/Lus10040964.g/scaffold327.33	8
GO:0072329	monocarboxylic acid catabolic process	5/1460	48/22980	0.18748	0.426393	0.363836	Lus10009560.g/Lus10009814.g/Lus10011485.g/Lus10020908.g/Lus10032777.g	5
GO:0006090	pyruvate metabolic process	11/1460	128/22980	0.190508	0.432875	0.369366	Lus10000767.g/Lus10001967.g/Lus10008813.g/Lus10010728.g/Lus10012770.g/Lus10013636.g/Lus10015959.g/Lus10016033.g/Lus10031088.g/Lus10031168.g/Lus10032956.g	11
GO:0042254	ribosome biogenesis	35/1460	472/22980	0.192759	0.434529	0.370777	Lus10000953.g/Lus10001173.g/Lus10001388.g/Lus10001747.g/Lus10002091.g/Lus10002558.g/Lus10005169.g/Lus10005489.g/Lus10006382.g/Lus10007442.g/Lus10007657.g/Lus10007881.g/Lus10008676.g/Lus10009322.g/Lus10009708.g/Lus10011969.g/Lus10013636.g/Lus10015673.g/Lus10015809.g/Lus10016622.g/Lus10017349.g/Lus10017648.g/Lus10027010.g/Lus10028296.g/Lus10031021.g/Lus10031736.g/Lus10036022.g/Lus10036988.g/Lus1003…	35
GO:0090567	reproductive shoot system development	16/1460	198/22980	0.192943	0.434529	0.370777	Lus10000767.g/Lus10003315.g/Lus10006370.g/Lus10008461.g/Lus10009374.g/Lus10014143.g/Lus10015959.g/Lus10017223.g/Lus10018994.g/Lus10019636.g/Lus10021614.g/Lus10032849.g/Lus10034723.g/Lus10035243.g/Lus10039883.g/Lus10043413.g	16
GO:0006534	cysteine metabolic process	4/1460	36/22980	0.193029	0.434529	0.370777	Lus10008567.g/Lus10015947.g/Lus10031325.g/scaffold201.39	4
GO:0010119	regulation of stomatal movement	4/1460	36/22980	0.193029	0.434529	0.370777	Lus10008780.g/Lus10017091.g/Lus10022235.g/Lus10033391.g	4
GO:0051028	mRNA transport	4/1460	36/22980	0.193029	0.434529	0.370777	Lus10028296.g/Lus10032680.g/Lus10040194.g/scaffold547.10	4
GO:0006476	protein deacetylation	3/1460	24/22980	0.193203	0.434529	0.370777	Lus10013293.g/Lus10030817.g/Lus10039614.g	3
GO:0030041	actin filament polymerization	3/1460	24/22980	0.193203	0.434529	0.370777	Lus10008071.g/Lus10027941.g/scaffold286.59	3
GO:0030833	regulation of actin filament polymerization	3/1460	24/22980	0.193203	0.434529	0.370777	Lus10008071.g/Lus10027941.g/scaffold286.59	3
GO:0032271	regulation of protein polymerization	3/1460	24/22980	0.193203	0.434529	0.370777	Lus10008071.g/Lus10027941.g/scaffold286.59	3
GO:1903311	regulation of mRNA metabolic process	3/1460	24/22980	0.193203	0.434529	0.370777	Lus10005233.g/Lus10014931.g/Lus10030688.g	3
GO:1990748	cellular detoxification	3/1460	24/22980	0.193203	0.434529	0.370777	Lus10021410.g/Lus10035437.g/Lus10042048.g	3
GO:0000290	deadenylation-dependent decapping of nuclear-transcribed mRNA	2/1460	13/22980	0.198275	0.439312	0.374859	Lus10008124.g/Lus10017007.g	2
GO:0006094	gluconeogenesis	2/1460	13/22980	0.198275	0.439312	0.374859	Lus10000767.g/Lus10015959.g	2
GO:0007050	cell cycle arrest	2/1460	13/22980	0.198275	0.439312	0.374859	Lus10014040.g/Lus10019636.g	2
GO:0007098	centrosome cycle	2/1460	13/22980	0.198275	0.439312	0.374859	Lus10018892.g/Lus10028588.g	2
GO:0009687	abscisic acid metabolic process	2/1460	13/22980	0.198275	0.439312	0.374859	Lus10009359.g/Lus10031190.g	2
GO:0010205	photoinhibition	2/1460	13/22980	0.198275	0.439312	0.374859	Lus10035831.g/Lus10042507.g	2
GO:0015969	guanosine tetraphosphate metabolic process	2/1460	13/22980	0.198275	0.439312	0.374859	Lus10002139.g/Lus10008210.g	2
GO:0018344	protein geranylgeranylation	2/1460	13/22980	0.198275	0.439312	0.374859	Lus10017310.g/Lus10022404.g	2
GO:0031935	regulation of chromatin silencing	2/1460	13/22980	0.198275	0.439312	0.374859	Lus10001240.g/Lus10022224.g	2
GO:0034035	purine ribonucleoside bisphosphate metabolic process	2/1460	13/22980	0.198275	0.439312	0.374859	Lus10002139.g/Lus10008210.g	2
GO:0043155	negative regulation of photosynthesis, light reaction	2/1460	13/22980	0.198275	0.439312	0.374859	Lus10035831.g/Lus10042507.g	2
GO:0043288	apocarotenoid metabolic process	2/1460	13/22980	0.198275	0.439312	0.374859	Lus10009359.g/Lus10031190.g	2
GO:0051262	protein tetramerization	2/1460	13/22980	0.198275	0.439312	0.374859	Lus10025696.g/Lus10032296.g	2
GO:1902644	tertiary alcohol metabolic process	2/1460	13/22980	0.198275	0.439312	0.374859	Lus10009359.g/Lus10031190.g	2
GO:1905156	negative regulation of photosynthesis	2/1460	13/22980	0.198275	0.439312	0.374859	Lus10035831.g/Lus10042507.g	2
GO:0040008	regulation of growth	7/1460	75/22980	0.198278	0.439312	0.374859	Lus10017223.g/Lus10017857.g/Lus10025696.g/Lus10028694.g/scaffold257.46/scaffold27.91/scaffold315.73	7
GO:0044272	sulfur compound biosynthetic process	12/1460	143/22980	0.198405	0.439312	0.374859	Lus10002001.g/Lus10008567.g/Lus10010283.g/Lus10010728.g/Lus10015466.g/Lus10015947.g/Lus10024598.g/Lus10027313.g/Lus10029976.g/Lus10035348.g/Lus10040694.g/scaffold201.39	12
GO:0051093	negative regulation of developmental process	5/1460	49/22980	0.198698	0.439561	0.375071	Lus10008780.g/Lus10018994.g/Lus10022235.g/Lus10035472.g/Lus10039883.g	5
GO:0018105	peptidyl-serine phosphorylation	9/1460	102/22980	0.199662	0.440945	0.376252	Lus10005619.g/Lus10006266.g/Lus10011113.g/Lus10011940.g/Lus10017448.g/Lus10021580.g/Lus10022029.g/Lus10037621.g/Lus10041132.g	9
GO:1901606	alpha-amino acid catabolic process	6/1460	62/22980	0.199687	0.440945	0.376252	Lus10009560.g/Lus10025584.g/Lus10026429.g/Lus10027045.g/Lus10031325.g/Lus10038545.g	6
GO:0019751	polyol metabolic process	4/1460	37/22980	0.206368	0.45487	0.388135	Lus10006145.g/Lus10007689.g/Lus10008307.g/Lus10031879.g	4
GO:0046134	pyrimidine nucleoside biosynthetic process	4/1460	37/22980	0.206368	0.45487	0.388135	Lus10000674.g/Lus10016989.g/Lus10021310.g/Lus10025598.g	4
GO:0018209	peptidyl-serine modification	9/1460	103/22980	0.207401	0.45524	0.38845	Lus10005619.g/Lus10006266.g/Lus10011113.g/Lus10011940.g/Lus10017448.g/Lus10021580.g/Lus10022029.g/Lus10037621.g/Lus10041132.g	9
GO:1902578	single-organism localization	91/1460	1315/22980	0.207566	0.45524	0.38845	Lus10001147.g/Lus10002104.g/Lus10002856.g/Lus10003294.g/Lus10003834.g/Lus10004250.g/Lus10004514.g/Lus10004916.g/Lus10005687.g/Lus10005890.g/Lus10007219.g/Lus10007300.g/Lus10008179.g/Lus10008555.g/Lus10009082.g/Lus10009814.g/Lus10009973.g/Lus10010035.g/Lus10010099.g/Lus10011177.g/Lus10011485.g/Lus10011696.g/Lus10012176.g/Lus10012844.g/Lus10013998.g/Lus10014143.g/Lus10014441.g/Lus10014839.g/Lus1001…	91
GO:1902580	single-organism cellular localization	16/1460	201/22980	0.209224	0.45524	0.38845	Lus10004250.g/Lus10007219.g/Lus10009814.g/Lus10010099.g/Lus10011177.g/Lus10011485.g/Lus10014143.g/Lus10016610.g/Lus10022978.g/Lus10028296.g/Lus10031190.g/Lus10032777.g/Lus10033254.g/Lus10036330.g/Lus10040194.g/Lus10041503.g	16
GO:0016054	organic acid catabolic process	10/1460	117/22980	0.209624	0.45524	0.38845	Lus10009560.g/Lus10009814.g/Lus10011485.g/Lus10020908.g/Lus10025584.g/Lus10026429.g/Lus10027045.g/Lus10031325.g/Lus10032777.g/Lus10038545.g	10
GO:0046395	carboxylic acid catabolic process	10/1460	117/22980	0.209624	0.45524	0.38845	Lus10009560.g/Lus10009814.g/Lus10011485.g/Lus10020908.g/Lus10025584.g/Lus10026429.g/Lus10027045.g/Lus10031325.g/Lus10032777.g/Lus10038545.g	10
GO:0006378	mRNA polyadenylation	3/1460	25/22980	0.209909	0.45524	0.38845	Lus10005490.g/Lus10027715.g/Lus10034723.g	3
GO:0008064	regulation of actin polymerization or depolymerization	3/1460	25/22980	0.209909	0.45524	0.38845	Lus10008071.g/Lus10027941.g/scaffold286.59	3
GO:0015780	nucleotide-sugar transport	3/1460	25/22980	0.209909	0.45524	0.38845	Lus10020119.g/Lus10037000.g/Lus10042484.g	3
GO:0016558	protein import into peroxisome matrix	3/1460	25/22980	0.209909	0.45524	0.38845	Lus10009814.g/Lus10011485.g/Lus10032777.g	3
GO:0030832	regulation of actin filament length	3/1460	25/22980	0.209909	0.45524	0.38845	Lus10008071.g/Lus10027941.g/scaffold286.59	3
GO:0032956	regulation of actin cytoskeleton organization	3/1460	25/22980	0.209909	0.45524	0.38845	Lus10008071.g/Lus10027941.g/scaffold286.59	3
GO:0032970	regulation of actin filament-based process	3/1460	25/22980	0.209909	0.45524	0.38845	Lus10008071.g/Lus10027941.g/scaffold286.59	3
GO:0043631	RNA polyadenylation	3/1460	25/22980	0.209909	0.45524	0.38845	Lus10005490.g/Lus10027715.g/Lus10034723.g	3
GO:0051302	regulation of cell division	3/1460	25/22980	0.209909	0.45524	0.38845	Lus10006266.g/Lus10035243.g/Lus10043210.g	3
GO:0072503	cellular divalent inorganic cation homeostasis	3/1460	25/22980	0.209909	0.45524	0.38845	Lus10009167.g/Lus10021058.g/Lus10040922.g	3
GO:0080147	root hair cell development	3/1460	25/22980	0.209909	0.45524	0.38845	Lus10005034.g/Lus10020019.g/Lus10020119.g	3
GO:1901988	negative regulation of cell cycle phase transition	3/1460	25/22980	0.209909	0.45524	0.38845	Lus10007365.g/Lus10020784.g/Lus10029956.g	3
GO:1901991	negative regulation of mitotic cell cycle phase transition	3/1460	25/22980	0.209909	0.45524	0.38845	Lus10007365.g/Lus10020784.g/Lus10029956.g	3
GO:0022622	root system development	14/1460	173/22980	0.210965	0.456715	0.389708	Lus10001473.g/Lus10005034.g/Lus10017223.g/Lus10018994.g/Lus10019636.g/Lus10020019.g/Lus10020119.g/Lus10028694.g/Lus10032680.g/Lus10033295.g/Lus10033368.g/Lus10035801.g/Lus10039569.g/Lus10041019.g	14
GO:0048364	root development	14/1460	173/22980	0.210965	0.456715	0.389708	Lus10001473.g/Lus10005034.g/Lus10017223.g/Lus10018994.g/Lus10019636.g/Lus10020019.g/Lus10020119.g/Lus10028694.g/Lus10032680.g/Lus10033295.g/Lus10033368.g/Lus10035801.g/Lus10039569.g/Lus10041019.g	14
GO:0009908	flower development	15/1460	188/22980	0.21601	0.46722	0.398673	Lus10000767.g/Lus10003315.g/Lus10006370.g/Lus10008461.g/Lus10009374.g/Lus10014143.g/Lus10015959.g/Lus10017223.g/Lus10018994.g/Lus10019636.g/Lus10021614.g/Lus10034723.g/Lus10035243.g/Lus10039883.g/Lus10043413.g	15
GO:0009620	response to fungus	10/1460	118/22980	0.217012	0.468629	0.399874	Lus10000937.g/Lus10001473.g/Lus10002899.g/Lus10005082.g/Lus10008780.g/Lus10022041.g/Lus10022235.g/Lus10024509.g/Lus10042890.g/scaffold547.10	10
GO:0009451	RNA modification	18/1460	231/22980	0.217068	0.468629	0.399874	Lus10000953.g/Lus10005619.g/Lus10005645.g/Lus10007657.g/Lus10008262.g/Lus10010978.g/Lus10011019.g/Lus10015942.g/Lus10023799.g/Lus10026423.g/Lus10029044.g/Lus10029578.g/Lus10036475.g/Lus10037871.g/Lus10037917.g/Lus10038644.g/Lus10039480.g/Lus10042233.g	18
GO:0010876	lipid localization	12/1460	146/22980	0.218032	0.468629	0.399874	Lus10004214.g/Lus10007219.g/Lus10010099.g/Lus10016976.g/Lus10018620.g/Lus10020258.g/Lus10022978.g/Lus10023612.g/Lus10023613.g/Lus10028873.g/Lus10035068.g/Lus10039855.g	12
GO:0000070	mitotic sister chromatid segregation	6/1460	64/22980	0.22006	0.468629	0.399874	Lus10015126.g/Lus10015385.g/Lus10029956.g/scaffold102.17/scaffold310.200/scaffold7.10	6
GO:0006342	chromatin silencing	6/1460	64/22980	0.22006	0.468629	0.399874	Lus10001240.g/Lus10022224.g/Lus10025826.g/Lus10038276.g/Lus10038628.g/Lus10040859.g	6
GO:0045814	negative regulation of gene expression, epigenetic	6/1460	64/22980	0.22006	0.468629	0.399874	Lus10001240.g/Lus10022224.g/Lus10025826.g/Lus10038276.g/Lus10038628.g/Lus10040859.g	6
GO:0045859	regulation of protein kinase activity	6/1460	64/22980	0.22006	0.468629	0.399874	Lus10000937.g/Lus10002354.g/Lus10017091.g/Lus10021927.g/Lus10022265.g/Lus10029909.g	6
GO:0040007	growth	19/1460	246/22980	0.220337	0.468629	0.399874	Lus10004514.g/Lus10006370.g/Lus10010531.g/Lus10017223.g/Lus10017857.g/Lus10020019.g/Lus10020177.g/Lus10023344.g/Lus10025696.g/Lus10026457.g/Lus10028694.g/Lus10035132.g/Lus10038464.g/Lus10039569.g/Lus10041801.g/Lus10042890.g/scaffold257.46/scaffold27.91/scaffold315.73	19
GO:0006338	chromatin remodeling	5/1460	51/22980	0.221785	0.468629	0.399874	Lus10003470.g/Lus10013697.g/Lus10014764.g/Lus10021650.g/Lus10038628.g	5
GO:0007265	Ras protein signal transduction	2/1460	14/22980	0.22215	0.468629	0.399874	Lus10022983.g/Lus10030432.g	2
GO:0009756	carbohydrate mediated signaling	2/1460	14/22980	0.22215	0.468629	0.399874	Lus10001473.g/Lus10035801.g	2
GO:0010162	seed dormancy process	2/1460	14/22980	0.22215	0.468629	0.399874	Lus10019636.g/Lus10042890.g	2
GO:0010182	sugar mediated signaling pathway	2/1460	14/22980	0.22215	0.468629	0.399874	Lus10001473.g/Lus10035801.g	2
GO:0010412	mannan metabolic process	2/1460	14/22980	0.22215	0.468629	0.399874	Lus10014184.g/Lus10031650.g	2
GO:0022611	dormancy process	2/1460	14/22980	0.22215	0.468629	0.399874	Lus10019636.g/Lus10042890.g	2
GO:0032011	ARF protein signal transduction	2/1460	14/22980	0.22215	0.468629	0.399874	Lus10022983.g/Lus10030432.g	2
GO:0032012	regulation of ARF protein signal transduction	2/1460	14/22980	0.22215	0.468629	0.399874	Lus10022983.g/Lus10030432.g	2
GO:0045003	double-strand break repair via synthesis-dependent strand annealing	2/1460	14/22980	0.22215	0.468629	0.399874	Lus10015220.g/Lus10042033.g	2
GO:0046355	mannan catabolic process	2/1460	14/22980	0.22215	0.468629	0.399874	Lus10014184.g/Lus10031650.g	2
GO:0046578	regulation of Ras protein signal transduction	2/1460	14/22980	0.22215	0.468629	0.399874	Lus10022983.g/Lus10030432.g	2
GO:0051056	regulation of small GTPase mediated signal transduction	2/1460	14/22980	0.22215	0.468629	0.399874	Lus10022983.g/Lus10030432.g	2
GO:0071322	cellular response to carbohydrate stimulus	2/1460	14/22980	0.22215	0.468629	0.399874	Lus10001473.g/Lus10035801.g	2
GO:0022613	ribonucleoprotein complex biogenesis	44/1460	614/22980	0.222663	0.468629	0.399874	Lus10000953.g/Lus10001173.g/Lus10001388.g/Lus10001747.g/Lus10002091.g/Lus10002558.g/Lus10005169.g/Lus10005489.g/Lus10006382.g/Lus10007442.g/Lus10007657.g/Lus10007881.g/Lus10008676.g/Lus10009118.g/Lus10009322.g/Lus10009708.g/Lus10011969.g/Lus10013636.g/Lus10015673.g/Lus10015809.g/Lus10016622.g/Lus10017349.g/Lus10017648.g/Lus10022874.g/Lus10023129.g/Lus10024952.g/Lus10025377.g/Lus10027010.g/Lus1002…	44
GO:0048580	regulation of post-embryonic development	11/1460	133/22980	0.224934	0.468629	0.399874	Lus10000767.g/Lus10006370.g/Lus10008780.g/Lus10014143.g/Lus10015959.g/Lus10017223.g/Lus10018994.g/Lus10022235.g/Lus10035472.g/Lus10039883.g/Lus10041019.g	11
GO:0035670	plant-type ovary development	3/1460	26/22980	0.226915	0.468629	0.399874	Lus10009374.g/Lus10019636.g/Lus10043413.g	3
GO:0043067	regulation of programmed cell death	3/1460	26/22980	0.226915	0.468629	0.399874	Lus10010356.g/Lus10016714.g/Lus10038409.g	3
GO:0048440	carpel development	3/1460	26/22980	0.226915	0.468629	0.399874	Lus10009374.g/Lus10019636.g/Lus10043413.g	3
GO:0048481	plant ovule development	3/1460	26/22980	0.226915	0.468629	0.399874	Lus10009374.g/Lus10019636.g/Lus10043413.g	3
GO:0048582	positive regulation of post-embryonic development	3/1460	26/22980	0.226915	0.468629	0.399874	Lus10000767.g/Lus10014143.g/Lus10015959.g	3
GO:0072507	divalent inorganic cation homeostasis	3/1460	26/22980	0.226915	0.468629	0.399874	Lus10009167.g/Lus10021058.g/Lus10040922.g	3
GO:0000098	sulfur amino acid catabolic process	1/1460	4/22980	0.230938	0.468629	0.399874	Lus10031325.g	1
GO:0000455	enzyme-directed rRNA pseudouridine synthesis	1/1460	4/22980	0.230938	0.468629	0.399874	Lus10007657.g	1
GO:0000707	meiotic DNA recombinase assembly	1/1460	4/22980	0.230938	0.468629	0.399874	Lus10015220.g	1
GO:0000731	DNA synthesis involved in DNA repair	1/1460	4/22980	0.230938	0.468629	0.399874	Lus10029911.g	1
GO:0002184	cytoplasmic translational termination	1/1460	4/22980	0.230938	0.468629	0.399874	Lus10022041.g	1
GO:0002940	tRNA N2-guanine methylation	1/1460	4/22980	0.230938	0.468629	0.399874	Lus10029044.g	1
GO:0005986	sucrose biosynthetic process	1/1460	4/22980	0.230938	0.468629	0.399874	Lus10028580.g	1
GO:0006106	fumarate metabolic process	1/1460	4/22980	0.230938	0.468629	0.399874	Lus10032296.g	1
GO:0006360	transcription from RNA polymerase I promoter	1/1460	4/22980	0.230938	0.468629	0.399874	Lus10008676.g	1
GO:0006436	tryptophanyl-tRNA aminoacylation	1/1460	4/22980	0.230938	0.468629	0.399874	Lus10026754.g	1
GO:0006450	regulation of translational fidelity	1/1460	4/22980	0.230938	0.468629	0.399874	Lus10000503.g	1
GO:0006488	dolichol-linked oligosaccharide biosynthetic process	1/1460	4/22980	0.230938	0.468629	0.399874	Lus10023796.g	1
GO:0006984	ER-nucleus signaling pathway	1/1460	4/22980	0.230938	0.468629	0.399874	Lus10037073.g	1
GO:0006991	response to sterol depletion	1/1460	4/22980	0.230938	0.468629	0.399874	Lus10037073.g	1
GO:0009864	induced systemic resistance, jasmonic acid mediated signaling pathway	1/1460	4/22980	0.230938	0.468629	0.399874	Lus10005151.g	1
GO:0009938	negative regulation of gibberellic acid mediated signaling pathway	1/1460	4/22980	0.230938	0.468629	0.399874	Lus10017009.g	1
GO:0010077	maintenance of inflorescence meristem identity	1/1460	4/22980	0.230938	0.468629	0.399874	Lus10014143.g	1
GO:0010100	negative regulation of photomorphogenesis	1/1460	4/22980	0.230938	0.468629	0.399874	Lus10035472.g	1
GO:0010264	myo-inositol hexakisphosphate biosynthetic process	1/1460	4/22980	0.230938	0.468629	0.399874	Lus10006145.g	1
GO:0016926	protein desumoylation	1/1460	4/22980	0.230938	0.468629	0.399874	Lus10023104.g	1
GO:0017007	protein-bilin linkage	1/1460	4/22980	0.230938	0.468629	0.399874	Lus10043210.g	1
GO:0017009	protein-phycocyanobilin linkage	1/1460	4/22980	0.230938	0.468629	0.399874	Lus10043210.g	1
GO:0017196	N-terminal peptidyl-methionine acetylation	1/1460	4/22980	0.230938	0.468629	0.399874	Lus10026402.g	1
GO:0018206	peptidyl-methionine modification	1/1460	4/22980	0.230938	0.468629	0.399874	Lus10026402.g	1
GO:0018343	protein farnesylation	1/1460	4/22980	0.230938	0.468629	0.399874	Lus10014536.g	1
GO:0019478	D-amino acid catabolic process	1/1460	4/22980	0.230938	0.468629	0.399874	Lus10031325.g	1
GO:0030242	pexophagy	1/1460	4/22980	0.230938	0.468629	0.399874	Lus10021264.g	1
GO:0032103	positive regulation of response to external stimulus	1/1460	4/22980	0.230938	0.468629	0.399874	Lus10016535.g	1
GO:0032933	SREBP signaling pathway	1/1460	4/22980	0.230938	0.468629	0.399874	Lus10037073.g	1
GO:0033517	myo-inositol hexakisphosphate metabolic process	1/1460	4/22980	0.230938	0.468629	0.399874	Lus10006145.g	1
GO:0034397	telomere localization	1/1460	4/22980	0.230938	0.468629	0.399874	Lus10033254.g	1
GO:0034398	telomere tethering at nuclear periphery	1/1460	4/22980	0.230938	0.468629	0.399874	Lus10033254.g	1
GO:0042149	cellular response to glucose starvation	1/1460	4/22980	0.230938	0.468629	0.399874	Lus10029909.g	1
GO:0043001	Golgi to plasma membrane protein transport	1/1460	4/22980	0.230938	0.468629	0.399874	Lus10011177.g	1
GO:0043686	co-translational protein modification	1/1460	4/22980	0.230938	0.468629	0.399874	Lus10013086.g	1
GO:0046741	transport of virus in host, tissue to tissue	1/1460	4/22980	0.230938	0.468629	0.399874	Lus10043210.g	1
GO:0046901	tetrahydrofolylpolyglutamate biosynthetic process	1/1460	4/22980	0.230938	0.468629	0.399874	Lus10030161.g	1
GO:0070301	cellular response to hydrogen peroxide	1/1460	4/22980	0.230938	0.468629	0.399874	Lus10014067.g	1
GO:0071501	cellular response to sterol depletion	1/1460	4/22980	0.230938	0.468629	0.399874	Lus10037073.g	1
GO:0072659	protein localization to plasma membrane	1/1460	4/22980	0.230938	0.468629	0.399874	Lus10011177.g	1
GO:0080026	response to indolebutyric acid	1/1460	4/22980	0.230938	0.468629	0.399874	Lus10020019.g	1
GO:0090002	establishment of protein localization to plasma membrane	1/1460	4/22980	0.230938	0.468629	0.399874	Lus10011177.g	1
GO:1990778	protein localization to cell periphery	1/1460	4/22980	0.230938	0.468629	0.399874	Lus10011177.g	1
GO:2000904	regulation of starch metabolic process	1/1460	4/22980	0.230938	0.468629	0.399874	Lus10042048.g	1
GO:0050832	defense response to fungus	9/1460	106/22980	0.231316	0.469005	0.400195	Lus10000937.g/Lus10001473.g/Lus10005082.g/Lus10008780.g/Lus10022041.g/Lus10022235.g/Lus10024509.g/Lus10042890.g/scaffold547.10	9
GO:0009753	response to jasmonic acid	5/1460	52/22980	0.23362	0.472824	0.403454	Lus10002899.g/Lus10005151.g/Lus10017991.g/Lus10031333.g/Lus10031907.g	5
GO:0090351	seedling development	5/1460	52/22980	0.23362	0.472824	0.403454	Lus10005233.g/Lus10014022.g/Lus10014931.g/Lus10019895.g/Lus10030688.g	5
GO:0019395	fatty acid oxidation	4/1460	39/22980	0.233784	0.472824	0.403454	Lus10009814.g/Lus10011485.g/Lus10020908.g/Lus10032777.g	4
GO:1901700	response to oxygen-containing compound	39/1460	543/22980	0.234316	0.473505	0.404035	Lus10000937.g/Lus10001473.g/Lus10002899.g/Lus10005151.g/Lus10005619.g/Lus10006370.g/Lus10007064.g/Lus10008427.g/Lus10008612.g/Lus10008780.g/Lus10011014.g/Lus10014067.g/Lus10016033.g/Lus10017009.g/Lus10017091.g/Lus10017991.g/Lus10020019.g/Lus10020435.g/Lus10021410.g/Lus10021888.g/Lus10022235.g/Lus10025696.g/Lus10027696.g/Lus10027814.g/Lus10028580.g/Lus10031088.g/Lus10031333.g/Lus10031907.g/Lus1003…	39
GO:0044106	cellular amine metabolic process	8/1460	93/22980	0.238234	0.481022	0.41045	Lus10007094.g/Lus10016945.g/Lus10019016.g/Lus10020468.g/Lus10026457.g/Lus10038409.g/Lus10041801.g/Lus10042920.g	8
GO:0006405	RNA export from nucleus	6/1460	66/22980	0.241087	0.483893	0.412899	Lus10018994.g/Lus10028296.g/Lus10032680.g/Lus10033254.g/Lus10040194.g/scaffold547.10	6
GO:0009063	cellular amino acid catabolic process	6/1460	66/22980	0.241087	0.483893	0.412899	Lus10009560.g/Lus10025584.g/Lus10026429.g/Lus10027045.g/Lus10031325.g/Lus10038545.g	6
GO:0010015	root morphogenesis	6/1460	66/22980	0.241087	0.483893	0.412899	Lus10005034.g/Lus10017223.g/Lus10020019.g/Lus10020119.g/Lus10028694.g/Lus10039569.g	6
GO:0006720	isoprenoid metabolic process	14/1460	178/22980	0.241887	0.483893	0.412899	Lus10005164.g/Lus10006168.g/Lus10008966.g/Lus10009359.g/Lus10011696.g/Lus10012560.g/Lus10013636.g/Lus10031190.g/Lus10033224.g/Lus10033643.g/Lus10033848.g/Lus10034147.g/Lus10042491.g/scaffold28.228	14
GO:0000079	regulation of cyclin-dependent protein serine/threonine kinase activity	3/1460	27/22980	0.244168	0.483893	0.412899	Lus10002354.g/Lus10017091.g/Lus10021927.g	3
GO:0032507	maintenance of protein location in cell	3/1460	27/22980	0.244168	0.483893	0.412899	Lus10003834.g/Lus10012176.g/Lus10017107.g	3
GO:0032784	regulation of DNA-templated transcription, elongation	3/1460	27/22980	0.244168	0.483893	0.412899	Lus10017382.g/Lus10018928.g/scaffold777.1	3
GO:0035601	protein deacylation	3/1460	27/22980	0.244168	0.483893	0.412899	Lus10013293.g/Lus10030817.g/Lus10039614.g	3
GO:0045185	maintenance of protein location	3/1460	27/22980	0.244168	0.483893	0.412899	Lus10003834.g/Lus10012176.g/Lus10017107.g	3
GO:0051094	positive regulation of developmental process	3/1460	27/22980	0.244168	0.483893	0.412899	Lus10000767.g/Lus10014143.g/Lus10015959.g	3
GO:0051240	positive regulation of multicellular organismal process	3/1460	27/22980	0.244168	0.483893	0.412899	Lus10000767.g/Lus10014143.g/Lus10015959.g	3
GO:0098732	macromolecule deacylation	3/1460	27/22980	0.244168	0.483893	0.412899	Lus10013293.g/Lus10030817.g/Lus10039614.g	3
GO:1904029	regulation of cyclin-dependent protein kinase activity	3/1460	27/22980	0.244168	0.483893	0.412899	Lus10002354.g/Lus10017091.g/Lus10021927.g	3
GO:0006576	cellular biogenic amine metabolic process	7/1460	80/22980	0.245142	0.483893	0.412899	Lus10007094.g/Lus10016945.g/Lus10019016.g/Lus10020468.g/Lus10026457.g/Lus10041801.g/Lus10042920.g	7
GO:0070887	cellular response to chemical stimulus	40/1460	561/22980	0.245331	0.483893	0.412899	Lus10000937.g/Lus10001152.g/Lus10001473.g/Lus10002899.g/Lus10005151.g/Lus10005619.g/Lus10006370.g/Lus10007064.g/Lus10008612.g/Lus10010969.g/Lus10014067.g/Lus10014464.g/Lus10016544.g/Lus10017009.g/Lus10017991.g/Lus10020435.g/Lus10021410.g/Lus10021888.g/Lus10022943.g/Lus10024754.g/Lus10025696.g/Lus10027600.g/Lus10027696.g/Lus10031190.g/Lus10031333.g/Lus10031354.g/Lus10031907.g/Lus10032680.g/Lus1003…	40
GO:0000460	maturation of 5.8S rRNA	5/1460	53/22980	0.245628	0.483893	0.412899	Lus10001173.g/Lus10001747.g/Lus10006382.g/Lus10009708.g/Lus10036022.g	5
GO:0051052	regulation of DNA metabolic process	5/1460	53/22980	0.245628	0.483893	0.412899	Lus10015589.g/Lus10018187.g/Lus10022224.g/Lus10025647.g/Lus10040859.g	5
GO:0002218	activation of innate immune response	2/1460	15/22980	0.24623	0.483893	0.412899	Lus10001473.g/Lus10005151.g	2
GO:0002253	activation of immune response	2/1460	15/22980	0.24623	0.483893	0.412899	Lus10001473.g/Lus10005151.g	2
GO:0002684	positive regulation of immune system process	2/1460	15/22980	0.24623	0.483893	0.412899	Lus10001473.g/Lus10005151.g	2
GO:0006308	DNA catabolic process	2/1460	15/22980	0.24623	0.483893	0.412899	Lus10011232.g/Lus10021262.g	2
GO:0006573	valine metabolic process	2/1460	15/22980	0.24623	0.483893	0.412899	Lus10028246.g/Lus10038545.g	2
GO:0009071	serine family amino acid catabolic process	2/1460	15/22980	0.24623	0.483893	0.412899	Lus10026429.g/Lus10031325.g	2
GO:0009129	pyrimidine nucleoside monophosphate metabolic process	2/1460	15/22980	0.24623	0.483893	0.412899	Lus10016989.g/Lus10021310.g	2
GO:0009130	pyrimidine nucleoside monophosphate biosynthetic process	2/1460	15/22980	0.24623	0.483893	0.412899	Lus10016989.g/Lus10021310.g	2
GO:0009955	adaxial/abaxial pattern specification	2/1460	15/22980	0.24623	0.483893	0.412899	Lus10018994.g/scaffold315.73	2
GO:0010074	maintenance of meristem identity	2/1460	15/22980	0.24623	0.483893	0.412899	Lus10014143.g/Lus10039569.g	2
GO:0019319	hexose biosynthetic process	2/1460	15/22980	0.24623	0.483893	0.412899	Lus10000767.g/Lus10015959.g	2
GO:0042023	DNA endoreduplication	2/1460	15/22980	0.24623	0.483893	0.412899	Lus10015592.g/scaffold51.56	2
GO:0042026	protein refolding	2/1460	15/22980	0.24623	0.483893	0.412899	Lus10003791.g/Lus10030917.g	2
GO:0045089	positive regulation of innate immune response	2/1460	15/22980	0.24623	0.483893	0.412899	Lus10001473.g/Lus10005151.g	2
GO:0050778	positive regulation of immune response	2/1460	15/22980	0.24623	0.483893	0.412899	Lus10001473.g/Lus10005151.g	2
GO:0051601	exocyst localization	2/1460	15/22980	0.24623	0.483893	0.412899	Lus10020177.g/Lus10026982.g	2
GO:0019220	regulation of phosphate metabolic process	10/1460	122/22980	0.247557	0.485715	0.414454	Lus10000937.g/Lus10002354.g/Lus10003101.g/Lus10013636.g/Lus10017091.g/Lus10021927.g/Lus10022265.g/Lus10029909.g/Lus10034578.g/scaffold705.10	10
GO:0051174	regulation of phosphorus metabolic process	10/1460	122/22980	0.247557	0.485715	0.414454	Lus10000937.g/Lus10002354.g/Lus10003101.g/Lus10013636.g/Lus10017091.g/Lus10021927.g/Lus10022265.g/Lus10029909.g/Lus10034578.g/scaffold705.10	10
GO:0034440	lipid oxidation	4/1460	40/22980	0.247808	0.485801	0.414527	Lus10009814.g/Lus10011485.g/Lus10020908.g/Lus10032777.g	4
GO:0044765	single-organism transport	87/1460	1272/22980	0.248	0.485801	0.414527	Lus10001147.g/Lus10002104.g/Lus10002856.g/Lus10003294.g/Lus10004250.g/Lus10004514.g/Lus10004916.g/Lus10005687.g/Lus10005890.g/Lus10007219.g/Lus10007300.g/Lus10008179.g/Lus10008555.g/Lus10009082.g/Lus10009814.g/Lus10009973.g/Lus10010035.g/Lus10010099.g/Lus10011177.g/Lus10011485.g/Lus10011696.g/Lus10012844.g/Lus10013998.g/Lus10014143.g/Lus10014441.g/Lus10014839.g/Lus10014932.g/Lus10015245.g/Lus1001…	87
GO:0072524	pyridine-containing compound metabolic process	14/1460	179/22980	0.248276	0.48595	0.414654	Lus10000767.g/Lus10001653.g/Lus10008059.g/Lus10008813.g/Lus10009958.g/Lus10010977.g/Lus10015715.g/Lus10015959.g/Lus10016033.g/Lus10021627.g/Lus10031088.g/Lus10031168.g/Lus10032078.g/Lus10032956.g	14
GO:0019362	pyridine nucleotide metabolic process	13/1460	165/22980	0.250446	0.489408	0.417605	Lus10000767.g/Lus10001653.g/Lus10008059.g/Lus10008813.g/Lus10009958.g/Lus10015715.g/Lus10015959.g/Lus10016033.g/Lus10021627.g/Lus10031088.g/Lus10031168.g/Lus10032078.g/Lus10032956.g	13
GO:0046496	nicotinamide nucleotide metabolic process	13/1460	165/22980	0.250446	0.489408	0.417605	Lus10000767.g/Lus10001653.g/Lus10008059.g/Lus10008813.g/Lus10009958.g/Lus10015715.g/Lus10015959.g/Lus10016033.g/Lus10021627.g/Lus10031088.g/Lus10031168.g/Lus10032078.g/Lus10032956.g	13
GO:0001932	regulation of protein phosphorylation	6/1460	67/22980	0.251817	0.491691	0.419553	Lus10000937.g/Lus10002354.g/Lus10017091.g/Lus10021927.g/Lus10022265.g/Lus10029909.g	6
GO:0031047	gene silencing by RNA	7/1460	81/22980	0.25491	0.49733	0.424364	Lus10001240.g/Lus10003684.g/Lus10018994.g/Lus10025826.g/Lus10028994.g/Lus10038276.g/scaffold547.10	7
GO:0043414	macromolecule methylation	15/1460	195/22980	0.258379	0.503694	0.429795	Lus10000953.g/Lus10001240.g/Lus10005914.g/Lus10011011.g/Lus10011019.g/Lus10016600.g/Lus10025826.g/Lus10029044.g/Lus10031247.g/Lus10031818.g/Lus10034172.g/Lus10037871.g/Lus10037917.g/Lus10038276.g/Lus10038644.g	15
GO:0006012	galactose metabolic process	3/1460	28/22980	0.261619	0.509193	0.434487	Lus10013107.g/Lus10016535.g/Lus10027400.g	3
GO:0072348	sulfur compound transport	3/1460	28/22980	0.261619	0.509193	0.434487	Lus10003294.g/Lus10023440.g/scaffold115.10	3
GO:0051239	regulation of multicellular organismal process	15/1460	196/22980	0.264672	0.513716	0.438346	Lus10000767.g/Lus10006370.g/Lus10008780.g/Lus10014143.g/Lus10015959.g/Lus10017223.g/Lus10018994.g/Lus10019636.g/Lus10022235.g/Lus10028211.g/Lus10028694.g/Lus10035472.g/Lus10039883.g/Lus10041019.g/Lus10042915.g	15
GO:0006885	regulation of pH	7/1460	82/22980	0.264789	0.513716	0.438346	Lus10002104.g/Lus10014891.g/Lus10015268.g/Lus10038727.g/Lus10040289.g/Lus10040964.g/scaffold327.33	7
GO:0009069	serine family amino acid metabolic process	7/1460	82/22980	0.264789	0.513716	0.438346	Lus10008567.g/Lus10015947.g/Lus10021156.g/Lus10026429.g/Lus10031325.g/scaffold201.39/scaffold232.8	7
GO:0010256	endomembrane system organization	7/1460	82/22980	0.264789	0.513716	0.438346	Lus10004514.g/Lus10004916.g/Lus10007219.g/Lus10010099.g/Lus10011177.g/Lus10012966.g/Lus10020589.g	7
GO:0009251	glucan catabolic process	8/1460	96/22980	0.265245	0.514191	0.438752	Lus10001200.g/Lus10022516.g/Lus10028580.g/Lus10033393.g/Lus10035845.g/Lus10037924.g/Lus10038652.g/Lus10038675.g	8
GO:0006413	translational initiation	16/1460	211/22980	0.267597	0.518336	0.442289	Lus10001251.g/Lus10003250.g/Lus10004009.g/Lus10005701.g/Lus10006627.g/Lus10007763.g/Lus10008297.g/Lus10018154.g/Lus10018701.g/Lus10020282.g/Lus10035814.g/Lus10036604.g/Lus10037481.g/Lus10040384.g/Lus10041978.g/Lus10042754.g	16
GO:0043087	regulation of GTPase activity	5/1460	55/22980	0.270096	0.518819	0.442701	Lus10021547.g/Lus10031857.g/Lus10040349.g/scaffold1491.89/scaffold1936.5	5
GO:0045786	negative regulation of cell cycle	5/1460	55/22980	0.270096	0.518819	0.442701	Lus10007365.g/Lus10014040.g/Lus10019636.g/Lus10020784.g/Lus10029956.g	5
GO:0000165	MAPK cascade	2/1460	16/22980	0.270391	0.518819	0.442701	Lus10000937.g/Lus10022265.g	2
GO:0000373	Group II intron splicing	2/1460	16/22980	0.270391	0.518819	0.442701	Lus10025805.g/Lus10039467.g	2
GO:0023014	signal transduction by protein phosphorylation	2/1460	16/22980	0.270391	0.518819	0.442701	Lus10000937.g/Lus10022265.g	2
GO:0030148	sphingolipid biosynthetic process	2/1460	16/22980	0.270391	0.518819	0.442701	scaffold279.6/scaffold942.2	2
GO:0032101	regulation of response to external stimulus	2/1460	16/22980	0.270391	0.518819	0.442701	Lus10000937.g/Lus10016535.g	2
GO:0051205	protein insertion into membrane	2/1460	16/22980	0.270391	0.518819	0.442701	Lus10001639.g/Lus10016570.g	2
GO:1902582	single-organism intracellular transport	15/1460	197/22980	0.27102	0.518819	0.442701	Lus10004250.g/Lus10007219.g/Lus10009814.g/Lus10010099.g/Lus10011485.g/Lus10014143.g/Lus10016610.g/Lus10022978.g/Lus10028296.g/Lus10031190.g/Lus10032777.g/Lus10033254.g/Lus10036330.g/Lus10040194.g/Lus10041503.g	15
GO:0022607	cellular component assembly	59/1460	856/22980	0.274168	0.518819	0.442701	Lus10002095.g/Lus10002104.g/Lus10004721.g/Lus10004822.g/Lus10006527.g/Lus10007462.g/Lus10008071.g/Lus10008520.g/Lus10009118.g/Lus10013954.g/Lus10014045.g/Lus10014934.g/Lus10015220.g/Lus10015481.g/Lus10016662.g/Lus10017011.g/Lus10017349.g/Lus10017648.g/Lus10018892.g/Lus10018982.g/Lus10020737.g/Lus10020827.g/Lus10021264.g/Lus10021545.g/Lus10022874.g/Lus10023129.g/Lus10024952.g/Lus10025203.g/Lus1002…	59
GO:0006289	nucleotide-excision repair	4/1460	42/22980	0.276355	0.518819	0.442701	Lus10001212.g/Lus10011024.g/Lus10016880.g/Lus10020465.g	4
GO:0016458	gene silencing	11/1460	140/22980	0.276811	0.518819	0.442701	Lus10001240.g/Lus10003684.g/Lus10018994.g/Lus10022224.g/Lus10025826.g/Lus10028101.g/Lus10028994.g/Lus10038276.g/Lus10038628.g/Lus10040859.g/scaffold547.10	11
GO:0007010	cytoskeleton organization	15/1460	198/22980	0.277419	0.518819	0.442701	Lus10006266.g/Lus10008071.g/Lus10009233.g/Lus10010282.g/Lus10013429.g/Lus10018892.g/Lus10023310.g/Lus10027941.g/Lus10028588.g/Lus10036347.g/Lus10038496.g/Lus10039309.g/Lus10040577.g/Lus10040976.g/scaffold286.59	15
GO:0042127	regulation of cell proliferation	3/1460	29/22980	0.279219	0.518819	0.442701	Lus10014536.g/Lus10017382.g/Lus10034723.g	3
GO:1902903	regulation of supramolecular fiber organization	3/1460	29/22980	0.279219	0.518819	0.442701	Lus10008071.g/Lus10027941.g/scaffold286.59	3
GO:0006869	lipid transport	10/1460	126/22980	0.279488	0.518819	0.442701	Lus10007219.g/Lus10010099.g/Lus10018620.g/Lus10020258.g/Lus10022978.g/Lus10023612.g/Lus10023613.g/Lus10028873.g/Lus10035068.g/Lus10039855.g	10
GO:0000042	protein targeting to Golgi	1/1460	5/22980	0.279808	0.518819	0.442701	Lus10007427.g	1
GO:0006000	fructose metabolic process	1/1460	5/22980	0.279808	0.518819	0.442701	Lus10042278.g	1
GO:0006003	fructose 2,6-bisphosphate metabolic process	1/1460	5/22980	0.279808	0.518819	0.442701	Lus10042278.g	1
GO:0006105	succinate metabolic process	1/1460	5/22980	0.279808	0.518819	0.442701	Lus10017331.g	1
GO:0006384	transcription initiation from RNA polymerase III promoter	1/1460	5/22980	0.279808	0.518819	0.442701	Lus10005329.g	1
GO:0006419	alanyl-tRNA aminoacylation	1/1460	5/22980	0.279808	0.518819	0.442701	Lus10000503.g	1
GO:0006729	tetrahydrobiopterin biosynthetic process	1/1460	5/22980	0.279808	0.518819	0.442701	Lus10002353.g	1
GO:0009098	leucine biosynthetic process	1/1460	5/22980	0.279808	0.518819	0.442701	Lus10028246.g	1
GO:0009143	nucleoside triphosphate catabolic process	1/1460	5/22980	0.279808	0.518819	0.442701	Lus10029160.g	1
GO:0009166	nucleotide catabolic process	1/1460	5/22980	0.279808	0.518819	0.442701	Lus10029160.g	1
GO:0009204	deoxyribonucleoside triphosphate catabolic process	1/1460	5/22980	0.279808	0.518819	0.442701	Lus10029160.g	1
GO:0009264	deoxyribonucleotide catabolic process	1/1460	5/22980	0.279808	0.518819	0.442701	Lus10029160.g	1
GO:0009443	pyridoxal 5'-phosphate salvage	1/1460	5/22980	0.279808	0.518819	0.442701	Lus10010977.g	1
GO:0009445	putrescine metabolic process	1/1460	5/22980	0.279808	0.518819	0.442701	Lus10042920.g	1
GO:0009446	putrescine biosynthetic process	1/1460	5/22980	0.279808	0.518819	0.442701	Lus10042920.g	1
GO:0009831	plant-type cell wall modification involved in multidimensional cell growth	1/1460	5/22980	0.279808	0.518819	0.442701	Lus10039569.g	1
GO:0010014	meristem initiation	1/1460	5/22980	0.279808	0.518819	0.442701	Lus10029876.g	1
GO:0010358	leaf shaping	1/1460	5/22980	0.279808	0.518819	0.442701	scaffold315.73	1
GO:0010959	regulation of metal ion transport	1/1460	5/22980	0.279808	0.518819	0.442701	Lus10006370.g	1
GO:0015785	UDP-galactose transport	1/1460	5/22980	0.279808	0.518819	0.442701	Lus10020119.g	1
GO:0016574	histone ubiquitination	1/1460	5/22980	0.279808	0.518819	0.442701	Lus10042890.g	1
GO:0016973	poly(A)+ mRNA export from nucleus	1/1460	5/22980	0.279808	0.518819	0.442701	Lus10032680.g	1
GO:0018871	1-aminocyclopropane-1-carboxylate metabolic process	1/1460	5/22980	0.279808	0.518819	0.442701	Lus10038409.g	1
GO:0032258	CVT pathway	1/1460	5/22980	0.279808	0.518819	0.442701	Lus10021264.g	1
GO:0032261	purine nucleotide salvage	1/1460	5/22980	0.279808	0.518819	0.442701	Lus10027814.g	1
GO:0032264	IMP salvage	1/1460	5/22980	0.279808	0.518819	0.442701	Lus10027814.g	1
GO:0032324	molybdopterin cofactor biosynthetic process	1/1460	5/22980	0.279808	0.518819	0.442701	Lus10001152.g	1
GO:0042547	cell wall modification involved in multidimensional cell growth	1/1460	5/22980	0.279808	0.518819	0.442701	Lus10039569.g	1
GO:0043433	negative regulation of sequence-specific DNA binding transcription factor activity	1/1460	5/22980	0.279808	0.518819	0.442701	scaffold315.73	1
GO:0043550	regulation of lipid kinase activity	1/1460	5/22980	0.279808	0.518819	0.442701	Lus10034578.g	1
GO:0046146	tetrahydrobiopterin metabolic process	1/1460	5/22980	0.279808	0.518819	0.442701	Lus10002353.g	1
GO:0046416	D-amino acid metabolic process	1/1460	5/22980	0.279808	0.518819	0.442701	Lus10031325.g	1
GO:0048451	petal formation	1/1460	5/22980	0.279808	0.518819	0.442701	Lus10034723.g	1
GO:0051781	positive regulation of cell division	1/1460	5/22980	0.279808	0.518819	0.442701	Lus10035243.g	1
GO:0070417	cellular response to cold	1/1460	5/22980	0.279808	0.518819	0.442701	Lus10006370.g	1
GO:0071484	cellular response to light intensity	1/1460	5/22980	0.279808	0.518819	0.442701	Lus10021410.g	1
GO:0072334	UDP-galactose transmembrane transport	1/1460	5/22980	0.279808	0.518819	0.442701	Lus10020119.g	1
GO:0072600	establishment of protein localization to Golgi	1/1460	5/22980	0.279808	0.518819	0.442701	Lus10007427.g	1
GO:0090354	regulation of auxin metabolic process	1/1460	5/22980	0.279808	0.518819	0.442701	Lus10041801.g	1
GO:0090357	regulation of tryptophan metabolic process	1/1460	5/22980	0.279808	0.518819	0.442701	Lus10041801.g	1
GO:0000819	sister chromatid segregation	6/1460	70/22980	0.28474	0.527562	0.450161	Lus10015126.g/Lus10015385.g/Lus10029956.g/scaffold102.17/scaffold310.200/scaffold7.10	6
GO:0048367	shoot system development	26/1460	362/22980	0.286152	0.529774	0.452049	Lus10000767.g/Lus10001473.g/Lus10003315.g/Lus10006370.g/Lus10008234.g/Lus10008461.g/Lus10009374.g/Lus10014143.g/Lus10015959.g/Lus10017223.g/Lus10018994.g/Lus10019636.g/Lus10020737.g/Lus10021614.g/Lus10023796.g/Lus10029817.g/Lus10029876.g/Lus10031686.g/Lus10032849.g/Lus10033295.g/Lus10034723.g/Lus10035243.g/Lus10039883.g/Lus10042890.g/Lus10043413.g/scaffold315.73	26
GO:0009734	auxin-activated signaling pathway	10/1460	127/22980	0.287655	0.531746	0.453732	Lus10001152.g/Lus10010969.g/Lus10014464.g/Lus10022943.g/Lus10024754.g/Lus10027600.g/Lus10031190.g/Lus10031354.g/Lus10041801.g/Lus10042929.g	10
GO:0071365	cellular response to auxin stimulus	10/1460	127/22980	0.287655	0.531746	0.453732	Lus10001152.g/Lus10010969.g/Lus10014464.g/Lus10022943.g/Lus10024754.g/Lus10027600.g/Lus10031190.g/Lus10031354.g/Lus10041801.g/Lus10042929.g	10
GO:0044275	cellular carbohydrate catabolic process	9/1460	113/22980	0.290563	0.535568	0.456992	Lus10001200.g/Lus10014184.g/Lus10022516.g/Lus10028580.g/Lus10031650.g/Lus10035845.g/Lus10037924.g/Lus10038652.g/Lus10038675.g	9
GO:0006108	malate metabolic process	4/1460	43/22980	0.290825	0.535568	0.456992	Lus10005483.g/Lus10028642.g/Lus10032296.g/Lus10034963.g	4
GO:0006213	pyrimidine nucleoside metabolic process	4/1460	43/22980	0.290825	0.535568	0.456992	Lus10000674.g/Lus10016989.g/Lus10021310.g/Lus10025598.g	4
GO:0046686	response to cadmium ion	4/1460	43/22980	0.290825	0.535568	0.456992	Lus10016033.g/Lus10020106.g/Lus10026429.g/Lus10031088.g	4
GO:0051651	maintenance of location in cell	4/1460	43/22980	0.290825	0.535568	0.456992	Lus10003834.g/Lus10012176.g/Lus10017107.g/Lus10035731.g	4
GO:0070647	protein modification by small protein conjugation or removal	32/1460	453/22980	0.291666	0.536709	0.457966	Lus10001473.g/Lus10008452.g/Lus10008977.g/Lus10015126.g/Lus10019555.g/Lus10022224.g/Lus10022248.g/Lus10023104.g/Lus10023344.g/Lus10023671.g/Lus10026038.g/Lus10026261.g/Lus10026630.g/Lus10027289.g/Lus10027490.g/Lus10028871.g/Lus10029686.g/Lus10031152.g/Lus10031562.g/Lus10032777.g/Lus10036363.g/Lus10036454.g/Lus10037820.g/Lus10038464.g/Lus10038994.g/Lus10039198.g/Lus10040359.g/Lus10042890.g/Lus1004…	32
GO:0070925	organelle assembly	13/1460	171/22980	0.291915	0.536762	0.458011	Lus10006527.g/Lus10014045.g/Lus10017349.g/Lus10017648.g/Lus10018892.g/Lus10020737.g/Lus10021264.g/Lus10025609.g/Lus10027079.g/Lus10028588.g/Lus10029817.g/Lus10037616.g/Lus10039083.g	13
GO:0006461	protein complex assembly	22/1460	304/22980	0.293967	0.540126	0.460882	Lus10002095.g/Lus10002104.g/Lus10004721.g/Lus10004822.g/Lus10008071.g/Lus10008520.g/Lus10013954.g/Lus10014934.g/Lus10016662.g/Lus10018892.g/Lus10018982.g/Lus10025696.g/Lus10026261.g/Lus10027941.g/Lus10028194.g/Lus10028588.g/Lus10032296.g/Lus10036345.g/Lus10038496.g/Lus10041178.g/Lus10042897.g/scaffold286.59	22
GO:0043650	dicarboxylic acid biosynthetic process	2/1460	17/22980	0.294527	0.540159	0.46091	Lus10027421.g/Lus10028246.g	2
GO:0048444	floral organ morphogenesis	2/1460	17/22980	0.294527	0.540159	0.46091	Lus10009374.g/Lus10034723.g	2
GO:0006733	oxidoreduction coenzyme metabolic process	14/1460	186/22980	0.294652	0.540159	0.46091	Lus10000767.g/Lus10001653.g/Lus10008059.g/Lus10008813.g/Lus10009958.g/Lus10015715.g/Lus10015959.g/Lus10016033.g/Lus10021627.g/Lus10031088.g/Lus10031168.g/Lus10032078.g/Lus10032956.g/Lus10033224.g	14
GO:0006596	polyamine biosynthetic process	3/1460	30/22980	0.296923	0.541056	0.461675	Lus10019016.g/Lus10026457.g/Lus10042920.g	3
GO:0006829	zinc II ion transport	3/1460	30/22980	0.296923	0.541056	0.461675	Lus10008179.g/Lus10027973.g/Lus10027976.g	3
GO:0009226	nucleotide-sugar biosynthetic process	3/1460	30/22980	0.296923	0.541056	0.461675	Lus10011969.g/Lus10012191.g/Lus10017443.g	3
GO:0019216	regulation of lipid metabolic process	3/1460	30/22980	0.296923	0.541056	0.461675	Lus10005273.g/Lus10013636.g/Lus10034578.g	3
GO:0031334	positive regulation of protein complex assembly	3/1460	30/22980	0.296923	0.541056	0.461675	Lus10008071.g/Lus10027941.g/scaffold286.59	3
GO:0044089	positive regulation of cellular component biogenesis	3/1460	30/22980	0.296923	0.541056	0.461675	Lus10008071.g/Lus10027941.g/scaffold286.59	3
GO:0045088	regulation of innate immune response	3/1460	30/22980	0.296923	0.541056	0.461675	Lus10001473.g/Lus10005151.g/Lus10034723.g	3
GO:0050776	regulation of immune response	3/1460	30/22980	0.296923	0.541056	0.461675	Lus10001473.g/Lus10005151.g/Lus10034723.g	3
GO:0070271	protein complex biogenesis	22/1460	305/22980	0.299283	0.544946	0.464995	Lus10002095.g/Lus10002104.g/Lus10004721.g/Lus10004822.g/Lus10008071.g/Lus10008520.g/Lus10013954.g/Lus10014934.g/Lus10016662.g/Lus10018892.g/Lus10018982.g/Lus10025696.g/Lus10026261.g/Lus10027941.g/Lus10028194.g/Lus10028588.g/Lus10032296.g/Lus10036345.g/Lus10038496.g/Lus10041178.g/Lus10042897.g/scaffold286.59	22
GO:0042742	defense response to bacterium	11/1460	143/22980	0.300101	0.546026	0.465916	Lus10000937.g/Lus10001406.g/Lus10001473.g/Lus10002899.g/Lus10005151.g/Lus10007094.g/Lus10008780.g/Lus10016443.g/Lus10020468.g/Lus10022235.g/Lus10031190.g	11
GO:0072521	purine-containing compound metabolic process	26/1460	365/22980	0.300668	0.546648	0.466447	Lus10000767.g/Lus10001147.g/Lus10001152.g/Lus10002104.g/Lus10002139.g/Lus10004939.g/Lus10008210.g/Lus10008813.g/Lus10009520.g/Lus10015942.g/Lus10015959.g/Lus10016033.g/Lus10018186.g/Lus10021221.g/Lus10023871.g/Lus10025696.g/Lus10027814.g/Lus10029160.g/Lus10031088.g/Lus10031168.g/Lus10032956.g/Lus10034306.g/Lus10036233.g/Lus10038372.g/scaffold327.33/scaffold67.138	26
GO:0060560	developmental growth involved in morphogenesis	8/1460	100/22980	0.302531	0.549624	0.468986	Lus10004514.g/Lus10010531.g/Lus10017857.g/Lus10020019.g/Lus10020177.g/Lus10026457.g/Lus10039569.g/Lus10041801.g	8
GO:0071804	cellular potassium ion transport	4/1460	44/22980	0.305393	0.553177	0.472018	Lus10029172.g/Lus10032154.g/Lus10036221.g/scaffold156.172	4
GO:0071805	potassium ion transmembrane transport	4/1460	44/22980	0.305393	0.553177	0.472018	Lus10029172.g/Lus10032154.g/Lus10036221.g/scaffold156.172	4
GO:0032870	cellular response to hormone stimulus	29/1460	411/22980	0.305397	0.553177	0.472018	Lus10000937.g/Lus10001152.g/Lus10001473.g/Lus10002899.g/Lus10005151.g/Lus10005619.g/Lus10006370.g/Lus10008612.g/Lus10010969.g/Lus10014464.g/Lus10017009.g/Lus10017991.g/Lus10022943.g/Lus10024754.g/Lus10025696.g/Lus10027600.g/Lus10031190.g/Lus10031333.g/Lus10031354.g/Lus10031907.g/Lus10032680.g/Lus10035801.g/Lus10038409.g/Lus10041019.g/Lus10041132.g/Lus10041159.g/Lus10041801.g/Lus10042929.g/scaffol…	29
GO:0071495	cellular response to endogenous stimulus	29/1460	411/22980	0.305397	0.553177	0.472018	Lus10000937.g/Lus10001152.g/Lus10001473.g/Lus10002899.g/Lus10005151.g/Lus10005619.g/Lus10006370.g/Lus10008612.g/Lus10010969.g/Lus10014464.g/Lus10017009.g/Lus10017991.g/Lus10022943.g/Lus10024754.g/Lus10025696.g/Lus10027600.g/Lus10031190.g/Lus10031333.g/Lus10031354.g/Lus10031907.g/Lus10032680.g/Lus10035801.g/Lus10038409.g/Lus10041019.g/Lus10041132.g/Lus10041159.g/Lus10041801.g/Lus10042929.g/scaffol…	29
GO:0010228	vegetative to reproductive phase transition of meristem	6/1460	72/22980	0.307183	0.555997	0.474425	Lus10016056.g/Lus10016600.g/Lus10018073.g/Lus10026261.g/Lus10035472.g/Lus10042890.g	6
GO:0009266	response to temperature stimulus	11/1460	144/22980	0.307978	0.55702	0.475298	Lus10006370.g/Lus10008780.g/Lus10011696.g/Lus10016033.g/Lus10016074.g/Lus10020949.g/Lus10022235.g/Lus10031190.g/Lus10033295.g/Lus10042033.g/scaffold370.2	11
GO:0055080	cation homeostasis	16/1460	218/22980	0.311547	0.560865	0.478578	Lus10002104.g/Lus10009167.g/Lus10011468.g/Lus10014891.g/Lus10015268.g/Lus10017433.g/Lus10021058.g/Lus10030445.g/Lus10030514.g/Lus10031686.g/Lus10035731.g/Lus10038727.g/Lus10040289.g/Lus10040922.g/Lus10040964.g/scaffold327.33	16
GO:0006950	response to stress	126/1460	1899/22980	0.313643	0.560865	0.478578	Lus10000194.g/Lus10000437.g/Lus10000925.g/Lus10000937.g/Lus10001212.g/Lus10001406.g/Lus10001436.g/Lus10001473.g/Lus10001595.g/Lus10002035.g/Lus10002899.g/Lus10003101.g/Lus10003470.g/Lus10003543.g/Lus10004503.g/Lus10005082.g/Lus10005151.g/Lus10006370.g/Lus10006745.g/Lus10007064.g/Lus10007094.g/Lus10007365.g/Lus10007604.g/Lus10007866.g/Lus10008210.g/Lus10008780.g/Lus10011014.g/Lus10011024.g/Lus1001…	126
GO:0007052	mitotic spindle organization	3/1460	31/22980	0.314688	0.560865	0.478578	Lus10006266.g/Lus10018892.g/Lus10028588.g	3
GO:0010212	response to ionizing radiation	3/1460	31/22980	0.314688	0.560865	0.478578	Lus10003543.g/Lus10015220.g/Lus10042033.g	3
GO:0010647	positive regulation of cell communication	3/1460	31/22980	0.314688	0.560865	0.478578	Lus10000937.g/Lus10016535.g/Lus10022265.g	3
GO:1902850	microtubule cytoskeleton organization involved in mitosis	3/1460	31/22980	0.314688	0.560865	0.478578	Lus10006266.g/Lus10018892.g/Lus10028588.g	3
GO:0043207	response to external biotic stimulus	20/1460	278/22980	0.314791	0.560865	0.478578	Lus10000937.g/Lus10001406.g/Lus10001473.g/Lus10002899.g/Lus10005082.g/Lus10005151.g/Lus10007094.g/Lus10008780.g/Lus10016443.g/Lus10017729.g/Lus10020468.g/Lus10022041.g/Lus10022235.g/Lus10022265.g/Lus10024509.g/Lus10031190.g/Lus10038409.g/Lus10042890.g/Lus10043210.g/scaffold547.10	20
GO:0051707	response to other organism	20/1460	278/22980	0.314791	0.560865	0.478578	Lus10000937.g/Lus10001406.g/Lus10001473.g/Lus10002899.g/Lus10005082.g/Lus10005151.g/Lus10007094.g/Lus10008780.g/Lus10016443.g/Lus10017729.g/Lus10020468.g/Lus10022041.g/Lus10022235.g/Lus10022265.g/Lus10024509.g/Lus10031190.g/Lus10038409.g/Lus10042890.g/Lus10043210.g/scaffold547.10	20
GO:0016125	sterol metabolic process	7/1460	87/22980	0.315567	0.560865	0.478578	Lus10005004.g/Lus10007219.g/Lus10008234.g/Lus10010099.g/Lus10021725.g/Lus10024083.g/Lus10024496.g	7
GO:0050657	nucleic acid transport	6/1460	73/22980	0.318519	0.560865	0.478578	Lus10018994.g/Lus10028296.g/Lus10032680.g/Lus10033254.g/Lus10040194.g/scaffold547.10	6
GO:0050658	RNA transport	6/1460	73/22980	0.318519	0.560865	0.478578	Lus10018994.g/Lus10028296.g/Lus10032680.g/Lus10033254.g/Lus10040194.g/scaffold547.10	6
GO:0051236	establishment of RNA localization	6/1460	73/22980	0.318519	0.560865	0.478578	Lus10018994.g/Lus10028296.g/Lus10032680.g/Lus10033254.g/Lus10040194.g/scaffold547.10	6
GO:0006521	regulation of cellular amino acid metabolic process	2/1460	18/22980	0.318543	0.560865	0.478578	Lus10038409.g/Lus10041801.g	2
GO:0006561	proline biosynthetic process	2/1460	18/22980	0.318543	0.560865	0.478578	Lus10001016.g/Lus10001019.g	2
GO:0006714	sesquiterpenoid metabolic process	2/1460	18/22980	0.318543	0.560865	0.478578	Lus10009359.g/Lus10031190.g	2
GO:0010252	auxin homeostasis	2/1460	18/22980	0.318543	0.560865	0.478578	Lus10005913.g/Lus10022388.g	2
GO:0031023	microtubule organizing center organization	2/1460	18/22980	0.318543	0.560865	0.478578	Lus10018892.g/Lus10028588.g	2
GO:0033238	regulation of cellular amine metabolic process	2/1460	18/22980	0.318543	0.560865	0.478578	Lus10038409.g/Lus10041801.g	2
GO:0043171	peptide catabolic process	2/1460	18/22980	0.318543	0.560865	0.478578	Lus10024641.g/scaffold291.100	2
GO:0046364	monosaccharide biosynthetic process	2/1460	18/22980	0.318543	0.560865	0.478578	Lus10000767.g/Lus10015959.g	2
GO:0071428	rRNA-containing ribonucleoprotein complex export from nucleus	2/1460	18/22980	0.318543	0.560865	0.478578	Lus10028296.g/Lus10040194.g	2
GO:0006563	L-serine metabolic process	4/1460	45/22980	0.320035	0.560865	0.478578	Lus10008567.g/Lus10015947.g/Lus10021156.g/scaffold201.39	4
GO:0016049	cell growth	13/1460	175/22980	0.320619	0.560865	0.478578	Lus10004514.g/Lus10010531.g/Lus10017857.g/Lus10020019.g/Lus10020177.g/Lus10023344.g/Lus10025696.g/Lus10026457.g/Lus10035132.g/Lus10038464.g/Lus10039569.g/Lus10041801.g/Lus10042890.g	13
GO:0019693	ribose phosphate metabolic process	24/1460	339/22980	0.320772	0.560865	0.478578	Lus10000767.g/Lus10001147.g/Lus10001152.g/Lus10001653.g/Lus10002104.g/Lus10002139.g/Lus10004939.g/Lus10008059.g/Lus10008210.g/Lus10008813.g/Lus10009520.g/Lus10015715.g/Lus10015959.g/Lus10016033.g/Lus10016989.g/Lus10021310.g/Lus10021627.g/Lus10027814.g/Lus10031088.g/Lus10031168.g/Lus10032078.g/Lus10032956.g/scaffold327.33/scaffold67.138	24
GO:0048589	developmental growth	11/1460	146/22980	0.323881	0.560865	0.478578	Lus10004514.g/Lus10010531.g/Lus10017223.g/Lus10017857.g/Lus10020019.g/Lus10020177.g/Lus10026457.g/Lus10028694.g/Lus10039569.g/Lus10041801.g/scaffold315.73	11
GO:0000187	activation of MAPK activity	1/1460	6/22980	0.325574	0.560865	0.478578	Lus10022265.g	1
GO:0000973	posttranscriptional tethering of RNA polymerase II gene DNA at nuclear periphery	1/1460	6/22980	0.325574	0.560865	0.478578	Lus10033254.g	1
GO:0001887	selenium compound metabolic process	1/1460	6/22980	0.325574	0.560865	0.478578	Lus10042407.g	1
GO:0006268	DNA unwinding involved in DNA replication	1/1460	6/22980	0.325574	0.560865	0.478578	Lus10008940.g	1
GO:0006428	isoleucyl-tRNA aminoacylation	1/1460	6/22980	0.325574	0.560865	0.478578	Lus10043413.g	1
GO:0006438	valyl-tRNA aminoacylation	1/1460	6/22980	0.325574	0.560865	0.478578	Lus10009139.g	1
GO:0006893	Golgi to plasma membrane transport	1/1460	6/22980	0.325574	0.560865	0.478578	Lus10011177.g	1
GO:0008285	negative regulation of cell proliferation	1/1460	6/22980	0.325574	0.560865	0.478578	Lus10034723.g	1
GO:0009313	oligosaccharide catabolic process	1/1460	6/22980	0.325574	0.560865	0.478578	Lus10035845.g	1
GO:0009590	detection of gravity	1/1460	6/22980	0.325574	0.560865	0.478578	Lus10027400.g	1
GO:0009645	response to low light intensity stimulus	1/1460	6/22980	0.325574	0.560865	0.478578	Lus10016074.g	1
GO:0010078	maintenance of root meristem identity	1/1460	6/22980	0.325574	0.560865	0.478578	Lus10039569.g	1
GO:0010315	auxin efflux	1/1460	6/22980	0.325574	0.560865	0.478578	Lus10041801.g	1
GO:0010506	regulation of autophagy	1/1460	6/22980	0.325574	0.560865	0.478578	Lus10004916.g	1
GO:0015937	coenzyme A biosynthetic process	1/1460	6/22980	0.325574	0.560865	0.478578	Lus10009520.g	1
GO:0016119	carotene metabolic process	1/1460	6/22980	0.325574	0.560865	0.478578	Lus10013636.g	1
GO:0019388	galactose catabolic process	1/1460	6/22980	0.325574	0.560865	0.478578	Lus10027400.g	1
GO:0019566	arabinose metabolic process	1/1460	6/22980	0.325574	0.560865	0.478578	Lus10031829.g	1
GO:0032350	regulation of hormone metabolic process	1/1460	6/22980	0.325574	0.560865	0.478578	Lus10041801.g	1
GO:0033866	nucleoside bisphosphate biosynthetic process	1/1460	6/22980	0.325574	0.560865	0.478578	Lus10009520.g	1
GO:0034030	ribonucleoside bisphosphate biosynthetic process	1/1460	6/22980	0.325574	0.560865	0.478578	Lus10009520.g	1
GO:0034033	purine nucleoside bisphosphate biosynthetic process	1/1460	6/22980	0.325574	0.560865	0.478578	Lus10009520.g	1
GO:0044000	movement in host	1/1460	6/22980	0.325574	0.560865	0.478578	Lus10043210.g	1
GO:0044766	multi-organism transport	1/1460	6/22980	0.325574	0.560865	0.478578	Lus10043210.g	1
GO:0045833	negative regulation of lipid metabolic process	1/1460	6/22980	0.325574	0.560865	0.478578	Lus10013636.g	1
GO:0045840	positive regulation of mitotic nuclear division	1/1460	6/22980	0.325574	0.560865	0.478578	Lus10015126.g	1
GO:0046352	disaccharide catabolic process	1/1460	6/22980	0.325574	0.560865	0.478578	Lus10035845.g	1
GO:0046373	L-arabinose metabolic process	1/1460	6/22980	0.325574	0.560865	0.478578	Lus10031829.g	1
GO:0046739	transport of virus in multicellular host	1/1460	6/22980	0.325574	0.560865	0.478578	Lus10043210.g	1
GO:0046786	viral replication complex formation and maintenance	1/1460	6/22980	0.325574	0.560865	0.478578	Lus10040105.g	1
GO:0046794	transport of virus	1/1460	6/22980	0.325574	0.560865	0.478578	Lus10043210.g	1
GO:0046900	tetrahydrofolylpolyglutamate metabolic process	1/1460	6/22980	0.325574	0.560865	0.478578	Lus10030161.g	1
GO:0050000	chromosome localization	1/1460	6/22980	0.325574	0.560865	0.478578	Lus10033254.g	1
GO:0051055	negative regulation of lipid biosynthetic process	1/1460	6/22980	0.325574	0.560865	0.478578	Lus10013636.g	1
GO:0051785	positive regulation of nuclear division	1/1460	6/22980	0.325574	0.560865	0.478578	Lus10015126.g	1
GO:0051814	movement in other organism involved in symbiotic interaction	1/1460	6/22980	0.325574	0.560865	0.478578	Lus10043210.g	1
GO:0052126	movement in host environment	1/1460	6/22980	0.325574	0.560865	0.478578	Lus10043210.g	1
GO:0052192	movement in environment of other organism involved in symbiotic interaction	1/1460	6/22980	0.325574	0.560865	0.478578	Lus10043210.g	1
GO:0080171	lytic vacuole organization	1/1460	6/22980	0.325574	0.560865	0.478578	Lus10040289.g	1
GO:0097576	vacuole fusion	1/1460	6/22980	0.325574	0.560865	0.478578	Lus10026018.g	1
GO:0098876	vesicle-mediated transport to the plasma membrane	1/1460	6/22980	0.325574	0.560865	0.478578	Lus10011177.g	1
GO:1902579	multi-organism localization	1/1460	6/22980	0.325574	0.560865	0.478578	Lus10043210.g	1
GO:0048831	regulation of shoot system development	7/1460	88/22980	0.32594	0.561097	0.478776	Lus10000767.g/Lus10006370.g/Lus10014143.g/Lus10015959.g/Lus10017223.g/Lus10018994.g/Lus10039883.g	7
GO:0001510	RNA methylation	6/1460	74/22980	0.329916	0.567539	0.484273	Lus10000953.g/Lus10011019.g/Lus10029044.g/Lus10037871.g/Lus10037917.g/Lus10038644.g	6
GO:0098542	defense response to other organism	17/1460	236/22980	0.331488	0.568313	0.484934	Lus10000937.g/Lus10001406.g/Lus10001473.g/Lus10002899.g/Lus10005082.g/Lus10005151.g/Lus10007094.g/Lus10008780.g/Lus10016443.g/Lus10020468.g/Lus10022041.g/Lus10022235.g/Lus10022265.g/Lus10024509.g/Lus10031190.g/Lus10042890.g/scaffold547.10	17
GO:0043623	cellular protein complex assembly	18/1460	251/22980	0.331815	0.568313	0.484934	Lus10002095.g/Lus10002104.g/Lus10004822.g/Lus10008071.g/Lus10013954.g/Lus10014934.g/Lus10016662.g/Lus10018892.g/Lus10018982.g/Lus10026261.g/Lus10027941.g/Lus10028194.g/Lus10028588.g/Lus10036345.g/Lus10038496.g/Lus10041178.g/Lus10042897.g/scaffold286.59	18
GO:0009555	pollen development	11/1460	147/22980	0.331899	0.568313	0.484934	Lus10004125.g/Lus10007866.g/Lus10017787.g/Lus10025920.g/Lus10030885.g/Lus10031985.g/Lus10032817.g/Lus10033209.g/Lus10036376.g/Lus10038181.g/Lus10042484.g	11
GO:0010941	regulation of cell death	3/1460	32/22980	0.332472	0.568313	0.484934	Lus10010356.g/Lus10016714.g/Lus10038409.g	3
GO:0010948	negative regulation of cell cycle process	3/1460	32/22980	0.332472	0.568313	0.484934	Lus10007365.g/Lus10020784.g/Lus10029956.g	3
GO:0044403	symbiosis, encompassing mutualism through parasitism	3/1460	32/22980	0.332472	0.568313	0.484934	Lus10035604.g/Lus10040105.g/Lus10043210.g	3
GO:0048469	cell maturation	3/1460	32/22980	0.332472	0.568313	0.484934	Lus10005034.g/Lus10020019.g/Lus10020119.g	3
GO:0048764	trichoblast maturation	3/1460	32/22980	0.332472	0.568313	0.484934	Lus10005034.g/Lus10020019.g/Lus10020119.g	3
GO:0048765	root hair cell differentiation	3/1460	32/22980	0.332472	0.568313	0.484934	Lus10005034.g/Lus10020019.g/Lus10020119.g	3
GO:0000027	ribosomal large subunit assembly	4/1460	46/22980	0.334726	0.571363	0.487536	Lus10017349.g/Lus10017648.g/Lus10037616.g/Lus10039083.g	4
GO:0008283	cell proliferation	4/1460	46/22980	0.334726	0.571363	0.487536	Lus10014536.g/Lus10017382.g/Lus10034723.g/Lus10041019.g	4
GO:0043603	cellular amide metabolic process	99/1460	1491/22980	0.335217	0.571799	0.487908	Lus10000503.g/Lus10000946.g/Lus10001251.g/Lus10002001.g/Lus10002353.g/Lus10002537.g/Lus10003101.g/Lus10003250.g/Lus10003994.g/Lus10004009.g/Lus10004822.g/Lus10005586.g/Lus10005701.g/Lus10006181.g/Lus10006627.g/Lus10007148.g/Lus10007170.g/Lus10007250.g/Lus10007763.g/Lus10007884.g/Lus10008297.g/Lus10009139.g/Lus10009322.g/Lus10009560.g/Lus10011368.g/Lus10011383.g/Lus10011446.g/Lus10011792.g/Lus1001…	99
GO:0034976	response to endoplasmic reticulum stress	6/1460	75/22980	0.341363	0.578293	0.493449	Lus10013425.g/Lus10021888.g/Lus10037073.g/Lus10040359.g/Lus10040970.g/Lus10042484.g	6
GO:0006900	membrane budding	2/1460	19/22980	0.342357	0.578293	0.493449	Lus10004721.g/Lus10008520.g	2
GO:0007020	microtubule nucleation	2/1460	19/22980	0.342357	0.578293	0.493449	Lus10018892.g/Lus10028588.g	2
GO:0009910	negative regulation of flower development	2/1460	19/22980	0.342357	0.578293	0.493449	Lus10018994.g/Lus10039883.g	2
GO:0015996	chlorophyll catabolic process	2/1460	19/22980	0.342357	0.578293	0.493449	Lus10033408.g/scaffold15.158	2
GO:0019430	removal of superoxide radicals	2/1460	19/22980	0.342357	0.578293	0.493449	Lus10021410.g/Lus10042048.g	2
GO:0019827	stem cell population maintenance	2/1460	19/22980	0.342357	0.578293	0.493449	Lus10014143.g/Lus10039569.g	2
GO:0031349	positive regulation of defense response	2/1460	19/22980	0.342357	0.578293	0.493449	Lus10001473.g/Lus10005151.g	2
GO:0046149	pigment catabolic process	2/1460	19/22980	0.342357	0.578293	0.493449	Lus10033408.g/scaffold15.158	2
GO:0046785	microtubule polymerization	2/1460	19/22980	0.342357	0.578293	0.493449	Lus10018892.g/Lus10028588.g	2
GO:0048598	embryonic morphogenesis	2/1460	19/22980	0.342357	0.578293	0.493449	Lus10032777.g/Lus10035243.g	2
GO:0071450	cellular response to oxygen radical	2/1460	19/22980	0.342357	0.578293	0.493449	Lus10021410.g/Lus10042048.g	2
GO:0071451	cellular response to superoxide	2/1460	19/22980	0.342357	0.578293	0.493449	Lus10021410.g/Lus10042048.g	2
GO:0098727	maintenance of cell number	2/1460	19/22980	0.342357	0.578293	0.493449	Lus10014143.g/Lus10039569.g	2
GO:0008299	isoprenoid biosynthetic process	10/1460	134/22980	0.346404	0.584722	0.498935	Lus10006168.g/Lus10008966.g/Lus10009359.g/Lus10013636.g/Lus10031190.g/Lus10033224.g/Lus10033643.g/Lus10034147.g/Lus10042491.g/scaffold28.228	10
GO:0006595	polyamine metabolic process	3/1460	33/22980	0.350237	0.590371	0.503755	Lus10019016.g/Lus10026457.g/Lus10042920.g	3
GO:0007093	mitotic cell cycle checkpoint	3/1460	33/22980	0.350237	0.590371	0.503755	Lus10007365.g/Lus10020784.g/Lus10029956.g	3
GO:0006721	terpenoid metabolic process	8/1460	105/22980	0.35058	0.590541	0.5039	Lus10006168.g/Lus10009359.g/Lus10011696.g/Lus10012560.g/Lus10013636.g/Lus10031190.g/Lus10033643.g/Lus10033848.g	8
GO:1901659	glycosyl compound biosynthetic process	6/1460	76/22980	0.352848	0.593949	0.506809	Lus10000674.g/Lus10016989.g/Lus10021310.g/Lus10024598.g/Lus10025598.g/Lus10036475.g	6
GO:0006091	generation of precursor metabolites and energy	28/1460	406/22980	0.353743	0.594631	0.50739	Lus10000483.g/Lus10000767.g/Lus10001200.g/Lus10004939.g/Lus10005421.g/Lus10008813.g/Lus10013090.g/Lus10014934.g/Lus10015959.g/Lus10016033.g/Lus10016074.g/Lus10017331.g/Lus10027400.g/Lus10027421.g/Lus10028194.g/Lus10031088.g/Lus10031168.g/Lus10032296.g/Lus10032956.g/Lus10033405.g/Lus10034273.g/Lus10035831.g/Lus10035845.g/Lus10036345.g/Lus10042507.g/Lus10042657.g/Lus10042897.g/Lus10043117.g	28
GO:0009755	hormone-mediated signaling pathway	28/1460	406/22980	0.353743	0.594631	0.50739	Lus10000937.g/Lus10001152.g/Lus10001473.g/Lus10002899.g/Lus10005151.g/Lus10005619.g/Lus10008612.g/Lus10010969.g/Lus10014464.g/Lus10017009.g/Lus10017991.g/Lus10022943.g/Lus10024754.g/Lus10025696.g/Lus10027600.g/Lus10031190.g/Lus10031333.g/Lus10031354.g/Lus10031907.g/Lus10032680.g/Lus10035801.g/Lus10038409.g/Lus10041019.g/Lus10041132.g/Lus10041159.g/Lus10041801.g/Lus10042929.g/scaffold705.10	28
GO:0009617	response to bacterium	11/1460	150/22980	0.356173	0.595427	0.508069	Lus10000937.g/Lus10001406.g/Lus10001473.g/Lus10002899.g/Lus10005151.g/Lus10007094.g/Lus10008780.g/Lus10016443.g/Lus10020468.g/Lus10022235.g/Lus10031190.g	11
GO:0098771	inorganic ion homeostasis	16/1460	225/22980	0.357304	0.595427	0.508069	Lus10002104.g/Lus10009167.g/Lus10011468.g/Lus10014891.g/Lus10015268.g/Lus10017433.g/Lus10021058.g/Lus10030445.g/Lus10030514.g/Lus10031686.g/Lus10035731.g/Lus10038727.g/Lus10040289.g/Lus10040922.g/Lus10040964.g/scaffold327.33	16
GO:0015698	inorganic anion transport	7/1460	91/22980	0.357338	0.595427	0.508069	Lus10003294.g/Lus10010531.g/Lus10023440.g/Lus10036156.g/Lus10038909.g/Lus10039251.g/scaffold115.10	7
GO:0006891	intra-Golgi vesicle-mediated transport	5/1460	62/22980	0.35876	0.595427	0.508069	Lus10000565.g/Lus10007427.g/Lus10011177.g/Lus10012966.g/Lus10021629.g	5
GO:0006904	vesicle docking involved in exocytosis	4/1460	48/22980	0.364169	0.595427	0.508069	Lus10005890.g/Lus10007300.g/Lus10032196.g/Lus10037969.g	4
GO:0043547	positive regulation of GTPase activity	4/1460	48/22980	0.364169	0.595427	0.508069	Lus10021547.g/Lus10031857.g/Lus10040349.g/scaffold1491.89	4
GO:0140029	exocytic process	4/1460	48/22980	0.364169	0.595427	0.508069	Lus10005890.g/Lus10007300.g/Lus10032196.g/Lus10037969.g	4
GO:0006241	CTP biosynthetic process	2/1460	20/22980	0.365898	0.595427	0.508069	Lus10016989.g/Lus10021310.g	2
GO:0009208	pyrimidine ribonucleoside triphosphate metabolic process	2/1460	20/22980	0.365898	0.595427	0.508069	Lus10016989.g/Lus10021310.g	2
GO:0009209	pyrimidine ribonucleoside triphosphate biosynthetic process	2/1460	20/22980	0.365898	0.595427	0.508069	Lus10016989.g/Lus10021310.g	2
GO:0009694	jasmonic acid metabolic process	2/1460	20/22980	0.365898	0.595427	0.508069	C8339529.1/Lus10005151.g	2
GO:0009798	axis specification	2/1460	20/22980	0.365898	0.595427	0.508069	Lus10018994.g/scaffold315.73	2
GO:0009850	auxin metabolic process	2/1460	20/22980	0.365898	0.595427	0.508069	Lus10020019.g/Lus10041801.g	2
GO:0010224	response to UV-B	2/1460	20/22980	0.365898	0.595427	0.508069	Lus10029911.g/Lus10037584.g	2
GO:0010305	leaf vascular tissue pattern formation	2/1460	20/22980	0.365898	0.595427	0.508069	Lus10017223.g/scaffold315.73	2
GO:0016575	histone deacetylation	2/1460	20/22980	0.365898	0.595427	0.508069	Lus10013293.g/Lus10030817.g	2
GO:0019915	lipid storage	2/1460	20/22980	0.365898	0.595427	0.508069	Lus10004214.g/Lus10016976.g	2
GO:0034629	cellular protein complex localization	2/1460	20/22980	0.365898	0.595427	0.508069	Lus10020177.g/Lus10026982.g	2
GO:0046036	CTP metabolic process	2/1460	20/22980	0.365898	0.595427	0.508069	Lus10016989.g/Lus10021310.g	2
GO:0006096	glycolytic process	7/1460	92/22980	0.36787	0.595427	0.508069	Lus10000767.g/Lus10008813.g/Lus10015959.g/Lus10016033.g/Lus10031088.g/Lus10031168.g/Lus10032956.g	7
GO:0006757	ATP generation from ADP	7/1460	92/22980	0.36787	0.595427	0.508069	Lus10000767.g/Lus10008813.g/Lus10015959.g/Lus10016033.g/Lus10031088.g/Lus10031168.g/Lus10032956.g	7
GO:0009135	purine nucleoside diphosphate metabolic process	7/1460	92/22980	0.36787	0.595427	0.508069	Lus10000767.g/Lus10008813.g/Lus10015959.g/Lus10016033.g/Lus10031088.g/Lus10031168.g/Lus10032956.g	7
GO:0009179	purine ribonucleoside diphosphate metabolic process	7/1460	92/22980	0.36787	0.595427	0.508069	Lus10000767.g/Lus10008813.g/Lus10015959.g/Lus10016033.g/Lus10031088.g/Lus10031168.g/Lus10032956.g	7
GO:0009185	ribonucleoside diphosphate metabolic process	7/1460	92/22980	0.36787	0.595427	0.508069	Lus10000767.g/Lus10008813.g/Lus10015959.g/Lus10016033.g/Lus10031088.g/Lus10031168.g/Lus10032956.g	7
GO:0046031	ADP metabolic process	7/1460	92/22980	0.36787	0.595427	0.508069	Lus10000767.g/Lus10008813.g/Lus10015959.g/Lus10016033.g/Lus10031088.g/Lus10031168.g/Lus10032956.g	7
GO:0000075	cell cycle checkpoint	3/1460	34/22980	0.367947	0.595427	0.508069	Lus10007365.g/Lus10020784.g/Lus10029956.g	3
GO:0002682	regulation of immune system process	3/1460	34/22980	0.367947	0.595427	0.508069	Lus10001473.g/Lus10005151.g/Lus10034723.g	3
GO:0009082	branched-chain amino acid biosynthetic process	3/1460	34/22980	0.367947	0.595427	0.508069	Lus10028246.g/Lus10032616.g/Lus10034822.g	3
GO:0010054	trichoblast differentiation	3/1460	34/22980	0.367947	0.595427	0.508069	Lus10005034.g/Lus10020019.g/Lus10020119.g	3
GO:0045930	negative regulation of mitotic cell cycle	3/1460	34/22980	0.367947	0.595427	0.508069	Lus10007365.g/Lus10020784.g/Lus10029956.g	3
GO:0000727	double-strand break repair via break-induced replication	1/1460	7/22980	0.368434	0.595427	0.508069	Lus10033618.g	1
GO:0006011	UDP-glucose metabolic process	1/1460	7/22980	0.368434	0.595427	0.508069	Lus10020788.g	1
GO:0006102	isocitrate metabolic process	1/1460	7/22980	0.368434	0.595427	0.508069	Lus10013090.g	1
GO:0006429	leucyl-tRNA aminoacylation	1/1460	7/22980	0.368434	0.595427	0.508069	Lus10015552.g	1
GO:0008612	peptidyl-lysine modification to peptidyl-hypusine	1/1460	7/22980	0.368434	0.595427	0.508069	Lus10029688.g	1
GO:0009718	anthocyanin-containing compound biosynthetic process	1/1460	7/22980	0.368434	0.595427	0.508069	Lus10011235.g	1
GO:0009870	defense response signaling pathway, resistance gene-dependent	1/1460	7/22980	0.368434	0.595427	0.508069	Lus10001473.g	1
GO:0009944	polarity specification of adaxial/abaxial axis	1/1460	7/22980	0.368434	0.595427	0.508069	Lus10018994.g	1
GO:0010044	response to aluminum ion	1/1460	7/22980	0.368434	0.595427	0.508069	Lus10019636.g	1
GO:0015786	UDP-glucose transport	1/1460	7/22980	0.368434	0.595427	0.508069	Lus10020119.g	1
GO:0031086	nuclear-transcribed mRNA catabolic process, deadenylation-independent decay	1/1460	7/22980	0.368434	0.595427	0.508069	Lus10017007.g	1
GO:0031087	deadenylation-independent decapping of nuclear-transcribed mRNA	1/1460	7/22980	0.368434	0.595427	0.508069	Lus10017007.g	1
GO:0032527	protein exit from endoplasmic reticulum	1/1460	7/22980	0.368434	0.595427	0.508069	Lus10032089.g	1
GO:0044375	regulation of peroxisome size	1/1460	7/22980	0.368434	0.595427	0.508069	Lus10014839.g	1
GO:0046246	terpene biosynthetic process	1/1460	7/22980	0.368434	0.595427	0.508069	Lus10013636.g	1
GO:0046513	ceramide biosynthetic process	1/1460	7/22980	0.368434	0.595427	0.508069	scaffold942.2	1
GO:0046654	tetrahydrofolate biosynthetic process	1/1460	7/22980	0.368434	0.595427	0.508069	Lus10002353.g	1
GO:0048446	petal morphogenesis	1/1460	7/22980	0.368434	0.595427	0.508069	Lus10034723.g	1
GO:0051013	microtubule severing	1/1460	7/22980	0.368434	0.595427	0.508069	Lus10011224.g	1
GO:0051181	cofactor transport	1/1460	7/22980	0.368434	0.595427	0.508069	Lus10014839.g	1
GO:0051289	protein homotetramerization	1/1460	7/22980	0.368434	0.595427	0.508069	Lus10025696.g	1
GO:0051341	regulation of oxidoreductase activity	1/1460	7/22980	0.368434	0.595427	0.508069	Lus10042484.g	1
GO:0065001	specification of axis polarity	1/1460	7/22980	0.368434	0.595427	0.508069	Lus10018994.g	1
GO:0097466	ubiquitin-dependent glycoprotein ERAD pathway	1/1460	7/22980	0.368434	0.595427	0.508069	Lus10021888.g	1
GO:1900424	regulation of defense response to bacterium	1/1460	7/22980	0.368434	0.595427	0.508069	Lus10000937.g	1
GO:1901292	nucleoside phosphate catabolic process	1/1460	7/22980	0.368434	0.595427	0.508069	Lus10029160.g	1
GO:1904587	response to glycoprotein	1/1460	7/22980	0.368434	0.595427	0.508069	Lus10021888.g	1
GO:2000069	regulation of post-embryonic root development	1/1460	7/22980	0.368434	0.595427	0.508069	Lus10041019.g	1
GO:0006813	potassium ion transport	7/1460	93/22980	0.378422	0.609063	0.519705	Lus10002528.g/Lus10023203.g/Lus10026924.g/Lus10029172.g/Lus10032154.g/Lus10036221.g/scaffold156.172	7
GO:0009968	negative regulation of signal transduction	4/1460	49/22980	0.378878	0.609063	0.519705	Lus10000937.g/Lus10017009.g/Lus10041019.g/Lus10041159.g	4
GO:0010648	negative regulation of cell communication	4/1460	49/22980	0.378878	0.609063	0.519705	Lus10000937.g/Lus10017009.g/Lus10041019.g/Lus10041159.g	4
GO:0016226	iron-sulfur cluster assembly	4/1460	49/22980	0.378878	0.609063	0.519705	Lus10015481.g/Lus10020827.g/Lus10034140.g/Lus10035404.g	4
GO:0023057	negative regulation of signaling	4/1460	49/22980	0.378878	0.609063	0.519705	Lus10000937.g/Lus10017009.g/Lus10041019.g/Lus10041159.g	4
GO:0031163	metallo-sulfur cluster assembly	4/1460	49/22980	0.378878	0.609063	0.519705	Lus10015481.g/Lus10020827.g/Lus10034140.g/Lus10035404.g	4
GO:0071166	ribonucleoprotein complex localization	4/1460	49/22980	0.378878	0.609063	0.519705	Lus10028296.g/Lus10032680.g/Lus10040194.g/scaffold547.10	4
GO:0071426	ribonucleoprotein complex export from nucleus	4/1460	49/22980	0.378878	0.609063	0.519705	Lus10028296.g/Lus10032680.g/Lus10040194.g/scaffold547.10	4
GO:0008610	lipid biosynthetic process	39/1460	580/22980	0.379656	0.60991	0.520427	Lus10000358.g/Lus10001270.g/Lus10002546.g/Lus10005164.g/Lus10006168.g/Lus10008966.g/Lus10009359.g/Lus10009718.g/Lus10009915.g/Lus10013184.g/Lus10013636.g/Lus10014561.g/Lus10014622.g/Lus10019840.g/Lus10021725.g/Lus10024083.g/Lus10024496.g/Lus10025722.g/Lus10031190.g/Lus10032921.g/Lus10033224.g/Lus10033296.g/Lus10033622.g/Lus10033643.g/Lus10033810.g/Lus10033869.g/Lus10034147.g/Lus10034618.g/Lus1003…	39
GO:0006629	lipid metabolic process	76/1460	1152/22980	0.381688	0.61277	0.522868	Lus10000358.g/Lus10001270.g/Lus10001377.g/Lus10002546.g/Lus10003912.g/Lus10005004.g/Lus10005164.g/Lus10005273.g/Lus10006168.g/Lus10006739.g/Lus10006904.g/Lus10007219.g/Lus10007817.g/Lus10008234.g/Lus10008966.g/Lus10009155.g/Lus10009359.g/Lus10009718.g/Lus10009814.g/Lus10009915.g/Lus10010099.g/Lus10011485.g/Lus10011696.g/Lus10012560.g/Lus10012812.g/Lus10013184.g/Lus10013636.g/Lus10013777.g/Lus1001…	76
GO:0048584	positive regulation of response to stimulus	5/1460	64/22980	0.384446	0.616789	0.526297	Lus10000937.g/Lus10001473.g/Lus10005151.g/Lus10016535.g/Lus10022265.g	5
GO:0051168	nuclear export	6/1460	79/22980	0.387434	0.620982	0.529876	Lus10018994.g/Lus10028296.g/Lus10032680.g/Lus10033254.g/Lus10040194.g/scaffold547.10	6
GO:0000301	retrograde transport, vesicle recycling within Golgi	2/1460	21/22980	0.389105	0.620982	0.529876	Lus10007427.g/Lus10012966.g	2
GO:0006672	ceramide metabolic process	2/1460	21/22980	0.389105	0.620982	0.529876	Lus10016714.g/scaffold942.2	2
GO:0009148	pyrimidine nucleoside triphosphate biosynthetic process	2/1460	21/22980	0.389105	0.620982	0.529876	Lus10016989.g/Lus10021310.g	2
GO:0010104	regulation of ethylene-activated signaling pathway	2/1460	21/22980	0.389105	0.620982	0.529876	Lus10038409.g/Lus10041159.g	2
GO:0010229	inflorescence development	2/1460	21/22980	0.389105	0.620982	0.529876	Lus10017223.g/Lus10032849.g	2
GO:0070297	regulation of phosphorelay signal transduction system	2/1460	21/22980	0.389105	0.620982	0.529876	Lus10038409.g/Lus10041159.g	2
GO:0098869	cellular oxidant detoxification	2/1460	21/22980	0.389105	0.620982	0.529876	Lus10021410.g/Lus10042048.g	2
GO:0031399	regulation of protein modification process	9/1460	124/22980	0.38976	0.621211	0.530071	Lus10000937.g/Lus10002354.g/Lus10017091.g/Lus10021927.g/Lus10022265.g/Lus10029909.g/Lus10039198.g/scaffold123.406/scaffold705.10	9
GO:0040029	regulation of gene expression, epigenetic	9/1460	124/22980	0.38976	0.621211	0.530071	Lus10001240.g/Lus10014764.g/Lus10018994.g/Lus10022224.g/Lus10025826.g/Lus10038276.g/Lus10038628.g/Lus10040859.g/scaffold547.10	9
GO:0065003	macromolecular complex assembly	42/1460	629/22980	0.39125	0.623178	0.531749	Lus10002095.g/Lus10002104.g/Lus10004721.g/Lus10004822.g/Lus10007462.g/Lus10008071.g/Lus10008520.g/Lus10009118.g/Lus10013954.g/Lus10014934.g/Lus10015220.g/Lus10016662.g/Lus10017011.g/Lus10017349.g/Lus10017648.g/Lus10018892.g/Lus10018982.g/Lus10022874.g/Lus10023129.g/Lus10024952.g/Lus10025203.g/Lus10025377.g/Lus10025696.g/Lus10026261.g/Lus10027212.g/Lus10027941.g/Lus10028194.g/Lus10028588.g/Lus1003…	42
GO:0006284	base-excision repair	4/1460	50/22980	0.393551	0.626021	0.534175	Lus10000437.g/Lus10017241.g/Lus10041907.g/Lus10043074.g	4
GO:0048868	pollen tube development	4/1460	50/22980	0.393551	0.626021	0.534175	Lus10003960.g/Lus10017452.g/Lus10020177.g/Lus10042842.g	4
GO:1901607	alpha-amino acid biosynthetic process	18/1460	261/22980	0.39418	0.626611	0.534679	Lus10001016.g/Lus10001019.g/Lus10008521.g/Lus10008567.g/Lus10015561.g/Lus10015947.g/Lus10016945.g/Lus10017042.g/Lus10021156.g/Lus10021344.g/Lus10021363.g/Lus10024033.g/Lus10027313.g/Lus10027421.g/Lus10028246.g/Lus10031985.g/scaffold201.39/scaffold232.8	18
GO:0009141	nucleoside triphosphate metabolic process	17/1460	246/22980	0.395807	0.627717	0.535622	Lus10000767.g/Lus10001147.g/Lus10001152.g/Lus10002104.g/Lus10004939.g/Lus10008813.g/Lus10015959.g/Lus10016033.g/Lus10016989.g/Lus10017331.g/Lus10021310.g/Lus10029160.g/Lus10031088.g/Lus10031168.g/Lus10032956.g/scaffold327.33/scaffold67.138	17
GO:0003002	regionalization	5/1460	65/22980	0.397275	0.627717	0.535622	Lus10009374.g/Lus10017223.g/Lus10018994.g/Lus10026261.g/scaffold315.73	5
GO:0006403	RNA localization	6/1460	80/22980	0.398971	0.627717	0.535622	Lus10018994.g/Lus10028296.g/Lus10032680.g/Lus10033254.g/Lus10040194.g/scaffold547.10	6
GO:0010053	root epidermal cell differentiation	3/1460	36/22980	0.403073	0.627717	0.535622	Lus10005034.g/Lus10020019.g/Lus10020119.g	3
GO:0055072	iron ion homeostasis	3/1460	36/22980	0.403073	0.627717	0.535622	Lus10017433.g/Lus10031686.g/Lus10035731.g	3
GO:0050801	ion homeostasis	16/1460	232/22980	0.404175	0.627717	0.535622	Lus10002104.g/Lus10009167.g/Lus10011468.g/Lus10014891.g/Lus10015268.g/Lus10017433.g/Lus10021058.g/Lus10030445.g/Lus10030514.g/Lus10031686.g/Lus10035731.g/Lus10038727.g/Lus10040289.g/Lus10040922.g/Lus10040964.g/scaffold327.33	16
GO:0009308	amine metabolic process	11/1460	156/22980	0.405372	0.627717	0.535622	Lus10007094.g/Lus10016945.g/Lus10019016.g/Lus10020468.g/Lus10021462.g/Lus10026457.g/Lus10026696.g/Lus10038409.g/Lus10041801.g/Lus10042920.g/scaffold179.20	11
GO:1901605	alpha-amino acid metabolic process	26/1460	386/22980	0.407615	0.627717	0.535622	Lus10001016.g/Lus10001019.g/Lus10008521.g/Lus10008567.g/Lus10009560.g/Lus10015561.g/Lus10015947.g/Lus10016945.g/Lus10017042.g/Lus10021156.g/Lus10021344.g/Lus10021363.g/Lus10024033.g/Lus10025584.g/Lus10026429.g/Lus10027045.g/Lus10027313.g/Lus10027421.g/Lus10028246.g/Lus10031325.g/Lus10031985.g/Lus10038409.g/Lus10038545.g/Lus10041801.g/scaffold201.39/scaffold232.8	26
GO:0048638	regulation of developmental growth	4/1460	51/22980	0.408169	0.627717	0.535622	Lus10017223.g/Lus10017857.g/Lus10028694.g/scaffold315.73	4
GO:0000002	mitochondrial genome maintenance	1/1460	8/22980	0.408572	0.627717	0.535622	Lus10042033.g	1
GO:0005980	glycogen catabolic process	1/1460	8/22980	0.408572	0.627717	0.535622	Lus10001200.g	1
GO:0006369	termination of RNA polymerase II transcription	1/1460	8/22980	0.408572	0.627717	0.535622	Lus10027715.g	1
GO:0007032	endosome organization	1/1460	8/22980	0.408572	0.627717	0.535622	Lus10020589.g	1
GO:0008616	queuosine biosynthetic process	1/1460	8/22980	0.408572	0.627717	0.535622	Lus10036475.g	1
GO:0009115	xanthine catabolic process	1/1460	8/22980	0.408572	0.627717	0.535622	Lus10034306.g	1
GO:0009200	deoxyribonucleoside triphosphate metabolic process	1/1460	8/22980	0.408572	0.627717	0.535622	Lus10029160.g	1
GO:0009785	blue light signaling pathway	1/1460	8/22980	0.408572	0.627717	0.535622	Lus10037819.g	1
GO:0009937	regulation of gibberellic acid mediated signaling pathway	1/1460	8/22980	0.408572	0.627717	0.535622	Lus10017009.g	1
GO:0010322	regulation of isopentenyl diphosphate biosynthetic process, methylerythritol 4-phosphate pathway	1/1460	8/22980	0.408572	0.627717	0.535622	Lus10013636.g	1
GO:0010497	plasmodesmata-mediated intercellular transport	1/1460	8/22980	0.408572	0.627717	0.535622	Lus10019636.g	1
GO:0015802	basic amino acid transport	1/1460	8/22980	0.408572	0.627717	0.535622	Lus10013998.g	1
GO:0015936	coenzyme A metabolic process	1/1460	8/22980	0.408572	0.627717	0.535622	Lus10009520.g	1
GO:0018202	peptidyl-histidine modification	1/1460	8/22980	0.408572	0.627717	0.535622	Lus10011413.g	1
GO:0019058	viral life cycle	1/1460	8/22980	0.408572	0.627717	0.535622	Lus10040105.g	1
GO:0019079	viral genome replication	1/1460	8/22980	0.408572	0.627717	0.535622	Lus10040105.g	1
GO:0030522	intracellular receptor signaling pathway	1/1460	8/22980	0.408572	0.627717	0.535622	Lus10037819.g	1
GO:0032386	regulation of intracellular transport	1/1460	8/22980	0.408572	0.627717	0.535622	Lus10036454.g	1
GO:0032388	positive regulation of intracellular transport	1/1460	8/22980	0.408572	0.627717	0.535622	Lus10036454.g	1
GO:0032968	positive regulation of transcription elongation from RNA polymerase II promoter	1/1460	8/22980	0.408572	0.627717	0.535622	scaffold777.1	1
GO:0033157	regulation of intracellular protein transport	1/1460	8/22980	0.408572	0.627717	0.535622	Lus10036454.g	1
GO:0033617	mitochondrial respiratory chain complex IV assembly	1/1460	8/22980	0.408572	0.627717	0.535622	Lus10041178.g	1
GO:0042372	phylloquinone biosynthetic process	1/1460	8/22980	0.408572	0.627717	0.535622	Lus10032658.g	1
GO:0042374	phylloquinone metabolic process	1/1460	8/22980	0.408572	0.627717	0.535622	Lus10032658.g	1
GO:0042981	regulation of apoptotic process	1/1460	8/22980	0.408572	0.627717	0.535622	Lus10010356.g	1
GO:0043461	proton-transporting ATP synthase complex assembly	1/1460	8/22980	0.408572	0.627717	0.535622	Lus10013954.g	1
GO:0046110	xanthine metabolic process	1/1460	8/22980	0.408572	0.627717	0.535622	Lus10034306.g	1
GO:0046116	queuosine metabolic process	1/1460	8/22980	0.408572	0.627717	0.535622	Lus10036475.g	1
GO:0048508	embryonic meristem development	1/1460	8/22980	0.408572	0.627717	0.535622	Lus10029876.g	1
GO:0051050	positive regulation of transport	1/1460	8/22980	0.408572	0.627717	0.535622	Lus10036454.g	1
GO:0051222	positive regulation of protein transport	1/1460	8/22980	0.408572	0.627717	0.535622	Lus10036454.g	1
GO:0051223	regulation of protein transport	1/1460	8/22980	0.408572	0.627717	0.535622	Lus10036454.g	1
GO:0051513	regulation of monopolar cell growth	1/1460	8/22980	0.408572	0.627717	0.535622	Lus10017857.g	1
GO:0070201	regulation of establishment of protein localization	1/1460	8/22980	0.408572	0.627717	0.535622	Lus10036454.g	1
GO:0070272	proton-transporting ATP synthase complex biogenesis	1/1460	8/22980	0.408572	0.627717	0.535622	Lus10013954.g	1
GO:0071071	regulation of phospholipid biosynthetic process	1/1460	8/22980	0.408572	0.627717	0.535622	Lus10013636.g	1
GO:0090087	regulation of peptide transport	1/1460	8/22980	0.408572	0.627717	0.535622	Lus10036454.g	1
GO:0090316	positive regulation of intracellular protein transport	1/1460	8/22980	0.408572	0.627717	0.535622	Lus10036454.g	1
GO:1903338	regulation of cell wall organization or biogenesis	1/1460	8/22980	0.408572	0.627717	0.535622	Lus10039569.g	1
GO:1903725	regulation of phospholipid metabolic process	1/1460	8/22980	0.408572	0.627717	0.535622	Lus10013636.g	1
GO:1903827	regulation of cellular protein localization	1/1460	8/22980	0.408572	0.627717	0.535622	Lus10036454.g	1
GO:1903829	positive regulation of cellular protein localization	1/1460	8/22980	0.408572	0.627717	0.535622	Lus10036454.g	1
GO:1904951	positive regulation of establishment of protein localization	1/1460	8/22980	0.408572	0.627717	0.535622	Lus10036454.g	1
GO:1990069	stomatal opening	1/1460	8/22980	0.408572	0.627717	0.535622	Lus10017091.g	1
GO:0021700	developmental maturation	5/1460	66/22980	0.410077	0.629632	0.537256	Lus10005034.g/Lus10019636.g/Lus10020019.g/Lus10020119.g/Lus10042890.g	5
GO:0009593	detection of chemical stimulus	2/1460	22/22980	0.411924	0.630078	0.537637	Lus10011413.g/Lus10035801.g	2
GO:0009736	cytokinin-activated signaling pathway	2/1460	22/22980	0.411924	0.630078	0.537637	Lus10017009.g/Lus10041019.g	2
GO:0016036	cellular response to phosphate starvation	2/1460	22/22980	0.411924	0.630078	0.537637	Lus10013636.g/Lus10016535.g	2
GO:0032147	activation of protein kinase activity	2/1460	22/22980	0.411924	0.630078	0.537637	Lus10000937.g/Lus10022265.g	2
GO:0035434	copper ion transmembrane transport	2/1460	22/22980	0.411924	0.630078	0.537637	Lus10009789.g/Lus10038070.g	2
GO:0071368	cellular response to cytokinin stimulus	2/1460	22/22980	0.411924	0.630078	0.537637	Lus10017009.g/Lus10041019.g	2
GO:0043933	macromolecular complex subunit organization	47/1460	712/22980	0.413821	0.632581	0.539772	Lus10001926.g/Lus10001949.g/Lus10002095.g/Lus10002104.g/Lus10004721.g/Lus10004822.g/Lus10007462.g/Lus10008071.g/Lus10008520.g/Lus10009118.g/Lus10013697.g/Lus10013954.g/Lus10014934.g/Lus10015220.g/Lus10016662.g/Lus10017011.g/Lus10017349.g/Lus10017648.g/Lus10018892.g/Lus10018982.g/Lus10022041.g/Lus10022874.g/Lus10023129.g/Lus10024952.g/Lus10025203.g/Lus10025377.g/Lus10025696.g/Lus10026261.g/Lus1002…	47
GO:0005977	glycogen metabolic process	3/1460	37/22980	0.420429	0.641031	0.546983	Lus10001200.g/Lus10027400.g/Lus10035845.g	3
GO:0006112	energy reserve metabolic process	3/1460	37/22980	0.420429	0.641031	0.546983	Lus10001200.g/Lus10027400.g/Lus10035845.g	3
GO:0006368	transcription elongation from RNA polymerase II promoter	3/1460	37/22980	0.420429	0.641031	0.546983	Lus10016880.g/Lus10017382.g/scaffold777.1	3
GO:0032543	mitochondrial translation	3/1460	37/22980	0.420429	0.641031	0.546983	Lus10025592.g/Lus10031327.g/Lus10042977.g	3
GO:0006400	tRNA modification	7/1460	97/22980	0.420668	0.641031	0.546983	Lus10000953.g/Lus10010978.g/Lus10011019.g/Lus10029044.g/Lus10029578.g/Lus10036475.g/Lus10037871.g	7
GO:0071310	cellular response to organic substance	31/1460	466/22980	0.421768	0.641852	0.547683	Lus10000937.g/Lus10001152.g/Lus10001473.g/Lus10002899.g/Lus10005151.g/Lus10005619.g/Lus10006370.g/Lus10008612.g/Lus10010969.g/Lus10014464.g/Lus10017009.g/Lus10017991.g/Lus10021888.g/Lus10022943.g/Lus10024754.g/Lus10025696.g/Lus10027600.g/Lus10031190.g/Lus10031333.g/Lus10031354.g/Lus10031907.g/Lus10032680.g/Lus10035801.g/Lus10038409.g/Lus10041019.g/Lus10041132.g/Lus10041159.g/Lus10041801.g/Lus1004…	31
GO:0009553	embryo sac development	6/1460	82/22980	0.422	0.641852	0.547683	Lus10003960.g/Lus10018073.g/Lus10023593.g/Lus10024221.g/Lus10029688.g/Lus10042842.g	6
GO:0009826	unidimensional cell growth	6/1460	82/22980	0.422	0.641852	0.547683	Lus10004514.g/Lus10010531.g/Lus10017857.g/Lus10020177.g/Lus10026457.g/Lus10041801.g	6
GO:0006354	DNA-templated transcription, elongation	4/1460	52/22980	0.422715	0.642135	0.547925	Lus10016880.g/Lus10017382.g/Lus10018928.g/scaffold777.1	4
GO:0051345	positive regulation of hydrolase activity	4/1460	52/22980	0.422715	0.642135	0.547925	Lus10021547.g/Lus10031857.g/Lus10040349.g/scaffold1491.89	4
GO:0006753	nucleoside phosphate metabolic process	29/1460	436/22980	0.426424	0.647365	0.552387	Lus10000767.g/Lus10001147.g/Lus10001152.g/Lus10001653.g/Lus10002104.g/Lus10002139.g/Lus10004939.g/Lus10008059.g/Lus10008210.g/Lus10008813.g/Lus10009520.g/Lus10009958.g/Lus10015715.g/Lus10015959.g/Lus10016033.g/Lus10016989.g/Lus10017331.g/Lus10018988.g/Lus10021310.g/Lus10021627.g/Lus10023871.g/Lus10027814.g/Lus10029160.g/Lus10031088.g/Lus10031168.g/Lus10032078.g/Lus10032956.g/scaffold327.33/scaffo…	29
GO:2000241	regulation of reproductive process	7/1460	98/22980	0.431202	0.652667	0.556912	Lus10000767.g/Lus10006370.g/Lus10014143.g/Lus10015959.g/Lus10017223.g/Lus10018994.g/Lus10039883.g	7
GO:0009066	aspartate family amino acid metabolic process	6/1460	83/22980	0.433472	0.652667	0.556912	Lus10008521.g/Lus10009560.g/Lus10021344.g/Lus10027313.g/Lus10027421.g/Lus10028246.g	6
GO:0006002	fructose 6-phosphate metabolic process	2/1460	23/22980	0.434312	0.652667	0.556912	Lus10008813.g/Lus10042278.g	2
GO:0006787	porphyrin-containing compound catabolic process	2/1460	23/22980	0.434312	0.652667	0.556912	Lus10033408.g/scaffold15.158	2
GO:0009147	pyrimidine nucleoside triphosphate metabolic process	2/1460	23/22980	0.434312	0.652667	0.556912	Lus10016989.g/Lus10021310.g	2
GO:0009615	response to virus	2/1460	23/22980	0.434312	0.652667	0.556912	Lus10017729.g/Lus10043210.g	2
GO:0009788	negative regulation of abscisic acid-activated signaling pathway	2/1460	23/22980	0.434312	0.652667	0.556912	Lus10000937.g/Lus10041019.g	2
GO:0010374	stomatal complex development	2/1460	23/22980	0.434312	0.652667	0.556912	Lus10008780.g/Lus10022235.g	2
GO:0010431	seed maturation	2/1460	23/22980	0.434312	0.652667	0.556912	Lus10019636.g/Lus10042890.g	2
GO:0031109	microtubule polymerization or depolymerization	2/1460	23/22980	0.434312	0.652667	0.556912	Lus10018892.g/Lus10028588.g	2
GO:0033015	tetrapyrrole catabolic process	2/1460	23/22980	0.434312	0.652667	0.556912	Lus10033408.g/scaffold15.158	2
GO:0040011	locomotion	2/1460	23/22980	0.434312	0.652667	0.556912	Lus10003960.g/Lus10043210.g	2
GO:0044786	cell cycle DNA replication	2/1460	23/22980	0.434312	0.652667	0.556912	Lus10015592.g/scaffold51.56	2
GO:0051187	cofactor catabolic process	2/1460	23/22980	0.434312	0.652667	0.556912	Lus10033408.g/scaffold15.158	2
GO:1901420	negative regulation of response to alcohol	2/1460	23/22980	0.434312	0.652667	0.556912	Lus10000937.g/Lus10041019.g	2
GO:1905958	negative regulation of cellular response to alcohol	2/1460	23/22980	0.434312	0.652667	0.556912	Lus10000937.g/Lus10041019.g	2
GO:0055085	transmembrane transport	100/1460	1544/22980	0.434485	0.652667	0.556912	Lus10001147.g/Lus10002104.g/Lus10002856.g/Lus10003294.g/Lus10004509.g/Lus10004570.g/Lus10005365.g/Lus10005687.g/Lus10007987.g/Lus10008002.g/Lus10008179.g/Lus10008555.g/Lus10008803.g/Lus10009167.g/Lus10009277.g/Lus10009430.g/Lus10009789.g/Lus10009814.g/Lus10010035.g/Lus10010531.g/Lus10011485.g/Lus10012053.g/Lus10012635.g/Lus10012844.g/Lus10013201.g/Lus10013998.g/Lus10014094.g/Lus10014353.g/Lus1001…	100
GO:0009873	ethylene-activated signaling pathway	3/1460	38/22980	0.437612	0.656553	0.560228	Lus10032680.g/Lus10038409.g/Lus10041159.g	3
GO:0010051	xylem and phloem pattern formation	3/1460	38/22980	0.437612	0.656553	0.560228	Lus10017223.g/Lus10026261.g/scaffold315.73	3
GO:0042592	homeostatic process	43/1460	656/22980	0.438269	0.656819	0.560454	Lus10002104.g/Lus10005913.g/Lus10007365.g/Lus10009167.g/Lus10011157.g/Lus10011468.g/Lus10013425.g/Lus10014891.g/Lus10015268.g/Lus10016527.g/Lus10016544.g/Lus10017433.g/Lus10019611.g/Lus10020199.g/Lus10020784.g/Lus10020908.g/Lus10021058.g/Lus10021725.g/Lus10022388.g/Lus10022844.g/Lus10024083.g/Lus10024496.g/Lus10025203.g/Lus10025979.g/Lus10028172.g/Lus10030445.g/Lus10030514.g/Lus10030935.g/Lus1003…	43
GO:0033043	regulation of organelle organization	11/1460	160/22980	0.43833	0.656819	0.560454	Lus10001240.g/Lus10008071.g/Lus10011235.g/Lus10015126.g/Lus10022224.g/Lus10027941.g/Lus10029956.g/Lus10036454.g/Lus10040349.g/scaffold1491.89/scaffold286.59	11
GO:0007264	small GTPase mediated signal transduction	13/1460	191/22980	0.439968	0.658866	0.562201	Lus10003984.g/Lus10005890.g/Lus10006805.g/Lus10014409.g/Lus10020106.g/Lus10020392.g/Lus10022983.g/Lus10023660.g/Lus10027446.g/Lus10030432.g/Lus10037608.g/Lus10040044.g/scaffold86.218	13
GO:0055065	metal ion homeostasis	10/1460	145/22980	0.441497	0.660404	0.563514	Lus10009167.g/Lus10011468.g/Lus10014891.g/Lus10017433.g/Lus10021058.g/Lus10030445.g/Lus10030514.g/Lus10031686.g/Lus10035731.g/Lus10040922.g	10
GO:0044085	cellular component biogenesis	92/1460	1422/22980	0.442854	0.660404	0.563514	Lus10000953.g/Lus10001173.g/Lus10001388.g/Lus10001747.g/Lus10002091.g/Lus10002095.g/Lus10002104.g/Lus10002558.g/Lus10004721.g/Lus10004822.g/Lus10005034.g/Lus10005169.g/Lus10005489.g/Lus10006382.g/Lus10006527.g/Lus10007442.g/Lus10007462.g/Lus10007657.g/Lus10007881.g/Lus10008071.g/Lus10008520.g/Lus10008676.g/Lus10009118.g/Lus10009322.g/Lus10009708.g/Lus10011969.g/Lus10013636.g/Lus10013954.g/Lus1001…	92
GO:0043094	cellular metabolic compound salvage	6/1460	84/22980	0.444905	0.660404	0.563514	Lus10000674.g/Lus10010977.g/Lus10016989.g/Lus10021310.g/Lus10025598.g/Lus10027814.g	6
GO:0001666	response to hypoxia	1/1460	9/22980	0.44616	0.660404	0.563514	Lus10038409.g	1
GO:0006741	NADP biosynthetic process	1/1460	9/22980	0.44616	0.660404	0.563514	Lus10009958.g	1
GO:0007169	transmembrane receptor protein tyrosine kinase signaling pathway	1/1460	9/22980	0.44616	0.660404	0.563514	scaffold177.73	1
GO:0010204	defense response signaling pathway, resistance gene-independent	1/1460	9/22980	0.44616	0.660404	0.563514	Lus10001473.g	1
GO:0032465	regulation of cytokinesis	1/1460	9/22980	0.44616	0.660404	0.563514	Lus10006266.g	1
GO:0032786	positive regulation of DNA-templated transcription, elongation	1/1460	9/22980	0.44616	0.660404	0.563514	scaffold777.1	1
GO:0035269	protein O-linked mannosylation	1/1460	9/22980	0.44616	0.660404	0.563514	Lus10005164.g	1
GO:0035336	long-chain fatty-acyl-CoA metabolic process	1/1460	9/22980	0.44616	0.660404	0.563514	Lus10029336.g	1
GO:0036293	response to decreased oxygen levels	1/1460	9/22980	0.44616	0.660404	0.563514	Lus10038409.g	1
GO:0051054	positive regulation of DNA metabolic process	1/1460	9/22980	0.44616	0.660404	0.563514	Lus10040859.g	1
GO:0070482	response to oxygen levels	1/1460	9/22980	0.44616	0.660404	0.563514	Lus10038409.g	1
GO:0071483	cellular response to blue light	1/1460	9/22980	0.44616	0.660404	0.563514	Lus10037819.g	1
GO:0080022	primary root development	1/1460	9/22980	0.44616	0.660404	0.563514	Lus10035801.g	1
GO:0090333	regulation of stomatal closure	1/1460	9/22980	0.44616	0.660404	0.563514	Lus10033391.g	1
GO:0097034	mitochondrial respiratory chain complex IV biogenesis	1/1460	9/22980	0.44616	0.660404	0.563514	Lus10041178.g	1
GO:2000070	regulation of response to water deprivation	1/1460	9/22980	0.44616	0.660404	0.563514	Lus10017091.g	1
GO:0046148	pigment biosynthetic process	8/1460	115/22980	0.448389	0.663299	0.565983	Lus10004292.g/Lus10011235.g/Lus10012892.g/Lus10013636.g/Lus10029675.g/Lus10030544.g/Lus10039883.g/Lus10042048.g	8
GO:0009965	leaf morphogenesis	4/1460	54/22980	0.451521	0.667526	0.56959	Lus10018994.g/Lus10035243.g/Lus10042890.g/scaffold315.73	4
GO:0006165	nucleoside diphosphate phosphorylation	7/1460	100/22980	0.452187	0.668103	0.570083	Lus10000767.g/Lus10008813.g/Lus10015959.g/Lus10016033.g/Lus10031088.g/Lus10031168.g/Lus10032956.g	7
GO:0000387	spliceosomal snRNP assembly	3/1460	39/22980	0.454598	0.669598	0.571359	Lus10009118.g/Lus10023129.g/Lus10038909.g	3
GO:0007030	Golgi organization	3/1460	39/22980	0.454598	0.669598	0.571359	Lus10004514.g/Lus10004916.g/Lus10012966.g	3
GO:0008154	actin polymerization or depolymerization	3/1460	39/22980	0.454598	0.669598	0.571359	Lus10008071.g/Lus10027941.g/scaffold286.59	3
GO:0009561	megagametogenesis	3/1460	39/22980	0.454598	0.669598	0.571359	Lus10018073.g/Lus10023593.g/Lus10024221.g	3
GO:0071369	cellular response to ethylene stimulus	3/1460	39/22980	0.454598	0.669598	0.571359	Lus10032680.g/Lus10038409.g/Lus10041159.g	3
GO:0015766	disaccharide transport	2/1460	24/22980	0.456231	0.669598	0.571359	Lus10011696.g/Lus10012844.g	2
GO:0015770	sucrose transport	2/1460	24/22980	0.456231	0.669598	0.571359	Lus10011696.g/Lus10012844.g	2
GO:0015772	oligosaccharide transport	2/1460	24/22980	0.456231	0.669598	0.571359	Lus10011696.g/Lus10012844.g	2
GO:0048232	male gamete generation	2/1460	24/22980	0.456231	0.669598	0.571359	Lus10025920.g/Lus10038181.g	2
GO:0048825	cotyledon development	2/1460	24/22980	0.456231	0.669598	0.571359	Lus10001473.g/Lus10035243.g	2
GO:0070588	calcium ion transmembrane transport	2/1460	24/22980	0.456231	0.669598	0.571359	Lus10033386.g/Lus10034840.g	2
GO:0008202	steroid metabolic process	8/1460	116/22980	0.458114	0.671956	0.573371	Lus10000358.g/Lus10005004.g/Lus10007219.g/Lus10008234.g/Lus10010099.g/Lus10021725.g/Lus10024083.g/Lus10024496.g	8
GO:0042440	pigment metabolic process	10/1460	147/22980	0.458776	0.672521	0.573853	Lus10004292.g/Lus10011235.g/Lus10012892.g/Lus10013636.g/Lus10029675.g/Lus10030544.g/Lus10033408.g/Lus10039883.g/Lus10042048.g/scaffold15.158	10
GO:0006333	chromatin assembly or disassembly	6/1460	86/22980	0.467616	0.684933	0.584444	Lus10007462.g/Lus10013697.g/Lus10025203.g/Lus10030935.g/Lus10038628.g/Lus10038659.g	6
GO:0042180	cellular ketone metabolic process	8/1460	117/22980	0.467807	0.684933	0.584444	Lus10013636.g/Lus10014067.g/Lus10017706.g/Lus10032658.g/Lus10033224.g/Lus10038409.g/Lus10039860.g/Lus10041801.g	8
GO:0006816	calcium ion transport	3/1460	40/22980	0.471365	0.688896	0.587825	Lus10009430.g/Lus10033386.g/Lus10034840.g	3
GO:0042391	regulation of membrane potential	3/1460	40/22980	0.471365	0.688896	0.587825	Lus10004509.g/Lus10023203.g/Lus10026924.g	3
GO:1901068	guanosine-containing compound metabolic process	3/1460	40/22980	0.471365	0.688896	0.587825	Lus10001152.g/Lus10002139.g/Lus10008210.g	3
GO:0006560	proline metabolic process	2/1460	25/22980	0.47765	0.690624	0.5893	Lus10001016.g/Lus10001019.g	2
GO:0009218	pyrimidine ribonucleotide metabolic process	2/1460	25/22980	0.47765	0.690624	0.5893	Lus10016989.g/Lus10021310.g	2
GO:0009220	pyrimidine ribonucleotide biosynthetic process	2/1460	25/22980	0.47765	0.690624	0.5893	Lus10016989.g/Lus10021310.g	2
GO:0031348	negative regulation of defense response	2/1460	25/22980	0.47765	0.690624	0.5893	Lus10001406.g/Lus10034723.g	2
GO:0031503	protein complex localization	2/1460	25/22980	0.47765	0.690624	0.5893	Lus10020177.g/Lus10026982.g	2
GO:0046132	pyrimidine ribonucleoside biosynthetic process	2/1460	25/22980	0.47765	0.690624	0.5893	Lus10016989.g/Lus10021310.g	2
GO:0000097	sulfur amino acid biosynthetic process	4/1460	56/22980	0.479845	0.690624	0.5893	Lus10008567.g/Lus10015947.g/Lus10027313.g/scaffold201.39	4
GO:0009309	amine biosynthetic process	4/1460	56/22980	0.479845	0.690624	0.5893	Lus10016945.g/Lus10019016.g/Lus10026457.g/Lus10042920.g	4
GO:0009636	response to toxic substance	4/1460	56/22980	0.479845	0.690624	0.5893	Lus10006370.g/Lus10021410.g/Lus10035437.g/Lus10042048.g	4
GO:0042401	cellular biogenic amine biosynthetic process	4/1460	56/22980	0.479845	0.690624	0.5893	Lus10016945.g/Lus10019016.g/Lus10026457.g/Lus10042920.g	4
GO:0048609	multicellular organismal reproductive process	4/1460	56/22980	0.479845	0.690624	0.5893	Lus10019636.g/Lus10025920.g/Lus10038181.g/Lus10042890.g	4
GO:0034622	cellular macromolecular complex assembly	38/1460	588/22980	0.480833	0.690624	0.5893	Lus10002095.g/Lus10002104.g/Lus10004822.g/Lus10007462.g/Lus10008071.g/Lus10009118.g/Lus10013954.g/Lus10014934.g/Lus10015220.g/Lus10016662.g/Lus10017011.g/Lus10017349.g/Lus10017648.g/Lus10018892.g/Lus10018982.g/Lus10022874.g/Lus10023129.g/Lus10024952.g/Lus10025203.g/Lus10025377.g/Lus10026261.g/Lus10027212.g/Lus10027941.g/Lus10028194.g/Lus10028588.g/Lus10030935.g/Lus10032646.g/Lus10036345.g/Lus1003…	38
GO:0000712	resolution of meiotic recombination intermediates	1/1460	10/22980	0.481362	0.690624	0.5893	Lus10011024.g	1
GO:0006071	glycerol metabolic process	1/1460	10/22980	0.481362	0.690624	0.5893	Lus10031879.g	1
GO:0006490	oligosaccharide-lipid intermediate biosynthetic process	1/1460	10/22980	0.481362	0.690624	0.5893	Lus10023796.g	1
GO:0008284	positive regulation of cell proliferation	1/1460	10/22980	0.481362	0.690624	0.5893	Lus10017382.g	1
GO:0009394	2'-deoxyribonucleotide metabolic process	1/1460	10/22980	0.481362	0.690624	0.5893	Lus10029160.g	1
GO:0009827	plant-type cell wall modification	1/1460	10/22980	0.481362	0.690624	0.5893	Lus10039569.g	1
GO:0010413	glucuronoxylan metabolic process	1/1460	10/22980	0.481362	0.690624	0.5893	Lus10032817.g	1
GO:0010417	glucuronoxylan biosynthetic process	1/1460	10/22980	0.481362	0.690624	0.5893	Lus10032817.g	1
GO:0010496	intercellular transport	1/1460	10/22980	0.481362	0.690624	0.5893	Lus10019636.g	1
GO:0010928	regulation of auxin mediated signaling pathway	1/1460	10/22980	0.481362	0.690624	0.5893	Lus10041801.g	1
GO:0019320	hexose catabolic process	1/1460	10/22980	0.481362	0.690624	0.5893	Lus10027400.g	1
GO:0019400	alditol metabolic process	1/1460	10/22980	0.481362	0.690624	0.5893	Lus10031879.g	1
GO:0019464	glycine decarboxylation via glycine cleavage system	1/1460	10/22980	0.481362	0.690624	0.5893	Lus10026429.g	1
GO:0019692	deoxyribose phosphate metabolic process	1/1460	10/22980	0.481362	0.690624	0.5893	Lus10029160.g	1
GO:0031118	rRNA pseudouridine synthesis	1/1460	10/22980	0.481362	0.690624	0.5893	Lus10007657.g	1
GO:0032880	regulation of protein localization	1/1460	10/22980	0.481362	0.690624	0.5893	Lus10036454.g	1
GO:0051026	chiasma assembly	1/1460	10/22980	0.481362	0.690624	0.5893	Lus10021545.g	1
GO:0090332	stomatal closure	1/1460	10/22980	0.481362	0.690624	0.5893	Lus10033391.g	1
GO:2000024	regulation of leaf development	1/1460	10/22980	0.481362	0.690624	0.5893	Lus10039883.g	1
GO:0046939	nucleotide phosphorylation	7/1460	103/22980	0.483354	0.693074	0.59139	Lus10000767.g/Lus10008813.g/Lus10015959.g/Lus10016033.g/Lus10031088.g/Lus10031168.g/Lus10032956.g	7
GO:0009163	nucleoside biosynthetic process	5/1460	72/22980	0.485656	0.695964	0.593856	Lus10000674.g/Lus10016989.g/Lus10021310.g/Lus10025598.g/Lus10036475.g	5
GO:0071229	cellular response to acid chemical	14/1460	213/22980	0.487446	0.698116	0.595693	Lus10000937.g/Lus10002899.g/Lus10005151.g/Lus10005619.g/Lus10006370.g/Lus10008612.g/Lus10017009.g/Lus10017991.g/Lus10031333.g/Lus10031907.g/Lus10035801.g/Lus10041019.g/Lus10041132.g/scaffold705.10	14
GO:0071822	protein complex subunit organization	24/1460	370/22980	0.488501	0.699215	0.59663	Lus10002095.g/Lus10002104.g/Lus10004721.g/Lus10004822.g/Lus10008071.g/Lus10008520.g/Lus10013954.g/Lus10014934.g/Lus10016662.g/Lus10018892.g/Lus10018982.g/Lus10022041.g/Lus10025696.g/Lus10026261.g/Lus10027941.g/Lus10028194.g/Lus10028588.g/Lus10032296.g/Lus10036345.g/Lus10038496.g/Lus10040502.g/Lus10041178.g/Lus10042897.g/scaffold286.59	24
GO:0009311	oligosaccharide metabolic process	6/1460	88/22980	0.49007	0.701048	0.598194	Lus10024605.g/Lus10028580.g/Lus10033622.g/Lus10035845.g/Lus10037009.g/scaffold33.117	6
GO:0044248	cellular catabolic process	93/1460	1457/22980	0.497392	0.711103	0.606774	Lus10001173.g/Lus10001200.g/Lus10001332.g/Lus10001747.g/Lus10002528.g/Lus10004916.g/Lus10006382.g/Lus10006527.g/Lus10007065.g/Lus10007442.g/Lus10008124.g/Lus10008452.g/Lus10008571.g/Lus10009560.g/Lus10009708.g/Lus10009814.g/Lus10009826.g/Lus10010091.g/Lus10010895.g/Lus10011232.g/Lus10011485.g/Lus10013144.g/Lus10013636.g/Lus10014045.g/Lus10014067.g/Lus10014184.g/Lus10014595.g/Lus10014763.g/Lus1001…	93
GO:0001558	regulation of cell growth	2/1460	26/22980	0.498545	0.711495	0.607109	Lus10017857.g/Lus10025696.g	2
GO:0006814	sodium ion transport	2/1460	26/22980	0.498545	0.711495	0.607109	Lus10014891.g/Lus10038727.g	2
GO:0006879	cellular iron ion homeostasis	2/1460	26/22980	0.498545	0.711495	0.607109	Lus10017433.g/Lus10035731.g	2
GO:0009116	nucleoside metabolic process	9/1460	136/22980	0.49924	0.71207	0.607599	Lus10000674.g/Lus10001152.g/Lus10002139.g/Lus10008210.g/Lus10015942.g/Lus10016989.g/Lus10021310.g/Lus10025598.g/Lus10036475.g	9
GO:0009132	nucleoside diphosphate metabolic process	7/1460	105/22980	0.503854	0.716569	0.611438	Lus10000767.g/Lus10008813.g/Lus10015959.g/Lus10016033.g/Lus10031088.g/Lus10031168.g/Lus10032956.g	7
GO:0009142	nucleoside triphosphate biosynthetic process	7/1460	105/22980	0.503854	0.716569	0.611438	Lus10001147.g/Lus10002104.g/Lus10016989.g/Lus10017331.g/Lus10021310.g/scaffold327.33/scaffold67.138	7
GO:0007186	G-protein coupled receptor signaling pathway	3/1460	42/22980	0.504165	0.716569	0.611438	Lus10003115.g/Lus10003460.g/Lus10012124.g	3
GO:0009787	regulation of abscisic acid-activated signaling pathway	3/1460	42/22980	0.504165	0.716569	0.611438	Lus10000937.g/Lus10002899.g/Lus10041019.g	3
GO:1901419	regulation of response to alcohol	3/1460	42/22980	0.504165	0.716569	0.611438	Lus10000937.g/Lus10002899.g/Lus10041019.g	3
GO:1905957	regulation of cellular response to alcohol	3/1460	42/22980	0.504165	0.716569	0.611438	Lus10000937.g/Lus10002899.g/Lus10041019.g	3
GO:0007017	microtubule-based process	18/1460	279/22980	0.508173	0.72076	0.615014	Lus10006266.g/Lus10009233.g/Lus10010282.g/Lus10011224.g/Lus10013429.g/Lus10018120.g/Lus10018892.g/Lus10020281.g/Lus10023310.g/Lus10025708.g/Lus10025721.g/Lus10027476.g/Lus10028588.g/Lus10036347.g/Lus10038496.g/Lus10039309.g/Lus10040976.g/scaffold222.58	18
GO:0006163	purine nucleotide metabolic process	19/1460	295/22980	0.509563	0.72076	0.615014	Lus10000767.g/Lus10001147.g/Lus10001152.g/Lus10002104.g/Lus10002139.g/Lus10004939.g/Lus10008210.g/Lus10008813.g/Lus10009520.g/Lus10015959.g/Lus10016033.g/Lus10023871.g/Lus10027814.g/Lus10029160.g/Lus10031088.g/Lus10031168.g/Lus10032956.g/scaffold327.33/scaffold67.138	19
GO:0009067	aspartate family amino acid biosynthetic process	5/1460	74/22980	0.510122	0.72076	0.615014	Lus10008521.g/Lus10021344.g/Lus10027313.g/Lus10027421.g/Lus10028246.g	5
GO:0000060	protein import into nucleus, translocation	1/1460	11/22980	0.514327	0.72076	0.615014	Lus10014143.g	1
GO:0006122	mitochondrial electron transport, ubiquinol to cytochrome c	1/1460	11/22980	0.514327	0.72076	0.615014	Lus10004939.g	1
GO:0007167	enzyme linked receptor protein signaling pathway	1/1460	11/22980	0.514327	0.72076	0.615014	scaffold177.73	1
GO:0008535	respiratory chain complex IV assembly	1/1460	11/22980	0.514327	0.72076	0.615014	Lus10041178.g	1
GO:0010089	xylem development	1/1460	11/22980	0.514327	0.72076	0.615014	Lus10026457.g	1
GO:0010563	negative regulation of phosphorus metabolic process	1/1460	11/22980	0.514327	0.72076	0.615014	Lus10013636.g	1
GO:0019348	dolichol metabolic process	1/1460	11/22980	0.514327	0.72076	0.615014	Lus10005164.g	1
GO:0019432	triglyceride biosynthetic process	1/1460	11/22980	0.514327	0.72076	0.615014	Lus10009718.g	1
GO:0019747	regulation of isoprenoid metabolic process	1/1460	11/22980	0.514327	0.72076	0.615014	Lus10013636.g	1
GO:0031507	heterochromatin assembly	1/1460	11/22980	0.514327	0.72076	0.615014	Lus10038628.g	1
GO:0035268	protein mannosylation	1/1460	11/22980	0.514327	0.72076	0.615014	Lus10005164.g	1
GO:0035337	fatty-acyl-CoA metabolic process	1/1460	11/22980	0.514327	0.72076	0.615014	Lus10029336.g	1
GO:0042793	transcription from plastid promoter	1/1460	11/22980	0.514327	0.72076	0.615014	Lus10025202.g	1
GO:0042814	monopolar cell growth	1/1460	11/22980	0.514327	0.72076	0.615014	Lus10017857.g	1
GO:0045936	negative regulation of phosphate metabolic process	1/1460	11/22980	0.514327	0.72076	0.615014	Lus10013636.g	1
GO:0051103	DNA ligation involved in DNA repair	1/1460	11/22980	0.514327	0.72076	0.615014	Lus10033871.g	1
GO:0052325	cell wall pectin biosynthetic process	1/1460	11/22980	0.514327	0.72076	0.615014	Lus10005034.g	1
GO:0071051	polyadenylation-dependent snoRNA 3'-end processing	1/1460	11/22980	0.514327	0.72076	0.615014	Lus10041318.g	1
GO:1902022	L-lysine transport	1/1460	11/22980	0.514327	0.72076	0.615014	Lus10013998.g	1
GO:1902475	L-alpha-amino acid transmembrane transport	1/1460	11/22980	0.514327	0.72076	0.615014	Lus10013998.g	1
GO:1903401	L-lysine transmembrane transport	1/1460	11/22980	0.514327	0.72076	0.615014	Lus10013998.g	1
GO:0009607	response to biotic stimulus	23/1460	359/22980	0.514532	0.72076	0.615014	Lus10000937.g/Lus10001406.g/Lus10001473.g/Lus10002899.g/Lus10005082.g/Lus10005151.g/Lus10007094.g/Lus10008780.g/Lus10016443.g/Lus10017729.g/Lus10019630.g/Lus10020468.g/Lus10022041.g/Lus10022096.g/Lus10022235.g/Lus10022265.g/Lus10024509.g/Lus10031190.g/Lus10038409.g/Lus10042890.g/Lus10043210.g/scaffold547.10/scaffold705.10	23
GO:0055076	transition metal ion homeostasis	8/1460	122/22980	0.515604	0.721846	0.615941	Lus10009167.g/Lus10011468.g/Lus10017433.g/Lus10021058.g/Lus10030514.g/Lus10031686.g/Lus10035731.g/Lus10040922.g	8
GO:0007276	gamete generation	2/1460	27/22980	0.518895	0.724782	0.618446	Lus10025920.g/Lus10038181.g	2
GO:0009834	plant-type secondary cell wall biogenesis	2/1460	27/22980	0.518895	0.724782	0.618446	Lus10032817.g/Lus10041801.g	2
GO:0033108	mitochondrial respiratory chain complex assembly	2/1460	27/22980	0.518895	0.724782	0.618446	Lus10004822.g/Lus10041178.g	2
GO:0051225	spindle assembly	2/1460	27/22980	0.518895	0.724782	0.618446	Lus10018892.g/Lus10028588.g	2
GO:0030641	regulation of cellular pH	3/1460	43/22980	0.520166	0.724889	0.618538	Lus10002104.g/Lus10040289.g/scaffold327.33	3
GO:0051453	regulation of intracellular pH	3/1460	43/22980	0.520166	0.724889	0.618538	Lus10002104.g/Lus10040289.g/scaffold327.33	3
GO:0071482	cellular response to light stimulus	3/1460	43/22980	0.520166	0.724889	0.618538	Lus10021410.g/Lus10029911.g/Lus10037819.g	3
GO:0090627	plant epidermal cell differentiation	3/1460	43/22980	0.520166	0.724889	0.618538	Lus10005034.g/Lus10020019.g/Lus10020119.g	3
GO:0016571	histone methylation	4/1460	59/22980	0.521192	0.725903	0.619403	Lus10011011.g/Lus10016600.g/Lus10031247.g/Lus10031818.g	4
GO:0007389	pattern specification process	5/1460	75/22980	0.522176	0.726857	0.620217	Lus10009374.g/Lus10017223.g/Lus10018994.g/Lus10026261.g/scaffold315.73	5
GO:0006811	ion transport	70/1460	1103/22980	0.522507	0.726902	0.620255	Lus10001147.g/Lus10002104.g/Lus10002528.g/Lus10003294.g/Lus10004509.g/Lus10005365.g/Lus10005687.g/Lus10006370.g/Lus10008002.g/Lus10008179.g/Lus10008803.g/Lus10009167.g/Lus10009430.g/Lus10009789.g/Lus10010531.g/Lus10011468.g/Lus10012589.g/Lus10013998.g/Lus10014094.g/Lus10014353.g/Lus10014891.g/Lus10015268.g/Lus10017433.g/Lus10018620.g/Lus10019313.g/Lus10020119.g/Lus10020258.g/Lus10020517.g/Lus1002…	70
GO:0071826	ribonucleoprotein complex subunit organization	15/1460	234/22980	0.524036	0.728039	0.621225	Lus10001926.g/Lus10001949.g/Lus10009118.g/Lus10017349.g/Lus10017648.g/Lus10022874.g/Lus10023129.g/Lus10024952.g/Lus10025377.g/Lus10027212.g/Lus10032646.g/Lus10037616.g/Lus10038909.g/Lus10039083.g/Lus10043105.g	15
GO:0006261	DNA-dependent DNA replication	7/1460	107/22980	0.524078	0.728039	0.621225	Lus10000294.g/Lus10008940.g/Lus10015592.g/Lus10033618.g/Lus10033871.g/Lus10042401.g/scaffold51.56	7
GO:0006508	proteolysis	91/1460	1435/22980	0.524224	0.728039	0.621225	Lus10000396.g/Lus10000403.g/Lus10000628.g/Lus10000917.g/Lus10000933.g/Lus10001473.g/Lus10004125.g/Lus10004402.g/Lus10004631.g/Lus10004822.g/Lus10004939.g/Lus10005996.g/Lus10008358.g/Lus10008452.g/Lus10009044.g/Lus10009122.g/Lus10009560.g/Lus10010091.g/Lus10010356.g/Lus10010895.g/Lus10011014.g/Lus10011694.g/Lus10013144.g/Lus10013813.g/Lus10014595.g/Lus10014763.g/Lus10014770.g/Lus10015126.g/Lus1001…	91
GO:0016053	organic acid biosynthetic process	39/1460	614/22980	0.524876	0.728112	0.621288	C8339529.1/Lus10001016.g/Lus10001019.g/Lus10002353.g/Lus10002546.g/Lus10007444.g/Lus10008521.g/Lus10008567.g/Lus10009359.g/Lus10011368.g/Lus10014463.g/Lus10014622.g/Lus10015561.g/Lus10015947.g/Lus10016945.g/Lus10017042.g/Lus10021156.g/Lus10021344.g/Lus10021363.g/Lus10024033.g/Lus10027313.g/Lus10027421.g/Lus10028246.g/Lus10030161.g/Lus10030990.g/Lus10031190.g/Lus10031985.g/Lus10032616.g/Lus1003276…	39
GO:0046394	carboxylic acid biosynthetic process	39/1460	614/22980	0.524876	0.728112	0.621288	C8339529.1/Lus10001016.g/Lus10001019.g/Lus10002353.g/Lus10002546.g/Lus10007444.g/Lus10008521.g/Lus10008567.g/Lus10009359.g/Lus10011368.g/Lus10014463.g/Lus10014622.g/Lus10015561.g/Lus10015947.g/Lus10016945.g/Lus10017042.g/Lus10021156.g/Lus10021344.g/Lus10021363.g/Lus10024033.g/Lus10027313.g/Lus10027421.g/Lus10028246.g/Lus10030161.g/Lus10030990.g/Lus10031190.g/Lus10031985.g/Lus10032616.g/Lus1003276…	39
GO:0009199	ribonucleoside triphosphate metabolic process	15/1460	235/22980	0.530827	0.735947	0.627974	Lus10000767.g/Lus10001147.g/Lus10001152.g/Lus10002104.g/Lus10004939.g/Lus10008813.g/Lus10015959.g/Lus10016033.g/Lus10016989.g/Lus10021310.g/Lus10031088.g/Lus10031168.g/Lus10032956.g/scaffold327.33/scaffold67.138	15
GO:0016114	terpenoid biosynthetic process	5/1460	76/22980	0.5341	0.740062	0.631485	Lus10006168.g/Lus10009359.g/Lus10013636.g/Lus10031190.g/Lus10033643.g	5
GO:0009739	response to gibberellin	3/1460	44/22980	0.535881	0.742106	0.633229	Lus10008612.g/Lus10017009.g/Lus10041019.g	3
GO:0009637	response to blue light	2/1460	28/22980	0.538685	0.743981	0.634829	Lus10017091.g/Lus10037819.g	2
GO:0016108	tetraterpenoid metabolic process	2/1460	28/22980	0.538685	0.743981	0.634829	Lus10011696.g/Lus10013636.g	2
GO:0016116	carotenoid metabolic process	2/1460	28/22980	0.538685	0.743981	0.634829	Lus10011696.g/Lus10013636.g	2
GO:2000377	regulation of reactive oxygen species metabolic process	2/1460	28/22980	0.538685	0.743981	0.634829	Lus10017009.g/Lus10038409.g	2
GO:0009117	nucleotide metabolic process	27/1460	427/22980	0.539058	0.743981	0.634829	Lus10000767.g/Lus10001147.g/Lus10001152.g/Lus10001653.g/Lus10002104.g/Lus10002139.g/Lus10004939.g/Lus10008059.g/Lus10008210.g/Lus10008813.g/Lus10009520.g/Lus10009958.g/Lus10015715.g/Lus10015959.g/Lus10016033.g/Lus10016989.g/Lus10021310.g/Lus10021627.g/Lus10023871.g/Lus10027814.g/Lus10029160.g/Lus10031088.g/Lus10031168.g/Lus10032078.g/Lus10032956.g/scaffold327.33/scaffold67.138	27
GO:0042273	ribosomal large subunit biogenesis	8/1460	125/22980	0.54358	0.743981	0.634829	Lus10009322.g/Lus10015809.g/Lus10017349.g/Lus10017648.g/Lus10027010.g/Lus10036988.g/Lus10037616.g/Lus10039083.g	8
GO:0006086	acetyl-CoA biosynthetic process from pyruvate	1/1460	12/22980	0.545198	0.743981	0.634829	Lus10010728.g	1
GO:0006152	purine nucleoside catabolic process	1/1460	12/22980	0.545198	0.743981	0.634829	Lus10015942.g	1
GO:0006627	protein processing involved in protein targeting to mitochondrion	1/1460	12/22980	0.545198	0.743981	0.634829	Lus10004822.g	1
GO:0009094	L-phenylalanine biosynthetic process	1/1460	12/22980	0.545198	0.743981	0.634829	Lus10015561.g	1
GO:0009816	defense response to bacterium, incompatible interaction	1/1460	12/22980	0.545198	0.743981	0.634829	Lus10001406.g	1
GO:0010258	NADH dehydrogenase complex (plastoquinone) assembly	1/1460	12/22980	0.545198	0.743981	0.634829	Lus10002095.g	1
GO:0010267	production of ta-siRNAs involved in RNA interference	1/1460	12/22980	0.545198	0.743981	0.634829	scaffold547.10	1
GO:0034497	protein localization to pre-autophagosomal structure	1/1460	12/22980	0.545198	0.743981	0.634829	Lus10021264.g	1
GO:0035493	SNARE complex assembly	1/1460	12/22980	0.545198	0.743981	0.634829	Lus10016662.g	1
GO:0043622	cortical microtubule organization	1/1460	12/22980	0.545198	0.743981	0.634829	Lus10038496.g	1
GO:0048441	petal development	1/1460	12/22980	0.545198	0.743981	0.634829	Lus10034723.g	1
GO:0048465	corolla development	1/1460	12/22980	0.545198	0.743981	0.634829	Lus10034723.g	1
GO:0048506	regulation of timing of meristematic phase transition	1/1460	12/22980	0.545198	0.743981	0.634829	Lus10021614.g	1
GO:0048510	regulation of timing of transition from vegetative to reproductive phase	1/1460	12/22980	0.545198	0.743981	0.634829	Lus10021614.g	1
GO:0051307	meiotic chromosome separation	1/1460	12/22980	0.545198	0.743981	0.634829	Lus10011024.g	1
GO:0055075	potassium ion homeostasis	1/1460	12/22980	0.545198	0.743981	0.634829	Lus10014891.g	1
GO:0060341	regulation of cellular localization	1/1460	12/22980	0.545198	0.743981	0.634829	Lus10036454.g	1
GO:0070828	heterochromatin organization	1/1460	12/22980	0.545198	0.743981	0.634829	Lus10038628.g	1
GO:1902223	erythrose 4-phosphate/phosphoenolpyruvate family amino acid biosynthetic process	1/1460	12/22980	0.545198	0.743981	0.634829	Lus10015561.g	1
GO:2001252	positive regulation of chromosome organization	1/1460	12/22980	0.545198	0.743981	0.634829	Lus10015126.g	1
GO:0006520	cellular amino acid metabolic process	39/1460	619/22980	0.545961	0.744603	0.635359	Lus10000503.g/Lus10001016.g/Lus10001019.g/Lus10007444.g/Lus10008521.g/Lus10008567.g/Lus10009139.g/Lus10009560.g/Lus10014463.g/Lus10015552.g/Lus10015561.g/Lus10015947.g/Lus10016945.g/Lus10017042.g/Lus10021156.g/Lus10021344.g/Lus10021363.g/Lus10024033.g/Lus10025584.g/Lus10026429.g/Lus10026754.g/Lus10027045.g/Lus10027313.g/Lus10027421.g/Lus10028211.g/Lus10028246.g/Lus10030990.g/Lus10031325.g/Lus1003…	39
GO:0009073	aromatic amino acid family biosynthetic process	4/1460	61/22980	0.547867	0.745946	0.636505	Lus10007444.g/Lus10015561.g/Lus10016945.g/Lus10030990.g	4
GO:0032504	multicellular organism reproduction	4/1460	61/22980	0.547867	0.745946	0.636505	Lus10019636.g/Lus10025920.g/Lus10038181.g/Lus10042890.g	4
GO:0042430	indole-containing compound metabolic process	4/1460	61/22980	0.547867	0.745946	0.636505	Lus10016945.g/Lus10020019.g/Lus10035604.g/Lus10041801.g	4
GO:0009845	seed germination	3/1460	45/22980	0.551298	0.749778	0.639775	Lus10005233.g/Lus10014931.g/Lus10030688.g	3
GO:0043254	regulation of protein complex assembly	3/1460	45/22980	0.551298	0.749778	0.639775	Lus10008071.g/Lus10027941.g/scaffold286.59	3
GO:0009259	ribonucleotide metabolic process	19/1460	302/22980	0.551706	0.749913	0.63989	Lus10000767.g/Lus10001147.g/Lus10001152.g/Lus10002104.g/Lus10002139.g/Lus10004939.g/Lus10008210.g/Lus10008813.g/Lus10009520.g/Lus10015959.g/Lus10016033.g/Lus10016989.g/Lus10021310.g/Lus10027814.g/Lus10031088.g/Lus10031168.g/Lus10032956.g/scaffold327.33/scaffold67.138	19
GO:0006417	regulation of translation	8/1460	126/22980	0.552763	0.750509	0.640399	Lus10000503.g/Lus10003101.g/Lus10007250.g/Lus10015364.g/Lus10018994.g/Lus10024660.g/Lus10029688.g/Lus10035968.g	8
GO:0071824	protein-DNA complex subunit organization	8/1460	126/22980	0.552763	0.750509	0.640399	Lus10007462.g/Lus10013697.g/Lus10015220.g/Lus10017011.g/Lus10025203.g/Lus10030935.g/Lus10038659.g/Lus10042033.g	8
GO:0046916	cellular transition metal ion homeostasis	7/1460	110/22980	0.553806	0.751485	0.641232	Lus10009167.g/Lus10011468.g/Lus10017433.g/Lus10021058.g/Lus10030514.g/Lus10035731.g/Lus10040922.g	7
GO:0000096	sulfur amino acid metabolic process	5/1460	78/22980	0.557531	0.751485	0.641232	Lus10008567.g/Lus10015947.g/Lus10027313.g/Lus10031325.g/scaffold201.39	5
GO:0006801	superoxide metabolic process	2/1460	29/22980	0.557905	0.751485	0.641232	Lus10021410.g/Lus10042048.g	2
GO:0006825	copper ion transport	2/1460	29/22980	0.557905	0.751485	0.641232	Lus10009789.g/Lus10038070.g	2
GO:0009668	plastid membrane organization	2/1460	29/22980	0.557905	0.751485	0.641232	Lus10014022.g/Lus10019895.g	2
GO:0009740	gibberellic acid mediated signaling pathway	2/1460	29/22980	0.557905	0.751485	0.641232	Lus10008612.g/Lus10017009.g	2
GO:0009967	positive regulation of signal transduction	2/1460	29/22980	0.557905	0.751485	0.641232	Lus10000937.g/Lus10022265.g	2
GO:0010027	thylakoid membrane organization	2/1460	29/22980	0.557905	0.751485	0.641232	Lus10014022.g/Lus10019895.g	2
GO:0010476	gibberellin mediated signaling pathway	2/1460	29/22980	0.557905	0.751485	0.641232	Lus10008612.g/Lus10017009.g	2
GO:0023056	positive regulation of signaling	2/1460	29/22980	0.557905	0.751485	0.641232	Lus10000937.g/Lus10022265.g	2
GO:0071370	cellular response to gibberellin stimulus	2/1460	29/22980	0.557905	0.751485	0.641232	Lus10008612.g/Lus10017009.g	2
GO:0080135	regulation of cellular response to stress	2/1460	29/22980	0.557905	0.751485	0.641232	Lus10016535.g/Lus10042484.g	2
GO:0090630	activation of GTPase activity	2/1460	29/22980	0.557905	0.751485	0.641232	Lus10040349.g/scaffold1491.89	2
GO:1902275	regulation of chromatin organization	2/1460	29/22980	0.557905	0.751485	0.641232	Lus10001240.g/Lus10022224.g	2
GO:0051301	cell division	13/1460	207/22980	0.558122	0.751485	0.641232	Lus10002010.g/Lus10003676.g/Lus10006266.g/Lus10012968.g/Lus10017047.g/Lus10018210.g/Lus10031169.g/Lus10031745.g/Lus10035243.g/Lus10039334.g/Lus10042890.g/Lus10042935.g/Lus10043210.g	13
GO:0006611	protein export from nucleus	4/1460	62/22980	0.560908	0.754818	0.644076	Lus10028296.g/Lus10032680.g/Lus10040194.g/scaffold547.10	4
GO:0042445	hormone metabolic process	8/1460	127/22980	0.561868	0.755691	0.644821	Lus10020019.g/Lus10021462.g/Lus10021725.g/Lus10024083.g/Lus10024496.g/Lus10035604.g/Lus10041801.g/scaffold179.20	8
GO:0030004	cellular monovalent inorganic cation homeostasis	3/1460	46/22980	0.566408	0.759537	0.648102	Lus10002104.g/Lus10040289.g/scaffold327.33	3
GO:0051493	regulation of cytoskeleton organization	3/1460	46/22980	0.566408	0.759537	0.648102	Lus10008071.g/Lus10027941.g/scaffold286.59	3
GO:0034248	regulation of cellular amide metabolic process	8/1460	128/22980	0.570893	0.759537	0.648102	Lus10000503.g/Lus10003101.g/Lus10007250.g/Lus10015364.g/Lus10018994.g/Lus10024660.g/Lus10029688.g/Lus10035968.g	8
GO:0006418	tRNA aminoacylation for protein translation	7/1460	112/22980	0.573166	0.759537	0.648102	Lus10000503.g/Lus10009139.g/Lus10015552.g/Lus10026754.g/Lus10028211.g/Lus10042915.g/Lus10043413.g	7
GO:0000972	transcription-dependent tethering of RNA polymerase II gene DNA at nuclear periphery	1/1460	13/22980	0.574108	0.759537	0.648102	Lus10033254.g	1
GO:0001708	cell fate specification	1/1460	13/22980	0.574108	0.759537	0.648102	Lus10011235.g	1
GO:0002831	regulation of response to biotic stimulus	1/1460	13/22980	0.574108	0.759537	0.648102	Lus10000937.g	1
GO:0006266	DNA ligation	1/1460	13/22980	0.574108	0.759537	0.648102	Lus10033871.g	1
GO:0006493	protein O-linked glycosylation	1/1460	13/22980	0.574108	0.759537	0.648102	Lus10005164.g	1
GO:0006546	glycine catabolic process	1/1460	13/22980	0.574108	0.759537	0.648102	Lus10026429.g	1
GO:0006564	L-serine biosynthetic process	1/1460	13/22980	0.574108	0.759537	0.648102	Lus10021156.g	1
GO:0006862	nucleotide transport	1/1460	13/22980	0.574108	0.759537	0.648102	Lus10014839.g	1
GO:0009099	valine biosynthetic process	1/1460	13/22980	0.574108	0.759537	0.648102	Lus10028246.g	1
GO:0009245	lipid A biosynthetic process	1/1460	13/22980	0.574108	0.759537	0.648102	Lus10033622.g	1
GO:0009631	cold acclimation	1/1460	13/22980	0.574108	0.759537	0.648102	Lus10033295.g	1
GO:0010050	vegetative phase change	1/1460	13/22980	0.574108	0.759537	0.648102	Lus10035801.g	1
GO:0010114	response to red light	1/1460	13/22980	0.574108	0.759537	0.648102	Lus10037819.g	1
GO:0010332	response to gamma radiation	1/1460	13/22980	0.574108	0.759537	0.648102	Lus10003543.g	1
GO:0016093	polyprenol metabolic process	1/1460	13/22980	0.574108	0.759537	0.648102	Lus10005164.g	1
GO:0030968	endoplasmic reticulum unfolded protein response	1/1460	13/22980	0.574108	0.759537	0.648102	Lus10021888.g	1
GO:0032544	plastid translation	1/1460	13/22980	0.574108	0.759537	0.648102	Lus10022041.g	1
GO:0034620	cellular response to unfolded protein	1/1460	13/22980	0.574108	0.759537	0.648102	Lus10021888.g	1
GO:0045595	regulation of cell differentiation	1/1460	13/22980	0.574108	0.759537	0.648102	Lus10018871.g	1
GO:0045861	negative regulation of proteolysis	1/1460	13/22980	0.574108	0.759537	0.648102	Lus10042484.g	1
GO:0046039	GTP metabolic process	1/1460	13/22980	0.574108	0.759537	0.648102	Lus10001152.g	1
GO:0046493	lipid A metabolic process	1/1460	13/22980	0.574108	0.759537	0.648102	Lus10033622.g	1
GO:0098586	cellular response to virus	1/1460	13/22980	0.574108	0.759537	0.648102	Lus10043210.g	1
GO:1901269	lipooligosaccharide metabolic process	1/1460	13/22980	0.574108	0.759537	0.648102	Lus10033622.g	1
GO:1901271	lipooligosaccharide biosynthetic process	1/1460	13/22980	0.574108	0.759537	0.648102	Lus10033622.g	1
GO:2000765	regulation of cytoplasmic translation	1/1460	13/22980	0.574108	0.759537	0.648102	Lus10029688.g	1
GO:0046131	pyrimidine ribonucleoside metabolic process	2/1460	30/22980	0.576546	0.761518	0.649793	Lus10016989.g/Lus10021310.g	2
GO:0048532	anatomical structure arrangement	2/1460	30/22980	0.576546	0.761518	0.649793	Lus10029876.g/scaffold315.73	2
GO:2000242	negative regulation of reproductive process	2/1460	30/22980	0.576546	0.761518	0.649793	Lus10018994.g/Lus10039883.g	2
GO:0009144	purine nucleoside triphosphate metabolic process	14/1460	226/22980	0.57832	0.763446	0.651437	Lus10000767.g/Lus10001147.g/Lus10001152.g/Lus10002104.g/Lus10004939.g/Lus10008813.g/Lus10015959.g/Lus10016033.g/Lus10029160.g/Lus10031088.g/Lus10031168.g/Lus10032956.g/scaffold327.33/scaffold67.138	14
GO:0032446	protein modification by small protein conjugation	23/1460	371/22980	0.579563	0.76467	0.652482	Lus10001473.g/Lus10008977.g/Lus10015126.g/Lus10019555.g/Lus10022224.g/Lus10022248.g/Lus10023344.g/Lus10023671.g/Lus10026038.g/Lus10026261.g/Lus10027490.g/Lus10031152.g/Lus10031562.g/Lus10032777.g/Lus10036363.g/Lus10037820.g/Lus10038464.g/Lus10039198.g/Lus10040359.g/Lus10042890.g/scaffold103.61/scaffold123.406/scaffold777.1	23
GO:0042446	hormone biosynthetic process	5/1460	80/22980	0.580361	0.765307	0.653026	Lus10021462.g/Lus10021725.g/Lus10024083.g/Lus10024496.g/Lus10035604.g	5
GO:0031365	N-terminal protein amino acid modification	3/1460	47/22980	0.581201	0.765584	0.653262	Lus10013086.g/Lus10026402.g/Lus10035604.g	3
GO:0098754	detoxification	3/1460	47/22980	0.581201	0.765584	0.653262	Lus10021410.g/Lus10035437.g/Lus10042048.g	3
GO:0030029	actin filament-based process	4/1460	64/22980	0.586362	0.771243	0.658091	Lus10008071.g/Lus10027941.g/Lus10040577.g/scaffold286.59	4
GO:0030036	actin cytoskeleton organization	4/1460	64/22980	0.586362	0.771243	0.658091	Lus10008071.g/Lus10027941.g/Lus10040577.g/scaffold286.59	4
GO:0009119	ribonucleoside metabolic process	6/1460	97/22980	0.58645	0.771243	0.658091	Lus10001152.g/Lus10002139.g/Lus10008210.g/Lus10016989.g/Lus10021310.g/Lus10036475.g	6
GO:0048437	floral organ development	5/1460	81/22980	0.591536	0.771406	0.65823	Lus10009374.g/Lus10019636.g/Lus10021614.g/Lus10034723.g/Lus10043413.g	5
GO:0043648	dicarboxylic acid metabolic process	10/1460	163/22980	0.591685	0.771406	0.65823	Lus10005483.g/Lus10007444.g/Lus10017331.g/Lus10027421.g/Lus10028246.g/Lus10028642.g/Lus10032296.g/Lus10034963.g/Lus10036525.g/Lus10041403.g	10
GO:0032268	regulation of cellular protein metabolic process	18/1460	293/22980	0.593495	0.771406	0.65823	Lus10000503.g/Lus10000937.g/Lus10002354.g/Lus10003101.g/Lus10007250.g/Lus10015364.g/Lus10017091.g/Lus10018994.g/Lus10021927.g/Lus10022265.g/Lus10024660.g/Lus10029688.g/Lus10029909.g/Lus10035968.g/Lus10039198.g/Lus10042484.g/scaffold123.406/scaffold705.10	18
GO:0005985	sucrose metabolic process	2/1460	31/22980	0.594606	0.771406	0.65823	Lus10024605.g/Lus10028580.g	2
GO:0007091	metaphase/anaphase transition of mitotic cell cycle	2/1460	31/22980	0.594606	0.771406	0.65823	Lus10015126.g/Lus10029956.g	2
GO:0009411	response to UV	2/1460	31/22980	0.594606	0.771406	0.65823	Lus10029911.g/Lus10037584.g	2
GO:0016101	diterpenoid metabolic process	2/1460	31/22980	0.594606	0.771406	0.65823	Lus10012560.g/Lus10033848.g	2
GO:0030071	regulation of mitotic metaphase/anaphase transition	2/1460	31/22980	0.594606	0.771406	0.65823	Lus10015126.g/Lus10029956.g	2
GO:0044784	metaphase/anaphase transition of cell cycle	2/1460	31/22980	0.594606	0.771406	0.65823	Lus10015126.g/Lus10029956.g	2
GO:0046434	organophosphate catabolic process	2/1460	31/22980	0.594606	0.771406	0.65823	Lus10029160.g/Lus10037048.g	2
GO:1902099	regulation of metaphase/anaphase transition of cell cycle	2/1460	31/22980	0.594606	0.771406	0.65823	Lus10015126.g/Lus10029956.g	2
GO:0009312	oligosaccharide biosynthetic process	3/1460	48/22980	0.59567	0.771406	0.65823	Lus10028580.g/Lus10033622.g/scaffold33.117	3
GO:0051304	chromosome separation	3/1460	48/22980	0.59567	0.771406	0.65823	Lus10011024.g/Lus10015126.g/Lus10029956.g	3
GO:0098656	anion transmembrane transport	11/1460	180/22980	0.59705	0.771406	0.65823	Lus10005687.g/Lus10013998.g/Lus10014094.g/Lus10020119.g/Lus10031964.g/Lus10036099.g/Lus10036156.g/Lus10038110.g/Lus10040686.g/Lus10042484.g/Lus10042864.g	11
GO:0044242	cellular lipid catabolic process	4/1460	65/22980	0.598762	0.771406	0.65823	Lus10009814.g/Lus10011485.g/Lus10020908.g/Lus10032777.g	4
GO:0045454	cell redox homeostasis	13/1460	213/22980	0.600113	0.771406	0.65823	Lus10011157.g/Lus10013425.g/Lus10016544.g/Lus10019611.g/Lus10020199.g/Lus10022844.g/Lus10025979.g/Lus10031907.g/Lus10035269.g/Lus10040970.g/Lus10041501.g/Lus10042048.g/scaffold440.2	13
GO:0000726	non-recombinational repair	1/1460	14/22980	0.601182	0.771406	0.65823	Lus10038078.g	1
GO:0006085	acetyl-CoA biosynthetic process	1/1460	14/22980	0.601182	0.771406	0.65823	Lus10010728.g	1
GO:0006303	double-strand break repair via nonhomologous end joining	1/1460	14/22980	0.601182	0.771406	0.65823	Lus10038078.g	1
GO:0006621	protein retention in ER lumen	1/1460	14/22980	0.601182	0.771406	0.65823	Lus10012176.g	1
GO:0006915	apoptotic process	1/1460	14/22980	0.601182	0.771406	0.65823	Lus10010356.g	1
GO:0006935	chemotaxis	1/1460	14/22980	0.601182	0.771406	0.65823	Lus10003960.g	1
GO:0006999	nuclear pore organization	1/1460	14/22980	0.601182	0.771406	0.65823	Lus10040502.g	1
GO:0007035	vacuolar acidification	1/1460	14/22980	0.601182	0.771406	0.65823	Lus10002104.g	1
GO:0009695	jasmonic acid biosynthetic process	1/1460	14/22980	0.601182	0.771406	0.65823	C8339529.1	1
GO:0010099	regulation of photomorphogenesis	1/1460	14/22980	0.601182	0.771406	0.65823	Lus10035472.g	1
GO:0010183	pollen tube guidance	1/1460	14/22980	0.601182	0.771406	0.65823	Lus10003960.g	1
GO:0015807	L-amino acid transport	1/1460	14/22980	0.601182	0.771406	0.65823	Lus10013998.g	1
GO:0030865	cortical cytoskeleton organization	1/1460	14/22980	0.601182	0.771406	0.65823	Lus10038496.g	1
GO:0031647	regulation of protein stability	1/1460	14/22980	0.601182	0.771406	0.65823	Lus10035701.g	1
GO:0033619	membrane protein proteolysis	1/1460	14/22980	0.601182	0.771406	0.65823	Lus10036364.g	1
GO:0035437	maintenance of protein localization in endoplasmic reticulum	1/1460	14/22980	0.601182	0.771406	0.65823	Lus10012176.g	1
GO:0035967	cellular response to topologically incorrect protein	1/1460	14/22980	0.601182	0.771406	0.65823	Lus10021888.g	1
GO:0042330	taxis	1/1460	14/22980	0.601182	0.771406	0.65823	Lus10003960.g	1
GO:0042542	response to hydrogen peroxide	1/1460	14/22980	0.601182	0.771406	0.65823	Lus10014067.g	1
GO:0042822	pyridoxal phosphate metabolic process	1/1460	14/22980	0.601182	0.771406	0.65823	Lus10010977.g	1
GO:0042823	pyridoxal phosphate biosynthetic process	1/1460	14/22980	0.601182	0.771406	0.65823	Lus10010977.g	1
GO:0045851	pH reduction	1/1460	14/22980	0.601182	0.771406	0.65823	Lus10002104.g	1
GO:0046460	neutral lipid biosynthetic process	1/1460	14/22980	0.601182	0.771406	0.65823	Lus10009718.g	1
GO:0046463	acylglycerol biosynthetic process	1/1460	14/22980	0.601182	0.771406	0.65823	Lus10009718.g	1
GO:0048513	animal organ development	1/1460	14/22980	0.601182	0.771406	0.65823	Lus10035801.g	1
GO:0050821	protein stabilization	1/1460	14/22980	0.601182	0.771406	0.65823	Lus10035701.g	1
GO:0050918	positive chemotaxis	1/1460	14/22980	0.601182	0.771406	0.65823	Lus10003960.g	1
GO:0051452	intracellular pH reduction	1/1460	14/22980	0.601182	0.771406	0.65823	Lus10002104.g	1
GO:0071281	cellular response to iron ion	1/1460	14/22980	0.601182	0.771406	0.65823	Lus10035731.g	1
GO:2000030	regulation of response to red or far red light	1/1460	14/22980	0.601182	0.771406	0.65823	Lus10035472.g	1
GO:0009735	response to cytokinin	5/1460	82/22980	0.602545	0.771931	0.658678	Lus10012892.g/Lus10016074.g/Lus10017009.g/Lus10030544.g/Lus10041019.g	5
GO:0031497	chromatin assembly	5/1460	82/22980	0.602545	0.771931	0.658678	Lus10007462.g/Lus10025203.g/Lus10030935.g/Lus10038628.g/Lus10038659.g	5
GO:0034728	nucleosome organization	5/1460	82/22980	0.602545	0.771931	0.658678	Lus10007462.g/Lus10013697.g/Lus10025203.g/Lus10030935.g/Lus10038659.g	5
GO:0006040	amino sugar metabolic process	6/1460	99/22980	0.606566	0.776673	0.662724	Lus10011969.g/Lus10012191.g/Lus10017443.g/Lus10029448.g/Lus10039317.g/Lus10040021.g	6
GO:0030003	cellular cation homeostasis	10/1460	165/22980	0.607268	0.777162	0.663141	Lus10002104.g/Lus10009167.g/Lus10011468.g/Lus10017433.g/Lus10021058.g/Lus10030514.g/Lus10035731.g/Lus10040289.g/Lus10040922.g/scaffold327.33	10
GO:0010268	brassinosteroid homeostasis	3/1460	49/22980	0.609808	0.77718	0.663157	Lus10021725.g/Lus10024083.g/Lus10024496.g	3
GO:0043038	amino acid activation	7/1460	116/22980	0.61064	0.77718	0.663157	Lus10000503.g/Lus10009139.g/Lus10015552.g/Lus10026754.g/Lus10028211.g/Lus10042915.g/Lus10043413.g	7
GO:0043039	tRNA aminoacylation	7/1460	116/22980	0.61064	0.77718	0.663157	Lus10000503.g/Lus10009139.g/Lus10015552.g/Lus10026754.g/Lus10028211.g/Lus10042915.g/Lus10043413.g	7
GO:0033044	regulation of chromosome organization	4/1460	66/22980	0.610935	0.77718	0.663157	Lus10001240.g/Lus10015126.g/Lus10022224.g/Lus10029956.g	4
GO:0090696	post-embryonic plant organ development	4/1460	66/22980	0.610935	0.77718	0.663157	Lus10009374.g/Lus10020119.g/Lus10034723.g/Lus10041019.g	4
GO:0010215	cellulose microfibril organization	2/1460	32/22980	0.612081	0.77718	0.663157	Lus10035132.g/Lus10039569.g	2
GO:0010965	regulation of mitotic sister chromatid separation	2/1460	32/22980	0.612081	0.77718	0.663157	Lus10015126.g/Lus10029956.g	2
GO:0033045	regulation of sister chromatid segregation	2/1460	32/22980	0.612081	0.77718	0.663157	Lus10015126.g/Lus10029956.g	2
GO:0033047	regulation of mitotic sister chromatid segregation	2/1460	32/22980	0.612081	0.77718	0.663157	Lus10015126.g/Lus10029956.g	2
GO:0042435	indole-containing compound biosynthetic process	2/1460	32/22980	0.612081	0.77718	0.663157	Lus10016945.g/Lus10035604.g	2
GO:0051259	protein oligomerization	2/1460	32/22980	0.612081	0.77718	0.663157	Lus10025696.g/Lus10032296.g	2
GO:0051306	mitotic sister chromatid separation	2/1460	32/22980	0.612081	0.77718	0.663157	Lus10015126.g/Lus10029956.g	2
GO:0051983	regulation of chromosome segregation	2/1460	32/22980	0.612081	0.77718	0.663157	Lus10015126.g/Lus10029956.g	2
GO:0090697	post-embryonic plant organ morphogenesis	2/1460	32/22980	0.612081	0.77718	0.663157	Lus10009374.g/Lus10034723.g	2
GO:1905818	regulation of chromosome separation	2/1460	32/22980	0.612081	0.77718	0.663157	Lus10015126.g/Lus10029956.g	2
GO:1901698	response to nitrogen compound	6/1460	100/22980	0.61642	0.78228	0.667508	Lus10020019.g/Lus10021888.g/Lus10037073.g/Lus10040359.g/Lus10042484.g/scaffold547.10	6
GO:0006518	peptide metabolic process	84/1460	1358/22980	0.619948	0.785491	0.670248	Lus10000503.g/Lus10000946.g/Lus10001251.g/Lus10002001.g/Lus10002537.g/Lus10003101.g/Lus10003250.g/Lus10003994.g/Lus10004009.g/Lus10004822.g/Lus10005586.g/Lus10005701.g/Lus10006181.g/Lus10006627.g/Lus10007148.g/Lus10007170.g/Lus10007250.g/Lus10007763.g/Lus10007884.g/Lus10008297.g/Lus10009139.g/Lus10009322.g/Lus10011383.g/Lus10011446.g/Lus10011792.g/Lus10012635.g/Lus10013086.g/Lus10013779.g/Lus1001…	84
GO:0005984	disaccharide metabolic process	4/1460	67/22980	0.622877	0.785491	0.670248	Lus10024605.g/Lus10028580.g/Lus10035845.g/scaffold33.117	4
GO:0009225	nucleotide-sugar metabolic process	4/1460	67/22980	0.622877	0.785491	0.670248	Lus10011969.g/Lus10012191.g/Lus10017443.g/Lus10020788.g	4
GO:0009611	response to wounding	4/1460	67/22980	0.622877	0.785491	0.670248	Lus10005151.g/Lus10017991.g/Lus10031333.g/Lus10031907.g	4
GO:0009201	ribonucleoside triphosphate biosynthetic process	6/1460	101/22980	0.626133	0.785491	0.670248	Lus10001147.g/Lus10002104.g/Lus10016989.g/Lus10021310.g/scaffold327.33/scaffold67.138	6
GO:0006020	inositol metabolic process	1/1460	15/22980	0.626536	0.785491	0.670248	Lus10008307.g	1
GO:0006271	DNA strand elongation involved in DNA replication	1/1460	15/22980	0.626536	0.785491	0.670248	Lus10033871.g	1
GO:0006273	lagging strand elongation	1/1460	15/22980	0.626536	0.785491	0.670248	Lus10033871.g	1
GO:0006353	DNA-templated transcription, termination	1/1460	15/22980	0.626536	0.785491	0.670248	Lus10027715.g	1
GO:0006986	response to unfolded protein	1/1460	15/22980	0.626536	0.785491	0.670248	Lus10021888.g	1
GO:0009164	nucleoside catabolic process	1/1460	15/22980	0.626536	0.785491	0.670248	Lus10015942.g	1
GO:0016074	snoRNA metabolic process	1/1460	15/22980	0.626536	0.785491	0.670248	Lus10041318.g	1
GO:0022616	DNA strand elongation	1/1460	15/22980	0.626536	0.785491	0.670248	Lus10033871.g	1
GO:0031126	snoRNA 3'-end processing	1/1460	15/22980	0.626536	0.785491	0.670248	Lus10041318.g	1
GO:0034982	mitochondrial protein processing	1/1460	15/22980	0.626536	0.785491	0.670248	Lus10004822.g	1
GO:0042816	vitamin B6 metabolic process	1/1460	15/22980	0.626536	0.785491	0.670248	Lus10010977.g	1
GO:0042819	vitamin B6 biosynthetic process	1/1460	15/22980	0.626536	0.785491	0.670248	Lus10010977.g	1
GO:0043144	snoRNA processing	1/1460	15/22980	0.626536	0.785491	0.670248	Lus10041318.g	1
GO:0045824	negative regulation of innate immune response	1/1460	15/22980	0.626536	0.785491	0.670248	Lus10034723.g	1
GO:0050777	negative regulation of immune response	1/1460	15/22980	0.626536	0.785491	0.670248	Lus10034723.g	1
GO:0071248	cellular response to metal ion	1/1460	15/22980	0.626536	0.785491	0.670248	Lus10035731.g	1
GO:0010584	pollen exine formation	2/1460	33/22980	0.628975	0.785491	0.670248	Lus10032817.g/Lus10042484.g	2
GO:0031407	oxylipin metabolic process	2/1460	33/22980	0.628975	0.785491	0.670248	Lus10002546.g/scaffold157.1	2
GO:0031408	oxylipin biosynthetic process	2/1460	33/22980	0.628975	0.785491	0.670248	Lus10002546.g/scaffold157.1	2
GO:0042147	retrograde transport, endosome to Golgi	2/1460	33/22980	0.628975	0.785491	0.670248	Lus10000565.g/Lus10021629.g	2
GO:0042181	ketone biosynthetic process	2/1460	33/22980	0.628975	0.785491	0.670248	Lus10032658.g/Lus10033224.g	2
GO:0046351	disaccharide biosynthetic process	2/1460	33/22980	0.628975	0.785491	0.670248	Lus10028580.g/scaffold33.117	2
GO:0070726	cell wall assembly	2/1460	33/22980	0.628975	0.785491	0.670248	Lus10035132.g/Lus10039569.g	2
GO:0071668	plant-type cell wall assembly	2/1460	33/22980	0.628975	0.785491	0.670248	Lus10035132.g/Lus10039569.g	2
GO:1901661	quinone metabolic process	2/1460	33/22980	0.628975	0.785491	0.670248	Lus10032658.g/Lus10033224.g	2
GO:1901663	quinone biosynthetic process	2/1460	33/22980	0.628975	0.785491	0.670248	Lus10032658.g/Lus10033224.g	2
GO:0006839	mitochondrial transport	5/1460	85/22980	0.634531	0.792022	0.675822	Lus10001795.g/Lus10004822.g/Lus10016610.g/Lus10017187.g/Lus10024540.g	5
GO:0051246	regulation of protein metabolic process	18/1460	301/22980	0.63941	0.797703	0.680669	Lus10000503.g/Lus10000937.g/Lus10002354.g/Lus10003101.g/Lus10007250.g/Lus10015364.g/Lus10017091.g/Lus10018994.g/Lus10021927.g/Lus10022265.g/Lus10024660.g/Lus10029688.g/Lus10029909.g/Lus10035968.g/Lus10039198.g/Lus10042484.g/scaffold123.406/scaffold705.10	18
GO:0009150	purine ribonucleotide metabolic process	17/1460	285/22980	0.641586	0.798952	0.681734	Lus10000767.g/Lus10001147.g/Lus10001152.g/Lus10002104.g/Lus10002139.g/Lus10004939.g/Lus10008210.g/Lus10008813.g/Lus10009520.g/Lus10015959.g/Lus10016033.g/Lus10027814.g/Lus10031088.g/Lus10031168.g/Lus10032956.g/scaffold327.33/scaffold67.138	17
GO:0030490	maturation of SSU-rRNA	5/1460	86/22980	0.644834	0.798952	0.681734	Lus10001388.g/Lus10002091.g/Lus10007881.g/Lus10008676.g/Lus10015673.g	5
GO:0031338	regulation of vesicle fusion	2/1460	34/22980	0.645289	0.798952	0.681734	Lus10040349.g/scaffold1491.89	2
GO:0065004	protein-DNA complex assembly	7/1460	120/22980	0.646282	0.798952	0.681734	Lus10007462.g/Lus10015220.g/Lus10017011.g/Lus10025203.g/Lus10030935.g/Lus10038659.g/Lus10042033.g	7
GO:0000470	maturation of LSU-rRNA	3/1460	52/22980	0.650201	0.798952	0.681734	Lus10009322.g/Lus10015809.g/Lus10036988.g	3
GO:0006730	one-carbon metabolic process	3/1460	52/22980	0.650201	0.798952	0.681734	Lus10011368.g/Lus10030161.g/Lus10032769.g	3
GO:0071478	cellular response to radiation	3/1460	52/22980	0.650201	0.798952	0.681734	Lus10021410.g/Lus10029911.g/Lus10037819.g	3
GO:0006448	regulation of translational elongation	1/1460	16/22980	0.650279	0.798952	0.681734	Lus10000503.g	1
GO:0006641	triglyceride metabolic process	1/1460	16/22980	0.650279	0.798952	0.681734	Lus10009718.g	1
GO:0006828	manganese ion transport	1/1460	16/22980	0.650279	0.798952	0.681734	Lus10035731.g	1
GO:0006880	intracellular sequestering of iron ion	1/1460	16/22980	0.650279	0.798952	0.681734	Lus10035731.g	1
GO:0007205	protein kinase C-activating G-protein coupled receptor signaling pathway	1/1460	16/22980	0.650279	0.798952	0.681734	Lus10003460.g	1
GO:0009065	glutamine family amino acid catabolic process	1/1460	16/22980	0.650279	0.798952	0.681734	Lus10009560.g	1
GO:0009095	aromatic amino acid family biosynthetic process, prephenate pathway	1/1460	16/22980	0.650279	0.798952	0.681734	Lus10015561.g	1
GO:0009262	deoxyribonucleotide metabolic process	1/1460	16/22980	0.650279	0.798952	0.681734	Lus10029160.g	1
GO:0010039	response to iron ion	1/1460	16/22980	0.650279	0.798952	0.681734	Lus10035731.g	1
GO:0030026	cellular manganese ion homeostasis	1/1460	16/22980	0.650279	0.798952	0.681734	Lus10035731.g	1
GO:0040034	regulation of development, heterochronic	1/1460	16/22980	0.650279	0.798952	0.681734	Lus10021614.g	1
GO:0046184	aldehyde biosynthetic process	1/1460	16/22980	0.650279	0.798952	0.681734	Lus10010977.g	1
GO:0046283	anthocyanin-containing compound metabolic process	1/1460	16/22980	0.650279	0.798952	0.681734	Lus10011235.g	1
GO:0048826	cotyledon morphogenesis	1/1460	16/22980	0.650279	0.798952	0.681734	Lus10035243.g	1
GO:0051510	regulation of unidimensional cell growth	1/1460	16/22980	0.650279	0.798952	0.681734	Lus10017857.g	1
GO:0051701	interaction with host	1/1460	16/22980	0.650279	0.798952	0.681734	Lus10043210.g	1
GO:0052546	cell wall pectin metabolic process	1/1460	16/22980	0.650279	0.798952	0.681734	Lus10005034.g	1
GO:0055071	manganese ion homeostasis	1/1460	16/22980	0.650279	0.798952	0.681734	Lus10035731.g	1
GO:0070475	rRNA base methylation	1/1460	16/22980	0.650279	0.798952	0.681734	Lus10000953.g	1
GO:0071421	manganese ion transmembrane transport	1/1460	16/22980	0.650279	0.798952	0.681734	Lus10035731.g	1
GO:0072595	maintenance of protein localization in organelle	1/1460	16/22980	0.650279	0.798952	0.681734	Lus10012176.g	1
GO:0097502	mannosylation	1/1460	16/22980	0.650279	0.798952	0.681734	Lus10005164.g	1
GO:0097577	sequestering of iron ion	1/1460	16/22980	0.650279	0.798952	0.681734	Lus10035731.g	1
GO:0006414	translational elongation	6/1460	104/22980	0.654402	0.803368	0.685502	Lus10000503.g/Lus10002537.g/Lus10007148.g/Lus10007884.g/Lus10030360.g/Lus10035968.g	6
GO:1901657	glycosyl compound metabolic process	11/1460	188/22980	0.654535	0.803368	0.685502	Lus10000674.g/Lus10001152.g/Lus10002139.g/Lus10008210.g/Lus10015942.g/Lus10016989.g/Lus10021310.g/Lus10024598.g/Lus10025598.g/Lus10032660.g/Lus10036475.g	11
GO:0007088	regulation of mitotic nuclear division	2/1460	35/22980	0.661029	0.810111	0.691256	Lus10015126.g/Lus10029956.g	2
GO:0009768	photosynthesis, light harvesting in photosystem I	2/1460	35/22980	0.661029	0.810111	0.691256	Lus10016074.g/Lus10042657.g	2
GO:0048527	lateral root development	2/1460	35/22980	0.661029	0.810111	0.691256	Lus10020119.g/Lus10041019.g	2
GO:0006487	protein N-linked glycosylation	3/1460	53/22980	0.662983	0.810285	0.691405	Lus10005164.g/Lus10023796.g/Lus10037009.g	3
GO:0007015	actin filament organization	3/1460	53/22980	0.662983	0.810285	0.691405	Lus10008071.g/Lus10027941.g/scaffold286.59	3
GO:0007051	spindle organization	3/1460	53/22980	0.662983	0.810285	0.691405	Lus10006266.g/Lus10018892.g/Lus10028588.g	3
GO:1901264	carbohydrate derivative transport	3/1460	53/22980	0.662983	0.810285	0.691405	Lus10020119.g/Lus10037000.g/Lus10042484.g	3
GO:0006875	cellular metal ion homeostasis	7/1460	122/22980	0.663364	0.810285	0.691405	Lus10009167.g/Lus10011468.g/Lus10017433.g/Lus10021058.g/Lus10030514.g/Lus10035731.g/Lus10040922.g	7
GO:0006479	protein methylation	6/1460	105/22980	0.663526	0.810285	0.691405	Lus10005914.g/Lus10011011.g/Lus10016600.g/Lus10031247.g/Lus10031818.g/Lus10034172.g	6
GO:0008213	protein alkylation	6/1460	105/22980	0.663526	0.810285	0.691405	Lus10005914.g/Lus10011011.g/Lus10016600.g/Lus10031247.g/Lus10031818.g/Lus10034172.g	6
GO:0009205	purine ribonucleoside triphosphate metabolic process	13/1460	223/22980	0.665755	0.810285	0.691405	Lus10000767.g/Lus10001147.g/Lus10001152.g/Lus10002104.g/Lus10004939.g/Lus10008813.g/Lus10015959.g/Lus10016033.g/Lus10031088.g/Lus10031168.g/Lus10032956.g/scaffold327.33/scaffold67.138	13
GO:0022618	ribonucleoprotein complex assembly	13/1460	223/22980	0.665755	0.810285	0.691405	Lus10009118.g/Lus10017349.g/Lus10017648.g/Lus10022874.g/Lus10023129.g/Lus10024952.g/Lus10025377.g/Lus10027212.g/Lus10032646.g/Lus10037616.g/Lus10038909.g/Lus10039083.g/Lus10043105.g	13
GO:0043604	amide biosynthetic process	81/1460	1327/22980	0.666216	0.810285	0.691405	Lus10000503.g/Lus10000946.g/Lus10001251.g/Lus10002001.g/Lus10002353.g/Lus10002537.g/Lus10003101.g/Lus10003250.g/Lus10004009.g/Lus10005586.g/Lus10005701.g/Lus10006181.g/Lus10006627.g/Lus10007148.g/Lus10007170.g/Lus10007250.g/Lus10007763.g/Lus10007884.g/Lus10008297.g/Lus10009139.g/Lus10009322.g/Lus10011368.g/Lus10011446.g/Lus10011792.g/Lus10012635.g/Lus10013086.g/Lus10013779.g/Lus10013998.g/Lus1001…	81
GO:0006873	cellular ion homeostasis	10/1460	173/22980	0.666497	0.810285	0.691405	Lus10002104.g/Lus10009167.g/Lus10011468.g/Lus10017433.g/Lus10021058.g/Lus10030514.g/Lus10035731.g/Lus10040289.g/Lus10040922.g/scaffold327.33	10
GO:0030198	extracellular matrix organization	4/1460	71/22980	0.668271	0.810285	0.691405	Lus10032817.g/Lus10035132.g/Lus10039569.g/Lus10042484.g	4
GO:0032984	macromolecular complex disassembly	4/1460	71/22980	0.668271	0.810285	0.691405	Lus10001926.g/Lus10001949.g/Lus10013697.g/Lus10022041.g	4
GO:0043062	extracellular structure organization	4/1460	71/22980	0.668271	0.810285	0.691405	Lus10032817.g/Lus10035132.g/Lus10039569.g/Lus10042484.g	4
GO:0044087	regulation of cellular component biogenesis	4/1460	71/22980	0.668271	0.810285	0.691405	Lus10008071.g/Lus10027941.g/Lus10039569.g/scaffold286.59	4
GO:0051336	regulation of hydrolase activity	6/1460	106/22980	0.672497	0.810285	0.691405	Lus10021547.g/Lus10031857.g/Lus10040349.g/scaffold1491.89/scaffold1936.5/scaffold705.10	6
[truncated: 431 more rows]

## Sheet: Z141-RD
Table S3 The GO terms of DAGs in Z141 or NY-17
ID	Description	GeneRatio	BgRatio	pvalue	p.adjust	qvalue	geneID	Count
GO:0006396	RNA processing	104/1253	931/22980	2.20284e-12	5.2031e-09	4.53321e-09	Lus10000257.g/Lus10000791.g/Lus10000826.g/Lus10001332.g/Lus10001473.g/Lus10001926.g/Lus10001949.g/Lus10002091.g/Lus10002093.g/Lus10002222.g/Lus10002756.g/Lus10002905.g/Lus10003337.g/Lus10003486.g/Lus10003684.g/Lus10003803.g/Lus10005168.g/Lus10005233.g/Lus10005261.g/Lus10005489.g/Lus10005490.g/Lus10005696.g/Lus10006031.g/Lus10006382.g/Lus10007436.g/Lus10007442.g/Lus10007723.g/Lus10007881.g/Lus1000…	104
GO:0016071	mRNA metabolic process	61/1253	466/22980	2.08144e-10	2.45818e-07	2.14169e-07	Lus10000826.g/Lus10001332.g/Lus10001473.g/Lus10001926.g/Lus10001949.g/Lus10002093.g/Lus10002222.g/Lus10002905.g/Lus10003510.g/Lus10003684.g/Lus10003803.g/Lus10004986.g/Lus10005233.g/Lus10005490.g/Lus10006382.g/Lus10007436.g/Lus10007723.g/Lus10008124.g/Lus10009389.g/Lus10009728.g/Lus10011207.g/Lus10013003.g/Lus10013108.g/Lus10013840.g/Lus10016980.g/Lus10017007.g/Lus10018475.g/Lus10021351.g/Lus1002…	61
GO:0006397	mRNA processing	48/1253	344/22980	2.19258e-09	1.72629e-06	1.50403e-06	Lus10000826.g/Lus10001473.g/Lus10001926.g/Lus10001949.g/Lus10002093.g/Lus10002222.g/Lus10002905.g/Lus10003684.g/Lus10003803.g/Lus10005233.g/Lus10005490.g/Lus10007436.g/Lus10007723.g/Lus10009389.g/Lus10011207.g/Lus10013003.g/Lus10013108.g/Lus10013840.g/Lus10018475.g/Lus10021351.g/Lus10022566.g/Lus10022874.g/Lus10023464.g/Lus10024952.g/Lus10025075.g/Lus10026846.g/Lus10026902.g/Lus10027212.g/Lus1002…	48
GO:0006661	phosphatidylinositol biosynthetic process	16/1253	51/22980	6.50457e-09	3.84095e-06	3.34643e-06	Lus10000321.g/Lus10000535.g/Lus10001270.g/Lus10005164.g/Lus10009915.g/Lus10013184.g/Lus10023414.g/Lus10025916.g/Lus10027650.g/Lus10033296.g/Lus10033341.g/Lus10033869.g/Lus10035939.g/Lus10037446.g/Lus10038186.g/Lus10039473.g	16
GO:0005982	starch metabolic process	15/1253	55/22980	1.55743e-07	7.35731e-05	6.41006e-05	Lus10010515.g/Lus10013044.g/Lus10016069.g/Lus10022516.g/Lus10023319.g/Lus10027400.g/Lus10028580.g/Lus10033245.g/Lus10035845.g/Lus10037924.g/Lus10038491.g/Lus10038652.g/Lus10038675.g/Lus10041569.g/Lus10042837.g	15
GO:0006505	GPI anchor metabolic process	13/1253	45/22980	5.02966e-07	0.000169715	0.000147864	Lus10000321.g/Lus10000535.g/Lus10001270.g/Lus10005164.g/Lus10009915.g/Lus10023414.g/Lus10025916.g/Lus10033296.g/Lus10033341.g/Lus10033869.g/Lus10035939.g/Lus10038186.g/Lus10039473.g	13
GO:0006506	GPI anchor biosynthetic process	13/1253	45/22980	5.02966e-07	0.000169715	0.000147864	Lus10000321.g/Lus10000535.g/Lus10001270.g/Lus10005164.g/Lus10009915.g/Lus10023414.g/Lus10025916.g/Lus10033296.g/Lus10033341.g/Lus10033869.g/Lus10035939.g/Lus10038186.g/Lus10039473.g	13
GO:0006664	glycolipid metabolic process	18/1253	85/22980	5.95246e-07	0.000175746	0.000153119	Lus10000321.g/Lus10000535.g/Lus10000757.g/Lus10001270.g/Lus10005164.g/Lus10009064.g/Lus10009915.g/Lus10010160.g/Lus10020067.g/Lus10023414.g/Lus10025916.g/Lus10033296.g/Lus10033341.g/Lus10033869.g/Lus10035357.g/Lus10035939.g/Lus10038186.g/Lus10039473.g	18
GO:1903509	liposaccharide metabolic process	18/1253	87/22980	8.5578e-07	0.000214566	0.000186941	Lus10000321.g/Lus10000535.g/Lus10000757.g/Lus10001270.g/Lus10005164.g/Lus10009064.g/Lus10009915.g/Lus10010160.g/Lus10020067.g/Lus10023414.g/Lus10025916.g/Lus10033296.g/Lus10033341.g/Lus10033869.g/Lus10035357.g/Lus10035939.g/Lus10038186.g/Lus10039473.g	18
GO:0046488	phosphatidylinositol metabolic process	23/1253	134/22980	9.29083e-07	0.000214566	0.000186941	Lus10000321.g/Lus10000535.g/Lus10001270.g/Lus10001377.g/Lus10005164.g/Lus10006739.g/Lus10006904.g/Lus10008934.g/Lus10009915.g/Lus10013184.g/Lus10023414.g/Lus10025916.g/Lus10027650.g/Lus10028884.g/Lus10033296.g/Lus10033341.g/Lus10033869.g/Lus10035939.g/Lus10037446.g/Lus10037677.g/Lus10038186.g/Lus10039352.g/Lus10039473.g	23
GO:0009247	glycolipid biosynthetic process	16/1253	71/22980	1.03364e-06	0.000214566	0.000186941	Lus10000321.g/Lus10000535.g/Lus10001270.g/Lus10005164.g/Lus10009064.g/Lus10009915.g/Lus10020067.g/Lus10023414.g/Lus10025916.g/Lus10033296.g/Lus10033341.g/Lus10033869.g/Lus10035357.g/Lus10035939.g/Lus10038186.g/Lus10039473.g	16
GO:0044270	cellular nitrogen compound catabolic process	31/1253	219/22980	1.09009e-06	0.000214566	0.000186941	Lus10001332.g/Lus10002528.g/Lus10003510.g/Lus10004986.g/Lus10006382.g/Lus10007442.g/Lus10008124.g/Lus10009728.g/Lus10011232.g/Lus10011757.g/Lus10012325.g/Lus10016980.g/Lus10017007.g/Lus10017528.g/Lus10020436.g/Lus10021221.g/Lus10021748.g/Lus10022185.g/Lus10023840.g/Lus10025170.g/Lus10027652.g/Lus10029160.g/Lus10033408.g/Lus10034874.g/Lus10036064.g/Lus10036233.g/Lus10036370.g/Lus10036409.g/Lus1004…	31
GO:0006259	DNA metabolic process	66/1253	660/22980	1.50549e-06	0.000273536	0.000238319	Lus10000294.g/Lus10000427.g/Lus10000437.g/Lus10000483.g/Lus10000685.g/Lus10000998.g/Lus10001212.g/Lus10001240.g/Lus10004503.g/Lus10005437.g/Lus10005904.g/Lus10007089.g/Lus10007427.g/Lus10007673.g/Lus10007866.g/Lus10008553.g/Lus10008940.g/Lus10009294.g/Lus10010265.g/Lus10010375.g/Lus10011024.g/Lus10011232.g/Lus10014124.g/Lus10015068.g/Lus10015589.g/Lus10016880.g/Lus10017654.g/Lus10017785.g/Lus1001…	66
GO:0046467	membrane lipid biosynthetic process	17/1253	85/22980	2.80987e-06	0.000450272	0.0003923	Lus10000321.g/Lus10000535.g/Lus10001270.g/Lus10005164.g/Lus10009064.g/Lus10009915.g/Lus10020067.g/Lus10023414.g/Lus10025916.g/Lus10033296.g/Lus10033341.g/Lus10033869.g/Lus10035357.g/Lus10035939.g/Lus10038186.g/Lus10039473.g/scaffold942.2	17
GO:0006497	protein lipidation	14/1253	60/22980	3.12431e-06	0.000450272	0.0003923	Lus10000321.g/Lus10000535.g/Lus10001270.g/Lus10005164.g/Lus10006527.g/Lus10009915.g/Lus10023414.g/Lus10025916.g/Lus10033296.g/Lus10033341.g/Lus10033869.g/Lus10035939.g/Lus10038186.g/Lus10039473.g	14
GO:0042158	lipoprotein biosynthetic process	14/1253	60/22980	3.12431e-06	0.000450272	0.0003923	Lus10000321.g/Lus10000535.g/Lus10001270.g/Lus10005164.g/Lus10006527.g/Lus10009915.g/Lus10023414.g/Lus10025916.g/Lus10033296.g/Lus10033341.g/Lus10033869.g/Lus10035939.g/Lus10038186.g/Lus10039473.g	14
GO:0046474	glycerophospholipid biosynthetic process	16/1253	77/22980	3.24074e-06	0.000450272	0.0003923	Lus10000321.g/Lus10000535.g/Lus10001270.g/Lus10005164.g/Lus10009915.g/Lus10013184.g/Lus10023414.g/Lus10025916.g/Lus10027650.g/Lus10033296.g/Lus10033341.g/Lus10033869.g/Lus10035939.g/Lus10037446.g/Lus10038186.g/Lus10039473.g	16
GO:0046700	heterocycle catabolic process	30/1253	220/22980	3.52345e-06	0.000462355	0.000402828	Lus10001332.g/Lus10002528.g/Lus10003510.g/Lus10004986.g/Lus10006382.g/Lus10007442.g/Lus10008124.g/Lus10009728.g/Lus10011232.g/Lus10011757.g/Lus10012325.g/Lus10016980.g/Lus10017007.g/Lus10017528.g/Lus10020436.g/Lus10021221.g/Lus10021748.g/Lus10022185.g/Lus10023840.g/Lus10025170.g/Lus10027652.g/Lus10029160.g/Lus10033408.g/Lus10034874.g/Lus10036064.g/Lus10036233.g/Lus10036409.g/Lus10040400.g/Lus1004…	30
GO:0016569	covalent chromatin modification	27/1253	189/22980	4.42533e-06	0.000550139	0.000479309	Lus10005904.g/Lus10006266.g/Lus10006383.g/Lus10008553.g/Lus10010265.g/Lus10010375.g/Lus10011011.g/Lus10013293.g/Lus10015068.g/Lus10021161.g/Lus10021187.g/Lus10021650.g/Lus10022224.g/Lus10022879.g/Lus10025826.g/Lus10028187.g/Lus10031247.g/Lus10031818.g/Lus10033865.g/Lus10035115.g/Lus10038276.g/Lus10040859.g/Lus10042890.g/Lus10043071.g/scaffold215.7/scaffold314.6/scaffold883.47	27
GO:0042157	lipoprotein metabolic process	14/1253	63/22980	5.77729e-06	0.000676206	0.000589145	Lus10000321.g/Lus10000535.g/Lus10001270.g/Lus10005164.g/Lus10006527.g/Lus10009915.g/Lus10023414.g/Lus10025916.g/Lus10033296.g/Lus10033341.g/Lus10033869.g/Lus10035939.g/Lus10038186.g/Lus10039473.g	14
GO:0045017	glycerolipid biosynthetic process	18/1253	99/22980	6.012e-06	0.000676206	0.000589145	Lus10000321.g/Lus10000535.g/Lus10001270.g/Lus10005164.g/Lus10009915.g/Lus10013184.g/Lus10017154.g/Lus10019840.g/Lus10023414.g/Lus10025916.g/Lus10027650.g/Lus10033296.g/Lus10033341.g/Lus10033869.g/Lus10035939.g/Lus10037446.g/Lus10038186.g/Lus10039473.g	18
GO:0006643	membrane lipid metabolic process	19/1253	110/22980	7.30996e-06	0.000784824	0.000683779	Lus10000321.g/Lus10000535.g/Lus10000757.g/Lus10001270.g/Lus10005164.g/Lus10009064.g/Lus10009915.g/Lus10010160.g/Lus10020067.g/Lus10023414.g/Lus10025916.g/Lus10033296.g/Lus10033341.g/Lus10033869.g/Lus10035357.g/Lus10035939.g/Lus10038186.g/Lus10039473.g/scaffold942.2	19
GO:0005983	starch catabolic process	7/1253	17/22980	1.68959e-05	0.00173513	0.00151174	Lus10013044.g/Lus10022516.g/Lus10028580.g/Lus10035845.g/Lus10037924.g/Lus10038652.g/Lus10038675.g	7
GO:1901361	organic cyclic compound catabolic process	33/1253	283/22980	3.33874e-05	0.00328588	0.00286283	Lus10001332.g/Lus10002528.g/Lus10003510.g/Lus10004986.g/Lus10006382.g/Lus10007442.g/Lus10008124.g/Lus10008234.g/Lus10009728.g/Lus10011232.g/Lus10011757.g/Lus10012325.g/Lus10016980.g/Lus10017007.g/Lus10017528.g/Lus10020436.g/Lus10021221.g/Lus10021748.g/Lus10022185.g/Lus10023840.g/Lus10024927.g/Lus10025170.g/Lus10027652.g/Lus10029160.g/Lus10033408.g/Lus10034874.g/Lus10036064.g/Lus10036233.g/Lus1003…	33
GO:0016192	vesicle-mediated transport	56/1253	589/22980	3.89817e-05	0.00368299	0.00320881	Lus10000925.g/Lus10002572.g/Lus10002679.g/Lus10004721.g/Lus10004944.g/Lus10005890.g/Lus10007427.g/Lus10008135.g/Lus10009082.g/Lus10010078.g/Lus10011177.g/Lus10011235.g/Lus10011675.g/Lus10011940.g/Lus10012273.g/Lus10012966.g/Lus10012988.g/Lus10015215.g/Lus10016662.g/Lus10016694.g/Lus10018442.g/Lus10019023.g/Lus10019520.g/Lus10020177.g/Lus10020683.g/Lus10021264.g/Lus10021580.g/Lus10021629.g/Lus1002…	56
GO:0016570	histone modification	23/1253	173/22980	6.96149e-05	0.00615057	0.00535869	Lus10005904.g/Lus10006266.g/Lus10006383.g/Lus10008553.g/Lus10010265.g/Lus10010375.g/Lus10011011.g/Lus10013293.g/Lus10015068.g/Lus10021161.g/Lus10021187.g/Lus10021650.g/Lus10022879.g/Lus10028187.g/Lus10031247.g/Lus10031818.g/Lus10033865.g/Lus10035115.g/Lus10042890.g/Lus10043071.g/scaffold215.7/scaffold314.6/scaffold883.47	23
GO:0033554	cellular response to stress	58/1253	630/22980	7.03071e-05	0.00615057	0.00535869	Lus10000437.g/Lus10000685.g/Lus10000998.g/Lus10001212.g/Lus10002905.g/Lus10004049.g/Lus10004503.g/Lus10005437.g/Lus10007089.g/Lus10007866.g/Lus10008819.g/Lus10009064.g/Lus10009294.g/Lus10011024.g/Lus10012325.g/Lus10013425.g/Lus10013615.g/Lus10013827.g/Lus10014067.g/Lus10015179.g/Lus10015589.g/Lus10016544.g/Lus10016880.g/Lus10017654.g/Lus10017785.g/Lus10018187.g/Lus10019415.g/Lus10020013.g/Lus1002…	58
GO:0003006	developmental process involved in reproduction	50/1253	521/22980	7.88002e-05	0.00661346	0.00576198	Lus10000656.g/Lus10000791.g/Lus10001473.g/Lus10002209.g/Lus10003337.g/Lus10003960.g/Lus10004049.g/Lus10004125.g/Lus10005501.g/Lus10006715.g/Lus10007459.g/Lus10007866.g/Lus10009387.g/Lus10012325.g/Lus10012447.g/Lus10014143.g/Lus10014835.g/Lus10015552.g/Lus10016056.g/Lus10016069.g/Lus10017223.g/Lus10017452.g/Lus10020177.g/Lus10020383.g/Lus10021090.g/Lus10021161.g/Lus10021614.g/Lus10022815.g/Lus1002…	50
GO:0008654	phospholipid biosynthetic process	19/1253	130/22980	8.11983e-05	0.00661346	0.00576198	Lus10000321.g/Lus10000535.g/Lus10001270.g/Lus10005164.g/Lus10009064.g/Lus10009915.g/Lus10013184.g/Lus10020067.g/Lus10023414.g/Lus10025916.g/Lus10027650.g/Lus10033296.g/Lus10033341.g/Lus10033869.g/Lus10035357.g/Lus10035939.g/Lus10037446.g/Lus10038186.g/Lus10039473.g	19
GO:0000377	RNA splicing, via transesterification reactions with bulged adenosine as nucleophile	29/1253	248/22980	9.28169e-05	0.00729	0.00635142	Lus10001473.g/Lus10001926.g/Lus10001949.g/Lus10002905.g/Lus10005233.g/Lus10007723.g/Lus10009389.g/Lus10011207.g/Lus10013108.g/Lus10013840.g/Lus10018475.g/Lus10021351.g/Lus10022566.g/Lus10022874.g/Lus10023464.g/Lus10024952.g/Lus10026846.g/Lus10026902.g/Lus10027212.g/Lus10028183.g/Lus10030207.g/Lus10032078.g/Lus10032646.g/Lus10033690.g/Lus10038924.g/Lus10039467.g/Lus10039811.g/Lus10043105.g/Lus1004…	29
GO:0009083	branched-chain amino acid catabolic process	5/1253	10/22980	9.56774e-05	0.00729	0.00635142	Lus10022185.g/Lus10023258.g/Lus10025584.g/Lus10027045.g/scaffold189.2	5
GO:0045934	negative regulation of nucleobase-containing compound metabolic process	23/1253	177/22980	9.9197e-05	0.00732198	0.00637928	Lus10000490.g/Lus10001240.g/Lus10001473.g/Lus10003684.g/Lus10005134.g/Lus10007961.g/Lus10010100.g/Lus10012202.g/Lus10013293.g/Lus10015589.g/Lus10017991.g/Lus10018187.g/Lus10021650.g/Lus10022224.g/Lus10025826.g/Lus10026631.g/Lus10027038.g/Lus10028994.g/Lus10037766.g/Lus10038276.g/Lus10038628.g/Lus10040859.g/Lus10041019.g	23
GO:0000375	RNA splicing, via transesterification reactions	29/1253	250/22980	0.000107034	0.00754519	0.00657375	Lus10001473.g/Lus10001926.g/Lus10001949.g/Lus10002905.g/Lus10005233.g/Lus10007723.g/Lus10009389.g/Lus10011207.g/Lus10013108.g/Lus10013840.g/Lus10018475.g/Lus10021351.g/Lus10022566.g/Lus10022874.g/Lus10023464.g/Lus10024952.g/Lus10026846.g/Lus10026902.g/Lus10027212.g/Lus10028183.g/Lus10030207.g/Lus10032078.g/Lus10032646.g/Lus10033690.g/Lus10038924.g/Lus10039467.g/Lus10039811.g/Lus10043105.g/Lus1004…	29
GO:0009791	post-embryonic development	56/1253	613/22980	0.000114246	0.00754519	0.00657375	Lus10000656.g/Lus10000791.g/Lus10001473.g/Lus10001656.g/Lus10002209.g/Lus10003337.g/Lus10004049.g/Lus10004125.g/Lus10005233.g/Lus10005501.g/Lus10006715.g/Lus10007459.g/Lus10007866.g/Lus10008780.g/Lus10009387.g/Lus10012325.g/Lus10012447.g/Lus10014143.g/Lus10014835.g/Lus10015552.g/Lus10016056.g/Lus10016069.g/Lus10017223.g/Lus10020119.g/Lus10021090.g/Lus10021161.g/Lus10021614.g/Lus10022235.g/Lus1002…	56
GO:0006376	mRNA splice site selection	7/1253	22/22980	0.000116464	0.00754519	0.00657375	Lus10022874.g/Lus10024952.g/Lus10026846.g/Lus10027212.g/Lus10032646.g/Lus10038924.g/Lus10043105.g	7
GO:0034655	nucleobase-containing compound catabolic process	21/1253	156/22980	0.000118193	0.00754519	0.00657375	Lus10001332.g/Lus10002528.g/Lus10003510.g/Lus10004986.g/Lus10006382.g/Lus10007442.g/Lus10008124.g/Lus10009728.g/Lus10011232.g/Lus10011757.g/Lus10016980.g/Lus10017007.g/Lus10017528.g/Lus10023840.g/Lus10025170.g/Lus10027652.g/Lus10029160.g/Lus10036409.g/Lus10040400.g/Lus10041318.g/Lus10042608.g	21
GO:0051253	negative regulation of RNA metabolic process	21/1253	156/22980	0.000118193	0.00754519	0.00657375	Lus10000490.g/Lus10001240.g/Lus10001473.g/Lus10003684.g/Lus10005134.g/Lus10007961.g/Lus10010100.g/Lus10012202.g/Lus10013293.g/Lus10017991.g/Lus10021650.g/Lus10022224.g/Lus10025826.g/Lus10026631.g/Lus10027038.g/Lus10028994.g/Lus10037766.g/Lus10038276.g/Lus10038628.g/Lus10040859.g/Lus10041019.g	21
GO:0009892	negative regulation of metabolic process	42/1253	422/22980	0.000130208	0.00809343	0.00705141	Lus10000490.g/Lus10001240.g/Lus10001332.g/Lus10001473.g/Lus10003510.g/Lus10003684.g/Lus10004986.g/Lus10005134.g/Lus10006382.g/Lus10007961.g/Lus10008124.g/Lus10009728.g/Lus10010100.g/Lus10012202.g/Lus10013293.g/Lus10015589.g/Lus10016980.g/Lus10017007.g/Lus10017991.g/Lus10018187.g/Lus10021650.g/Lus10022224.g/Lus10023840.g/Lus10025170.g/Lus10025826.g/Lus10026631.g/Lus10027038.g/Lus10028101.g/Lus1002…	42
GO:0019439	aromatic compound catabolic process	30/1253	267/22980	0.000145908	0.0088368	0.00769907	Lus10001332.g/Lus10002528.g/Lus10003510.g/Lus10004986.g/Lus10006382.g/Lus10007442.g/Lus10008124.g/Lus10009728.g/Lus10011232.g/Lus10011757.g/Lus10012325.g/Lus10016980.g/Lus10017007.g/Lus10017528.g/Lus10021221.g/Lus10021748.g/Lus10022185.g/Lus10023840.g/Lus10025170.g/Lus10027652.g/Lus10029160.g/Lus10032689.g/Lus10033408.g/Lus10034874.g/Lus10036233.g/Lus10036409.g/Lus10040400.g/Lus10040935.g/Lus1004…	30
GO:0015074	DNA integration	10/1253	46/22980	0.000150967	0.00891458	0.00776683	Lus10000483.g/Lus10005904.g/Lus10008553.g/Lus10010265.g/Lus10010375.g/Lus10015068.g/Lus10033865.g/scaffold215.7/scaffold314.6/scaffold883.47	10
GO:0009817	defense response to fungus, incompatible interaction	7/1253	23/22980	0.000159567	0.00919261	0.00800907	Lus10005082.g/Lus10008780.g/Lus10022235.g/Lus10023579.g/Lus10028187.g/Lus10042587.g/Lus10042890.g	7
GO:0000398	mRNA splicing, via spliceosome	27/1253	232/22980	0.000172538	0.00948505	0.00826386	Lus10001473.g/Lus10001926.g/Lus10001949.g/Lus10002905.g/Lus10005233.g/Lus10007723.g/Lus10009389.g/Lus10011207.g/Lus10013108.g/Lus10013840.g/Lus10018475.g/Lus10021351.g/Lus10022566.g/Lus10022874.g/Lus10023464.g/Lus10024952.g/Lus10026846.g/Lus10026902.g/Lus10027212.g/Lus10028183.g/Lus10030207.g/Lus10032078.g/Lus10032646.g/Lus10033690.g/Lus10038924.g/Lus10039811.g/Lus10043105.g	27
GO:0048608	reproductive structure development	45/1253	469/22980	0.00017669	0.00948505	0.00826386	Lus10000656.g/Lus10000791.g/Lus10001473.g/Lus10002209.g/Lus10003337.g/Lus10004049.g/Lus10004125.g/Lus10005501.g/Lus10006715.g/Lus10007459.g/Lus10007866.g/Lus10009387.g/Lus10012325.g/Lus10012447.g/Lus10014143.g/Lus10014835.g/Lus10015552.g/Lus10016056.g/Lus10016069.g/Lus10017223.g/Lus10021090.g/Lus10021161.g/Lus10021614.g/Lus10022815.g/Lus10023579.g/Lus10023647.g/Lus10024544.g/Lus10026902.g/Lus1002…	45
GO:0061458	reproductive system development	45/1253	469/22980	0.00017669	0.00948505	0.00826386	Lus10000656.g/Lus10000791.g/Lus10001473.g/Lus10002209.g/Lus10003337.g/Lus10004049.g/Lus10004125.g/Lus10005501.g/Lus10006715.g/Lus10007459.g/Lus10007866.g/Lus10009387.g/Lus10012325.g/Lus10012447.g/Lus10014143.g/Lus10014835.g/Lus10015552.g/Lus10016056.g/Lus10016069.g/Lus10017223.g/Lus10021090.g/Lus10021161.g/Lus10021614.g/Lus10022815.g/Lus10023579.g/Lus10023647.g/Lus10024544.g/Lus10026902.g/Lus1002…	45
GO:0031324	negative regulation of cellular metabolic process	29/1253	259/22980	0.000198226	0.0104046	0.00906506	Lus10000490.g/Lus10001240.g/Lus10001473.g/Lus10003684.g/Lus10005134.g/Lus10007961.g/Lus10009728.g/Lus10010100.g/Lus10012202.g/Lus10013293.g/Lus10015589.g/Lus10017991.g/Lus10018187.g/Lus10021650.g/Lus10022224.g/Lus10025826.g/Lus10026631.g/Lus10027038.g/Lus10028994.g/Lus10033594.g/Lus10033845.g/Lus10035831.g/Lus10036409.g/Lus10037766.g/Lus10038276.g/Lus10038628.g/Lus10040859.g/Lus10041019.g/Lus1004…	29
GO:0008380	RNA splicing	30/1253	274/22980	0.000230027	0.0113069	0.00985115	Lus10001473.g/Lus10001926.g/Lus10001949.g/Lus10002905.g/Lus10005233.g/Lus10007723.g/Lus10009389.g/Lus10011207.g/Lus10013108.g/Lus10013840.g/Lus10018475.g/Lus10021351.g/Lus10022566.g/Lus10022874.g/Lus10023464.g/Lus10024952.g/Lus10026846.g/Lus10026902.g/Lus10027212.g/Lus10028183.g/Lus10030207.g/Lus10032078.g/Lus10032646.g/Lus10033690.g/Lus10038924.g/Lus10039467.g/Lus10039811.g/Lus10039918.g/Lus1004…	30
GO:1902679	negative regulation of RNA biosynthetic process	20/1253	152/22980	0.00023199	0.0113069	0.00985115	Lus10000490.g/Lus10001240.g/Lus10001473.g/Lus10003684.g/Lus10005134.g/Lus10007961.g/Lus10010100.g/Lus10012202.g/Lus10013293.g/Lus10017991.g/Lus10021650.g/Lus10022224.g/Lus10025826.g/Lus10026631.g/Lus10027038.g/Lus10028994.g/Lus10038276.g/Lus10038628.g/Lus10040859.g/Lus10041019.g	20
GO:1903507	negative regulation of nucleic acid-templated transcription	20/1253	152/22980	0.00023199	0.0113069	0.00985115	Lus10000490.g/Lus10001240.g/Lus10001473.g/Lus10003684.g/Lus10005134.g/Lus10007961.g/Lus10010100.g/Lus10012202.g/Lus10013293.g/Lus10017991.g/Lus10021650.g/Lus10022224.g/Lus10025826.g/Lus10026631.g/Lus10027038.g/Lus10028994.g/Lus10038276.g/Lus10038628.g/Lus10040859.g/Lus10041019.g	20
GO:0006650	glycerophospholipid metabolic process	23/1253	188/22980	0.000245744	0.0113069	0.00985115	Lus10000321.g/Lus10000535.g/Lus10001270.g/Lus10001377.g/Lus10005164.g/Lus10006739.g/Lus10006904.g/Lus10008934.g/Lus10009915.g/Lus10013184.g/Lus10023414.g/Lus10025916.g/Lus10027650.g/Lus10028884.g/Lus10033296.g/Lus10033341.g/Lus10033869.g/Lus10035939.g/Lus10037446.g/Lus10037677.g/Lus10038186.g/Lus10039352.g/Lus10039473.g	23
GO:0007623	circadian rhythm	8/1253	32/22980	0.000248186	0.0113069	0.00985115	Lus10005134.g/Lus10005501.g/Lus10007459.g/Lus10010100.g/Lus10031247.g/Lus10031818.g/Lus10037924.g/Lus10038652.g	8
GO:0048511	rhythmic process	8/1253	32/22980	0.000248186	0.0113069	0.00985115	Lus10005134.g/Lus10005501.g/Lus10007459.g/Lus10010100.g/Lus10031247.g/Lus10031818.g/Lus10037924.g/Lus10038652.g	8
GO:0010605	negative regulation of macromolecule metabolic process	39/1253	394/22980	0.000248924	0.0113069	0.00985115	Lus10000490.g/Lus10001240.g/Lus10001332.g/Lus10001473.g/Lus10003510.g/Lus10003684.g/Lus10004986.g/Lus10005134.g/Lus10006382.g/Lus10007961.g/Lus10008124.g/Lus10009728.g/Lus10010100.g/Lus10012202.g/Lus10013293.g/Lus10015589.g/Lus10016980.g/Lus10017007.g/Lus10017991.g/Lus10018187.g/Lus10021650.g/Lus10022224.g/Lus10023840.g/Lus10025170.g/Lus10025826.g/Lus10026631.g/Lus10027038.g/Lus10028101.g/Lus1002…	39
GO:0017157	regulation of exocytosis	4/1253	7/22980	0.000269578	0.0115075	0.0100259	Lus10009082.g/Lus10016694.g/Lus10030399.g/Lus10035989.g	4
GO:0051046	regulation of secretion	4/1253	7/22980	0.000269578	0.0115075	0.0100259	Lus10009082.g/Lus10016694.g/Lus10030399.g/Lus10035989.g	4
GO:1903530	regulation of secretion by cell	4/1253	7/22980	0.000269578	0.0115075	0.0100259	Lus10009082.g/Lus10016694.g/Lus10030399.g/Lus10035989.g	4
GO:0045892	negative regulation of transcription, DNA-templated	18/1253	131/22980	0.000272828	0.0115075	0.0100259	Lus10001240.g/Lus10001473.g/Lus10003684.g/Lus10005134.g/Lus10007961.g/Lus10010100.g/Lus10012202.g/Lus10013293.g/Lus10021650.g/Lus10022224.g/Lus10025826.g/Lus10026631.g/Lus10027038.g/Lus10028994.g/Lus10038276.g/Lus10038628.g/Lus10040859.g/Lus10041019.g	18
GO:0046486	glycerolipid metabolic process	25/1253	215/22980	0.000299007	0.0123488	0.0107589	Lus10000321.g/Lus10000535.g/Lus10001270.g/Lus10001377.g/Lus10005164.g/Lus10006739.g/Lus10006904.g/Lus10008934.g/Lus10009915.g/Lus10013184.g/Lus10017154.g/Lus10019840.g/Lus10023414.g/Lus10025916.g/Lus10027650.g/Lus10028884.g/Lus10033296.g/Lus10033341.g/Lus10033869.g/Lus10035939.g/Lus10037446.g/Lus10037677.g/Lus10038186.g/Lus10039352.g/Lus10039473.g	25
GO:0006955	immune response	17/1253	121/22980	0.000305657	0.0123488	0.0107589	Lus10001473.g/Lus10005082.g/Lus10005151.g/Lus10007601.g/Lus10008780.g/Lus10013244.g/Lus10022235.g/Lus10022625.g/Lus10023579.g/Lus10028187.g/Lus10029852.g/Lus10034723.g/Lus10036370.g/Lus10038409.g/Lus10040449.g/Lus10042587.g/Lus10042890.g	17
GO:0009100	glycoprotein metabolic process	21/1253	167/22980	0.000308457	0.0123488	0.0107589	Lus10002401.g/Lus10005034.g/Lus10005164.g/Lus10009560.g/Lus10012577.g/Lus10014357.g/Lus10021888.g/Lus10023414.g/Lus10024750.g/Lus10025158.g/Lus10026065.g/Lus10031569.g/Lus10032350.g/Lus10032650.g/Lus10033368.g/Lus10033906.g/Lus10035085.g/Lus10036074.g/Lus10039614.g/Lus10041170.g/Lus10043102.g	21
GO:0022414	reproductive process	64/1253	755/22980	0.000319147	0.0125638	0.0109462	Lus10000656.g/Lus10000791.g/Lus10000998.g/Lus10001473.g/Lus10002209.g/Lus10003337.g/Lus10003960.g/Lus10004049.g/Lus10004125.g/Lus10005437.g/Lus10005501.g/Lus10006715.g/Lus10006745.g/Lus10007427.g/Lus10007459.g/Lus10007601.g/Lus10007866.g/Lus10009387.g/Lus10011024.g/Lus10012325.g/Lus10012447.g/Lus10013244.g/Lus10014143.g/Lus10014835.g/Lus10015552.g/Lus10016056.g/Lus10016069.g/Lus10017223.g/Lus1001…	64
GO:0000003	reproduction	64/1253	760/22980	0.000380677	0.0147403	0.0128425	Lus10000656.g/Lus10000791.g/Lus10000998.g/Lus10001473.g/Lus10002209.g/Lus10003337.g/Lus10003960.g/Lus10004049.g/Lus10004125.g/Lus10005437.g/Lus10005501.g/Lus10006715.g/Lus10006745.g/Lus10007427.g/Lus10007459.g/Lus10007601.g/Lus10007866.g/Lus10009387.g/Lus10011024.g/Lus10012325.g/Lus10012447.g/Lus10013244.g/Lus10014143.g/Lus10014835.g/Lus10015552.g/Lus10016056.g/Lus10016069.g/Lus10017223.g/Lus1001…	64
GO:0019252	starch biosynthetic process	8/1253	34/22980	0.000388759	0.0148105	0.0129036	Lus10010515.g/Lus10016069.g/Lus10023319.g/Lus10027400.g/Lus10033245.g/Lus10038491.g/Lus10038675.g/Lus10042837.g	8
GO:0006366	transcription from RNA polymerase II promoter	32/1253	309/22980	0.000395244	0.0148185	0.0129107	Lus10002354.g/Lus10004986.g/Lus10006383.g/Lus10006715.g/Lus10013071.g/Lus10013293.g/Lus10014067.g/Lus10016880.g/Lus10017011.g/Lus10017091.g/Lus10018928.g/Lus10021161.g/Lus10021337.g/Lus10021927.g/Lus10023985.g/Lus10024044.g/Lus10024211.g/Lus10024924.g/Lus10026631.g/Lus10027038.g/Lus10027715.g/Lus10028005.g/Lus10029326.g/Lus10035573.g/Lus10036010.g/Lus10036192.g/Lus10037748.g/Lus10040200.g/Lus1004…	32
GO:0006357	regulation of transcription from RNA polymerase II promoter	24/1253	207/22980	0.000408149	0.0150632	0.0131239	Lus10002354.g/Lus10006383.g/Lus10006715.g/Lus10013071.g/Lus10013293.g/Lus10014067.g/Lus10017011.g/Lus10017091.g/Lus10018928.g/Lus10021161.g/Lus10021337.g/Lus10021927.g/Lus10024044.g/Lus10024211.g/Lus10024924.g/Lus10026631.g/Lus10027038.g/Lus10029326.g/Lus10036010.g/Lus10036192.g/Lus10037748.g/Lus10040859.g/Lus10041704.g/scaffold464.132	24
GO:0009891	positive regulation of biosynthetic process	20/1253	159/22980	0.000422654	0.0153586	0.0133812	Lus10002354.g/Lus10004986.g/Lus10005134.g/Lus10006715.g/Lus10007250.g/Lus10010100.g/Lus10015364.g/Lus10015536.g/Lus10017091.g/Lus10021161.g/Lus10021927.g/Lus10024044.g/Lus10025170.g/Lus10027038.g/Lus10035968.g/Lus10036010.g/Lus10036192.g/Lus10039121.g/Lus10041704.g/Lus10043167.g	20
GO:0048731	system development	62/1253	734/22980	0.000431272	0.0154343	0.0134471	Lus10000656.g/Lus10000791.g/Lus10001473.g/Lus10002209.g/Lus10002572.g/Lus10003337.g/Lus10004049.g/Lus10004125.g/Lus10005034.g/Lus10005501.g/Lus10006715.g/Lus10007459.g/Lus10007866.g/Lus10008234.g/Lus10009387.g/Lus10012221.g/Lus10012325.g/Lus10012447.g/Lus10014143.g/Lus10014225.g/Lus10014835.g/Lus10015552.g/Lus10016056.g/Lus10016069.g/Lus10017223.g/Lus10017654.g/Lus10020019.g/Lus10020119.g/Lus1002…	62
GO:0010629	negative regulation of gene expression	33/1253	325/22980	0.000460287	0.0160332	0.013969	Lus10001240.g/Lus10001332.g/Lus10001473.g/Lus10003510.g/Lus10003684.g/Lus10004986.g/Lus10005134.g/Lus10006382.g/Lus10007961.g/Lus10008124.g/Lus10009728.g/Lus10010100.g/Lus10012202.g/Lus10013293.g/Lus10016980.g/Lus10017007.g/Lus10021650.g/Lus10022224.g/Lus10023840.g/Lus10025170.g/Lus10025826.g/Lus10026631.g/Lus10027038.g/Lus10028101.g/Lus10028994.g/Lus10033845.g/Lus10038276.g/Lus10038628.g/Lus1004…	33
GO:0006974	cellular response to DNA damage stimulus	37/1253	379/22980	0.000461583	0.0160332	0.013969	Lus10000437.g/Lus10000685.g/Lus10000998.g/Lus10001212.g/Lus10002905.g/Lus10004503.g/Lus10005437.g/Lus10007089.g/Lus10007866.g/Lus10009294.g/Lus10011024.g/Lus10015589.g/Lus10016880.g/Lus10017654.g/Lus10017785.g/Lus10018187.g/Lus10020013.g/Lus10021220.g/Lus10021650.g/Lus10023718.g/Lus10023840.g/Lus10023864.g/Lus10024534.g/Lus10024924.g/Lus10028387.g/Lus10028430.g/Lus10028966.g/Lus10034749.g/Lus1003…	37
GO:0070085	glycosylation	19/1253	149/22980	0.000490323	0.0167847	0.0146237	Lus10002401.g/Lus10005034.g/Lus10005164.g/Lus10009387.g/Lus10014357.g/Lus10022815.g/Lus10023414.g/Lus10024544.g/Lus10024750.g/Lus10025158.g/Lus10026065.g/Lus10031569.g/Lus10032350.g/Lus10032650.g/Lus10033368.g/Lus10033906.g/Lus10035085.g/Lus10039614.g/Lus10043102.g	19
GO:0000395	mRNA 5'-splice site recognition	4/1253	8/22980	0.000515841	0.0169224	0.0147437	Lus10022874.g/Lus10024952.g/Lus10032646.g/Lus10043105.g	4
GO:0006552	leucine catabolic process	4/1253	8/22980	0.000515841	0.0169224	0.0147437	Lus10022185.g/Lus10025584.g/Lus10027045.g/scaffold189.2	4
GO:0010082	regulation of root meristem growth	4/1253	8/22980	0.000515841	0.0169224	0.0147437	Lus10006715.g/Lus10017223.g/Lus10021090.g/Lus10028694.g	4
GO:1901137	carbohydrate derivative biosynthetic process	42/1253	451/22980	0.00053034	0.0171598	0.0149505	Lus10000321.g/Lus10000535.g/Lus10001147.g/Lus10001270.g/Lus10002401.g/Lus10005034.g/Lus10005164.g/Lus10007545.g/Lus10009064.g/Lus10009915.g/Lus10014357.g/Lus10017443.g/Lus10017931.g/Lus10018129.g/Lus10020067.g/Lus10023414.g/Lus10024750.g/Lus10025158.g/Lus10025598.g/Lus10025916.g/Lus10026065.g/Lus10027801.g/Lus10027814.g/Lus10031569.g/Lus10032350.g/Lus10032650.g/Lus10033296.g/Lus10033341.g/Lus1003…	42
GO:0045087	innate immune response	16/1253	116/22980	0.00055933	0.0178532	0.0155546	Lus10001473.g/Lus10005082.g/Lus10005151.g/Lus10007601.g/Lus10008780.g/Lus10013244.g/Lus10022235.g/Lus10022625.g/Lus10023579.g/Lus10028187.g/Lus10029852.g/Lus10034723.g/Lus10038409.g/Lus10040449.g/Lus10042587.g/Lus10042890.g	16
GO:0002376	immune system process	17/1253	128/22980	0.000594802	0.0187323	0.0163205	Lus10001473.g/Lus10005082.g/Lus10005151.g/Lus10007601.g/Lus10008780.g/Lus10013244.g/Lus10022235.g/Lus10022625.g/Lus10023579.g/Lus10028187.g/Lus10029852.g/Lus10034723.g/Lus10036370.g/Lus10038409.g/Lus10040449.g/Lus10042587.g/Lus10042890.g	17
GO:0000245	spliceosomal complex assembly	9/1253	45/22980	0.00061839	0.0190361	0.0165852	Lus10021351.g/Lus10022874.g/Lus10024952.g/Lus10026846.g/Lus10027212.g/Lus10030207.g/Lus10032646.g/Lus10038924.g/Lus10043105.g	9
GO:0036092	phosphatidylinositol-3-phosphate biosynthetic process	3/1253	4/22980	0.000620566	0.0190361	0.0165852	Lus10013184.g/Lus10027650.g/Lus10037446.g	3
GO:0010557	positive regulation of macromolecule biosynthetic process	19/1253	152/22980	0.000629222	0.0190541	0.0166009	Lus10002354.g/Lus10004986.g/Lus10005134.g/Lus10006715.g/Lus10007250.g/Lus10010100.g/Lus10015364.g/Lus10015536.g/Lus10017091.g/Lus10021161.g/Lus10021927.g/Lus10024044.g/Lus10027038.g/Lus10035968.g/Lus10036010.g/Lus10036192.g/Lus10039121.g/Lus10041704.g/Lus10043167.g	19
GO:0010628	positive regulation of gene expression	19/1253	153/22980	0.000682501	0.0202235	0.0176198	Lus10002354.g/Lus10004986.g/Lus10005134.g/Lus10006715.g/Lus10007250.g/Lus10010100.g/Lus10015364.g/Lus10015536.g/Lus10017091.g/Lus10021161.g/Lus10021927.g/Lus10024044.g/Lus10027038.g/Lus10035968.g/Lus10036010.g/Lus10036192.g/Lus10039121.g/Lus10041704.g/Lus10043167.g	19
GO:0006325	chromatin organization	34/1253	346/22980	0.000684962	0.0202235	0.0176198	Lus10001240.g/Lus10005904.g/Lus10006266.g/Lus10006383.g/Lus10007462.g/Lus10008553.g/Lus10010265.g/Lus10010375.g/Lus10011011.g/Lus10013293.g/Lus10015068.g/Lus10021161.g/Lus10021187.g/Lus10021650.g/Lus10022224.g/Lus10022879.g/Lus10025826.g/Lus10027038.g/Lus10028187.g/Lus10031247.g/Lus10031419.g/Lus10031818.g/Lus10033865.g/Lus10035115.g/Lus10037760.g/Lus10038276.g/Lus10038628.g/Lus10038659.g/Lus1004…	34
GO:0006399	tRNA metabolic process	29/1253	280/22980	0.000721373	0.0206572	0.0179976	Lus10000791.g/Lus10002756.g/Lus10003337.g/Lus10003486.g/Lus10005696.g/Lus10006382.g/Lus10007470.g/Lus10009139.g/Lus10009382.g/Lus10013005.g/Lus10015552.g/Lus10020290.g/Lus10021124.g/Lus10023647.g/Lus10023799.g/Lus10028211.g/Lus10028505.g/Lus10029044.g/Lus10029508.g/Lus10029578.g/Lus10030645.g/Lus10034171.g/Lus10034921.g/Lus10035028.g/Lus10036475.g/Lus10037871.g/Lus10040967.g/Lus10042915.g/Lus1004…	29
GO:0051172	negative regulation of nitrogen compound metabolic process	26/1253	241/22980	0.000727393	0.0206572	0.0179976	Lus10000490.g/Lus10001240.g/Lus10001473.g/Lus10003684.g/Lus10005134.g/Lus10007961.g/Lus10009728.g/Lus10010100.g/Lus10012202.g/Lus10013293.g/Lus10015589.g/Lus10017991.g/Lus10018187.g/Lus10021650.g/Lus10022224.g/Lus10025826.g/Lus10026631.g/Lus10027038.g/Lus10028994.g/Lus10033845.g/Lus10037766.g/Lus10038276.g/Lus10038628.g/Lus10040859.g/Lus10041019.g/Lus10042484.g	26
GO:0006281	DNA repair	35/1253	361/22980	0.000733693	0.0206572	0.0179976	Lus10000437.g/Lus10000685.g/Lus10000998.g/Lus10001212.g/Lus10004503.g/Lus10005437.g/Lus10007089.g/Lus10007866.g/Lus10009294.g/Lus10011024.g/Lus10015589.g/Lus10016880.g/Lus10017654.g/Lus10017785.g/Lus10018187.g/Lus10020013.g/Lus10021220.g/Lus10021650.g/Lus10023718.g/Lus10023840.g/Lus10023864.g/Lus10024534.g/Lus10024924.g/Lus10028387.g/Lus10028430.g/Lus10028966.g/Lus10034749.g/Lus10035243.g/Lus1003…	35
GO:0048519	negative regulation of biological process	52/1253	602/22980	0.000736514	0.0206572	0.0179976	Lus10000490.g/Lus10001240.g/Lus10001332.g/Lus10001473.g/Lus10003510.g/Lus10003684.g/Lus10004986.g/Lus10005134.g/Lus10006382.g/Lus10007185.g/Lus10007961.g/Lus10008124.g/Lus10008780.g/Lus10009728.g/Lus10010100.g/Lus10012202.g/Lus10012325.g/Lus10013293.g/Lus10015589.g/Lus10016980.g/Lus10017007.g/Lus10017991.g/Lus10018187.g/Lus10021161.g/Lus10021650.g/Lus10022224.g/Lus10022235.g/Lus10023579.g/Lus1002…	52
GO:0006401	RNA catabolic process	16/1253	119/22980	0.000743378	0.0206572	0.0179976	Lus10001332.g/Lus10002528.g/Lus10003510.g/Lus10004986.g/Lus10006382.g/Lus10007442.g/Lus10008124.g/Lus10009728.g/Lus10016980.g/Lus10017007.g/Lus10017528.g/Lus10023840.g/Lus10025170.g/Lus10036409.g/Lus10040400.g/Lus10041318.g	16
GO:0034660	ncRNA metabolic process	49/1253	560/22980	0.000782167	0.0214823	0.0187165	Lus10000791.g/Lus10002091.g/Lus10002756.g/Lus10003337.g/Lus10003486.g/Lus10003684.g/Lus10005489.g/Lus10005696.g/Lus10006031.g/Lus10006382.g/Lus10007442.g/Lus10007470.g/Lus10007881.g/Lus10009139.g/Lus10009382.g/Lus10013005.g/Lus10014835.g/Lus10015552.g/Lus10015809.g/Lus10017864.g/Lus10020290.g/Lus10021124.g/Lus10023402.g/Lus10023647.g/Lus10023799.g/Lus10024493.g/Lus10024656.g/Lus10028211.g/Lus1002…	49
GO:0031328	positive regulation of cellular biosynthetic process	19/1253	155/22980	0.000800802	0.0217413	0.0189421	Lus10002354.g/Lus10004986.g/Lus10005134.g/Lus10006715.g/Lus10007250.g/Lus10010100.g/Lus10015364.g/Lus10015536.g/Lus10017091.g/Lus10021161.g/Lus10021927.g/Lus10024044.g/Lus10027038.g/Lus10035968.g/Lus10036010.g/Lus10036192.g/Lus10039121.g/Lus10041704.g/Lus10043167.g	19
GO:0006778	porphyrin-containing compound metabolic process	14/1253	98/22980	0.000852471	0.0228811	0.0199352	Lus10004292.g/Lus10010082.g/Lus10011696.g/Lus10012325.g/Lus10021748.g/Lus10022185.g/Lus10027819.g/Lus10032607.g/Lus10032769.g/Lus10033408.g/Lus10034065.g/Lus10034874.g/Lus10043145.g/scaffold1982.15	14
GO:0044702	single organism reproductive process	57/1253	680/22980	0.000866112	0.022986	0.0200266	Lus10000791.g/Lus10000998.g/Lus10001473.g/Lus10003337.g/Lus10003960.g/Lus10004125.g/Lus10005437.g/Lus10005501.g/Lus10006715.g/Lus10006745.g/Lus10007427.g/Lus10007459.g/Lus10007601.g/Lus10007866.g/Lus10009387.g/Lus10011024.g/Lus10012325.g/Lus10012447.g/Lus10013244.g/Lus10014143.g/Lus10014835.g/Lus10015552.g/Lus10017223.g/Lus10017452.g/Lus10020177.g/Lus10020383.g/Lus10021090.g/Lus10021161.g/Lus1002…	57
GO:0006473	protein acetylation	16/1253	122/22980	0.000976687	0.0256326	0.0223324	Lus10005904.g/Lus10006383.g/Lus10006397.g/Lus10008553.g/Lus10010265.g/Lus10010375.g/Lus10015068.g/Lus10021187.g/Lus10021650.g/Lus10023111.g/Lus10033865.g/Lus10042248.g/scaffold215.7/scaffold216.87/scaffold314.6/scaffold883.47	16
GO:0010558	negative regulation of macromolecule biosynthetic process	22/1253	195/22980	0.00100377	0.0260539	0.0226994	Lus10000490.g/Lus10001240.g/Lus10001473.g/Lus10003684.g/Lus10005134.g/Lus10007961.g/Lus10009728.g/Lus10010100.g/Lus10012202.g/Lus10013293.g/Lus10017991.g/Lus10021650.g/Lus10022224.g/Lus10025826.g/Lus10026631.g/Lus10027038.g/Lus10028994.g/Lus10033845.g/Lus10038276.g/Lus10038628.g/Lus10040859.g/Lus10041019.g	22
GO:0010154	fruit development	27/1253	260/22980	0.00103839	0.0266126	0.0231863	Lus10000791.g/Lus10001473.g/Lus10003337.g/Lus10004125.g/Lus10007866.g/Lus10009387.g/Lus10012447.g/Lus10014835.g/Lus10015552.g/Lus10017223.g/Lus10021090.g/Lus10022815.g/Lus10023579.g/Lus10023647.g/Lus10024544.g/Lus10026902.g/Lus10027814.g/Lus10028187.g/Lus10028211.g/Lus10031745.g/Lus10034921.g/Lus10035243.g/Lus10036370.g/Lus10042587.g/Lus10042890.g/Lus10042915.g/Lus10043071.g	27
GO:0043543	protein acylation	16/1253	123/22980	0.0010671	0.0266126	0.0231863	Lus10005904.g/Lus10006383.g/Lus10006397.g/Lus10008553.g/Lus10010265.g/Lus10010375.g/Lus10015068.g/Lus10021187.g/Lus10021650.g/Lus10023111.g/Lus10033865.g/Lus10042248.g/scaffold215.7/scaffold216.87/scaffold314.6/scaffold883.47	16
GO:0045944	positive regulation of transcription from RNA polymerase II promoter	10/1253	58/22980	0.00106758	0.0266126	0.0231863	Lus10002354.g/Lus10006715.g/Lus10017091.g/Lus10021161.g/Lus10021927.g/Lus10024044.g/Lus10027038.g/Lus10036010.g/Lus10036192.g/Lus10041704.g	10
GO:2000026	regulation of multicellular organismal development	20/1253	171/22980	0.00107036	0.0266126	0.0231863	Lus10001656.g/Lus10005501.g/Lus10006715.g/Lus10007459.g/Lus10008780.g/Lus10012325.g/Lus10014143.g/Lus10017223.g/Lus10021090.g/Lus10021161.g/Lus10022235.g/Lus10023579.g/Lus10028211.g/Lus10028694.g/Lus10033845.g/Lus10034996.g/Lus10037636.g/Lus10041019.g/Lus10042915.g/Lus10043071.g	20
GO:0018205	peptidyl-lysine modification	21/1253	184/22980	0.00111564	0.0274495	0.0239154	Lus10005904.g/Lus10006383.g/Lus10008553.g/Lus10010265.g/Lus10010375.g/Lus10011011.g/Lus10011634.g/Lus10013825.g/Lus10015068.g/Lus10021187.g/Lus10021650.g/Lus10022879.g/Lus10023344.g/Lus10031247.g/Lus10031818.g/Lus10033865.g/Lus10035115.g/Lus10041585.g/scaffold215.7/scaffold314.6/scaffold883.47	21
GO:0042391	regulation of membrane potential	8/1253	40/22980	0.00123161	0.0299904	0.0261292	Lus10003395.g/Lus10004509.g/Lus10010061.g/Lus10014925.g/Lus10015687.g/Lus10023203.g/Lus10037904.g/Lus10038308.g	8
GO:0006644	phospholipid metabolic process	26/1253	250/22980	0.00124626	0.0300375	0.0261702	Lus10000321.g/Lus10000535.g/Lus10001270.g/Lus10001377.g/Lus10005164.g/Lus10006739.g/Lus10006904.g/Lus10008934.g/Lus10009064.g/Lus10009915.g/Lus10013184.g/Lus10020067.g/Lus10023414.g/Lus10025916.g/Lus10027650.g/Lus10028884.g/Lus10033296.g/Lus10033341.g/Lus10033869.g/Lus10035357.g/Lus10035939.g/Lus10037446.g/Lus10037677.g/Lus10038186.g/Lus10039352.g/Lus10039473.g	26
GO:2000113	negative regulation of cellular macromolecule biosynthetic process	20/1253	174/22980	0.00132652	0.0316489	0.0275741	Lus10001240.g/Lus10001473.g/Lus10003684.g/Lus10005134.g/Lus10007961.g/Lus10009728.g/Lus10010100.g/Lus10012202.g/Lus10013293.g/Lus10021650.g/Lus10022224.g/Lus10025826.g/Lus10026631.g/Lus10027038.g/Lus10028994.g/Lus10033845.g/Lus10038276.g/Lus10038628.g/Lus10040859.g/Lus10041019.g	20
GO:0016573	histone acetylation	12/1253	81/22980	0.00141686	0.0318745	0.0277707	Lus10005904.g/Lus10006383.g/Lus10008553.g/Lus10010265.g/Lus10010375.g/Lus10015068.g/Lus10021187.g/Lus10021650.g/Lus10033865.g/scaffold215.7/scaffold314.6/scaffold883.47	12
GO:0018393	internal peptidyl-lysine acetylation	12/1253	81/22980	0.00141686	0.0318745	0.0277707	Lus10005904.g/Lus10006383.g/Lus10008553.g/Lus10010265.g/Lus10010375.g/Lus10015068.g/Lus10021187.g/Lus10021650.g/Lus10033865.g/scaffold215.7/scaffold314.6/scaffold883.47	12
GO:0018394	peptidyl-lysine acetylation	12/1253	81/22980	0.00141686	0.0318745	0.0277707	Lus10005904.g/Lus10006383.g/Lus10008553.g/Lus10010265.g/Lus10010375.g/Lus10015068.g/Lus10021187.g/Lus10021650.g/Lus10033865.g/scaffold215.7/scaffold314.6/scaffold883.47	12
GO:0009452	7-methylguanosine RNA capping	4/1253	10/22980	0.00141695	0.0318745	0.0277707	Lus10003803.g/Lus10009752.g/Lus10027333.g/Lus10038644.g	4
GO:0010449	root meristem growth	4/1253	10/22980	0.00141695	0.0318745	0.0277707	Lus10006715.g/Lus10017223.g/Lus10021090.g/Lus10028694.g	4
GO:0036260	RNA capping	4/1253	10/22980	0.00141695	0.0318745	0.0277707	Lus10003803.g/Lus10009752.g/Lus10027333.g/Lus10038644.g	4
GO:0051276	chromosome organization	47/1253	547/22980	0.00143984	0.0320839	0.0279531	Lus10001240.g/Lus10004503.g/Lus10005904.g/Lus10006266.g/Lus10006383.g/Lus10007462.g/Lus10008553.g/Lus10008940.g/Lus10009294.g/Lus10010265.g/Lus10010375.g/Lus10011011.g/Lus10013293.g/Lus10015068.g/Lus10021161.g/Lus10021187.g/Lus10021650.g/Lus10022224.g/Lus10022879.g/Lus10023814.g/Lus10024895.g/Lus10025826.g/Lus10027038.g/Lus10028172.g/Lus10028187.g/Lus10028387.g/Lus10028966.g/Lus10031247.g/Lus1003…	47
GO:0048211	Golgi vesicle docking	3/1253	5/22980	0.00148829	0.0326949	0.0284855	Lus10011177.g/Lus10032089.g/Lus10035230.g	3
GO:2000280	regulation of root development	6/1253	24/22980	0.00149494	0.0326949	0.0284855	Lus10006715.g/Lus10017223.g/Lus10021090.g/Lus10023579.g/Lus10028694.g/Lus10041019.g	6
GO:0033013	tetrapyrrole metabolic process	14/1253	104/22980	0.00153525	0.0331624	0.0288927	Lus10004292.g/Lus10010082.g/Lus10011696.g/Lus10012325.g/Lus10021748.g/Lus10022185.g/Lus10027819.g/Lus10032607.g/Lus10032769.g/Lus10033408.g/Lus10034065.g/Lus10034874.g/Lus10043145.g/scaffold1982.15	14
GO:0044767	single-organism developmental process	96/1253	1302/22980	0.00154782	0.0331624	0.0288927	Lus10000656.g/Lus10000791.g/Lus10001473.g/Lus10001656.g/Lus10001979.g/Lus10002209.g/Lus10002572.g/Lus10003337.g/Lus10003960.g/Lus10004049.g/Lus10004125.g/Lus10005034.g/Lus10005233.g/Lus10005501.g/Lus10006715.g/Lus10007185.g/Lus10007233.g/Lus10007459.g/Lus10007866.g/Lus10008234.g/Lus10008780.g/Lus10009387.g/Lus10009728.g/Lus10011235.g/Lus10011940.g/Lus10012221.g/Lus10012325.g/Lus10012447.g/Lus1001…	96
[truncated: 2,252 more rows]

## Sheet: NY-17-DS
Table S3 The GO terms of DAGs in Z141 or NY-17
ID	Description	GeneRatio	BgRatio	pvalue	p.adjust	qvalue	geneID	Count
[truncated: 2,390 more rows]

## Sheet: NY-17-RD
Table S3 The GO terms of DAGs in Z141 or NY-17
ID	Description	GeneRatio	BgRatio	pvalue	p.adjust	qvalue	geneID	Count
[truncated: 2,430 more rows]
