# Supplementary material for: The pattern of alternative splicing and DNA methylation alteration and their interaction in linseed (Linum usitatissimum L.) response to repeated drought stresses
Source: Biol Res. 2023 Mar 16;56:12. doi: 10.1186/s40659-023-00424-7 (PMC10018860; doi:10.1186/s40659-023-00424-7)
Supplement: Supplementary file 5 — Additional file 5: Table S5. Analysis of differentially expressed genes in linseed seedlings under drought stress. [file 40659_2023_424_MOESM5_ESM.xlsx]

## Sheet: NY-17-DS
Table S5. Analysis of differentially expressed genes in linseed seedlings under drought stress
Lus_gene	Ath_gene	Gene name	Annotation	GO(biological_process)	GO(cellular_component)	GO(molecular_function)	KO_ID|KO_name|Hyperlink	Pathway_ID(KEGG_pathway)
Lus10000328.g	AT1G26170	*	ARM repeat superfamily protein	*	GO:0005634(nucleus);GO:0005643(nuclear pore);GO:0005737(cytoplasm);	GO:0008565(protein transporter activity);	K20224|IPO9, RANBP9|http://www.genome.jp/dbget-bin/www_bget?ko:K20224	*
Lus10000362.g	AT5G09380	*	RNA polymerase III RPC4	GO:0006383(transcription from RNA polymerase III promoter);	GO:0005634(nucleus);GO:0005666(DNA-directed RNA polymerase III complex);	GO:0003677(DNA binding);GO:0003899(DNA-directed 5'-3' RNA polymerase activity);	K03026|RPC4, POLR3D|http://www.genome.jp/dbget-bin/www_bget?ko:K03026	ko03020(RNA polymerase);ko00230(Purine metabolism);ko00240(Pyrimidine metabolism)
Lus10000628.g	AT5G38510	*	Rhomboid-related intramembrane serine protease family protein	GO:0006508(proteolysis);	GO:0005886(plasma membrane);GO:0016021(integral component of membrane);GO:0031969(chloroplast membrane);	GO:0004252(serine-type endopeptidase activity);	*	*
Lus10001019.g	AT3G55610	P5CS2	delta 1-pyrroline-5-carboxylate synthase 2	GO:0006561(proline biosynthetic process);GO:0009555(pollen development);GO:0009737(response to abscisic acid);GO:0009793(embryo development ending in seed dormancy);GO:0016310(phosphorylation);GO:0042538(hyperosmotic salinity response);GO:0055114(oxidation-reduction process);GO:0055129(L-proline biosynthetic process);	GO:0005737(cytoplasm);GO:0005739(mitochondrion);GO:0005829(cytosol);GO:0009506(plasmodesma);GO:0009507(chloroplast);	GO:0004349(glutamate 5-kinase activity);GO:0004350(glutamate-5-semialdehyde dehydrogenase activity);GO:0005524(ATP binding);	K12657|ALDH18A1, P5CS|http://www.genome.jp/dbget-bin/www_bget?ko:K12657	ko00330(Arginine and proline metabolism);ko01230(Biosynthesis of amino acids)
Lus10001239.g	AT1G51690	B ALPHA	protein phosphatase 2A 55 kDa regulatory subunit B alpha isoform	GO:0000278(mitotic cell cycle);GO:0032502(developmental process);GO:0070262(peptidyl-serine dephosphorylation);	GO:0000159(protein phosphatase type 2A complex);GO:0005737(cytoplasm);GO:0005829(cytosol);	GO:0000166(nucleotide binding);GO:0004722(protein serine/threonine phosphatase activity);GO:0019888(protein phosphatase regulator activity);	K04354|PPP2R2|http://www.genome.jp/dbget-bin/www_bget?ko:K04354	ko03015(mRNA surveillance pathway)
Lus10001245.g	AT5G63050	EMB2759	embryo defective 2759	GO:0009793(embryo development ending in seed dormancy);	GO:0009507(chloroplast);GO:0016021(integral component of membrane);	GO:0003674(molecular_function);	*	*
Lus10001254.g	No ath annotation
Lus10001263.g	AT5G03570	IREG2	iron regulated 2	GO:0000041(transition metal ion transport);GO:0006824(cobalt ion transport);GO:0006826(iron ion transport);GO:0015675(nickel cation transport);GO:0055068(cobalt ion homeostasis);	GO:0009705(plant-type vacuole membrane);	GO:0005381(iron ion transmembrane transporter activity);GO:0015087(cobalt ion transmembrane transporter activity);GO:0015099(nickel cation transmembrane transporter activity);	K14685|SLC40A1, FPN1|http://www.genome.jp/dbget-bin/www_bget?ko:K14685	*
Lus10001388.g	AT2G17250	EMB2762	CCAAT-binding factor	GO:0000462(maturation of SSU-rRNA from tricistronic rRNA transcript (SSU-rRNA, 5.8S rRNA, LSU-rRNA));GO:0006364(rRNA processing);GO:0009793(embryo development ending in seed dormancy);	GO:0005634(nucleus);GO:0005654(nucleoplasm);GO:0005730(nucleolus);GO:0016020(membrane);GO:0030692(Noc4p-Nop14p complex);GO:0032040(small-subunit processome);	GO:0003674(molecular_function);	K14771|NOC4, UTP19|http://www.genome.jp/dbget-bin/www_bget?ko:K14771	*
Lus10001393.g	AT2G36895	*	unknown protein	GO:0008150(biological_process);	GO:0009507(chloroplast);	GO:0003674(molecular_function);	*	*
Lus10001653.g	AT5G61410	RPE	D-ribulose-5-phosphate-3-epimerase	GO:0005975(carbohydrate metabolic process);GO:0009052(pentose-phosphate shunt, non-oxidative branch);GO:0009409(response to cold);GO:0009624(response to nematode);GO:0009793(embryo development ending in seed dormancy);GO:0019323(pentose catabolic process);GO:0044262(cellular carbohydrate metabolic process);	GO:0005829(cytosol);GO:0009507(chloroplast);GO:0009570(chloroplast stroma);GO:0009579(thylakoid);GO:0009941(chloroplast envelope);GO:0010319(stromule);GO:0048046(apoplast);	GO:0004750(ribulose-phosphate 3-epimerase activity);GO:0046872(metal ion binding);	K01783|rpe, RPE|http://www.genome.jp/dbget-bin/www_bget?ko:K01783	ko00040(Pentose and glucuronate interconversions);ko00030(Pentose phosphate pathway);ko00710(Carbon fixation in photosynthetic organisms);ko01230(Biosynthesis of amino acids);ko01200(Carbon metabolism)
Lus10001788.g	AT5G27970	*	ARM repeat superfamily protein	*	GO:0005886(plasma membrane);	*	*	*
Lus10002491.g	AT5G01520	AIRP2	RING/U-box superfamily protein	*	GO:0005634(nucleus);GO:0005829(cytosol);	GO:0008270(zinc ion binding);	*	*
Lus10002710.g	AT2G39730	RCA	rubisco activase	GO:0009409(response to cold);GO:0009416(response to light stimulus);GO:0009753(response to jasmonic acid);GO:0010150(leaf senescence);GO:0042742(defense response to bacterium);	GO:0005618(cell wall);GO:0005634(nucleus);GO:0009507(chloroplast);GO:0009535(chloroplast thylakoid membrane);GO:0009570(chloroplast stroma);GO:0009579(thylakoid);GO:0009941(chloroplast envelope);GO:0010287(plastoglobule);GO:0010319(stromule);GO:0016020(membrane);GO:0048046(apoplast);	GO:0005524(ATP binding);GO:0030234(enzyme regulator activity);GO:0043531(ADP binding);GO:0046863(ribulose-1,5-bisphosphate carboxylase/oxygenase activator activity);	*	*
Lus10002996.g	AT4G22120	*	ERD (early-responsive to dehydration stress) family protein	GO:0006812(cation transport);	GO:0005886(plasma membrane);GO:0016021(integral component of membrane);	GO:0005227(calcium activated cation channel activity);	*	*
Lus10003010.g	AT4G18010	IP5PII	myo-inositol polyphosphate 5-phosphatase 2	GO:0009737(response to abscisic acid);GO:0009738(abscisic acid-activated signaling pathway);GO:0009845(seed germination);GO:0032957(inositol trisphosphate metabolic process);GO:0046855(inositol phosphate dephosphorylation);GO:0046856(phosphatidylinositol dephosphorylation);GO:0090351(seedling development);	GO:0005737(cytoplasm);	GO:0004439(phosphatidylinositol-4,5-bisphosphate 5-phosphatase activity);GO:0004445(inositol-polyphosphate 5-phosphatase activity);GO:0034485(phosphatidylinositol-3,4,5-trisphosphate 5-phosphatase activity);GO:0052658(inositol-1,4,5-trisphosphate 5-phosphatase activity);GO:0052659(inositol-1,3,4,5-tetrakisphosphate 5-phosphatase activity);	*	*
Lus10003031.g	No ath annotation
Lus10003034.g	AT2G46270	GBF3	G-box binding factor 3	GO:0006351(transcription, DNA-templated);GO:0006355(regulation of transcription, DNA-templated);GO:0009737(response to abscisic acid);	GO:0005634(nucleus);GO:0005829(cytosol);	GO:0003700(transcription factor activity, sequence-specific DNA binding);GO:0005515(protein binding);GO:0043565(sequence-specific DNA binding);GO:0044212(transcription regulatory region DNA binding);	K09060|GBF|http://www.genome.jp/dbget-bin/www_bget?ko:K09060	*
Lus10003113.g	AT3G04240	SEC	Tetratricopeptide repeat (TPR)-like superfamily protein	GO:0006493(protein O-linked glycosylation);GO:0007275(multicellular organism development);	GO:0005634(nucleus);	GO:0016757(transferase activity, transferring glycosyl groups);	K09667|OGT|http://www.genome.jp/dbget-bin/www_bget?ko:K09667	ko00514(Other types of O-glycan biosynthesis)
Lus10003157.g	AT5G17170	ENH1	rubredoxin family protein	*	GO:0009507(chloroplast);GO:0009534(chloroplast thylakoid);GO:0009535(chloroplast thylakoid membrane);GO:0009941(chloroplast envelope);GO:0016021(integral component of membrane);	GO:0005506(iron ion binding);GO:0046872(metal ion binding);	*	*
Lus10003247.g	No ath annotation
Lus10003289.g	AT3G55330	PPL1	PsbP-like protein 1	GO:0015979(photosynthesis);	GO:0009507(chloroplast);GO:0009543(chloroplast thylakoid lumen);GO:0009579(thylakoid);GO:0009654(photosystem II oxygen evolving complex);GO:0019898(extrinsic component of membrane);GO:0030095(chloroplast photosystem II);GO:0031977(thylakoid lumen);	GO:0005509(calcium ion binding);	K02717|psbP|http://www.genome.jp/dbget-bin/www_bget?ko:K02717	ko00195(Photosynthesis)
Lus10003395.g	AT5G57940	CNGC5	cyclic nucleotide gated channel 5	GO:0042391(regulation of membrane potential);	GO:0005886(plasma membrane);GO:0005887(integral component of plasma membrane);GO:0016020(membrane);	GO:0005223(intracellular cGMP activated cation channel activity);GO:0005249(voltage-gated potassium channel activity);GO:0005262(calcium channel activity);GO:0005267(potassium channel activity);GO:0005516(calmodulin binding);GO:0030551(cyclic nucleotide binding);GO:0030552(cAMP binding);GO:0030553(cGMP binding);	K05391|CNGC|http://www.genome.jp/dbget-bin/www_bget?ko:K05391	ko04626(Plant-pathogen interaction)
Lus10003396.g	No ath annotation
Lus10003858.g	AT5G18170	GDH1	glutamate dehydrogenase 1	GO:0006520(cellular amino acid metabolic process);GO:0006807(nitrogen compound metabolic process);GO:0009646(response to absence of light);GO:0009651(response to salt stress);GO:0046686(response to cadmium ion);GO:0055114(oxidation-reduction process);	GO:0005739(mitochondrion);	GO:0004352(glutamate dehydrogenase (NAD+) activity);GO:0004353(glutamate dehydrogenase [NAD(P)+] activity);GO:0005507(copper ion binding);GO:0005524(ATP binding);GO:0008270(zinc ion binding);GO:0016491(oxidoreductase activity);GO:0050897(cobalt ion binding);	K00261|GLUD1_2, gdhA|http://www.genome.jp/dbget-bin/www_bget?ko:K00261	ko00250(Alanine, aspartate and glutamate metabolism);ko00220(Arginine biosynthesis);ko00910(Nitrogen metabolism);ko01200(Carbon metabolism)
Lus10003969.g	AT5G38520	*	alpha/beta-Hydrolases superfamily protein	GO:0015994(chlorophyll metabolic process);	GO:0009507(chloroplast);GO:0009534(chloroplast thylakoid);GO:0009941(chloroplast envelope);	GO:0016787(hydrolase activity);GO:0047746(chlorophyllase activity);	*	*
Lus10004024.g	No ath annotation
Lus10004049.g	AT1G66330	*	senescence-associated family protein	GO:0010150(leaf senescence);GO:0010228(vegetative to reproductive phase transition of meristem);GO:0034599(cellular response to oxidative stress);GO:0072593(reactive oxygen species metabolic process);	GO:0009507(chloroplast);	*	*	*
Lus10004130.g	No ath annotation
Lus10004228.g	AT5G62890	*	Xanthine/uracil permease family protein	GO:0055085(transmembrane transport);	GO:0005618(cell wall);GO:0005773(vacuole);GO:0005783(endoplasmic reticulum);GO:0005886(plasma membrane);GO:0009506(plasmodesma);GO:0016020(membrane);GO:0016021(integral component of membrane);	GO:0005215(transporter activity);GO:0022857(transmembrane transporter activity);	*	*
Lus10004396.g	AT4G17090	CT-BMY	chloroplast beta-amylase	GO:0000024(maltose biosynthetic process);GO:0005983(starch catabolic process);GO:0009409(response to cold);	GO:0009507(chloroplast);GO:0009570(chloroplast stroma);	GO:0016161(beta-amylase activity);GO:0102229(amylopectin maltohydrolase activity);	K01177|E3.2.1.2|http://www.genome.jp/dbget-bin/www_bget?ko:K01177	ko00500(Starch and sucrose metabolism)
Lus10004434.g	AT3G23590	RFR1	REF4-related 1	GO:0006351(transcription, DNA-templated);GO:0006355(regulation of transcription, DNA-templated);GO:0009698(phenylpropanoid metabolic process);GO:2000762(regulation of phenylpropanoid metabolic process);	GO:0016592(mediator complex);	GO:0003674(molecular_function);	*	*
Lus10004436.g	No ath annotation
Lus10004570.g	No ath annotation
Lus10004643.g	AT2G03667	*	Asparagine synthase family protein	GO:0006529(asparagine biosynthetic process);	*	GO:0004066(asparagine synthase (glutamine-hydrolyzing) activity);	*	*
Lus10004948.g	No ath annotation
Lus10004976.g	AT4G25880	PUM6	pumilio 6	GO:0006417(regulation of translation);	GO:0009507(chloroplast);	GO:0003723(RNA binding);GO:0003729(mRNA binding);	K17943|PUM|http://www.genome.jp/dbget-bin/www_bget?ko:K17943	*
Lus10005134.g	AT1G01060	LHY	Homeodomain-like superfamily protein	GO:0006351(transcription, DNA-templated);GO:0006355(regulation of transcription, DNA-templated);GO:0007623(circadian rhythm);GO:0009409(response to cold);GO:0009651(response to salt stress);GO:0009723(response to ethylene);GO:0009733(response to auxin);GO:0009737(response to abscisic acid);GO:0009739(response to gibberellin);GO:0009751(response to salicylic acid);GO:0009753(response to jasmonic a…	GO:0005634(nucleus);	GO:0003677(DNA binding);GO:0003700(transcription factor activity, sequence-specific DNA binding);GO:0044212(transcription regulatory region DNA binding);	K12133|LHY|http://www.genome.jp/dbget-bin/www_bget?ko:K12133	ko04712(Circadian rhythm - plant)
Lus10005199.g	AT1G08380	PSAO	photosystem I subunit O	GO:0009767(photosynthetic electron transport chain);GO:0009768(photosynthesis, light harvesting in photosystem I);	GO:0005739(mitochondrion);GO:0009507(chloroplast);GO:0009522(photosystem I);GO:0009535(chloroplast thylakoid membrane);GO:0009579(thylakoid);GO:0016021(integral component of membrane);	GO:0005515(protein binding);	K14332|psaO|http://www.genome.jp/dbget-bin/www_bget?ko:K14332	ko00195(Photosynthesis)
Lus10005325.g	AT5G13790	AGL15	AGAMOUS-like 15	GO:0006351(transcription, DNA-templated);GO:0009793(embryo development ending in seed dormancy);GO:0009910(negative regulation of flower development);GO:0010047(fruit dehiscence);GO:0010227(floral organ abscission);GO:0010262(somatic embryogenesis);GO:0010629(negative regulation of gene expression);GO:0045487(gibberellin catabolic process);GO:0045892(negative regulation of transcription, DNA-temp…	GO:0005634(nucleus);GO:0005737(cytoplasm);	GO:0000977(RNA polymerase II regulatory region sequence-specific DNA binding);GO:0003677(DNA binding);GO:0003700(transcription factor activity, sequence-specific DNA binding);GO:0004601(peroxidase activity);GO:0005515(protein binding);GO:0042803(protein homodimerization activity);GO:0043565(sequence-specific DNA binding);	*	*
Lus10005584.g	AT1G78540	SHB	SH2 domain protein B	*	GO:0005634(nucleus);	*	*	*
Lus10005774.g	No ath annotation
Lus10005793.g	AT5G17250	*	Alkaline-phosphatase-like family protein	GO:0006506(GPI anchor biosynthetic process);	*	GO:0016740(transferase activity);	K05288|PIGO|http://www.genome.jp/dbget-bin/www_bget?ko:K05288	ko00563(Glycosylphosphatidylinositol(GPI)-anchor biosynthesis)
Lus10006363.g	AT5G64940	ATH13	ABC2 homolog 13	GO:0006810(transport);GO:0034599(cellular response to oxidative stress);GO:0046467(membrane lipid biosynthetic process);	GO:0005886(plasma membrane);GO:0009507(chloroplast);GO:0009941(chloroplast envelope);GO:0016021(integral component of membrane);	GO:0005215(transporter activity);	*	*
Lus10006716.g	AT4G22950	AGL19	AGAMOUS-like 19	GO:0006351(transcription, DNA-templated);GO:0006355(regulation of transcription, DNA-templated);GO:0009908(flower development);GO:0010048(vernalization response);GO:0045944(positive regulation of transcription from RNA polymerase II promoter);GO:0048510(regulation of timing of transition from vegetative to reproductive phase);	GO:0005634(nucleus);	GO:0000977(RNA polymerase II regulatory region sequence-specific DNA binding);GO:0003700(transcription factor activity, sequence-specific DNA binding);GO:0005515(protein binding);GO:0046983(protein dimerization activity);	*	*
Lus10006725.g	No ath annotation
Lus10006739.g	AT4G05090	*	Inositol monophosphatase family protein	GO:0006790(sulfur compound metabolic process);GO:0046854(phosphatidylinositol phosphorylation);	GO:0005739(mitochondrion);GO:0009507(chloroplast);	GO:0008441(3'(2'),5'-bisphosphate nucleotidase activity);GO:0046872(metal ion binding);	K01082|cysQ, MET22, BPNT1|http://www.genome.jp/dbget-bin/www_bget?ko:K01082	ko00920(Sulfur metabolism)
Lus10006866.g	AT1G73040	*	Mannose-binding lectin superfamily protein	*	GO:0005576(extracellular region);	GO:0030246(carbohydrate binding);	*	*
Lus10006887.g	No ath annotation
Lus10006907.g	AT5G27970	*	ARM repeat superfamily protein	*	GO:0005886(plasma membrane);	*	*	*
Lus10006935.g	No ath annotation
Lus10007084.g	AT2G14170	ALDH6B2	aldehyde dehydrogenase 6B2	GO:0006979(response to oxidative stress);GO:0055114(oxidation-reduction process);	GO:0005737(cytoplasm);GO:0005739(mitochondrion);	GO:0004028(3-chloroallyl aldehyde dehydrogenase activity);GO:0004491(methylmalonate-semialdehyde dehydrogenase (acylating) activity);GO:0005507(copper ion binding);	K00140|mmsA, iolA, ALDH6A1|http://www.genome.jp/dbget-bin/www_bget?ko:K00140	ko00280(Valine, leucine and isoleucine degradation);ko00562(Inositol phosphate metabolism);ko00640(Propanoate metabolism);ko00410(beta-Alanine metabolism);ko01200(Carbon metabolism)
Lus10007099.g	AT5G09580	*	unknown protein	GO:0008150(biological_process);	GO:0005575(cellular_component);	GO:0003674(molecular_function);	*	*
Lus10007235.g	AT5G63850	AAP4	amino acid permease 4	GO:0006865(amino acid transport);GO:0009414(response to water deprivation);	GO:0005886(plasma membrane);GO:0016020(membrane);GO:0016021(integral component of membrane);	GO:0015171(amino acid transmembrane transporter activity);GO:0015172(acidic amino acid transmembrane transporter activity);GO:0015175(neutral amino acid transmembrane transporter activity);GO:0015293(symporter activity);GO:0015399(primary active transmembrane transporter activity);	*	*
Lus10007399.g	AT1G30380	PSAK	photosystem I subunit K	GO:0015979(photosynthesis);	GO:0009507(chloroplast);GO:0009522(photosystem I);GO:0009534(chloroplast thylakoid);GO:0009535(chloroplast thylakoid membrane);GO:0009579(thylakoid);GO:0016020(membrane);GO:0016021(integral component of membrane);	GO:0016168(chlorophyll binding);	K02698|psaK|http://www.genome.jp/dbget-bin/www_bget?ko:K02698	ko00195(Photosynthesis)
Lus10007578.g	AT4G38760	*	Protein of unknown function (DUF3414)	GO:0008150(biological_process);	GO:0005634(nucleus);	GO:0003674(molecular_function);	K14311|NUP188|http://www.genome.jp/dbget-bin/www_bget?ko:K14311	ko03013(RNA transport)
Lus10007872.g	AT4G27830	BGLU10	beta glucosidase 10	GO:0005975(carbohydrate metabolic process);GO:0046283(anthocyanin-containing compound metabolic process);GO:1901657(glycosyl compound metabolic process);	GO:0005773(vacuole);	GO:0004553(hydrolase activity, hydrolyzing O-glycosyl compounds);GO:0008422(beta-glucosidase activity);GO:0102483(scopolin beta-glucosidase activity);	K01188|E3.2.1.21|http://www.genome.jp/dbget-bin/www_bget?ko:K01188	ko00940(Phenylpropanoid biosynthesis);ko00500(Starch and sucrose metabolism);ko00460(Cyanoamino acid metabolism)
Lus10008306.g	AT2G47980	SCC3	sister-chromatid cohesion protein 3	GO:0000278(mitotic cell cycle);GO:0051301(cell division);GO:0051455(attachment of spindle microtubules to kinetochore involved in homologous chromosome segregation);GO:0051754(meiotic sister chromatid cohesion, centromeric);	GO:0005634(nucleus);GO:0005694(chromosome);	GO:0005515(protein binding);	K06671|STAG1_2, SCC3, IRR1|http://www.genome.jp/dbget-bin/www_bget?ko:K06671	*
Lus10008360.g	AT5G56160	*	Sec14p-like phosphatidylinositol transfer family protein	GO:0006810(transport);	GO:0005739(mitochondrion);	GO:0005215(transporter activity);	*	*
Lus10008521.g	No ath annotation
Lus10008676.g	AT3G06530	*	ARM repeat superfamily protein	*	GO:0005634(nucleus);GO:0005773(vacuole);GO:0009507(chloroplast);	GO:0005515(protein binding);	K14550|UTP10, HEATR1|http://www.genome.jp/dbget-bin/www_bget?ko:K14550	ko03008(Ribosome biogenesis in eukaryotes)
Lus10008718.g	AT4G09010	TL29	ascorbate peroxidase 4	GO:0000302(response to reactive oxygen species);GO:0006979(response to oxidative stress);GO:0034599(cellular response to oxidative stress);GO:0042744(hydrogen peroxide catabolic process);GO:0055114(oxidation-reduction process);	GO:0005634(nucleus);GO:0005737(cytoplasm);GO:0009507(chloroplast);GO:0009534(chloroplast thylakoid);GO:0009535(chloroplast thylakoid membrane);GO:0009543(chloroplast thylakoid lumen);GO:0009579(thylakoid);GO:0031977(thylakoid lumen);	GO:0004130(cytochrome-c peroxidase activity);GO:0004601(peroxidase activity);GO:0005515(protein binding);GO:0020037(heme binding);	K00434|E1.11.1.11|http://www.genome.jp/dbget-bin/www_bget?ko:K00434	ko00053(Ascorbate and aldarate metabolism);ko00480(Glutathione metabolism)
Lus10008903.g	AT5G57700	*	BNR/Asp-box repeat family protein	GO:0008150(biological_process);	GO:0005575(cellular_component);	*	*	*
Lus10008964.g	AT4G24460	CLT2	CRT (chloroquine-resistance transporter)-like transporter 2	GO:0002229(defense response to oomycetes);GO:0034635(glutathione transport);GO:0046686(response to cadmium ion);	GO:0009507(chloroplast);GO:0009536(plastid);GO:0016021(integral component of membrane);GO:0031969(chloroplast membrane);	*	*	*
Lus10009117.g	AT5G17460	*	unknown protein	*	*	GO:0016740(transferase activity);	*	*
Lus10009205.g	No ath annotation
Lus10009389.g	AT5G42820	U2AF35B	Zinc finger C-x8-C-x5-C-x3-H type family protein	GO:0000398(mRNA splicing, via spliceosome);GO:0048573(photoperiodism, flowering);	GO:0005634(nucleus);GO:0005681(spliceosomal complex);GO:0016607(nuclear speck);GO:0089701(U2AF);	GO:0003677(DNA binding);GO:0003723(RNA binding);GO:0030628(pre-mRNA 3'-splice site binding);GO:0046872(metal ion binding);	K12836|U2AF1|http://www.genome.jp/dbget-bin/www_bget?ko:K12836	ko03040(Spliceosome)
Lus10009609.g	AT5G23060	CaS	calcium sensing receptor	GO:0009704(de-etiolation);GO:0071277(cellular response to calcium ion);GO:0090333(regulation of stomatal closure);	GO:0005739(mitochondrion);GO:0009507(chloroplast);GO:0009534(chloroplast thylakoid);GO:0009535(chloroplast thylakoid membrane);GO:0009579(thylakoid);GO:0016021(integral component of membrane);	*	*	*
Lus10009684.g	AT3G17980	C2	Calcium-dependent lipid-binding (CaLB domain) family protein	GO:0006952(defense response);GO:0009651(response to salt stress);GO:0009738(abscisic acid-activated signaling pathway);GO:0009789(positive regulation of abscisic acid-activated signaling pathway);GO:1901002(positive regulation of response to salt stress);GO:1902479(positive regulation of defense response to bacterium, incompatible interaction);	GO:0005634(nucleus);GO:0005829(cytosol);GO:0005886(plasma membrane);	GO:0005515(protein binding);GO:0005543(phospholipid binding);GO:0046872(metal ion binding);	*	*
Lus10009739.g	AT2G44270	ROL5	repressor of lrx1	GO:0000302(response to reactive oxygen species);GO:0002098(tRNA wobble uridine modification);GO:0032447(protein urmylation);GO:0034227(tRNA thio-modification);GO:0080157(regulation of plant-type cell wall organization or biogenesis);	GO:0005737(cytoplasm);	GO:0000049(tRNA binding);GO:0016740(transferase activity);GO:0016779(nucleotidyltransferase activity);	K14168|CTU1, NCS6|http://www.genome.jp/dbget-bin/www_bget?ko:K14168	ko04122(Sulfur relay system)
Lus10009875.g	AT5G05930	GC1	guanylyl cyclase 1	GO:0008150(biological_process);	GO:0005634(nucleus);	GO:0003674(molecular_function);	*	*
Lus10010011.g	AT4G02075	PIT1	RING/FYVE/PHD zinc finger superfamily protein	*	GO:0005737(cytoplasm);GO:0005886(plasma membrane);GO:0016021(integral component of membrane);	GO:0008270(zinc ion binding);	*	*
Lus10010082.g	AT4G01690	PPOX	Flavin containing amine oxidoreductase family	GO:0006779(porphyrin-containing compound biosynthetic process);GO:0006782(protoporphyrinogen IX biosynthetic process);GO:0015995(chlorophyll biosynthetic process);GO:0055114(oxidation-reduction process);	GO:0009507(chloroplast);GO:0009534(chloroplast thylakoid);GO:0009941(chloroplast envelope);	GO:0004729(oxygen-dependent protoporphyrinogen oxidase activity);GO:0005515(protein binding);	K00231|PPOX, hemY|http://www.genome.jp/dbget-bin/www_bget?ko:K00231	ko00860(Porphyrin and chlorophyll metabolism)
Lus10010200.g	AT5G23120	HCF136	photosystem II stability/assembly factor, chloroplast (HCF136)	GO:0006461(protein complex assembly);GO:0009657(plastid organization);GO:0009735(response to cytokinin);GO:0015979(photosynthesis);GO:0046686(response to cadmium ion);	GO:0009507(chloroplast);GO:0009523(photosystem II);GO:0009533(chloroplast stromal thylakoid);GO:0009534(chloroplast thylakoid);GO:0009535(chloroplast thylakoid membrane);GO:0009543(chloroplast thylakoid lumen);GO:0009570(chloroplast stroma);GO:0009579(thylakoid);GO:0009941(chloroplast envelope);GO:0030095(chloroplast photosystem II);GO:0031977(thylakoid lumen);	*	*	*
Lus10010202.g	No ath annotation
Lus10010242.g	AT1G22275	ZYP1b	Myosin heavy chain-related protein	GO:0007129(synapsis);GO:0007131(reciprocal meiotic recombination);GO:0051301(cell division);	GO:0000795(synaptonemal complex);GO:0005634(nucleus);	GO:0005515(protein binding);	*	*
Lus10010320.g	AT2G34400	*	Pentatricopeptide repeat (PPR-like) superfamily protein	GO:0008150(biological_process);	GO:0005739(mitochondrion);	*	*	*
Lus10010548.g	No ath annotation
Lus10010764.g	No ath annotation
Lus10010905.g	AT1G09300	*	Metallopeptidase M24 family protein	GO:0050821(protein stabilization);	GO:0005739(mitochondrion);	GO:0008233(peptidase activity);GO:0008237(metallopeptidase activity);	K01262|pepP|http://www.genome.jp/dbget-bin/www_bget?ko:K01262	*
Lus10011291.g	No ath annotation
Lus10011326.g	No ath annotation
Lus10011480.g	AT3G15690	*	Single hybrid motif superfamily protein	GO:0006633(fatty acid biosynthetic process);	GO:0009507(chloroplast);	GO:0005515(protein binding);	*	*
Lus10012202.g	No ath annotation
Lus10012214.g	AT5G03570	IREG2	iron regulated 2	GO:0000041(transition metal ion transport);GO:0006824(cobalt ion transport);GO:0006826(iron ion transport);GO:0015675(nickel cation transport);GO:0055068(cobalt ion homeostasis);	GO:0009705(plant-type vacuole membrane);	GO:0005381(iron ion transmembrane transporter activity);GO:0015087(cobalt ion transmembrane transporter activity);GO:0015099(nickel cation transmembrane transporter activity);	K14685|SLC40A1, FPN1|http://www.genome.jp/dbget-bin/www_bget?ko:K14685	*
Lus10012333.g	AT3G52980	*	Zinc finger (CCCH-type) family protein / RNA recognition motif (RRM)-containing protein	GO:0008150(biological_process);	GO:0005634(nucleus);GO:0009505(plant-type cell wall);	GO:0003676(nucleic acid binding);GO:0046872(metal ion binding);	*	*
Lus10012454.g	AT5G49190	SUS2	sucrose synthase 2	GO:0001666(response to hypoxia);GO:0005982(starch metabolic process);GO:0005985(sucrose metabolic process);GO:0005986(sucrose biosynthetic process);GO:0010431(seed maturation);	GO:0005829(cytosol);GO:0009505(plant-type cell wall);GO:0009536(plastid);GO:0016020(membrane);GO:0042170(plastid membrane);	GO:0008194(UDP-glycosyltransferase activity);GO:0016157(sucrose synthase activity);GO:0016757(transferase activity, transferring glycosyl groups);	K00695|E2.4.1.13|http://www.genome.jp/dbget-bin/www_bget?ko:K00695	ko00500(Starch and sucrose metabolism)
Lus10012645.g	AT4G01150	*	unknown protein	GO:0008150(biological_process);	GO:0009507(chloroplast);GO:0009534(chloroplast thylakoid);GO:0009535(chloroplast thylakoid membrane);GO:0009579(thylakoid);GO:0009941(chloroplast envelope);GO:0010287(plastoglobule);GO:0016021(integral component of membrane);	GO:0003674(molecular_function);	*	*
Lus10012667.g	No ath annotation
Lus10012965.g	AT2G19930	*	RNA-dependent RNA polymerase family protein	GO:0016441(posttranscriptional gene silencing);	GO:0005575(cellular_component);	GO:0003968(RNA-directed 5'-3' RNA polymerase activity);	K11699|RDR, RDRP|http://www.genome.jp/dbget-bin/www_bget?ko:K11699	*
Lus10013090.g	AT5G14590	*	Isocitrate/isopropylmalate dehydrogenase family protein	GO:0006099(tricarboxylic acid cycle);GO:0006102(isocitrate metabolic process);	GO:0005739(mitochondrion);GO:0009507(chloroplast);GO:0009534(chloroplast thylakoid);GO:0009570(chloroplast stroma);	GO:0000287(magnesium ion binding);GO:0004450(isocitrate dehydrogenase (NADP+) activity);GO:0051287(NAD binding);	K00031|IDH1, IDH2, icd|http://www.genome.jp/dbget-bin/www_bget?ko:K00031	ko04146(Peroxisome);ko00020(Citrate cycle (TCA cycle));ko00480(Glutathione metabolism);ko01210(2-Oxocarboxylic acid metabolism);ko01230(Biosynthesis of amino acids);ko01200(Carbon metabolism)
Lus10013407.g	No ath annotation
Lus10013455.g	AT5G49960	*	unknown protein	GO:0006811(ion transport);	GO:0005634(nucleus);GO:0016021(integral component of membrane);GO:0031965(nuclear membrane);	*	K21866|POLLUX, DMI1, CASTOR|http://www.genome.jp/dbget-bin/www_bget?ko:K21866	*
Lus10013502.g	AT5G08130	BIM1	basic helix-loop-helix (bHLH) DNA-binding superfamily protein	GO:0006351(transcription, DNA-templated);GO:0006355(regulation of transcription, DNA-templated);GO:0009742(brassinosteroid mediated signaling pathway);GO:1902448(positive regulation of shade avoidance);	GO:0005634(nucleus);	GO:0003677(DNA binding);GO:0003700(transcription factor activity, sequence-specific DNA binding);GO:0005515(protein binding);GO:0046983(protein dimerization activity);	*	*
Lus10013663.g	AT3G48420	*	Haloacid dehalogenase-like hydrolase (HAD) superfamily protein	GO:0008152(metabolic process);	GO:0009507(chloroplast);GO:0009570(chloroplast stroma);GO:0009941(chloroplast envelope);	GO:0016787(hydrolase activity);GO:0046872(metal ion binding);	*	*
Lus10013927.g	AT2G34090	MEE18	maternal effect embryo arrest 18	GO:0009793(embryo development ending in seed dormancy);GO:0048868(pollen tube development);	GO:0005575(cellular_component);	GO:0003674(molecular_function);	*	*
Lus10014015.g	AT5G02840	LCL1	LHY/CCA1-like 1	GO:0006351(transcription, DNA-templated);GO:0006355(regulation of transcription, DNA-templated);GO:0007623(circadian rhythm);GO:0009651(response to salt stress);GO:0009723(response to ethylene);GO:0009733(response to auxin);GO:0009737(response to abscisic acid);GO:0009739(response to gibberellin);GO:0009751(response to salicylic acid);GO:0009753(response to jasmonic acid);GO:0042752(regulation of…	GO:0005634(nucleus);GO:0005737(cytoplasm);	GO:0003677(DNA binding);GO:0003700(transcription factor activity, sequence-specific DNA binding);	*	*
Lus10014364.g	AT1G30240	*	unknown protein	GO:0008150(biological_process);	GO:0005634(nucleus);	*	*	*
Lus10014407.g	AT3G53180	NodGS	glutamate-ammonia ligases;catalytics;glutamate-ammonia ligases	GO:0009399(nitrogen fixation);GO:0009617(response to bacterium);GO:0009737(response to abscisic acid);GO:0010311(lateral root formation);GO:0048829(root cap development);	GO:0005737(cytoplasm);GO:0005829(cytosol);	GO:0004356(glutamate-ammonia ligase activity);GO:0008017(microtubule binding);GO:0043015(gamma-tubulin binding);GO:0043621(protein self-association);	*	*
Lus10014464.g	AT2G33310	IAA13	auxin-induced protein 13	GO:0006351(transcription, DNA-templated);GO:0006355(regulation of transcription, DNA-templated);GO:0009733(response to auxin);GO:0009734(auxin-activated signaling pathway);GO:0010583(response to cyclopentenone);	GO:0005634(nucleus);	GO:0003700(transcription factor activity, sequence-specific DNA binding);GO:0005515(protein binding);	K14484|IAA|http://www.genome.jp/dbget-bin/www_bget?ko:K14484	ko04075(Plant hormone signal transduction)
Lus10014539.g	AT5G14760	AO	L-aspartate oxidase	GO:0009435(NAD biosynthetic process);GO:0055114(oxidation-reduction process);	GO:0005739(mitochondrion);GO:0009507(chloroplast);	GO:0008734(L-aspartate oxidase activity);GO:0044318(L-aspartate:fumarate oxidoreductase activity);	K00278|nadB|http://www.genome.jp/dbget-bin/www_bget?ko:K00278	ko00250(Alanine, aspartate and glutamate metabolism);ko00760(Nicotinate and nicotinamide metabolism)
Lus10014913.g	AT1G50450	*	Saccharopine dehydrogenase	GO:0055114(oxidation-reduction process);	GO:0009507(chloroplast);GO:0009534(chloroplast thylakoid);	GO:0016491(oxidoreductase activity);	*	*
Lus10015245.g	AT3G14770	SWEET2	Nodulin MtN3 family protein	GO:0008643(carbohydrate transport);	GO:0005886(plasma membrane);GO:0005887(integral component of plasma membrane);GO:0016020(membrane);GO:0016021(integral component of membrane);	GO:0005515(protein binding);GO:0051119(sugar transmembrane transporter activity);	K15382|SLC50A, SWEET|http://www.genome.jp/dbget-bin/www_bget?ko:K15382	*
Lus10015343.g	AT5G15070	*	Phosphoglycerate mutase-like family protein	GO:0006020(inositol metabolic process);GO:0006355(regulation of transcription, DNA-templated);GO:0016310(phosphorylation);GO:0032958(inositol phosphate biosynthetic process);GO:1904966(positive regulation of vitamin E biosynthetic process);	GO:0005634(nucleus);GO:0005737(cytoplasm);GO:0005829(cytosol);	GO:0000828(inositol hexakisphosphate kinase activity);GO:0000829(inositol heptakisphosphate kinase activity);GO:0000832(inositol hexakisphosphate 5-kinase activity);GO:0003993(acid phosphatase activity);GO:0005524(ATP binding);GO:0033857(diphosphoinositol-pentakisphosphate kinase activity);GO:0052723(inositol hexakisphosphate 1-kinase activity);GO:0052724(inositol hexakisphosphate 3-kinase activi…	K13024|PPIP5K, VIP|http://www.genome.jp/dbget-bin/www_bget?ko:K13024	ko04070(Phosphatidylinositol signaling system)
Lus10015676.g	AT5G66880	SNRK2.3	sucrose nonfermenting 1(SNF1)-related protein kinase 2.3	GO:0006468(protein phosphorylation);GO:0006970(response to osmotic stress);GO:0009414(response to water deprivation);GO:0009651(response to salt stress);GO:0009737(response to abscisic acid);GO:0009738(abscisic acid-activated signaling pathway);GO:0009739(response to gibberellin);GO:0009789(positive regulation of abscisic acid-activated signaling pathway);GO:0010029(regulation of seed germination…	GO:0005634(nucleus);GO:0005737(cytoplasm);GO:0005829(cytosol);	GO:0004672(protein kinase activity);GO:0004674(protein serine/threonine kinase activity);GO:0005515(protein binding);GO:0005524(ATP binding);GO:0016301(kinase activity);	K14498|SNRK2|http://www.genome.jp/dbget-bin/www_bget?ko:K14498	ko04016(MAPK signaling pathway - plant);ko04075(Plant hormone signal transduction)
Lus10016014.g	AT2G30600	*	BTB/POZ domain-containing protein	*	GO:0005737(cytoplasm);	*	*	*
Lus10016033.g	AT3G26650	GAPA	glyceraldehyde 3-phosphate dehydrogenase A subunit	GO:0006006(glucose metabolic process);GO:0006096(glycolytic process);GO:0009409(response to cold);GO:0009416(response to light stimulus);GO:0009744(response to sucrose);GO:0018119(peptidyl-cysteine S-nitrosylation);GO:0019253(reductive pentose-phosphate cycle);GO:0055114(oxidation-reduction process);	GO:0009507(chloroplast);GO:0009535(chloroplast thylakoid membrane);GO:0009570(chloroplast stroma);GO:0009941(chloroplast envelope);GO:0010319(stromule);GO:0016020(membrane);GO:0031969(chloroplast membrane);GO:0048046(apoplast);	GO:0005515(protein binding);GO:0047100(glyceraldehyde-3-phosphate dehydrogenase (NADP+) (phosphorylating) activity);	K05298|GAPA|http://www.genome.jp/dbget-bin/www_bget?ko:K05298	ko00710(Carbon fixation in photosynthetic organisms);ko01200(Carbon metabolism)
Lus10016074.g	AT1G61520	LHCA3	photosystem I light harvesting complex gene 3	GO:0009409(response to cold);GO:0009644(response to high light intensity);GO:0009645(response to low light intensity stimulus);GO:0009735(response to cytokinin);GO:0009768(photosynthesis, light harvesting in photosystem I);GO:0015979(photosynthesis);GO:0018298(protein-chromophore linkage);	GO:0009507(chloroplast);GO:0009522(photosystem I);GO:0009534(chloroplast thylakoid);GO:0009535(chloroplast thylakoid membrane);GO:0009579(thylakoid);GO:0009941(chloroplast envelope);GO:0010287(plastoglobule);GO:0016020(membrane);GO:0016021(integral component of membrane);GO:0030076(light-harvesting complex);	GO:0005515(protein binding);GO:0016168(chlorophyll binding);GO:0031409(pigment binding);GO:0046872(metal ion binding);	K08909|LHCA3|http://www.genome.jp/dbget-bin/www_bget?ko:K08909	ko00196(Photosynthesis - antenna proteins)
Lus10016077.g	AT3G57220	*	Glycosyl transferase family 4 protein	GO:0000271(polysaccharide biosynthetic process);	GO:0005783(endoplasmic reticulum);GO:0005886(plasma membrane);	GO:0003975(UDP-N-acetylglucosamine-dolichyl-phosphate N-acetylglucosaminephosphotransferase activity);GO:0008963(phospho-N-acetylmuramoyl-pentapeptide-transferase activity);	K01001|ALG7|http://www.genome.jp/dbget-bin/www_bget?ko:K01001	ko00510(N-Glycan biosynthesis)
Lus10016215.g	AT3G13570	SCL30A	SC35-like splicing factor 30A	GO:0000398(mRNA splicing, via spliceosome);GO:0008380(RNA splicing);	GO:0005634(nucleus);GO:0005681(spliceosomal complex);GO:0005829(cytosol);GO:0016607(nuclear speck);	GO:0003723(RNA binding);GO:0003729(mRNA binding);GO:0005515(protein binding);	K12900|FUSIP1|http://www.genome.jp/dbget-bin/www_bget?ko:K12900	ko03040(Spliceosome)
Lus10016410.g	AT3G63520	CCD1	carotenoid cleavage dioxygenase 1	GO:0009414(response to water deprivation);GO:0016118(carotenoid catabolic process);GO:0016121(carotene catabolic process);GO:0016124(xanthophyll catabolic process);GO:0055114(oxidation-reduction process);	GO:0005737(cytoplasm);GO:0005773(vacuole);GO:0005774(vacuolar membrane);GO:0005794(Golgi apparatus);GO:0005886(plasma membrane);GO:0009506(plasmodesma);	GO:0045549(9-cis-epoxycarotenoid dioxygenase activity);GO:0046872(metal ion binding);	K11159|K11159|http://www.genome.jp/dbget-bin/www_bget?ko:K11159	*
Lus10016517.g	AT1G72640	*	NAD(P)-binding Rossmann-fold superfamily protein	*	GO:0009507(chloroplast);GO:0009535(chloroplast thylakoid membrane);	*	*	*
Lus10016753.g	AT1G79190	*	ARM repeat superfamily protein	GO:0008150(biological_process);	GO:0005634(nucleus);	*	K20403|TTI1|http://www.genome.jp/dbget-bin/www_bget?ko:K20403	*
Lus10017034.g	AT5G03880	*	Thioredoxin family protein	GO:0045454(cell redox homeostasis);	GO:0009507(chloroplast);GO:0009534(chloroplast thylakoid);GO:0009535(chloroplast thylakoid membrane);GO:0009941(chloroplast envelope);	GO:0009055(electron carrier activity);	*	*
Lus10017403.g	No ath annotation
Lus10017504.g	AT5G45140	NRPC2	nuclear RNA polymerase C2	GO:0006351(transcription, DNA-templated);	GO:0005666(DNA-directed RNA polymerase III complex);GO:0009507(chloroplast);	GO:0001056(RNA polymerase III activity);GO:0003677(DNA binding);GO:0003899(DNA-directed 5'-3' RNA polymerase activity);	K03021|RPC2, POLR3B|http://www.genome.jp/dbget-bin/www_bget?ko:K03021	ko03020(RNA polymerase);ko00230(Purine metabolism);ko00240(Pyrimidine metabolism)
Lus10017573.g	AT5G16030	*	unknown protein	GO:0008150(biological_process);	GO:0005634(nucleus);	GO:0003674(molecular_function);	*	*
Lus10017596.g	No ath annotation
Lus10017706.g	AT2G31350	GLX2-5	glyoxalase 2-5	GO:0019243(methylglyoxal catabolic process to D-lactate via S-lactoyl-glutathione);	GO:0005739(mitochondrion);GO:0009507(chloroplast);	GO:0004416(hydroxyacylglutathione hydrolase activity);GO:0005506(iron ion binding);GO:0008270(zinc ion binding);	K01069|E3.1.2.6, gloB|http://www.genome.jp/dbget-bin/www_bget?ko:K01069	ko00620(Pyruvate metabolism)
Lus10017728.g	AT4G13345	MEE55	Serinc-domain containing serine and sphingolipid biosynthesis protein	GO:0009793(embryo development ending in seed dormancy);	GO:0016020(membrane);	GO:0015194(L-serine transmembrane transporter activity);	*	*
Lus10017991.g	AT3G17910	SURF1	Surfeit locus 1 cytochrome c oxidase biogenesis protein	GO:0008535(respiratory chain complex IV assembly);	GO:0005739(mitochondrion);GO:0005743(mitochondrial inner membrane);GO:0016021(integral component of membrane);	GO:0003674(molecular_function);	K14998|SURF1, SHY1|http://www.genome.jp/dbget-bin/www_bget?ko:K14998	*
Lus10018027.g	AT3G62700	ABCC14	multidrug resistance-associated protein 10	GO:0055085(transmembrane transport);	GO:0000325(plant-type vacuole);GO:0005773(vacuole);GO:0005774(vacuolar membrane);GO:0005794(Golgi apparatus);GO:0005886(plasma membrane);GO:0016021(integral component of membrane);	GO:0005524(ATP binding);GO:0008559(xenobiotic-transporting ATPase activity);GO:0042626(ATPase activity, coupled to transmembrane movement of substances);	*	*
Lus10018055.g	AT2G21280	SULA	NAD(P)-binding Rossmann-fold superfamily protein	GO:0010020(chloroplast fission);GO:0055114(oxidation-reduction process);	GO:0009507(chloroplast);GO:0009536(plastid);GO:0009706(chloroplast inner membrane);GO:0009941(chloroplast envelope);	GO:0016491(oxidoreductase activity);GO:0042803(protein homodimerization activity);GO:0050662(coenzyme binding);	K07071|K07071|http://www.genome.jp/dbget-bin/www_bget?ko:K07071	*
Lus10018071.g	AT3G57470	*	Insulinase (Peptidase family M16) family protein	GO:0006508(proteolysis);	GO:0005634(nucleus);	GO:0004222(metalloendopeptidase activity);	K01408|IDE, ide|http://www.genome.jp/dbget-bin/www_bget?ko:K01408	*
Lus10018085.g	AT5G63190	*	MA3 domain-containing protein	GO:0008150(biological_process);	GO:0005634(nucleus);	GO:0016853(isomerase activity);	*	*
Lus10018108.g	AT5G24270	SOS3	Calcium-binding EF-hand family protein	GO:0005513(detection of calcium ion);GO:0006499(N-terminal protein myristoylation);GO:0030007(cellular potassium ion homeostasis);GO:0042539(hypotonic salinity response);	GO:0005634(nucleus);GO:0005737(cytoplasm);GO:0005886(plasma membrane);GO:0005955(calcineurin complex);	GO:0004723(calcium-dependent protein serine/threonine phosphatase activity);GO:0005509(calcium ion binding);GO:0005515(protein binding);	K06268|PPP3R, CNB|http://www.genome.jp/dbget-bin/www_bget?ko:K06268	*
Lus10018127.g	AT4G11330	MPK5	MAP kinase 5	GO:0000165(MAPK cascade);GO:0007165(signal transduction);GO:0010468(regulation of gene expression);	GO:0005634(nucleus);GO:0005737(cytoplasm);	GO:0004707(MAP kinase activity);GO:0005524(ATP binding);GO:0016301(kinase activity);	K04464|MAPK7|http://www.genome.jp/dbget-bin/www_bget?ko:K04464	*
Lus10018149.g	AT3G26410	TRM11	methyltransferases;nucleic acid binding	GO:0006400(tRNA modification);GO:0032259(methylation);GO:0080180(2-methylguanosine metabolic process);	GO:0005737(cytoplasm);	GO:0003676(nucleic acid binding);GO:0008168(methyltransferase activity);	K15430|TRM11, TRMT11|http://www.genome.jp/dbget-bin/www_bget?ko:K15430	*
Lus10018164.g	AT3G05270	*	Plant protein of unknown function (DUF869)	GO:0060178(regulation of exocyst localization);	GO:0031410(cytoplasmic vesicle);GO:1903754(cortical microtubule plus-end);	GO:0005515(protein binding);GO:0030674(protein binding, bridging);	*	*
Lus10018202.g	AT4G35785	*	RNA-binding (RRM/RBD/RNP motifs) family protein	GO:0008150(biological_process);	GO:0005634(nucleus);GO:0030529(intracellular ribonucleoprotein complex);	GO:0003729(mRNA binding);	K12897|TRA2|http://www.genome.jp/dbget-bin/www_bget?ko:K12897	ko03040(Spliceosome)
Lus10018616.g	AT5G36930	*	Disease resistance protein (TIR-NBS-LRR class) family	GO:0006952(defense response);GO:0007165(signal transduction);	GO:0005737(cytoplasm);GO:0016021(integral component of membrane);	GO:0043531(ADP binding);	*	*
Lus10018845.g	No ath annotation
Lus10018878.g	AT3G07020	SGT	UDP-Glycosyltransferase superfamily protein	GO:0005975(carbohydrate metabolic process);GO:0016125(sterol metabolic process);GO:0016126(sterol biosynthetic process);GO:0030259(lipid glycosylation);GO:0048316(seed development);	GO:0005886(plasma membrane);GO:0016020(membrane);GO:0043231(intracellular membrane-bounded organelle);	GO:0016757(transferase activity, transferring glycosyl groups);GO:0016758(transferase activity, transferring hexosyl groups);GO:0016906(sterol 3-beta-glucosyltransferase activity);GO:0051507(beta-sitosterol UDP-glucosyltransferase activity);GO:0080043(quercetin 3-O-glucosyltransferase activity);GO:0080044(quercetin 7-O-glucosyltransferase activity);GO:0102202(soladodine glucosyltransferase activi…	K05841|E2.4.1.173|http://www.genome.jp/dbget-bin/www_bget?ko:K05841	*
Lus10019098.g	AT3G47840	*	Tetratricopeptide repeat (TPR)-like superfamily protein	GO:0008150(biological_process);	GO:0005739(mitochondrion);	*	*	*
Lus10019407.g	AT2G26580	YAB5	plant-specific transcription factor YABBY family protein	GO:0006355(regulation of transcription, DNA-templated);GO:0009944(polarity specification of adaxial/abaxial axis);GO:1902183(regulation of shoot apical meristem development);GO:2000024(regulation of leaf development);	GO:0005634(nucleus);	GO:0003677(DNA binding);GO:0003700(transcription factor activity, sequence-specific DNA binding);GO:0005515(protein binding);GO:0046872(metal ion binding);	*	*
Lus10019438.g	AT5G20060	*	alpha/beta-Hydrolases superfamily protein	*	GO:0005737(cytoplasm);	GO:0052689(carboxylic ester hydrolase activity);	K06130|LYPLA2|http://www.genome.jp/dbget-bin/www_bget?ko:K06130	ko00564(Glycerophospholipid metabolism)
Lus10019604.g	AT4G31020	*	alpha/beta-Hydrolases superfamily protein	*	GO:0005576(extracellular region);	GO:0016787(hydrolase activity);	*	*
Lus10019902.g	AT5G02840	LCL1	LHY/CCA1-like 1	GO:0006351(transcription, DNA-templated);GO:0006355(regulation of transcription, DNA-templated);GO:0007623(circadian rhythm);GO:0009651(response to salt stress);GO:0009723(response to ethylene);GO:0009733(response to auxin);GO:0009737(response to abscisic acid);GO:0009739(response to gibberellin);GO:0009751(response to salicylic acid);GO:0009753(response to jasmonic acid);GO:0042752(regulation of…	GO:0005634(nucleus);GO:0005737(cytoplasm);	GO:0003677(DNA binding);GO:0003700(transcription factor activity, sequence-specific DNA binding);	*	*
Lus10019931.g	AT5G03180	*	RING/U-box superfamily protein	GO:0008150(biological_process);	GO:0005737(cytoplasm);GO:0005794(Golgi apparatus);	GO:0008270(zinc ion binding);	*	*
Lus10020170.g	AT5G24800	BZIP9	basic leucine zipper 9	GO:0006351(transcription, DNA-templated);GO:0006355(regulation of transcription, DNA-templated);GO:0071333(cellular response to glucose stimulus);	GO:0005634(nucleus);	GO:0003677(DNA binding);GO:0003700(transcription factor activity, sequence-specific DNA binding);GO:0005515(protein binding);GO:0042803(protein homodimerization activity);GO:0046982(protein heterodimerization activity);	*	*
Lus10020445.g	AT4G33620	*	Cysteine proteinases superfamily protein	GO:0006508(proteolysis);GO:0016926(protein desumoylation);	GO:0005634(nucleus);	GO:0008234(cysteine-type peptidase activity);GO:0016929(SUMO-specific protease activity);	K08596|SENP7|http://www.genome.jp/dbget-bin/www_bget?ko:K08596	*
Lus10020517.g	AT5G22830	MGT10	magnesium (Mg) transporter 10	GO:0015693(magnesium ion transport);	GO:0009507(chloroplast);GO:0009941(chloroplast envelope);GO:0016020(membrane);GO:0016021(integral component of membrane);GO:0031969(chloroplast membrane);	GO:0015095(magnesium ion transmembrane transporter activity);	K16075|MRS2, MFM1|http://www.genome.jp/dbget-bin/www_bget?ko:K16075	*
Lus10020553.g	AT5G22620	*	phosphoglycerate/bisphosphoglycerate mutase family protein	GO:0008152(metabolic process);	GO:0005739(mitochondrion);GO:0009507(chloroplast);GO:0009570(chloroplast stroma);	GO:0003824(catalytic activity);GO:0047538(2-carboxy-D-arabinitol-1-phosphatase activity);	K15634|gpmB|http://www.genome.jp/dbget-bin/www_bget?ko:K15634	ko00260(Glycine, serine and threonine metabolism);ko00010(Glycolysis / Gluconeogenesis);ko01230(Biosynthesis of amino acids);ko01200(Carbon metabolism)
Lus10020761.g	AT1G06560	*	NOL1/NOP2/sun family protein	GO:0001510(RNA methylation);	*	GO:0008173(RNA methyltransferase activity);GO:0008757(S-adenosylmethionine-dependent methyltransferase activity);	*	*
Lus10020886.g	No ath annotation
Lus10020942.g	AT4G09010	TL29	ascorbate peroxidase 4	GO:0000302(response to reactive oxygen species);GO:0006979(response to oxidative stress);GO:0034599(cellular response to oxidative stress);GO:0042744(hydrogen peroxide catabolic process);GO:0055114(oxidation-reduction process);	GO:0005634(nucleus);GO:0005737(cytoplasm);GO:0009507(chloroplast);GO:0009534(chloroplast thylakoid);GO:0009535(chloroplast thylakoid membrane);GO:0009543(chloroplast thylakoid lumen);GO:0009579(thylakoid);GO:0031977(thylakoid lumen);	GO:0004130(cytochrome-c peroxidase activity);GO:0004601(peroxidase activity);GO:0005515(protein binding);GO:0020037(heme binding);	K00434|E1.11.1.11|http://www.genome.jp/dbget-bin/www_bget?ko:K00434	ko00053(Ascorbate and aldarate metabolism);ko00480(Glutathione metabolism)
Lus10021055.g	AT3G58010	PGL34	plastoglobulin 34kD	GO:0008150(biological_process);	GO:0009507(chloroplast);GO:0009535(chloroplast thylakoid membrane);GO:0009579(thylakoid);GO:0010287(plastoglobule);GO:0031977(thylakoid lumen);	*	*	*
Lus10021212.g	AT3G23150	ETR2	Signal transduction histidine kinase, hybrid-type, ethylene sensor	GO:0009873(ethylene-activated signaling pathway);GO:0010105(negative regulation of ethylene-activated signaling pathway);	GO:0005783(endoplasmic reticulum);GO:0005789(endoplasmic reticulum membrane);GO:0016021(integral component of membrane);	GO:0000155(phosphorelay sensor kinase activity);GO:0004673(protein histidine kinase activity);GO:0004674(protein serine/threonine kinase activity);GO:0004872(receptor activity);GO:0005515(protein binding);GO:0005524(ATP binding);GO:0038199(ethylene receptor activity);GO:0046872(metal ion binding);GO:0051740(ethylene binding);	K14509|ETR, ERS|http://www.genome.jp/dbget-bin/www_bget?ko:K14509	ko04016(MAPK signaling pathway - plant);ko04075(Plant hormone signal transduction)
Lus10021628.g	AT1G74410	*	RING/U-box superfamily protein	GO:0006952(defense response);GO:0010200(response to chitin);	GO:0016021(integral component of membrane);	GO:0008270(zinc ion binding);GO:0046872(metal ion binding);	*	*
Lus10021967.g	AT4G14210	PDS3	phytoene desaturase 3	GO:0016117(carotenoid biosynthetic process);GO:0016120(carotene biosynthetic process);GO:0055114(oxidation-reduction process);	GO:0009507(chloroplast);GO:0009509(chromoplast);GO:0009534(chloroplast thylakoid);GO:0009941(chloroplast envelope);	GO:0016166(phytoene dehydrogenase activity);GO:0016705(oxidoreductase activity, acting on paired donors, with incorporation or reduction of molecular oxygen);	K02293|PDS, crtP|http://www.genome.jp/dbget-bin/www_bget?ko:K02293	ko00906(Carotenoid biosynthesis)
Lus10022044.g	AT2G21440	*	RNA-binding (RRM/RBD/RNP motifs) family protein	*	GO:0005634(nucleus);	GO:0003723(RNA binding);	K14573|NOP4, RBM28|http://www.genome.jp/dbget-bin/www_bget?ko:K14573	ko03008(Ribosome biogenesis in eukaryotes)
Lus10022235.g	AT5G14740	CA2	carbonic anhydrase 2	GO:0015976(carbon utilization);GO:0042742(defense response to bacterium);	GO:0005737(cytoplasm);GO:0005829(cytosol);GO:0009507(chloroplast);GO:0009535(chloroplast thylakoid membrane);GO:0009570(chloroplast stroma);GO:0009941(chloroplast envelope);GO:0048046(apoplast);	GO:0004089(carbonate dehydratase activity);GO:0008270(zinc ion binding);	K01673|cynT, can|http://www.genome.jp/dbget-bin/www_bget?ko:K01673	ko00910(Nitrogen metabolism)
Lus10022257.g	AT3G01550	PPT2	phosphoenolpyruvate (pep)/phosphate translocator 2	GO:0006810(transport);GO:0015713(phosphoglycerate transport);GO:0015714(phosphoenolpyruvate transport);	GO:0009507(chloroplast);GO:0016021(integral component of membrane);GO:0031969(chloroplast membrane);	GO:0005215(transporter activity);GO:0015120(phosphoglycerate transmembrane transporter activity);GO:0015121(phosphoenolpyruvate:phosphate antiporter activity);GO:0015297(antiporter activity);	K15283|SLC35E1|http://www.genome.jp/dbget-bin/www_bget?ko:K15283	*
Lus10022284.g	AT5G14460	*	Pseudouridine synthase family protein	GO:0009451(RNA modification);	GO:0005634(nucleus);	GO:0003723(RNA binding);GO:0005215(transporter activity);GO:0009982(pseudouridine synthase activity);	K03177|truB, PUS4, TRUB1|http://www.genome.jp/dbget-bin/www_bget?ko:K03177	*
Lus10022448.g	AT1G79190	*	ARM repeat superfamily protein	GO:0008150(biological_process);	GO:0005634(nucleus);	*	K20403|TTI1|http://www.genome.jp/dbget-bin/www_bget?ko:K20403	*
Lus10022507.g	AT4G39710	PnsL4	FK506-binding protein 16-2	GO:0006810(transport);GO:0061077(chaperone-mediated protein folding);	GO:0005576(extracellular region);GO:0009507(chloroplast);GO:0009535(chloroplast thylakoid membrane);GO:0009543(chloroplast thylakoid lumen);GO:0009579(thylakoid);	GO:0003755(peptidyl-prolyl cis-trans isomerase activity);GO:0005515(protein binding);GO:0005528(FK506 binding);	K01802|E5.2.1.8|http://www.genome.jp/dbget-bin/www_bget?ko:K01802	*
Lus10022563.g	AT5G55950	*	Nucleotide/sugar transporter family protein	GO:0008643(carbohydrate transport);	GO:0016020(membrane);GO:0016021(integral component of membrane);	*	*	*
Lus10022638.g	AT4G35190	LOG5	Putative lysine decarboxylase family protein	GO:0009691(cytokinin biosynthetic process);	GO:0005634(nucleus);GO:0005829(cytosol);	GO:0016787(hydrolase activity);	*	*
Lus10023052.g	No ath annotation
Lus10023118.g	AT3G15690	*	Single hybrid motif superfamily protein	GO:0006633(fatty acid biosynthetic process);	GO:0009507(chloroplast);	GO:0005515(protein binding);	*	*
Lus10023319.g	AT4G18240	SS4	starch synthase 4	GO:0005982(starch metabolic process);GO:0019252(starch biosynthetic process);	GO:0009501(amyloplast);GO:0009507(chloroplast);	GO:0004373(glycogen (starch) synthase activity);GO:0005515(protein binding);GO:0009011(starch synthase activity);GO:0016757(transferase activity, transferring glycosyl groups);GO:0033201(alpha-1,4-glucan synthase activity);	*	*
Lus10023425.g	No ath annotation
Lus10023480.g	No ath annotation
Lus10023508.g	AT2G39190	ATATH8	Protein kinase superfamily protein	GO:0016310(phosphorylation);	GO:0005886(plasma membrane);	GO:0005215(transporter activity);GO:0016301(kinase activity);	K08869|ADCK, ABC1|http://www.genome.jp/dbget-bin/www_bget?ko:K08869	*
Lus10023509.g	AT3G54890	LHCA1	photosystem I light harvesting complex gene 1	GO:0009409(response to cold);GO:0009637(response to blue light);GO:0009644(response to high light intensity);GO:0009645(response to low light intensity stimulus);GO:0009765(photosynthesis, light harvesting);GO:0009768(photosynthesis, light harvesting in photosystem I);GO:0010114(response to red light);GO:0010218(response to far red light);GO:0015979(photosynthesis);GO:0018298(protein-chromophore …	GO:0009507(chloroplast);GO:0009522(photosystem I);GO:0009523(photosystem II);GO:0009534(chloroplast thylakoid);GO:0009535(chloroplast thylakoid membrane);GO:0009579(thylakoid);GO:0009941(chloroplast envelope);GO:0010287(plastoglobule);GO:0016020(membrane);GO:0016021(integral component of membrane);GO:0030076(light-harvesting complex);	GO:0005515(protein binding);GO:0016168(chlorophyll binding);GO:0031409(pigment binding);GO:0046872(metal ion binding);	K08907|LHCA1|http://www.genome.jp/dbget-bin/www_bget?ko:K08907	ko00196(Photosynthesis - antenna proteins)
Lus10023553.g	AT5G48300	ADG1	ADP glucose pyrophosphorylase 1	GO:0005978(glycogen biosynthetic process);GO:0006281(DNA repair);GO:0007131(reciprocal meiotic recombination);GO:0019252(starch biosynthetic process);GO:0048573(photoperiodism, flowering);	GO:0005634(nucleus);GO:0009507(chloroplast);GO:0009570(chloroplast stroma);GO:0030931(heterotetrameric ADPG pyrophosphorylase complex);GO:0048046(apoplast);	GO:0003677(DNA binding);GO:0005524(ATP binding);GO:0008094(DNA-dependent ATPase activity);GO:0008878(glucose-1-phosphate adenylyltransferase activity);	K00975|glgC|http://www.genome.jp/dbget-bin/www_bget?ko:K00975	ko00520(Amino sugar and nucleotide sugar metabolism);ko00500(Starch and sucrose metabolism)
Lus10023569.g	AT2G21660	GRP7	cold, circadian rhythm, and rna binding 2	GO:0000380(alternative mRNA splicing, via spliceosome);GO:0006406(mRNA export from nucleus);GO:0006970(response to osmotic stress);GO:0007623(circadian rhythm);GO:0009409(response to cold);GO:0009414(response to water deprivation);GO:0009651(response to salt stress);GO:0009735(response to cytokinin);GO:0010043(response to zinc ion);GO:0010119(regulation of stomatal movement);GO:0010228(vegetative…	GO:0005634(nucleus);GO:0005737(cytoplasm);GO:0005739(mitochondrion);GO:0005777(peroxisome);GO:0005829(cytosol);GO:0009506(plasmodesma);GO:0009507(chloroplast);GO:0048046(apoplast);	GO:0003690(double-stranded DNA binding);GO:0003697(single-stranded DNA binding);GO:0003723(RNA binding);GO:0003729(mRNA binding);GO:0005515(protein binding);	*	*
Lus10023926.g	AT5G03415	DPB	Transcription factor DP	GO:0000082(G1/S transition of mitotic cell cycle);GO:0006351(transcription, DNA-templated);GO:0006355(regulation of transcription, DNA-templated);GO:0006357(regulation of transcription from RNA polymerase II promoter);GO:0042023(DNA endoreduplication);	GO:0005634(nucleus);GO:0005667(transcription factor complex);GO:0005737(cytoplasm);	GO:0000981(RNA polymerase II transcription factor activity, sequence-specific DNA binding);GO:0003677(DNA binding);GO:0005515(protein binding);GO:0046982(protein heterodimerization activity);	*	*
Lus10024244.g	AT5G61730	ABCA9	ABC2 homolog 11	GO:0006641(triglyceride metabolic process);GO:0010867(positive regulation of triglyceride biosynthetic process);GO:0034197(triglyceride transport);GO:0048317(seed morphogenesis);	GO:0005783(endoplasmic reticulum);GO:0005886(plasma membrane);	GO:0005215(transporter activity);GO:0042626(ATPase activity, coupled to transmembrane movement of substances);	*	*
Lus10024374.g	AT5G02180	*	Transmembrane amino acid transporter family protein	GO:0006865(amino acid transport);	GO:0005886(plasma membrane);GO:0009507(chloroplast);GO:0016020(membrane);GO:0016021(integral component of membrane);	GO:0015171(amino acid transmembrane transporter activity);	K15015|SLC32A, VGAT|http://www.genome.jp/dbget-bin/www_bget?ko:K15015	*
Lus10024527.g	AT5G35970	*	P-loop containing nucleoside triphosphate hydrolases superfamily protein	*	GO:0009507(chloroplast);GO:0009570(chloroplast stroma);GO:0009941(chloroplast envelope);	GO:0003677(DNA binding);	*	*
Lus10024605.g	AT1G62660	*	Glycosyl hydrolases family 32 protein	GO:0005975(carbohydrate metabolic process);GO:0005985(sucrose metabolic process);GO:0009617(response to bacterium);GO:0009738(abscisic acid-activated signaling pathway);GO:0071370(cellular response to gibberellin stimulus);	GO:0000325(plant-type vacuole);GO:0005773(vacuole);GO:0005775(vacuolar lumen);GO:0016021(integral component of membrane);	GO:0004553(hydrolase activity, hydrolyzing O-glycosyl compounds);GO:0004575(sucrose alpha-glucosidase activity);	K01193|INV, sacA|http://www.genome.jp/dbget-bin/www_bget?ko:K01193	ko00052(Galactose metabolism);ko00500(Starch and sucrose metabolism)
Lus10024713.g	AT1G64150	*	Uncharacterized protein family (UPF0016)	GO:0006816(calcium ion transport);GO:0006828(manganese ion transport);GO:0010270(photosystem II oxygen evolving complex assembly);	GO:0009507(chloroplast);GO:0009535(chloroplast thylakoid membrane);GO:0016021(integral component of membrane);GO:0031969(chloroplast membrane);	GO:0005384(manganese ion transmembrane transporter activity);GO:0015095(magnesium ion transmembrane transporter activity);	*	*
Lus10025347.g	No ath annotation
Lus10025361.g	AT4G20110	VSR7	VACUOLAR SORTING RECEPTOR 7	GO:0006623(protein targeting to vacuole);GO:0006886(intracellular protein transport);GO:0015031(protein transport);	GO:0000139(Golgi membrane);GO:0005768(endosome);GO:0005794(Golgi apparatus);GO:0005802(trans-Golgi network);GO:0005887(integral component of plasma membrane);GO:0016020(membrane);GO:0016021(integral component of membrane);GO:0017119(Golgi transport complex);	GO:0005509(calcium ion binding);	*	*
Lus10025380.g	AT4G00990	*	Transcription factor jumonji (jmjC) domain-containing protein	*	GO:0005634(nucleus);	GO:0003700(transcription factor activity, sequence-specific DNA binding);	K15601|KDM3|http://www.genome.jp/dbget-bin/www_bget?ko:K15601	*
Lus10025587.g	AT3G59780	*	Rhodanese/Cell cycle control phosphatase superfamily protein	GO:0008150(biological_process);	GO:0005634(nucleus);GO:0009507(chloroplast);GO:0009534(chloroplast thylakoid);	GO:0003674(molecular_function);	*	*
Lus10025787.g	AT1G52510	*	alpha/beta-Hydrolases superfamily protein	*	GO:0005737(cytoplasm);GO:0009507(chloroplast);GO:0009570(chloroplast stroma);GO:0009941(chloroplast envelope);	GO:0016787(hydrolase activity);	*	*
Lus10025830.g	AT5G56710	*	Ribosomal protein L31e family protein	GO:0006412(translation);GO:0042254(ribosome biogenesis);	GO:0005618(cell wall);GO:0005737(cytoplasm);GO:0005840(ribosome);GO:0009506(plasmodesma);GO:0022625(cytosolic large ribosomal subunit);GO:0022626(cytosolic ribosome);	GO:0003735(structural constituent of ribosome);	K02910|RP-L31e, RPL31|http://www.genome.jp/dbget-bin/www_bget?ko:K02910	ko03010(Ribosome)
Lus10025896.g	AT5G48590	*	Protein of unknown function (DUF760)	GO:0008150(biological_process);	GO:0005634(nucleus);	GO:0008483(transaminase activity);	*	*
Lus10025979.g	AT3G51030	TRX1	thioredoxin H-type 1	GO:0006662(glycerol ether metabolic process);GO:0034599(cellular response to oxidative stress);GO:0043085(positive regulation of catalytic activity);GO:0045454(cell redox homeostasis);GO:0055114(oxidation-reduction process);	GO:0005737(cytoplasm);GO:0005829(cytosol);GO:0048046(apoplast);	GO:0004791(thioredoxin-disulfide reductase activity);GO:0005515(protein binding);GO:0008047(enzyme activator activity);GO:0015035(protein disulfide oxidoreductase activity);GO:0016671(oxidoreductase activity, acting on a sulfur group of donors, disulfide as acceptor);GO:0047134(protein-disulfide reductase activity);	K03671|trxA|http://www.genome.jp/dbget-bin/www_bget?ko:K03671	*
Lus10026311.g	AT3G57630	*	exostosin family protein	GO:0006486(protein glycosylation);GO:0010409(extensin metabolic process);GO:0080147(root hair cell development);	GO:0005794(Golgi apparatus);GO:0016020(membrane);GO:0016021(integral component of membrane);	GO:0003824(catalytic activity);GO:0016740(transferase activity);GO:0016757(transferase activity, transferring glycosyl groups);	*	*
Lus10026365.g	AT3G10113	*	Homeodomain-like superfamily protein	GO:0006355(regulation of transcription, DNA-templated);	GO:0005634(nucleus);	GO:0003677(DNA binding);GO:0003700(transcription factor activity, sequence-specific DNA binding);	*	*
Lus10026522.g	AT2G37025	TRFL8	TRF-like 8	GO:0031627(telomeric loop formation);	GO:0000783(nuclear telomere cap complex);GO:0005634(nucleus);	GO:0003691(double-stranded telomeric DNA binding);	*	*
Lus10026939.g	AT5G24890	*	unknown protein	GO:0008150(biological_process);	GO:0005634(nucleus);	GO:0003674(molecular_function);	*	*
Lus10026971.g	AT5G24810	*	ABC1 family protein	*	GO:0005783(endoplasmic reticulum);GO:0005794(Golgi apparatus);GO:0005886(plasma membrane);	*	K08869|ADCK, ABC1|http://www.genome.jp/dbget-bin/www_bget?ko:K08869	*
Lus10027368.g	AT5G12860	DiT1	dicarboxylate transporter 1	GO:0006499(N-terminal protein myristoylation);GO:0006814(sodium ion transport);GO:0009624(response to nematode);GO:0015729(oxaloacetate transport);GO:0015742(alpha-ketoglutarate transport);GO:0015743(malate transport);GO:0019676(ammonia assimilation cycle);GO:0055085(transmembrane transport);GO:0071423(malate transmembrane transport);	GO:0005739(mitochondrion);GO:0009507(chloroplast);GO:0009534(chloroplast thylakoid);GO:0009536(plastid);GO:0009706(chloroplast inner membrane);GO:0009941(chloroplast envelope);GO:0016020(membrane);GO:0016021(integral component of membrane);	GO:0005215(transporter activity);GO:0015131(oxaloacetate transmembrane transporter activity);GO:0015139(alpha-ketoglutarate transmembrane transporter activity);GO:0015140(malate transmembrane transporter activity);GO:0015367(oxoglutarate:malate antiporter activity);	*	*
Lus10027382.g	No ath annotation
Lus10027975.g	AT5G18840	*	Major facilitator superfamily protein	*	GO:0005886(plasma membrane);GO:0016020(membrane);GO:0016021(integral component of membrane);	GO:0005351(sugar:proton symporter activity);GO:0015144(carbohydrate transmembrane transporter activity);	*	*
Lus10028266.g	AT2G39950	*	unknown protein	GO:0008150(biological_process);	GO:0005634(nucleus);	GO:0003674(molecular_function);	*	*
Lus10028341.g	AT1G75440	UBC16	ubiquitin-conjugating enzyme 16	GO:0000209(protein polyubiquitination);GO:0006511(ubiquitin-dependent protein catabolic process);GO:0043161(proteasome-mediated ubiquitin-dependent protein catabolic process);	GO:0005634(nucleus);GO:0005737(cytoplasm);	GO:0004842(ubiquitin-protein transferase activity);GO:0005524(ATP binding);GO:0031625(ubiquitin protein ligase binding);GO:0061630(ubiquitin protein ligase activity);	K10688|UBE2W, UBC16|http://www.genome.jp/dbget-bin/www_bget?ko:K10688	ko04120(Ubiquitin mediated proteolysis)
Lus10028425.g	AT2G19080	*	metaxin-related	GO:0006626(protein targeting to mitochondrion);	GO:0005634(nucleus);GO:0005739(mitochondrion);GO:0005741(mitochondrial outer membrane);GO:0005743(mitochondrial inner membrane);GO:0009536(plastid);GO:0016021(integral component of membrane);	GO:0005515(protein binding);	K17776|MTX|http://www.genome.jp/dbget-bin/www_bget?ko:K17776	*
Lus10028476.g	AT1G67080	ABA4	abscisic acid (aba)-deficient 4	GO:0009688(abscisic acid biosynthetic process);GO:0010117(photoprotection);GO:0016122(xanthophyll metabolic process);GO:0032928(regulation of superoxide anion generation);	GO:0009517(PSII associated light-harvesting complex II);GO:0009941(chloroplast envelope);GO:0016021(integral component of membrane);GO:0031969(chloroplast membrane);	*	*	*
Lus10029307.g	AT5G06670	*	P-loop containing nucleoside triphosphate hydrolases superfamily protein	GO:0007018(microtubule-based movement);	GO:0005871(kinesin complex);	GO:0003777(microtubule motor activity);GO:0016887(ATPase activity);	K11498|CENPE|http://www.genome.jp/dbget-bin/www_bget?ko:K11498	*
Lus10029883.g	AT5G27760	*	Hypoxia-responsive family protein	GO:0001666(response to hypoxia);	*	GO:0003674(molecular_function);	*	*
Lus10029885.g	AT1G09140	SR30	SERINE-ARGININE PROTEIN 30	GO:0006376(mRNA splice site selection);GO:0048024(regulation of mRNA splicing, via spliceosome);	GO:0005634(nucleus);GO:0005681(spliceosomal complex);GO:0005737(cytoplasm);GO:0016607(nuclear speck);GO:0035061(interchromatin granule);	GO:0003723(RNA binding);GO:0003729(mRNA binding);GO:0005515(protein binding);	K12890|SFRS1, ASF, SF2|http://www.genome.jp/dbget-bin/www_bget?ko:K12890	ko03040(Spliceosome)
Lus10029966.g	AT5G18840	*	Major facilitator superfamily protein	*	GO:0005886(plasma membrane);GO:0016020(membrane);GO:0016021(integral component of membrane);	GO:0005351(sugar:proton symporter activity);GO:0015144(carbohydrate transmembrane transporter activity);	*	*
Lus10029970.g	No ath annotation
Lus10029971.g	No ath annotation
Lus10029990.g	AT2G32950	COP1	Transducin/WD40 repeat-like superfamily protein	GO:0006281(DNA repair);GO:0009585(red, far-red light phototransduction);GO:0009640(photomorphogenesis);GO:0009641(shade avoidance);GO:0009647(skotomorphogenesis);GO:0009649(entrainment of circadian clock);GO:0009963(positive regulation of flavonoid biosynthetic process);GO:0010119(regulation of stomatal movement);GO:0010224(response to UV-B);GO:0016567(protein ubiquitination);GO:0046283(anthocyan…	GO:0000152(nuclear ubiquitin ligase complex);GO:0005634(nucleus);GO:0005737(cytoplasm);GO:0016604(nuclear body);GO:0080008(Cul4-RING E3 ubiquitin ligase complex);	GO:0004842(ubiquitin-protein transferase activity);GO:0005515(protein binding);GO:0042802(identical protein binding);GO:0046872(metal ion binding);	K10143|RFWD2, COP1|http://www.genome.jp/dbget-bin/www_bget?ko:K10143	ko04120(Ubiquitin mediated proteolysis);ko04712(Circadian rhythm - plant)
Lus10030315.g	AT2G33530	scpl46	serine carboxypeptidase-like 46	GO:0006508(proteolysis);GO:0051603(proteolysis involved in cellular protein catabolic process);	GO:0005576(extracellular region);GO:0009505(plant-type cell wall);GO:0009506(plasmodesma);	GO:0004185(serine-type carboxypeptidase activity);	K16297|SCPL-II|http://www.genome.jp/dbget-bin/www_bget?ko:K16297	*
Lus10030322.g	AT3G55240	*	Plant protein 1589 of unknown function	GO:0032502(developmental process);	GO:0009507(chloroplast);	GO:0003674(molecular_function);	*	*
Lus10030465.g	AT1G14205	*	Ribosomal L18p/L5e family protein	GO:0006412(translation);	GO:0005840(ribosome);GO:0009507(chloroplast);	GO:0003735(structural constituent of ribosome);	*	*
Lus10030614.g	AT1G70410	BCA4	beta carbonic anhydrase 4	GO:0010037(response to carbon dioxide);GO:0010119(regulation of stomatal movement);GO:0015976(carbon utilization);GO:2000122(negative regulation of stomatal complex development);	GO:0005737(cytoplasm);GO:0005886(plasma membrane);GO:0009507(chloroplast);GO:0009941(chloroplast envelope);	GO:0004089(carbonate dehydratase activity);GO:0005515(protein binding);GO:0008270(zinc ion binding);	K01673|cynT, can|http://www.genome.jp/dbget-bin/www_bget?ko:K01673	ko00910(Nitrogen metabolism)
Lus10030623.g	AT1G60200	*	splicing factor PWI domain-containing protein / RNA recognition motif (RRM)-containing protein	GO:0006397(mRNA processing);GO:0009628(response to abiotic stimulus);	GO:0005886(plasma membrane);	GO:0003676(nucleic acid binding);	K12822|RBM25, S164|http://www.genome.jp/dbget-bin/www_bget?ko:K12822	ko03040(Spliceosome)
Lus10030988.g	AT5G46910	*	Transcription factor jumonji (jmj) family protein / zinc finger (C5HC2 type) family protein	GO:0006355(regulation of transcription, DNA-templated);GO:0010200(response to chitin);	GO:0005634(nucleus);	GO:0003700(transcription factor activity, sequence-specific DNA binding);	*	*
Lus10031247.g	AT3G20810	JMJD5	2-oxoglutarate (2OG) and Fe(II)-dependent oxygenase superfamily protein	GO:0007623(circadian rhythm);GO:0009908(flower development);GO:0042752(regulation of circadian rhythm);GO:0055114(oxidation-reduction process);GO:0070544(histone H3-K36 demethylation);	GO:0005634(nucleus);GO:0005737(cytoplasm);	GO:0003700(transcription factor activity, sequence-specific DNA binding);GO:0046872(metal ion binding);GO:0046975(histone methyltransferase activity (H3-K36 specific));GO:0051213(dioxygenase activity);	K10277|KDM8, JMJD5|http://www.genome.jp/dbget-bin/www_bget?ko:K10277	*
Lus10031290.g	No ath annotation
Lus10031313.g	AT1G73390	*	Endosomal targeting BRO1-like domain-containing protein	*	GO:0005634(nucleus);	GO:0003674(molecular_function);	*	*
Lus10031591.g	AT4G03230	*	S-locus lectin protein kinase family protein	*	GO:0005886(plasma membrane);	GO:0016301(kinase activity);	*	*
Lus10031818.g	AT3G20810	JMJD5	2-oxoglutarate (2OG) and Fe(II)-dependent oxygenase superfamily protein	GO:0007623(circadian rhythm);GO:0009908(flower development);GO:0042752(regulation of circadian rhythm);GO:0055114(oxidation-reduction process);GO:0070544(histone H3-K36 demethylation);	GO:0005634(nucleus);GO:0005737(cytoplasm);	GO:0003700(transcription factor activity, sequence-specific DNA binding);GO:0046872(metal ion binding);GO:0046975(histone methyltransferase activity (H3-K36 specific));GO:0051213(dioxygenase activity);	K10277|KDM8, JMJD5|http://www.genome.jp/dbget-bin/www_bget?ko:K10277	*
Lus10031971.g	AT5G60335	*	Thioesterase superfamily protein	GO:0006633(fatty acid biosynthetic process);GO:0009853(photorespiration);GO:0010027(thylakoid membrane organization);	GO:0005739(mitochondrion);GO:0009507(chloroplast);	GO:0019171(3-hydroxyacyl-[acyl-carrier-protein] dehydratase activity);	*	*
Lus10032616.g	AT3G24190	*	Protein kinase superfamily protein	GO:0006468(protein phosphorylation);	GO:0005886(plasma membrane);GO:0009507(chloroplast);	GO:0004672(protein kinase activity);GO:0005524(ATP binding);	K08869|ADCK, ABC1|http://www.genome.jp/dbget-bin/www_bget?ko:K08869	*
Lus10032679.g	No ath annotation
Lus10032950.g	AT5G53550	YSL3	YELLOW STRIPE like 3	GO:0003006(developmental process involved in reproduction);GO:0006811(ion transport);GO:0006857(oligopeptide transport);GO:0009624(response to nematode);GO:0010039(response to iron ion);GO:0015688(iron chelate transport);GO:0048316(seed development);GO:0055072(iron ion homeostasis);GO:0055085(transmembrane transport);	GO:0005737(cytoplasm);GO:0005886(plasma membrane);GO:0016021(integral component of membrane);	GO:0015198(oligopeptide transporter activity);GO:0051980(iron-nicotianamine transmembrane transporter activity);	*	*
Lus10032994.g	AT1G71840	*	transducin family protein / WD-40 repeat family protein	GO:0008150(biological_process);	GO:0005737(cytoplasm);GO:0005829(cytosol);GO:0005834(heterotrimeric G-protein complex);	GO:0000166(nucleotide binding);	*	*
Lus10033158.g	AT5G43780	APS4	Pseudouridine synthase/archaeosine transglycosylase-like family protein	GO:0000103(sulfate assimilation);GO:0070814(hydrogen sulfide biosynthetic process);	GO:0005739(mitochondrion);GO:0009507(chloroplast);GO:0009570(chloroplast stroma);	GO:0004020(adenylylsulfate kinase activity);GO:0004781(sulfate adenylyltransferase (ATP) activity);GO:0005524(ATP binding);	K13811|PAPSS|http://www.genome.jp/dbget-bin/www_bget?ko:K13811	ko00261(Monobactam biosynthesis);ko00920(Sulfur metabolism);ko00450(Selenocompound metabolism);ko00230(Purine metabolism)
Lus10033301.g	AT5G45280	*	Pectinacetylesterase family protein	GO:0071555(cell wall organization);	GO:0005576(extracellular region);GO:0005618(cell wall);GO:0005829(cytosol);GO:0005886(plasma membrane);GO:0009505(plant-type cell wall);GO:0009506(plasmodesma);	GO:0052689(carboxylic ester hydrolase activity);GO:0052793(pectin acetylesterase activity);	*	*
Lus10033320.g	AT2G06040	*	unknown protein	*	GO:0005634(nucleus);	*	K15082|RAD7|http://www.genome.jp/dbget-bin/www_bget?ko:K15082	*
Lus10033491.g	No ath annotation
Lus10033508.g	AT5G51080	*	RNase H family protein	*	GO:0005737(cytoplasm);GO:0005739(mitochondrion);	GO:0003676(nucleic acid binding);GO:0004518(nuclease activity);GO:0004523(RNA-DNA hybrid ribonuclease activity);	*	*
Lus10033537.g	AT5G16030	*	unknown protein	GO:0008150(biological_process);	GO:0005634(nucleus);	GO:0003674(molecular_function);	*	*
Lus10033558.g	AT5G38430	RBCS1B	Ribulose bisphosphate carboxylase (small chain) family protein	GO:0009637(response to blue light);GO:0009853(photorespiration);GO:0010114(response to red light);GO:0010218(response to far red light);GO:0015977(carbon fixation);GO:0019253(reductive pentose-phosphate cycle);GO:0055114(oxidation-reduction process);	GO:0009507(chloroplast);GO:0009570(chloroplast stroma);GO:0009573(chloroplast ribulose bisphosphate carboxylase complex);GO:0009579(thylakoid);GO:0009941(chloroplast envelope);GO:0016020(membrane);GO:0031969(chloroplast membrane);GO:0048046(apoplast);	GO:0004497(monooxygenase activity);GO:0016984(ribulose-bisphosphate carboxylase activity);	K01602|rbcS|http://www.genome.jp/dbget-bin/www_bget?ko:K01602	ko00630(Glyoxylate and dicarboxylate metabolism);ko00710(Carbon fixation in photosynthetic organisms);ko01200(Carbon metabolism)
Lus10033643.g	No ath annotation
Lus10033820.g	No ath annotation
Lus10033888.g	AT2G31190	RUS2	Protein of unknown function, DUF647	GO:0009926(auxin polar transport);GO:0010224(response to UV-B);	GO:0005739(mitochondrion);GO:0009536(plastid);GO:0009941(chloroplast envelope);	*	*	*
Lus10034203.g	AT3G19900	*	unknown protein	GO:0008150(biological_process);	GO:0009507(chloroplast);	GO:0003674(molecular_function);	*	*
Lus10034218.g	AT3G56310	*	Melibiase family protein	GO:0005975(carbohydrate metabolic process);GO:0071555(cell wall organization);	GO:0005576(extracellular region);GO:0005773(vacuole);GO:0048046(apoplast);	GO:0004557(alpha-galactosidase activity);GO:0052692(raffinose alpha-galactosidase activity);	K07407|E3.2.1.22B, galA, rafA|http://www.genome.jp/dbget-bin/www_bget?ko:K07407	ko00052(Galactose metabolism);ko00603(Glycosphingolipid biosynthesis - globo and isoglobo series);ko00561(Glycerolipid metabolism);ko00600(Sphingolipid metabolism)
Lus10034430.g	No ath annotation
Lus10034707.g	AT5G61250	GUS1	glucuronidase 1	*	GO:0005576(extracellular region);GO:0005765(lysosomal membrane);GO:0009505(plant-type cell wall);	GO:0004566(beta-glucuronidase activity);	*	*
Lus10034729.g	AT4G19120	ERD3	S-adenosyl-L-methionine-dependent methyltransferases superfamily protein	GO:0032259(methylation);	GO:0005768(endosome);GO:0005789(endoplasmic reticulum membrane);GO:0005794(Golgi apparatus);GO:0005802(trans-Golgi network);GO:0016021(integral component of membrane);	GO:0008168(methyltransferase activity);GO:0008757(S-adenosylmethionine-dependent methyltransferase activity);	*	*
Lus10034749.g	AT1G31360	RECQL2	RECQ helicase L2	GO:0000724(double-strand break repair via homologous recombination);GO:0006260(DNA replication);GO:0006281(DNA repair);GO:0006310(DNA recombination);GO:0006351(transcription, DNA-templated);GO:0006355(regulation of transcription, DNA-templated);GO:0032508(DNA duplex unwinding);	GO:0005622(intracellular);GO:0005634(nucleus);GO:0005694(chromosome);GO:0005737(cytoplasm);GO:0016592(mediator complex);	GO:0003676(nucleic acid binding);GO:0003677(DNA binding);GO:0005515(protein binding);GO:0005524(ATP binding);GO:0008026(ATP-dependent helicase activity);GO:0009378(four-way junction helicase activity);GO:0043138(3'-5' DNA helicase activity);GO:0043140(ATP-dependent 3'-5' DNA helicase activity);GO:0046872(metal ion binding);	K10899|RECQL|http://www.genome.jp/dbget-bin/www_bget?ko:K10899	*
Lus10034852.g	AT1G16880	ACR11	uridylyltransferase-related	GO:0009409(response to cold);GO:0009416(response to light stimulus);GO:0009735(response to cytokinin);GO:0009744(response to sucrose);	GO:0009507(chloroplast);GO:0009535(chloroplast thylakoid membrane);GO:0009570(chloroplast stroma);GO:0009941(chloroplast envelope);GO:0010319(stromule);	GO:0016779(nucleotidyltransferase activity);	*	*
Lus10034963.g	AT5G25880	NADP-ME3	NADP-malic enzyme 3	GO:0006090(pyruvate metabolic process);GO:0006108(malate metabolic process);GO:0051260(protein homooligomerization);GO:0055114(oxidation-reduction process);	GO:0005829(cytosol);GO:0009507(chloroplast);	GO:0004470(malic enzyme activity);GO:0004471(malate dehydrogenase (decarboxylating) (NAD+) activity);GO:0004473(malate dehydrogenase (decarboxylating) (NADP+) activity);GO:0008948(oxaloacetate decarboxylase activity);GO:0016652(oxidoreductase activity, acting on NAD(P)H, NAD(P) as acceptor);GO:0046872(metal ion binding);GO:0051287(NAD binding);	K00029|E1.1.1.40, maeB|http://www.genome.jp/dbget-bin/www_bget?ko:K00029	ko00620(Pyruvate metabolism);ko00710(Carbon fixation in photosynthetic organisms);ko01200(Carbon metabolism)
Lus10035354.g	AT5G18840	*	Major facilitator superfamily protein	*	GO:0005886(plasma membrane);GO:0016020(membrane);GO:0016021(integral component of membrane);	GO:0005351(sugar:proton symporter activity);GO:0015144(carbohydrate transmembrane transporter activity);	*	*
Lus10035478.g	AT5G67360	ARA12	Subtilase family protein	GO:0006508(proteolysis);GO:0010214(seed coat development);GO:0048359(mucilage metabolic process involved in seed coat development);GO:0080001(mucilage extrusion from seed coat);	GO:0005576(extracellular region);GO:0005618(cell wall);GO:0009505(plant-type cell wall);GO:0048046(apoplast);	GO:0004252(serine-type endopeptidase activity);	*	*
Lus10035704.g	AT3G13050	NiaP	Major facilitator superfamily protein	GO:0055085(transmembrane transport);GO:2001142(nicotinate transport);GO:2001143(N-methylnicotinate transport);	GO:0005886(plasma membrane);GO:0016020(membrane);GO:0016021(integral component of membrane);	GO:0005351(sugar:proton symporter activity);GO:0005524(ATP binding);GO:0015144(carbohydrate transmembrane transporter activity);GO:0022891(substrate-specific transmembrane transporter activity);GO:0090416(nicotinate transporter activity);GO:0090417(N-methylnicotinate transporter activity);	*	*
Lus10035739.g	AT5G49950	*	alpha/beta-Hydrolases superfamily protein	GO:0008150(biological_process);	GO:0016021(integral component of membrane);	*	*	*
Lus10035763.g	AT2G01730	CPSF73-II	cleavage and polyadenylation specificity factor 73 kDa subunit-II	GO:0006397(mRNA processing);GO:0010197(polar nucleus fusion);	GO:0005634(nucleus);	GO:0003824(catalytic activity);GO:0004518(nuclease activity);GO:0005515(protein binding);	K13148|CPSF3L, INTS11|http://www.genome.jp/dbget-bin/www_bget?ko:K13148	*
Lus10035831.g	AT4G30950	FAD6	fatty acid desaturase 6	GO:0006633(fatty acid biosynthetic process);GO:0006636(unsaturated fatty acid biosynthetic process);GO:0010205(photoinhibition);GO:0055114(oxidation-reduction process);	GO:0009507(chloroplast);GO:0009706(chloroplast inner membrane);GO:0009941(chloroplast envelope);GO:0016021(integral component of membrane);	GO:0016491(oxidoreductase activity);GO:0045485(omega-6 fatty acid desaturase activity);	K10255|FAD6, desA|http://www.genome.jp/dbget-bin/www_bget?ko:K10255	*
Lus10035853.g	AT5G64940	ATH13	ABC2 homolog 13	GO:0006810(transport);GO:0034599(cellular response to oxidative stress);GO:0046467(membrane lipid biosynthetic process);	GO:0005886(plasma membrane);GO:0009507(chloroplast);GO:0009941(chloroplast envelope);GO:0016021(integral component of membrane);	GO:0005215(transporter activity);	*	*
Lus10035862.g	AT1G79820	SGB1	Major facilitator superfamily protein	GO:0008643(carbohydrate transport);GO:0055085(transmembrane transport);	GO:0005768(endosome);GO:0005794(Golgi apparatus);GO:0005802(trans-Golgi network);GO:0009507(chloroplast);GO:0016020(membrane);GO:0016021(integral component of membrane);GO:0031969(chloroplast membrane);	GO:0005351(sugar:proton symporter activity);GO:0015144(carbohydrate transmembrane transporter activity);GO:0022891(substrate-specific transmembrane transporter activity);	*	*
Lus10035953.g	AT4G38020	*	tRNA/rRNA methyltransferase (SpoU) family protein	GO:0006396(RNA processing);	GO:0009507(chloroplast);	GO:0003723(RNA binding);GO:0008173(RNA methyltransferase activity);	K03437|spoU|http://www.genome.jp/dbget-bin/www_bget?ko:K03437	*
Lus10035980.g	AT4G35290	GLUR2	glutamate receptor 2	GO:0006811(ion transport);GO:0006874(cellular calcium ion homeostasis);GO:0006883(cellular sodium ion homeostasis);GO:0009416(response to light stimulus);GO:0030007(cellular potassium ion homeostasis);	GO:0005576(extracellular region);GO:0016021(integral component of membrane);	GO:0004970(ionotropic glutamate receptor activity);GO:0005217(intracellular ligand-gated ion channel activity);	K05387|GRIP|http://www.genome.jp/dbget-bin/www_bget?ko:K05387	*
Lus10036074.g	AT5G66150	*	Glycosyl hydrolase family 38 protein	GO:0006013(mannose metabolic process);	GO:0005576(extracellular region);GO:0005773(vacuole);	GO:0004559(alpha-mannosidase activity);GO:0030246(carbohydrate binding);GO:0046872(metal ion binding);	K01191|E3.2.1.24|http://www.genome.jp/dbget-bin/www_bget?ko:K01191	ko00511(Other glycan degradation)
Lus10036131.g	No ath annotation
Lus10036149.g	AT1G30280	*	Chaperone DnaJ-domain superfamily protein	*	GO:0005737(cytoplasm);	*	*	*
Lus10036216.g	AT5G56500	Cpn60beta3	TCP-1/cpn60 chaperonin family protein	GO:0006458('de novo' protein folding);GO:0007005(mitochondrion organization);GO:0042026(protein refolding);GO:0061077(chaperone-mediated protein folding);	GO:0005739(mitochondrion);GO:0005829(cytosol);GO:0009507(chloroplast);GO:0009570(chloroplast stroma);GO:0016020(membrane);	GO:0005524(ATP binding);GO:0044183(protein binding involved in protein folding);GO:0051082(unfolded protein binding);	K04077|groEL, HSPD1|http://www.genome.jp/dbget-bin/www_bget?ko:K04077	ko03018(RNA degradation)
Lus10036233.g	AT4G20070	AAH	allantoate amidohydrolase	GO:0006145(purine nucleobase catabolic process);GO:0006508(proteolysis);GO:0010136(ureide catabolic process);	GO:0005783(endoplasmic reticulum);GO:0009507(chloroplast);	GO:0008237(metallopeptidase activity);GO:0016813(hydrolase activity, acting on carbon-nitrogen (but not peptide) bonds, in linear amidines);GO:0046872(metal ion binding);GO:0047652(allantoate deiminase activity);	K02083|allC|http://www.genome.jp/dbget-bin/www_bget?ko:K02083	ko00230(Purine metabolism)
Lus10036525.g	AT2G28880	emb1997	para-aminobenzoate (PABA) synthase family protein	GO:0006541(glutamine metabolic process);GO:0008153(para-aminobenzoic acid biosynthetic process);GO:0009793(embryo development ending in seed dormancy);GO:0046417(chorismate metabolic process);GO:0046654(tetrahydrofolate biosynthetic process);GO:0046656(folic acid biosynthetic process);	GO:0009507(chloroplast);	GO:0046820(4-amino-4-deoxychorismate synthase activity);	K13950|pabAB|http://www.genome.jp/dbget-bin/www_bget?ko:K13950	ko00790(Folate biosynthesis)
Lus10036527.g	No ath annotation
Lus10036559.g	AT2G45720	*	ARM repeat superfamily protein	GO:0008150(biological_process);	*	*	*	*
Lus10036807.g	AT1G13940	*	Plant protein of unknown function (DUF863)	GO:0008150(biological_process);	GO:0005634(nucleus);	GO:0003674(molecular_function);	*	*
Lus10037017.g	AT1G67400	*	ELMO/CED-12 family protein	*	*	*	*	*
Lus10037075.g	AT2G03600	UPS3	ureide permease 3	GO:0071705(nitrogen compound transport);	GO:0005739(mitochondrion);GO:0009507(chloroplast);GO:0016021(integral component of membrane);	GO:0005524(ATP binding);	*	*
Lus10037293.g	AT4G22130	SRF8	STRUBBELIG-receptor family 8	GO:0006468(protein phosphorylation);GO:0007166(cell surface receptor signaling pathway);	GO:0005576(extracellular region);GO:0005886(plasma membrane);GO:0016021(integral component of membrane);	GO:0004672(protein kinase activity);GO:0004675(transmembrane receptor protein serine/threonine kinase activity);GO:0005524(ATP binding);GO:0016301(kinase activity);	*	*
Lus10037583.g	AT3G16175	*	Thioesterase superfamily protein	GO:0008150(biological_process);	*	GO:0016788(hydrolase activity, acting on ester bonds);GO:0047617(acyl-CoA hydrolase activity);	*	*
Lus10037766.g	AT3G17040	HCF107	high chlorophyll fluorescent 107	GO:0006396(RNA processing);GO:0006397(mRNA processing);GO:0006417(regulation of translation);GO:0009657(plastid organization);GO:0010114(response to red light);GO:1901918(negative regulation of exoribonuclease activity);	GO:0005634(nucleus);GO:0005774(vacuolar membrane);GO:0009507(chloroplast);GO:0009570(chloroplast stroma);GO:0009941(chloroplast envelope);GO:0031969(chloroplast membrane);	GO:0003727(single-stranded RNA binding);GO:0043621(protein self-association);	*	*
Lus10037784.g	No ath annotation
Lus10038612.g	No ath annotation
Lus10039407.g	AT5G43745	*	Protein of unknown function (DUF1012)	GO:0006813(potassium ion transport);	GO:0005634(nucleus);GO:0009507(chloroplast);GO:0009941(chloroplast envelope);GO:0016021(integral component of membrane);	GO:0008324(cation transmembrane transporter activity);	*	*
Lus10039428.g	AT3G28050	UMAMIT41	nodulin MtN21 /EamA-like transporter family protein	GO:0006810(transport);	GO:0005886(plasma membrane);GO:0016020(membrane);GO:0016021(integral component of membrane);	GO:0022857(transmembrane transporter activity);	*	*
Lus10039600.g	AT5G13710	SMT1	sterol methyltransferase 1	GO:0009793(embryo development ending in seed dormancy);GO:0016126(sterol biosynthetic process);GO:0032259(methylation);	GO:0005737(cytoplasm);GO:0005773(vacuole);GO:0005783(endoplasmic reticulum);GO:0009506(plasmodesma);	GO:0003838(sterol 24-C-methyltransferase activity);	K00559|E2.1.1.41, SMT1, ERG6|http://www.genome.jp/dbget-bin/www_bget?ko:K00559	ko00100(Steroid biosynthesis)
Lus10040131.g	AT5G47040	LON2	lon protease 2	GO:0006515(misfolded or incompletely synthesized protein catabolic process);GO:0016485(protein processing);GO:0016560(protein import into peroxisome matrix, docking);GO:0040007(growth);GO:0048527(lateral root development);	GO:0005777(peroxisome);GO:0005782(peroxisomal matrix);GO:0043233(organelle lumen);	GO:0004176(ATP-dependent peptidase activity);GO:0004252(serine-type endopeptidase activity);GO:0005524(ATP binding);GO:0008236(serine-type peptidase activity);	K01338|lon|http://www.genome.jp/dbget-bin/www_bget?ko:K01338	*
Lus10040173.g	No ath annotation
Lus10040212.g	AT5G01240	LAX1	like AUXIN RESISTANT 1	GO:0003333(amino acid transmembrane transport);GO:0006865(amino acid transport);GO:0009734(auxin-activated signaling pathway);GO:0048829(root cap development);GO:0055085(transmembrane transport);GO:0060919(auxin influx);	GO:0005886(plasma membrane);GO:0016020(membrane);GO:0016021(integral component of membrane);	GO:0005215(transporter activity);GO:0010328(auxin influx transmembrane transporter activity);GO:0015171(amino acid transmembrane transporter activity);GO:0015293(symporter activity);	K13946|AUX1, LAX|http://www.genome.jp/dbget-bin/www_bget?ko:K13946	ko04075(Plant hormone signal transduction)
Lus10040223.g	AT2G39950	*	unknown protein	GO:0008150(biological_process);	GO:0005634(nucleus);	GO:0003674(molecular_function);	*	*
Lus10040263.g	AT3G55610	P5CS2	delta 1-pyrroline-5-carboxylate synthase 2	GO:0006561(proline biosynthetic process);GO:0009555(pollen development);GO:0009737(response to abscisic acid);GO:0009793(embryo development ending in seed dormancy);GO:0016310(phosphorylation);GO:0042538(hyperosmotic salinity response);GO:0055114(oxidation-reduction process);GO:0055129(L-proline biosynthetic process);	GO:0005737(cytoplasm);GO:0005739(mitochondrion);GO:0005829(cytosol);GO:0009506(plasmodesma);GO:0009507(chloroplast);	GO:0004349(glutamate 5-kinase activity);GO:0004350(glutamate-5-semialdehyde dehydrogenase activity);GO:0005524(ATP binding);	K12657|ALDH18A1, P5CS|http://www.genome.jp/dbget-bin/www_bget?ko:K12657	ko00330(Arginine and proline metabolism);ko01230(Biosynthesis of amino acids)
Lus10040283.g	AT5G13830	*	FtsJ-like methyltransferase family protein	*	GO:0005737(cytoplasm);	GO:0008168(methyltransferase activity);	*	*
Lus10040318.g	AT2G39450	MTP11	Cation efflux family protein	GO:0006812(cation transport);GO:0010042(response to manganese ion);GO:0030026(cellular manganese ion homeostasis);GO:0046688(response to copper ion);	GO:0000139(Golgi membrane);GO:0005634(nucleus);GO:0005770(late endosome);GO:0005794(Golgi apparatus);GO:0016020(membrane);GO:0016021(integral component of membrane);GO:0031902(late endosome membrane);	GO:0005384(manganese ion transmembrane transporter activity);GO:0008324(cation transmembrane transporter activity);GO:0010486(manganese:proton antiporter activity);	*	*
Lus10040390.g	No ath annotation
Lus10040454.g	AT2G21660	GRP7	cold, circadian rhythm, and rna binding 2	GO:0000380(alternative mRNA splicing, via spliceosome);GO:0006406(mRNA export from nucleus);GO:0006970(response to osmotic stress);GO:0007623(circadian rhythm);GO:0009409(response to cold);GO:0009414(response to water deprivation);GO:0009651(response to salt stress);GO:0009735(response to cytokinin);GO:0010043(response to zinc ion);GO:0010119(regulation of stomatal movement);GO:0010228(vegetative…	GO:0005634(nucleus);GO:0005737(cytoplasm);GO:0005739(mitochondrion);GO:0005777(peroxisome);GO:0005829(cytosol);GO:0009506(plasmodesma);GO:0009507(chloroplast);GO:0048046(apoplast);	GO:0003690(double-stranded DNA binding);GO:0003697(single-stranded DNA binding);GO:0003723(RNA binding);GO:0003729(mRNA binding);GO:0005515(protein binding);	*	*
Lus10040651.g	No ath annotation
Lus10041038.g	AT4G32590	*	2Fe-2S ferredoxin-like superfamily protein	*	*	GO:0009055(electron carrier activity);	*	*
Lus10041060.g	AT5G58120	*	Disease resistance protein (TIR-NBS-LRR class) family	GO:0006952(defense response);GO:0007165(signal transduction);	*	GO:0043531(ADP binding);	*	*
Lus10041143.g	AT1G22275	ZYP1b	Myosin heavy chain-related protein	GO:0007129(synapsis);GO:0007131(reciprocal meiotic recombination);GO:0051301(cell division);	GO:0000795(synaptonemal complex);GO:0005634(nucleus);	GO:0005515(protein binding);	*	*
Lus10041159.g	AT3G23150	ETR2	Signal transduction histidine kinase, hybrid-type, ethylene sensor	GO:0009873(ethylene-activated signaling pathway);GO:0010105(negative regulation of ethylene-activated signaling pathway);	GO:0005783(endoplasmic reticulum);GO:0005789(endoplasmic reticulum membrane);GO:0016021(integral component of membrane);	GO:0000155(phosphorelay sensor kinase activity);GO:0004673(protein histidine kinase activity);GO:0004674(protein serine/threonine kinase activity);GO:0004872(receptor activity);GO:0005515(protein binding);GO:0005524(ATP binding);GO:0038199(ethylene receptor activity);GO:0046872(metal ion binding);GO:0051740(ethylene binding);	K14509|ETR, ERS|http://www.genome.jp/dbget-bin/www_bget?ko:K14509	ko04016(MAPK signaling pathway - plant);ko04075(Plant hormone signal transduction)
Lus10041255.g	No ath annotation
Lus10041311.g	No ath annotation
Lus10041341.g	AT3G44990	XTH31	xyloglucan endo-transglycosylase-related 8	GO:0010411(xyloglucan metabolic process);GO:0016998(cell wall macromolecule catabolic process);GO:0042546(cell wall biogenesis);GO:0071555(cell wall organization);	GO:0005576(extracellular region);GO:0005618(cell wall);GO:0005886(plasma membrane);GO:0048046(apoplast);	GO:0016762(xyloglucan:xyloglucosyl transferase activity);GO:0016798(hydrolase activity, acting on glycosyl bonds);GO:0033946(xyloglucan-specific endo-beta-1,4-glucanase activity);	K08235|E2.4.1.207|http://www.genome.jp/dbget-bin/www_bget?ko:K08235	*
Lus10041405.g	No ath annotation
Lus10041420.g	AT5G03030	*	Chaperone DnaJ-domain superfamily protein	GO:0006457(protein folding);	GO:0005743(mitochondrial inner membrane);GO:0016021(integral component of membrane);	*	K09539|DNAJC19|http://www.genome.jp/dbget-bin/www_bget?ko:K09539	*
Lus10041423.g	AT3G54770	ARP1	RNA-binding (RRM/RBD/RNP motifs) family protein	GO:0009414(response to water deprivation);GO:0009651(response to salt stress);GO:0009737(response to abscisic acid);GO:0010029(regulation of seed germination);	GO:0005634(nucleus);GO:0009507(chloroplast);	GO:0003723(RNA binding);GO:0003729(mRNA binding);	*	*
Lus10041441.g	AT1G77420	*	alpha/beta-Hydrolases superfamily protein	GO:0006629(lipid metabolic process);	GO:0009507(chloroplast);GO:0016020(membrane);	GO:0016298(lipase activity);GO:0016787(hydrolase activity);	*	*
Lus10041509.g	AT3G26700	*	Protein kinase superfamily protein	*	GO:0005886(plasma membrane);	GO:0016301(kinase activity);	*	*
Lus10042143.g	AT1G27520	*	Glycosyl hydrolase family 47 protein	GO:0006486(protein glycosylation);GO:0006487(protein N-linked glycosylation);GO:0006491(N-glycan processing);GO:0030433(ubiquitin-dependent ERAD pathway);	GO:0000139(Golgi membrane);GO:0005783(endoplasmic reticulum);GO:0005789(endoplasmic reticulum membrane);GO:0016021(integral component of membrane);	GO:0004559(alpha-mannosidase activity);GO:0004571(mannosyl-oligosaccharide 1,2-alpha-mannosidase activity);GO:0005509(calcium ion binding);	K10084|EDEM1|http://www.genome.jp/dbget-bin/www_bget?ko:K10084	ko04141(Protein processing in endoplasmic reticulum)
Lus10042189.g	AT3G18290	BTS	zinc finger protein-related	GO:0009793(embryo development ending in seed dormancy);GO:0010106(cellular response to iron ion starvation);GO:0016567(protein ubiquitination);GO:0060586(multicellular organismal iron ion homeostasis);	GO:0005634(nucleus);GO:0016021(integral component of membrane);	GO:0005506(iron ion binding);GO:0005515(protein binding);GO:0008270(zinc ion binding);GO:0016874(ligase activity);GO:0061630(ubiquitin protein ligase activity);	K16276|K16276, BTS|http://www.genome.jp/dbget-bin/www_bget?ko:K16276	*
Lus10042203.g	AT1G74670	GASA6	Gibberellin-regulated family protein	GO:0009739(response to gibberellin);GO:0009740(gibberellic acid mediated signaling pathway);GO:0009744(response to sucrose);GO:0009749(response to glucose);GO:0009750(response to fructose);GO:0080167(response to karrikin);	GO:0005576(extracellular region);	GO:0003674(molecular_function);	*	*
Lus10042346.g	AT3G18890	Tic62	NAD(P)-binding Rossmann-fold superfamily protein	GO:0015031(protein transport);	GO:0009507(chloroplast);GO:0009534(chloroplast thylakoid);GO:0009535(chloroplast thylakoid membrane);GO:0009570(chloroplast stroma);GO:0009706(chloroplast inner membrane);GO:0009941(chloroplast envelope);	*	*	*
Lus10042357.g	AT3G57630	*	exostosin family protein	GO:0006486(protein glycosylation);GO:0010409(extensin metabolic process);GO:0080147(root hair cell development);	GO:0005794(Golgi apparatus);GO:0016020(membrane);GO:0016021(integral component of membrane);	GO:0003824(catalytic activity);GO:0016740(transferase activity);GO:0016757(transferase activity, transferring glycosyl groups);	*	*
Lus10042372.g	AT5G26850	*	Uncharacterized protein	GO:0008150(biological_process);	*	*	K21842|EFR3|http://www.genome.jp/dbget-bin/www_bget?ko:K21842	*
Lus10042566.g	AT4G20400	JMJ14	JUMONJI 14	GO:0006351(transcription, DNA-templated);GO:0006355(regulation of transcription, DNA-templated);GO:0009910(negative regulation of flower development);GO:0010216(maintenance of DNA methylation);GO:0034720(histone H3-K4 demethylation);GO:0045892(negative regulation of transcription, DNA-templated);GO:0048573(photoperiodism, flowering);GO:0048579(negative regulation of long-day photoperiodism, flowe…	GO:0005634(nucleus);GO:0005654(nucleoplasm);	GO:0000976(transcription regulatory region sequence-specific DNA binding);GO:0003700(transcription factor activity, sequence-specific DNA binding);GO:0005515(protein binding);GO:0032453(histone demethylase activity (H3-K4 specific));GO:0046872(metal ion binding);GO:0051213(dioxygenase activity);	K11446|KDM5, JARID1|http://www.genome.jp/dbget-bin/www_bget?ko:K11446	*
Lus10042942.g	AT2G04650	*	ADP-glucose pyrophosphorylase family protein	GO:0009058(biosynthetic process);GO:2000082(regulation of L-ascorbic acid biosynthetic process);	GO:0005737(cytoplasm);	GO:0005515(protein binding);GO:0016779(nucleotidyltransferase activity);	*	*
Lus10043036.g	AT5G19740	*	Peptidase M28 family protein	GO:0006508(proteolysis);GO:0007275(multicellular organism development);GO:0010073(meristem maintenance);GO:0040008(regulation of growth);	GO:0005773(vacuole);GO:0005783(endoplasmic reticulum);GO:0005789(endoplasmic reticulum membrane);GO:0005886(plasma membrane);GO:0016021(integral component of membrane);	GO:0008237(metallopeptidase activity);GO:0016805(dipeptidase activity);GO:0046872(metal ion binding);	K01301|NAALAD|http://www.genome.jp/dbget-bin/www_bget?ko:K01301	*
Lus10043070.g	AT4G21880	*	Pentatricopeptide repeat (PPR) superfamily protein	GO:0008150(biological_process);	GO:0005739(mitochondrion);	GO:0003674(molecular_function);	*	*
Lus10043133.g	No ath annotation
Lus10043205.g	AT5G50970	*	transducin family protein / WD-40 repeat family protein	GO:0008150(biological_process);	GO:0005737(cytoplasm);	*	*	*
scaffold1218.1	AT3G20330	PYRB	PYRIMIDINE B	GO:0006207('de novo' pyrimidine nucleobase biosynthetic process);GO:0006520(cellular amino acid metabolic process);GO:0009220(pyrimidine ribonucleotide biosynthetic process);GO:0016036(cellular response to phosphate starvation);GO:0044205('de novo' UMP biosynthetic process);	GO:0005829(cytosol);GO:0009507(chloroplast);GO:0009570(chloroplast stroma);	GO:0004070(aspartate carbamoyltransferase activity);GO:0005515(protein binding);GO:0016597(amino acid binding);GO:0016743(carboxyl- or carbamoyltransferase activity);	K00609|pyrB, PYR2|http://www.genome.jp/dbget-bin/www_bget?ko:K00609	ko00250(Alanine, aspartate and glutamate metabolism);ko00240(Pyrimidine metabolism)
scaffold126.7	No ath annotation
scaffold130.3	No ath annotation
scaffold1491.12	No ath annotation
scaffold15.158	AT5G13800	PPH	pheophytinase	GO:0015996(chlorophyll catabolic process);	GO:0009507(chloroplast);GO:0009535(chloroplast thylakoid membrane);GO:0009570(chloroplast stroma);	GO:0005515(protein binding);GO:0016787(hydrolase activity);GO:0080124(pheophytinase activity);	*	*
scaffold1603.1	No ath annotation
scaffold1989.5	No ath annotation
scaffold208.71	No ath annotation
scaffold275.23	No ath annotation
scaffold28.128	No ath annotation
scaffold28.13	AT3G24100	*	Uncharacterised protein family SERF	GO:0008150(biological_process);	*	GO:0003674(molecular_function);	*	*
scaffold297.72	AT5G56160	*	Sec14p-like phosphatidylinositol transfer family protein	GO:0006810(transport);	GO:0005739(mitochondrion);	GO:0005215(transporter activity);	*	*
scaffold30.27	AT2G02150	EMB2794	Tetratricopeptide repeat (TPR)-like superfamily protein	GO:0009451(RNA modification);	GO:0005739(mitochondrion);GO:0043231(intracellular membrane-bounded organelle);	GO:0003723(RNA binding);GO:0004519(endonuclease activity);	K17710|PTCD1|http://www.genome.jp/dbget-bin/www_bget?ko:K17710	*
scaffold303.43	No ath annotation
scaffold319.40	No ath annotation
scaffold338.10	No ath annotation
scaffold360.25	No ath annotation
scaffold398.24	AT5G16860	*	Tetratricopeptide repeat (TPR)-like superfamily protein	GO:0008150(biological_process);	GO:0005739(mitochondrion);	GO:0008270(zinc ion binding);	*	*
scaffold418.3	No ath annotation
scaffold464.140	AT3G10050	OMR1	L-O-methylthreonine resistant 1	GO:0006566(threonine metabolic process);GO:0009097(isoleucine biosynthetic process);	GO:0009507(chloroplast);	GO:0004794(L-threonine ammonia-lyase activity);GO:0030170(pyridoxal phosphate binding);	K01754|E4.3.1.19, ilvA, tdcB|http://www.genome.jp/dbget-bin/www_bget?ko:K01754	ko00260(Glycine, serine and threonine metabolism);ko00290(Valine, leucine and isoleucine biosynthesis);ko01230(Biosynthesis of amino acids);ko01200(Carbon metabolism)
scaffold464.91	No ath annotation
scaffold605.33	No ath annotation
scaffold977.96	AT2G18660	PNP-A	plant natriuretic peptide A	GO:0009627(systemic acquired resistance);GO:0010230(alternative respiration);	GO:0005576(extracellular region);GO:0005618(cell wall);GO:0048046(apoplast);	*	*	*

## Sheet: NY-17-RD
Lus_gene	Ath_gene	Gene name	Annotation	GO(biological_process)	GO(cellular_component)	GO(molecular_function)	KO_ID|KO_name|Hyperlink	Pathway_ID(KEGG_pathway)
Lus10000197.g	No ath annotation
Lus10000232.g	No ath annotation
Lus10000288.g	AT1G12800	*	Nucleic acid-binding, OB-fold-like protein	GO:0000462(maturation of SSU-rRNA from tricistronic rRNA transcript (SSU-rRNA, 5.8S rRNA, LSU-rRNA));GO:0000466(maturation of 5.8S rRNA from tricistronic rRNA transcript (SSU-rRNA, 5.8S rRNA, LSU-rRNA));GO:0034337(RNA folding);GO:1901259(chloroplast rRNA processing);	GO:0005730(nucleolus);GO:0005840(ribosome);GO:0009507(chloroplast);GO:0032040(small-subunit processome);	GO:0003723(RNA binding);GO:0003729(mRNA binding);GO:0019843(rRNA binding);	*	*
Lus10000362.g	AT5G09380	*	RNA polymerase III RPC4	GO:0006383(transcription from RNA polymerase III promoter);	GO:0005634(nucleus);GO:0005666(DNA-directed RNA polymerase III complex);	GO:0003677(DNA binding);GO:0003899(DNA-directed 5'-3' RNA polymerase activity);	K03026|RPC4, POLR3D|http://www.genome.jp/dbget-bin/www_bget?ko:K03026	ko03020(RNA polymerase);ko00230(Purine metabolism);ko00240(Pyrimidine metabolism)
Lus10000513.g	AT3G55530	SDIR1	RING/U-box superfamily protein	GO:0000209(protein polyubiquitination);GO:0009414(response to water deprivation);GO:0009651(response to salt stress);GO:0009737(response to abscisic acid);GO:0009789(positive regulation of abscisic acid-activated signaling pathway);GO:0016567(protein ubiquitination);GO:0042787(protein ubiquitination involved in ubiquitin-dependent protein catabolic process);GO:0043161(proteasome-mediated ubiquiti…	GO:0005634(nucleus);GO:0005783(endoplasmic reticulum);GO:0016021(integral component of membrane);GO:0031090(organelle membrane);GO:0043231(intracellular membrane-bounded organelle);	GO:0004842(ubiquitin-protein transferase activity);GO:0008270(zinc ion binding);GO:0046872(metal ion binding);GO:0061630(ubiquitin protein ligase activity);	K16283|SDIR1|http://www.genome.jp/dbget-bin/www_bget?ko:K16283	*
Lus10000572.g	AT5G11650	*	alpha/beta-Hydrolases superfamily protein	GO:0006629(lipid metabolic process);	GO:0005783(endoplasmic reticulum);GO:0005794(Golgi apparatus);GO:0016020(membrane);GO:0016021(integral component of membrane);	GO:0016298(lipase activity);GO:0016787(hydrolase activity);	*	*
Lus10000633.g	AT4G39970	*	Haloacid dehalogenase-like hydrolase (HAD) superfamily protein	GO:0008152(metabolic process);	GO:0009507(chloroplast);GO:0009570(chloroplast stroma);GO:0009941(chloroplast envelope);	GO:0016787(hydrolase activity);GO:0046872(metal ion binding);	*	*
Lus10000663.g	AT3G23590	RFR1	REF4-related 1	GO:0006351(transcription, DNA-templated);GO:0006355(regulation of transcription, DNA-templated);GO:0009698(phenylpropanoid metabolic process);GO:2000762(regulation of phenylpropanoid metabolic process);	GO:0016592(mediator complex);	GO:0003674(molecular_function);	*	*
Lus10000685.g	AT4G31150	*	endonuclease V family protein	GO:0006281(DNA repair);	GO:0005737(cytoplasm);	GO:0004519(endonuclease activity);	K21813|ENDOV|http://www.genome.jp/dbget-bin/www_bget?ko:K21813	*
Lus10001002.g	AT4G39980	DHS1	3-deoxy-D-arabino-heptulosonate 7-phosphate synthase 1	GO:0009073(aromatic amino acid family biosynthetic process);GO:0009423(chorismate biosynthetic process);GO:0009611(response to wounding);GO:0009617(response to bacterium);	GO:0005739(mitochondrion);GO:0009507(chloroplast);	GO:0003849(3-deoxy-7-phosphoheptulonate synthase activity);GO:0005515(protein binding);	K01626|E2.5.1.54, aroF, aroG, aroH|http://www.genome.jp/dbget-bin/www_bget?ko:K01626	ko00400(Phenylalanine, tyrosine and tryptophan biosynthesis);ko01230(Biosynthesis of amino acids)
Lus10001016.g	AT3G55610	P5CS2	delta 1-pyrroline-5-carboxylate synthase 2	GO:0006561(proline biosynthetic process);GO:0009555(pollen development);GO:0009737(response to abscisic acid);GO:0009793(embryo development ending in seed dormancy);GO:0016310(phosphorylation);GO:0042538(hyperosmotic salinity response);GO:0055114(oxidation-reduction process);GO:0055129(L-proline biosynthetic process);	GO:0005737(cytoplasm);GO:0005739(mitochondrion);GO:0005829(cytosol);GO:0009506(plasmodesma);GO:0009507(chloroplast);	GO:0004349(glutamate 5-kinase activity);GO:0004350(glutamate-5-semialdehyde dehydrogenase activity);GO:0005524(ATP binding);	K12657|ALDH18A1, P5CS|http://www.genome.jp/dbget-bin/www_bget?ko:K12657	ko00330(Arginine and proline metabolism);ko01230(Biosynthesis of amino acids)
Lus10001161.g	AT5G26850	*	Uncharacterized protein	GO:0008150(biological_process);	*	*	K21842|EFR3|http://www.genome.jp/dbget-bin/www_bget?ko:K21842	*
Lus10001180.g	AT3G07570	*	Cytochrome b561/ferric reductase transmembrane with DOMON related domain	*	GO:0016020(membrane);	*	*	*
Lus10001200.g	AT5G20950	*	Glycosyl hydrolase family protein	GO:0005975(carbohydrate metabolic process);GO:0009251(glucan catabolic process);GO:0009969(xyloglucan biosynthetic process);	GO:0005576(extracellular region);GO:0005618(cell wall);GO:0005886(plasma membrane);GO:0009505(plant-type cell wall);GO:0009506(plasmodesma);GO:0016020(membrane);GO:0048046(apoplast);	GO:0004553(hydrolase activity, hydrolyzing O-glycosyl compounds);GO:0008422(beta-glucosidase activity);	K05349|bglX|http://www.genome.jp/dbget-bin/www_bget?ko:K05349	ko00940(Phenylpropanoid biosynthesis);ko00500(Starch and sucrose metabolism);ko00460(Cyanoamino acid metabolism)
Lus10001245.g	AT5G63050	EMB2759	embryo defective 2759	GO:0009793(embryo development ending in seed dormancy);	GO:0009507(chloroplast);GO:0016021(integral component of membrane);	GO:0003674(molecular_function);	*	*
Lus10001513.g	AT5G26610	*	D111/G-patch domain-containing protein	GO:0008150(biological_process);	GO:0005622(intracellular);GO:0005634(nucleus);	GO:0003676(nucleic acid binding);	*	*
Lus10001653.g	AT5G61410	RPE	D-ribulose-5-phosphate-3-epimerase	GO:0005975(carbohydrate metabolic process);GO:0009052(pentose-phosphate shunt, non-oxidative branch);GO:0009409(response to cold);GO:0009624(response to nematode);GO:0009793(embryo development ending in seed dormancy);GO:0019323(pentose catabolic process);GO:0044262(cellular carbohydrate metabolic process);	GO:0005829(cytosol);GO:0009507(chloroplast);GO:0009570(chloroplast stroma);GO:0009579(thylakoid);GO:0009941(chloroplast envelope);GO:0010319(stromule);GO:0048046(apoplast);	GO:0004750(ribulose-phosphate 3-epimerase activity);GO:0046872(metal ion binding);	K01783|rpe, RPE|http://www.genome.jp/dbget-bin/www_bget?ko:K01783	ko00040(Pentose and glucuronate interconversions);ko00030(Pentose phosphate pathway);ko00710(Carbon fixation in photosynthetic organisms);ko01230(Biosynthesis of amino acids);ko01200(Carbon metabolism)
Lus10001788.g	AT5G27970	*	ARM repeat superfamily protein	*	GO:0005886(plasma membrane);	*	*	*
Lus10001801.g	AT5G23700	*	unknown protein	GO:0008150(biological_process);	GO:0005794(Golgi apparatus);	GO:0003674(molecular_function);	*	*
Lus10001899.g	No ath annotation
Lus10001996.g	AT5G56790	*	Protein kinase superfamily protein	*	GO:0005886(plasma membrane);	GO:0005524(ATP binding);GO:0016301(kinase activity);	*	*
Lus10002020.g	No ath annotation
Lus10002079.g	AT4G26940	*	Galactosyltransferase family protein	GO:0006486(protein glycosylation);	GO:0000139(Golgi membrane);GO:0005794(Golgi apparatus);GO:0016021(integral component of membrane);	GO:0008378(galactosyltransferase activity);GO:0016757(transferase activity, transferring glycosyl groups);GO:0016758(transferase activity, transferring hexosyl groups);	K20855|B3GALT1S|http://www.genome.jp/dbget-bin/www_bget?ko:K20855	*
Lus10002110.g	AT4G33920	*	Protein phosphatase 2C family protein	GO:0006470(protein dephosphorylation);	*	GO:0004722(protein serine/threonine phosphatase activity);GO:0046872(metal ion binding);	*	*
Lus10002266.g	No ath annotation
Lus10002491.g	AT5G01520	AIRP2	RING/U-box superfamily protein	*	GO:0005634(nucleus);GO:0005829(cytosol);	GO:0008270(zinc ion binding);	*	*
Lus10002713.g	AT3G11420	*	Protein of unknown function (DUF604)	GO:0008150(biological_process);	GO:0005886(plasma membrane);GO:0016021(integral component of membrane);	GO:0016757(transferase activity, transferring glycosyl groups);	*	*
Lus10002789.g	AT2G21860	*	violaxanthin de-epoxidase-related	GO:0008150(biological_process);	GO:0009507(chloroplast);	GO:0016851(magnesium chelatase activity);	*	*
Lus10003010.g	AT4G18010	IP5PII	myo-inositol polyphosphate 5-phosphatase 2	GO:0009737(response to abscisic acid);GO:0009738(abscisic acid-activated signaling pathway);GO:0009845(seed germination);GO:0032957(inositol trisphosphate metabolic process);GO:0046855(inositol phosphate dephosphorylation);GO:0046856(phosphatidylinositol dephosphorylation);GO:0090351(seedling development);	GO:0005737(cytoplasm);	GO:0004439(phosphatidylinositol-4,5-bisphosphate 5-phosphatase activity);GO:0004445(inositol-polyphosphate 5-phosphatase activity);GO:0034485(phosphatidylinositol-3,4,5-trisphosphate 5-phosphatase activity);GO:0052658(inositol-1,4,5-trisphosphate 5-phosphatase activity);GO:0052659(inositol-1,3,4,5-tetrakisphosphate 5-phosphatase activity);	*	*
Lus10003065.g	AT5G15860	PCME	prenylcysteine methylesterase	GO:0009056(catabolic process);GO:0009737(response to abscisic acid);	GO:0000139(Golgi membrane);GO:0005576(extracellular region);GO:0005789(endoplasmic reticulum membrane);GO:0016020(membrane);GO:0016021(integral component of membrane);	GO:0010296(prenylcysteine methylesterase activity);	K15889|PCME|http://www.genome.jp/dbget-bin/www_bget?ko:K15889	ko00900(Terpenoid backbone biosynthesis)
Lus10003113.g	AT3G04240	SEC	Tetratricopeptide repeat (TPR)-like superfamily protein	GO:0006493(protein O-linked glycosylation);GO:0007275(multicellular organism development);	GO:0005634(nucleus);	GO:0016757(transferase activity, transferring glycosyl groups);	K09667|OGT|http://www.genome.jp/dbget-bin/www_bget?ko:K09667	ko00514(Other types of O-glycan biosynthesis)
Lus10003157.g	AT5G17170	ENH1	rubredoxin family protein	*	GO:0009507(chloroplast);GO:0009534(chloroplast thylakoid);GO:0009535(chloroplast thylakoid membrane);GO:0009941(chloroplast envelope);GO:0016021(integral component of membrane);	GO:0005506(iron ion binding);GO:0046872(metal ion binding);	*	*
Lus10003165.g	AT4G03200	*	catalytics	*	GO:0005576(extracellular region);GO:0009507(chloroplast);	*	*	*
Lus10003289.g	AT3G55330	PPL1	PsbP-like protein 1	GO:0015979(photosynthesis);	GO:0009507(chloroplast);GO:0009543(chloroplast thylakoid lumen);GO:0009579(thylakoid);GO:0009654(photosystem II oxygen evolving complex);GO:0019898(extrinsic component of membrane);GO:0030095(chloroplast photosystem II);GO:0031977(thylakoid lumen);	GO:0005509(calcium ion binding);	K02717|psbP|http://www.genome.jp/dbget-bin/www_bget?ko:K02717	ko00195(Photosynthesis)
Lus10003405.g	AT5G64220	*	Calmodulin-binding transcription activator protein with CG-1 and Ankyrin domains	GO:0006355(regulation of transcription, DNA-templated);GO:0009409(response to cold);GO:0045893(positive regulation of transcription, DNA-templated);GO:0045944(positive regulation of transcription from RNA polymerase II promoter);GO:0071275(cellular response to aluminum ion);	GO:0005634(nucleus);	GO:0001077(transcriptional activator activity, RNA polymerase II core promoter proximal region sequence-specific binding);GO:0003700(transcription factor activity, sequence-specific DNA binding);GO:0005516(calmodulin binding);GO:0043565(sequence-specific DNA binding);	K21596|CAMTA|http://www.genome.jp/dbget-bin/www_bget?ko:K21596	*
Lus10003488.g	AT4G37850	*	basic helix-loop-helix (bHLH) DNA-binding superfamily protein	GO:0006351(transcription, DNA-templated);GO:0006355(regulation of transcription, DNA-templated);	GO:0005634(nucleus);	GO:0003677(DNA binding);GO:0003700(transcription factor activity, sequence-specific DNA binding);GO:0046983(protein dimerization activity);	*	*
Lus10003912.g	No ath annotation
Lus10004024.g	No ath annotation
Lus10004114.g	No ath annotation
Lus10004130.g	No ath annotation
Lus10004371.g	AT5G47240	NUDT8	nudix hydrolase homolog 8	GO:0009611(response to wounding);	GO:0005829(cytosol);	GO:0016787(hydrolase activity);GO:0046872(metal ion binding);	*	*
Lus10004405.g	AT2G33255	*	Haloacid dehalogenase-like hydrolase (HAD) superfamily protein	*	GO:0009507(chloroplast);GO:0016021(integral component of membrane);	GO:0016787(hydrolase activity);GO:0046872(metal ion binding);	*	*
Lus10004426.g	AT5G19050	*	alpha/beta-Hydrolases superfamily protein	GO:0008150(biological_process);	GO:0009507(chloroplast);	GO:0016787(hydrolase activity);	*	*
Lus10004434.g	AT3G23590	RFR1	REF4-related 1	GO:0006351(transcription, DNA-templated);GO:0006355(regulation of transcription, DNA-templated);GO:0009698(phenylpropanoid metabolic process);GO:2000762(regulation of phenylpropanoid metabolic process);	GO:0016592(mediator complex);	GO:0003674(molecular_function);	*	*
Lus10004697.g	AT3G55610	P5CS2	delta 1-pyrroline-5-carboxylate synthase 2	GO:0006561(proline biosynthetic process);GO:0009555(pollen development);GO:0009737(response to abscisic acid);GO:0009793(embryo development ending in seed dormancy);GO:0016310(phosphorylation);GO:0042538(hyperosmotic salinity response);GO:0055114(oxidation-reduction process);GO:0055129(L-proline biosynthetic process);	GO:0005737(cytoplasm);GO:0005739(mitochondrion);GO:0005829(cytosol);GO:0009506(plasmodesma);GO:0009507(chloroplast);	GO:0004349(glutamate 5-kinase activity);GO:0004350(glutamate-5-semialdehyde dehydrogenase activity);GO:0005524(ATP binding);	K12657|ALDH18A1, P5CS|http://www.genome.jp/dbget-bin/www_bget?ko:K12657	ko00330(Arginine and proline metabolism);ko01230(Biosynthesis of amino acids)
Lus10004779.g	AT3G04240	SEC	Tetratricopeptide repeat (TPR)-like superfamily protein	GO:0006493(protein O-linked glycosylation);GO:0007275(multicellular organism development);	GO:0005634(nucleus);	GO:0016757(transferase activity, transferring glycosyl groups);	K09667|OGT|http://www.genome.jp/dbget-bin/www_bget?ko:K09667	ko00514(Other types of O-glycan biosynthesis)
Lus10004948.g	No ath annotation
Lus10004963.g	AT3G55440	TPI	triosephosphate isomerase	GO:0006094(gluconeogenesis);GO:0006096(glycolytic process);GO:0006098(pentose-phosphate shunt);GO:0009651(response to salt stress);GO:0009735(response to cytokinin);GO:0010043(response to zinc ion);GO:0018119(peptidyl-cysteine S-nitrosylation);GO:0019563(glycerol catabolic process);GO:0044262(cellular carbohydrate metabolic process);GO:0046166(glyceraldehyde-3-phosphate biosynthetic process);GO:0…	GO:0005618(cell wall);GO:0005737(cytoplasm);GO:0005739(mitochondrion);GO:0005773(vacuole);GO:0005774(vacuolar membrane);GO:0005829(cytosol);GO:0005886(plasma membrane);GO:0009506(plasmodesma);GO:0009507(chloroplast);GO:0009570(chloroplast stroma);GO:0048046(apoplast);	GO:0004807(triose-phosphate isomerase activity);GO:0005507(copper ion binding);	K01803|TPI, tpiA|http://www.genome.jp/dbget-bin/www_bget?ko:K01803	ko00051(Fructose and mannose metabolism);ko00010(Glycolysis / Gluconeogenesis);ko00562(Inositol phosphate metabolism);ko00710(Carbon fixation in photosynthetic organisms);ko01230(Biosynthesis of amino acids);ko01200(Carbon metabolism)
Lus10005121.g	AT4G00290	*	Mechanosensitive ion channel protein	GO:0034599(cellular response to oxidative stress);	GO:0005739(mitochondrion);GO:0005743(mitochondrial inner membrane);GO:0005886(plasma membrane);GO:0009507(chloroplast);GO:0009941(chloroplast envelope);GO:0016020(membrane);GO:0016021(integral component of membrane);	GO:0008381(mechanically-gated ion channel activity);	*	*
Lus10005134.g	AT1G01060	LHY	Homeodomain-like superfamily protein	GO:0006351(transcription, DNA-templated);GO:0006355(regulation of transcription, DNA-templated);GO:0007623(circadian rhythm);GO:0009409(response to cold);GO:0009651(response to salt stress);GO:0009723(response to ethylene);GO:0009733(response to auxin);GO:0009737(response to abscisic acid);GO:0009739(response to gibberellin);GO:0009751(response to salicylic acid);GO:0009753(response to jasmonic a…	GO:0005634(nucleus);	GO:0003677(DNA binding);GO:0003700(transcription factor activity, sequence-specific DNA binding);GO:0044212(transcription regulatory region DNA binding);	K12133|LHY|http://www.genome.jp/dbget-bin/www_bget?ko:K12133	ko04712(Circadian rhythm - plant)
Lus10005151.g	AT4G03400	DFL2	Auxin-responsive GH3 family protein	GO:0009416(response to light stimulus);GO:0009733(response to auxin);	GO:0005737(cytoplasm);GO:0009507(chloroplast);	GO:0016874(ligase activity);	K14487|GH3|http://www.genome.jp/dbget-bin/www_bget?ko:K14487	ko04075(Plant hormone signal transduction)
Lus10005169.g	AT2G25870	*	haloacid dehalogenase-like hydrolase family protein	GO:0009658(chloroplast organization);GO:1901259(chloroplast rRNA processing);	GO:0009507(chloroplast);	GO:0004222(metalloendopeptidase activity);GO:0004521(endoribonuclease activity);GO:0016787(hydrolase activity);	*	*
Lus10005199.g	AT1G08380	PSAO	photosystem I subunit O	GO:0009767(photosynthetic electron transport chain);GO:0009768(photosynthesis, light harvesting in photosystem I);	GO:0005739(mitochondrion);GO:0009507(chloroplast);GO:0009522(photosystem I);GO:0009535(chloroplast thylakoid membrane);GO:0009579(thylakoid);GO:0016021(integral component of membrane);	GO:0005515(protein binding);	K14332|psaO|http://www.genome.jp/dbget-bin/www_bget?ko:K14332	ko00195(Photosynthesis)
Lus10005443.g	No ath annotation
Lus10005489.g	AT2G25870	*	haloacid dehalogenase-like hydrolase family protein	GO:0009658(chloroplast organization);GO:1901259(chloroplast rRNA processing);	GO:0009507(chloroplast);	GO:0004222(metalloendopeptidase activity);GO:0004521(endoribonuclease activity);GO:0016787(hydrolase activity);	*	*
Lus10005542.g	No ath annotation
Lus10005619.g	AT5G23580	CDPK9	calmodulin-like domain protein kinase 9	GO:0006468(protein phosphorylation);GO:0009738(abscisic acid-activated signaling pathway);GO:0018105(peptidyl-serine phosphorylation);GO:0035556(intracellular signal transduction);GO:0046777(protein autophosphorylation);	GO:0005634(nucleus);GO:0005737(cytoplasm);	GO:0004683(calmodulin-dependent protein kinase activity);GO:0005509(calcium ion binding);GO:0005516(calmodulin binding);GO:0005524(ATP binding);GO:0009931(calcium-dependent protein serine/threonine kinase activity);GO:0016301(kinase activity);	K13412|CPK|http://www.genome.jp/dbget-bin/www_bget?ko:K13412	ko04626(Plant-pathogen interaction)
Lus10005688.g	AT5G35220	EGY1	Peptidase M50 family protein	GO:0006508(proteolysis);GO:0007275(multicellular organism development);GO:0009416(response to light stimulus);GO:0009630(gravitropism);GO:0009658(chloroplast organization);GO:0009723(response to ethylene);GO:0009959(negative gravitropism);GO:0010027(thylakoid membrane organization);GO:0010207(photosystem II assembly);GO:0043157(response to cation stress);GO:0048564(photosystem I assembly);GO:0060…	GO:0009507(chloroplast);GO:0016020(membrane);GO:0016021(integral component of membrane);GO:0031969(chloroplast membrane);	GO:0004222(metalloendopeptidase activity);	*	*
Lus10005720.g	No ath annotation
Lus10005771.g	AT5G52100	CRR1	Dihydrodipicolinate reductase, bacterial/plant	GO:0009089(lysine biosynthetic process via diaminopimelate);GO:0019684(photosynthesis, light reaction);GO:0055114(oxidation-reduction process);	GO:0009507(chloroplast);GO:0009570(chloroplast stroma);	GO:0008839(4-hydroxy-tetrahydrodipicolinate reductase);	K16908|CRR1|http://www.genome.jp/dbget-bin/www_bget?ko:K16908	*
Lus10005791.g	No ath annotation
Lus10005923.g	AT1G30280	*	Chaperone DnaJ-domain superfamily protein	*	GO:0005737(cytoplasm);	*	*	*
Lus10006035.g	AT1G76480	*	unknown protein	GO:0008150(biological_process);	GO:0005739(mitochondrion);	GO:0003674(molecular_function);	*	*
Lus10006087.g	No ath annotation
Lus10006088.g	No ath annotation
Lus10006148.g	AT5G56790	*	Protein kinase superfamily protein	*	GO:0005886(plasma membrane);	GO:0005524(ATP binding);GO:0016301(kinase activity);	*	*
Lus10006209.g	AT1G70610	ABCB26	transporter associated with antigen processing protein 1	GO:0055085(transmembrane transport);	GO:0009507(chloroplast);GO:0009941(chloroplast envelope);GO:0016021(integral component of membrane);GO:0031969(chloroplast membrane);	GO:0005215(transporter activity);GO:0005524(ATP binding);GO:0042626(ATPase activity, coupled to transmembrane movement of substances);	*	*
Lus10006267.g	AT2G27680	*	NAD(P)-linked oxidoreductase superfamily protein	*	GO:0009505(plant-type cell wall);GO:0009507(chloroplast);GO:0009570(chloroplast stroma);GO:0009941(chloroplast envelope);	GO:0004033(aldo-keto reductase (NADP) activity);	*	*
Lus10006363.g	AT5G64940	ATH13	ABC2 homolog 13	GO:0006810(transport);GO:0034599(cellular response to oxidative stress);GO:0046467(membrane lipid biosynthetic process);	GO:0005886(plasma membrane);GO:0009507(chloroplast);GO:0009941(chloroplast envelope);GO:0016021(integral component of membrane);	GO:0005215(transporter activity);	*	*
Lus10006496.g	AT4G15940	*	Fumarylacetoacetate (FAA) hydrolase family	GO:0008152(metabolic process);	GO:0005739(mitochondrion);	GO:0003824(catalytic activity);GO:0005507(copper ion binding);GO:0016787(hydrolase activity);GO:0016853(isomerase activity);	K01557|FAHD1|http://www.genome.jp/dbget-bin/www_bget?ko:K01557	ko00350(Tyrosine metabolism)
Lus10006533.g	No ath annotation
Lus10006551.g	No ath annotation
Lus10006590.g	AT5G28770	BZO2H3	bZIP transcription factor family protein	GO:0006351(transcription, DNA-templated);GO:0006355(regulation of transcription, DNA-templated);GO:0071215(cellular response to abscisic acid stimulus);GO:0071333(cellular response to glucose stimulus);	GO:0005623(cell);GO:0005634(nucleus);	GO:0003677(DNA binding);GO:0003700(transcription factor activity, sequence-specific DNA binding);GO:0005515(protein binding);GO:0042802(identical protein binding);GO:0046982(protein heterodimerization activity);	*	*
Lus10006670.g	AT3G54870	MRH2	Armadillo/beta-catenin repeat family protein / kinesin motor family protein	GO:0007018(microtubule-based movement);GO:0031110(regulation of microtubule polymerization or depolymerization);GO:0032886(regulation of microtubule-based process);GO:0048364(root development);GO:0048765(root hair cell differentiation);GO:0048768(root hair cell tip growth);	GO:0005819(spindle);GO:0005871(kinesin complex);GO:0005874(microtubule);GO:0009524(phragmoplast);	GO:0003777(microtubule motor activity);GO:0003779(actin binding);GO:0005524(ATP binding);GO:0008017(microtubule binding);GO:0016887(ATPase activity);	*	*
Lus10006739.g	AT4G05090	*	Inositol monophosphatase family protein	GO:0006790(sulfur compound metabolic process);GO:0046854(phosphatidylinositol phosphorylation);	GO:0005739(mitochondrion);GO:0009507(chloroplast);	GO:0008441(3'(2'),5'-bisphosphate nucleotidase activity);GO:0046872(metal ion binding);	K01082|cysQ, MET22, BPNT1|http://www.genome.jp/dbget-bin/www_bget?ko:K01082	ko00920(Sulfur metabolism)
Lus10006828.g	No ath annotation
Lus10006866.g	AT1G73040	*	Mannose-binding lectin superfamily protein	*	GO:0005576(extracellular region);	GO:0030246(carbohydrate binding);	*	*
Lus10006881.g	AT5G44240	ALA2	aminophospholipid ATPase 2	*	GO:0005634(nucleus);GO:0005768(endosome);GO:0005789(endoplasmic reticulum membrane);GO:0005794(Golgi apparatus);GO:0005802(trans-Golgi network);GO:0005886(plasma membrane);GO:0009506(plasmodesma);GO:0016021(integral component of membrane);GO:0031902(late endosome membrane);	GO:0000287(magnesium ion binding);GO:0004012(phospholipid-translocating ATPase activity);GO:0005524(ATP binding);GO:0015662(ATPase activity, coupled to transmembrane movement of ions, phosphorylative mechanism);	K01530|E3.6.3.1|http://www.genome.jp/dbget-bin/www_bget?ko:K01530	*
Lus10006973.g	AT5G44530	*	Subtilase family protein	GO:0006508(proteolysis);	GO:0005576(extracellular region);	GO:0004252(serine-type endopeptidase activity);	*	*
Lus10007235.g	AT5G63850	AAP4	amino acid permease 4	GO:0006865(amino acid transport);GO:0009414(response to water deprivation);	GO:0005886(plasma membrane);GO:0016020(membrane);GO:0016021(integral component of membrane);	GO:0015171(amino acid transmembrane transporter activity);GO:0015172(acidic amino acid transmembrane transporter activity);GO:0015175(neutral amino acid transmembrane transporter activity);GO:0015293(symporter activity);GO:0015399(primary active transmembrane transporter activity);	*	*
Lus10007262.g	AT5G39830	DEG8	Trypsin family protein with PDZ domain	GO:0006508(proteolysis);GO:0010206(photosystem II repair);	GO:0009507(chloroplast);GO:0009534(chloroplast thylakoid);GO:0009543(chloroplast thylakoid lumen);GO:0009579(thylakoid);GO:0031977(thylakoid lumen);	GO:0004252(serine-type endopeptidase activity);GO:0008233(peptidase activity);GO:0008236(serine-type peptidase activity);	*	*
Lus10007337.g	AT1G06560	*	NOL1/NOP2/sun family protein	GO:0001510(RNA methylation);	*	GO:0008173(RNA methyltransferase activity);GO:0008757(S-adenosylmethionine-dependent methyltransferase activity);	*	*
Lus10007470.g	AT4G17300	NS1	Class II aminoacyl-tRNA and biotin synthetases superfamily protein	GO:0006421(asparaginyl-tRNA aminoacylation);GO:0048481(plant ovule development);	GO:0005737(cytoplasm);GO:0005739(mitochondrion);GO:0009507(chloroplast);GO:0009570(chloroplast stroma);	GO:0003676(nucleic acid binding);GO:0003677(DNA binding);GO:0004816(asparagine-tRNA ligase activity);GO:0005524(ATP binding);	K01893|NARS, asnS|http://www.genome.jp/dbget-bin/www_bget?ko:K01893	ko00970(Aminoacyl-tRNA biosynthesis)
Lus10007502.g	AT2G40200	*	basic helix-loop-helix (bHLH) DNA-binding superfamily protein	GO:0006351(transcription, DNA-templated);GO:0006355(regulation of transcription, DNA-templated);	GO:0005634(nucleus);	GO:0003677(DNA binding);GO:0003700(transcription factor activity, sequence-specific DNA binding);GO:0046983(protein dimerization activity);	*	*
Lus10007723.g	AT3G19670	PRP40B	pre-mRNA-processing protein 40B	GO:0000398(mRNA splicing, via spliceosome);GO:0008380(RNA splicing);	GO:0005634(nucleus);GO:0005685(U1 snRNP);GO:0071004(U2-type prespliceosome);	GO:0003723(RNA binding);GO:0070063(RNA polymerase binding);	K12821|PRPF40, PRP40|http://www.genome.jp/dbget-bin/www_bget?ko:K12821	ko03040(Spliceosome)
Lus10007763.g	AT5G43130	TAF4	TBP-associated factor 4	GO:0045944(positive regulation of transcription from RNA polymerase II promoter);	GO:0005634(nucleus);GO:0005669(transcription factor TFIID complex);	GO:0001075(transcription factor activity, RNA polymerase II core promoter sequence-specific binding involved in preinitiation complex assembly);GO:0003677(DNA binding);GO:0003713(transcription coactivator activity);GO:0008134(transcription factor binding);	K03129|TAF4|http://www.genome.jp/dbget-bin/www_bget?ko:K03129	ko03022(Basal transcription factors)
Lus10007800.g	AT5G47420	*	Tryptophan RNA-binding attenuator protein-like	GO:0008150(biological_process);	GO:0005783(endoplasmic reticulum);GO:0009507(chloroplast);GO:0016021(integral component of membrane);	GO:0003674(molecular_function);	*	*
Lus10007866.g	AT4G02460	PMS1	DNA mismatch repair protein, putative	GO:0006298(mismatch repair);GO:0006310(DNA recombination);GO:0009555(pollen development);GO:0010154(fruit development);GO:0048316(seed development);	GO:0005634(nucleus);GO:0032300(mismatch repair complex);GO:0032389(MutLalpha complex);	GO:0003697(single-stranded DNA binding);GO:0005524(ATP binding);GO:0016887(ATPase activity);GO:0030983(mismatched DNA binding);	K10858|PMS2|http://www.genome.jp/dbget-bin/www_bget?ko:K10858	ko03430(Mismatch repair)
Lus10007871.g	AT4G27830	BGLU10	beta glucosidase 10	GO:0005975(carbohydrate metabolic process);GO:0046283(anthocyanin-containing compound metabolic process);GO:1901657(glycosyl compound metabolic process);	GO:0005773(vacuole);	GO:0004553(hydrolase activity, hydrolyzing O-glycosyl compounds);GO:0008422(beta-glucosidase activity);GO:0102483(scopolin beta-glucosidase activity);	K01188|E3.2.1.21|http://www.genome.jp/dbget-bin/www_bget?ko:K01188	ko00940(Phenylpropanoid biosynthesis);ko00500(Starch and sucrose metabolism);ko00460(Cyanoamino acid metabolism)
Lus10007872.g	AT4G27830	BGLU10	beta glucosidase 10	GO:0005975(carbohydrate metabolic process);GO:0046283(anthocyanin-containing compound metabolic process);GO:1901657(glycosyl compound metabolic process);	GO:0005773(vacuole);	GO:0004553(hydrolase activity, hydrolyzing O-glycosyl compounds);GO:0008422(beta-glucosidase activity);GO:0102483(scopolin beta-glucosidase activity);	K01188|E3.2.1.21|http://www.genome.jp/dbget-bin/www_bget?ko:K01188	ko00940(Phenylpropanoid biosynthesis);ko00500(Starch and sucrose metabolism);ko00460(Cyanoamino acid metabolism)
Lus10007878.g	AT3G62880	ATOEP16-4	Mitochondrial import inner membrane translocase subunit Tim17/Tim22/Tim23 family protein	GO:0006811(ion transport);GO:0015031(protein transport);GO:0033365(protein localization to organelle);	GO:0005744(mitochondrial inner membrane presequence translocase complex);GO:0009507(chloroplast);GO:0009527(plastid outer membrane);GO:0009707(chloroplast outer membrane);GO:0046930(pore complex);	GO:0015266(protein channel activity);GO:0015288(porin activity);GO:0015450(P-P-bond-hydrolysis-driven protein transmembrane transporter activity);	*	*
Lus10008060.g	AT5G44530	*	Subtilase family protein	GO:0006508(proteolysis);	GO:0005576(extracellular region);	GO:0004252(serine-type endopeptidase activity);	*	*
Lus10008082.g	AT5G46240	KAT1	potassium channel in Arabidopsis thaliana 1	GO:0006813(potassium ion transport);GO:0034765(regulation of ion transmembrane transport);GO:0042391(regulation of membrane potential);GO:0071805(potassium ion transmembrane transport);	GO:0005634(nucleus);GO:0005886(plasma membrane);GO:0005887(integral component of plasma membrane);	GO:0005242(inward rectifier potassium channel activity);GO:0005515(protein binding);GO:0030551(cyclic nucleotide binding);GO:0042802(identical protein binding);	K21867|AKT, KAT, GORK, SKOR|http://www.genome.jp/dbget-bin/www_bget?ko:K21867	*
Lus10008306.g	AT2G47980	SCC3	sister-chromatid cohesion protein 3	GO:0000278(mitotic cell cycle);GO:0051301(cell division);GO:0051455(attachment of spindle microtubules to kinetochore involved in homologous chromosome segregation);GO:0051754(meiotic sister chromatid cohesion, centromeric);	GO:0005634(nucleus);GO:0005694(chromosome);	GO:0005515(protein binding);	K06671|STAG1_2, SCC3, IRR1|http://www.genome.jp/dbget-bin/www_bget?ko:K06671	*
Lus10008307.g	AT5G15070	*	Phosphoglycerate mutase-like family protein	GO:0006020(inositol metabolic process);GO:0006355(regulation of transcription, DNA-templated);GO:0016310(phosphorylation);GO:0032958(inositol phosphate biosynthetic process);GO:1904966(positive regulation of vitamin E biosynthetic process);	GO:0005634(nucleus);GO:0005737(cytoplasm);GO:0005829(cytosol);	GO:0000828(inositol hexakisphosphate kinase activity);GO:0000829(inositol heptakisphosphate kinase activity);GO:0000832(inositol hexakisphosphate 5-kinase activity);GO:0003993(acid phosphatase activity);GO:0005524(ATP binding);GO:0033857(diphosphoinositol-pentakisphosphate kinase activity);GO:0052723(inositol hexakisphosphate 1-kinase activity);GO:0052724(inositol hexakisphosphate 3-kinase activi…	K13024|PPIP5K, VIP|http://www.genome.jp/dbget-bin/www_bget?ko:K13024	ko04070(Phosphatidylinositol signaling system)
Lus10008360.g	AT5G56160	*	Sec14p-like phosphatidylinositol transfer family protein	GO:0006810(transport);	GO:0005739(mitochondrion);	GO:0005215(transporter activity);	*	*
Lus10008521.g	No ath annotation
Lus10008671.g	No ath annotation
Lus10008697.g	No ath annotation
Lus10008718.g	AT4G09010	TL29	ascorbate peroxidase 4	GO:0000302(response to reactive oxygen species);GO:0006979(response to oxidative stress);GO:0034599(cellular response to oxidative stress);GO:0042744(hydrogen peroxide catabolic process);GO:0055114(oxidation-reduction process);	GO:0005634(nucleus);GO:0005737(cytoplasm);GO:0009507(chloroplast);GO:0009534(chloroplast thylakoid);GO:0009535(chloroplast thylakoid membrane);GO:0009543(chloroplast thylakoid lumen);GO:0009579(thylakoid);GO:0031977(thylakoid lumen);	GO:0004130(cytochrome-c peroxidase activity);GO:0004601(peroxidase activity);GO:0005515(protein binding);GO:0020037(heme binding);	K00434|E1.11.1.11|http://www.genome.jp/dbget-bin/www_bget?ko:K00434	ko00053(Ascorbate and aldarate metabolism);ko00480(Glutathione metabolism)
Lus10008757.g	AT5G17070	*	unknown protein	GO:0008150(biological_process);	GO:0005634(nucleus);GO:0030289(protein phosphatase 4 complex);	GO:0019888(protein phosphatase regulator activity);	K15425|PPP4R2|http://www.genome.jp/dbget-bin/www_bget?ko:K15425	*
Lus10008803.g	AT5G64560	MGT9	magnesium transporter 9	GO:0009555(pollen development);GO:0030001(metal ion transport);	GO:0005634(nucleus);GO:0005886(plasma membrane);GO:0016020(membrane);GO:0016021(integral component of membrane);	GO:0015095(magnesium ion transmembrane transporter activity);GO:0046873(metal ion transmembrane transporter activity);	K16075|MRS2, MFM1|http://www.genome.jp/dbget-bin/www_bget?ko:K16075	*
Lus10008940.g	AT3G10690	GYRA	DNA GYRASE A	GO:0006265(DNA topological change);GO:0006351(transcription, DNA-templated);GO:0006355(regulation of transcription, DNA-templated);	GO:0005694(chromosome);GO:0005739(mitochondrion);GO:0009295(nucleoid);GO:0009507(chloroplast);GO:0016592(mediator complex);	GO:0003677(DNA binding);GO:0003824(catalytic activity);GO:0003916(DNA topoisomerase activity);GO:0003918(DNA topoisomerase type II (ATP-hydrolyzing) activity);GO:0005524(ATP binding);GO:0034335(DNA supercoiling activity);	K02469|gyrA|http://www.genome.jp/dbget-bin/www_bget?ko:K02469	*
Lus10008971.g	AT5G04830	*	Nuclear transport factor 2 (NTF2) family protein	GO:0008150(biological_process);	GO:0005634(nucleus);GO:0005886(plasma membrane);	GO:0003674(molecular_function);	*	*
Lus10009040.g	AT1G73980	*	Phosphoribulokinase / Uridine kinase family	GO:0006206(pyrimidine nucleobase metabolic process);GO:0009058(biosynthetic process);GO:0009737(response to abscisic acid);GO:0016310(phosphorylation);GO:0043097(pyrimidine nucleoside salvage);	GO:0005829(cytosol);GO:0016021(integral component of membrane);	GO:0004849(uridine kinase activity);GO:0005524(ATP binding);GO:0016301(kinase activity);	*	*
Lus10009041.g	AT1G73480	*	alpha/beta-Hydrolases superfamily protein	GO:0006629(lipid metabolic process);	GO:0005737(cytoplasm);GO:0009507(chloroplast);GO:0016020(membrane);GO:0016021(integral component of membrane);	GO:0016787(hydrolase activity);GO:0047372(acylglycerol lipase activity);	K01054|MGLL|http://www.genome.jp/dbget-bin/www_bget?ko:K01054	ko00561(Glycerolipid metabolism)
Lus10009117.g	AT5G17460	*	unknown protein	*	*	GO:0016740(transferase activity);	*	*
Lus10009205.g	No ath annotation
Lus10009274.g	No ath annotation
Lus10009295.g	No ath annotation
Lus10009389.g	AT5G42820	U2AF35B	Zinc finger C-x8-C-x5-C-x3-H type family protein	GO:0000398(mRNA splicing, via spliceosome);GO:0048573(photoperiodism, flowering);	GO:0005634(nucleus);GO:0005681(spliceosomal complex);GO:0016607(nuclear speck);GO:0089701(U2AF);	GO:0003677(DNA binding);GO:0003723(RNA binding);GO:0030628(pre-mRNA 3'-splice site binding);GO:0046872(metal ion binding);	K12836|U2AF1|http://www.genome.jp/dbget-bin/www_bget?ko:K12836	ko03040(Spliceosome)
Lus10009679.g	AT1G73480	*	alpha/beta-Hydrolases superfamily protein	GO:0006629(lipid metabolic process);	GO:0005737(cytoplasm);GO:0009507(chloroplast);GO:0016020(membrane);GO:0016021(integral component of membrane);	GO:0016787(hydrolase activity);GO:0047372(acylglycerol lipase activity);	K01054|MGLL|http://www.genome.jp/dbget-bin/www_bget?ko:K01054	ko00561(Glycerolipid metabolism)
Lus10009684.g	AT3G17980	C2	Calcium-dependent lipid-binding (CaLB domain) family protein	GO:0006952(defense response);GO:0009651(response to salt stress);GO:0009738(abscisic acid-activated signaling pathway);GO:0009789(positive regulation of abscisic acid-activated signaling pathway);GO:1901002(positive regulation of response to salt stress);GO:1902479(positive regulation of defense response to bacterium, incompatible interaction);	GO:0005634(nucleus);GO:0005829(cytosol);GO:0005886(plasma membrane);	GO:0005515(protein binding);GO:0005543(phospholipid binding);GO:0046872(metal ion binding);	*	*
Lus10009739.g	AT2G44270	ROL5	repressor of lrx1	GO:0000302(response to reactive oxygen species);GO:0002098(tRNA wobble uridine modification);GO:0032447(protein urmylation);GO:0034227(tRNA thio-modification);GO:0080157(regulation of plant-type cell wall organization or biogenesis);	GO:0005737(cytoplasm);	GO:0000049(tRNA binding);GO:0016740(transferase activity);GO:0016779(nucleotidyltransferase activity);	K14168|CTU1, NCS6|http://www.genome.jp/dbget-bin/www_bget?ko:K14168	ko04122(Sulfur relay system)
Lus10009765.g	AT4G33380	*	unknown protein	*	GO:0005794(Golgi apparatus);GO:0016021(integral component of membrane);	GO:0016740(transferase activity);	*	*
Lus10009777.g	No ath annotation
Lus10009826.g	AT4G00590	*	N-terminal nucleophile aminohydrolases (Ntn hydrolases) superfamily protein	GO:0006508(proteolysis);	*	GO:0004298(threonine-type endopeptidase activity);GO:0016787(hydrolase activity);	K08657|TASP1|http://www.genome.jp/dbget-bin/www_bget?ko:K08657	*
Lus10009875.g	AT5G05930	GC1	guanylyl cyclase 1	GO:0008150(biological_process);	GO:0005634(nucleus);	GO:0003674(molecular_function);	*	*
Lus10009958.g	AT3G21070	NADK1	NAD kinase 1	GO:0006741(NADP biosynthetic process);GO:0016310(phosphorylation);GO:0019363(pyridine nucleotide biosynthetic process);GO:0019674(NAD metabolic process);	GO:0005737(cytoplasm);GO:0016021(integral component of membrane);	GO:0003951(NAD+ kinase activity);GO:0005524(ATP binding);GO:0042736(NADH kinase activity);	K00858|ppnK, NADK|http://www.genome.jp/dbget-bin/www_bget?ko:K00858	ko00760(Nicotinate and nicotinamide metabolism)
Lus10009959.g	AT3G21090	ABCG15	ABC-2 type transporter family protein	GO:0080167(response to karrikin);	GO:0005886(plasma membrane);GO:0016021(integral component of membrane);	GO:0005524(ATP binding);GO:0042626(ATPase activity, coupled to transmembrane movement of substances);	*	*
Lus10010082.g	AT4G01690	PPOX	Flavin containing amine oxidoreductase family	GO:0006779(porphyrin-containing compound biosynthetic process);GO:0006782(protoporphyrinogen IX biosynthetic process);GO:0015995(chlorophyll biosynthetic process);GO:0055114(oxidation-reduction process);	GO:0009507(chloroplast);GO:0009534(chloroplast thylakoid);GO:0009941(chloroplast envelope);	GO:0004729(oxygen-dependent protoporphyrinogen oxidase activity);GO:0005515(protein binding);	K00231|PPOX, hemY|http://www.genome.jp/dbget-bin/www_bget?ko:K00231	ko00860(Porphyrin and chlorophyll metabolism)
Lus10010087.g	AT3G02130	RPK2	receptor-like protein kinase 2	GO:0006468(protein phosphorylation);GO:0007169(transmembrane receptor protein tyrosine kinase signaling pathway);GO:0009409(response to cold);GO:0009414(response to water deprivation);GO:0009808(lignin metabolic process);GO:0009846(pollen germination);GO:0009942(longitudinal axis specification);GO:0009945(radial axis specification);GO:0010073(meristem maintenance);GO:0010152(pollen maturation);GO…	GO:0005886(plasma membrane);GO:0016021(integral component of membrane);	GO:0004674(protein serine/threonine kinase activity);GO:0005524(ATP binding);GO:0016301(kinase activity);	*	*
Lus10010100.g	AT1G01060	LHY	Homeodomain-like superfamily protein	GO:0006351(transcription, DNA-templated);GO:0006355(regulation of transcription, DNA-templated);GO:0007623(circadian rhythm);GO:0009409(response to cold);GO:0009651(response to salt stress);GO:0009723(response to ethylene);GO:0009733(response to auxin);GO:0009737(response to abscisic acid);GO:0009739(response to gibberellin);GO:0009751(response to salicylic acid);GO:0009753(response to jasmonic a…	GO:0005634(nucleus);	GO:0003677(DNA binding);GO:0003700(transcription factor activity, sequence-specific DNA binding);GO:0044212(transcription regulatory region DNA binding);	K12133|LHY|http://www.genome.jp/dbget-bin/www_bget?ko:K12133	ko04712(Circadian rhythm - plant)
Lus10010160.g	AT5G08380	AGAL1	alpha-galactosidase 1	GO:0005975(carbohydrate metabolic process);GO:0071555(cell wall organization);	GO:0005576(extracellular region);GO:0005618(cell wall);GO:0009505(plant-type cell wall);GO:0048046(apoplast);	GO:0004557(alpha-galactosidase activity);GO:0052692(raffinose alpha-galactosidase activity);	K07407|E3.2.1.22B, galA, rafA|http://www.genome.jp/dbget-bin/www_bget?ko:K07407	ko00052(Galactose metabolism);ko00603(Glycosphingolipid biosynthesis - globo and isoglobo series);ko00561(Glycerolipid metabolism);ko00600(Sphingolipid metabolism)
Lus10010200.g	AT5G23120	HCF136	photosystem II stability/assembly factor, chloroplast (HCF136)	GO:0006461(protein complex assembly);GO:0009657(plastid organization);GO:0009735(response to cytokinin);GO:0015979(photosynthesis);GO:0046686(response to cadmium ion);	GO:0009507(chloroplast);GO:0009523(photosystem II);GO:0009533(chloroplast stromal thylakoid);GO:0009534(chloroplast thylakoid);GO:0009535(chloroplast thylakoid membrane);GO:0009543(chloroplast thylakoid lumen);GO:0009570(chloroplast stroma);GO:0009579(thylakoid);GO:0009941(chloroplast envelope);GO:0030095(chloroplast photosystem II);GO:0031977(thylakoid lumen);	*	*	*
Lus10010219.g	AT5G05350	*	PLAC8 family protein	GO:0008150(biological_process);	GO:0005634(nucleus);GO:0016021(integral component of membrane);	GO:0003674(molecular_function);	*	*
Lus10010242.g	AT1G22275	ZYP1b	Myosin heavy chain-related protein	GO:0007129(synapsis);GO:0007131(reciprocal meiotic recombination);GO:0051301(cell division);	GO:0000795(synaptonemal complex);GO:0005634(nucleus);	GO:0005515(protein binding);	*	*
Lus10010289.g	AT5G63140	PAP29	purple acid phosphatase 29	*	GO:0005576(extracellular region);	GO:0003993(acid phosphatase activity);GO:0004722(protein serine/threonine phosphatase activity);GO:0046872(metal ion binding);	*	*
Lus10010319.g	AT5G56460	*	Protein kinase superfamily protein	GO:0006952(defense response);	GO:0005886(plasma membrane);GO:0009506(plasmodesma);	GO:0005524(ATP binding);GO:0016301(kinase activity);	*	*
Lus10010320.g	AT2G34400	*	Pentatricopeptide repeat (PPR-like) superfamily protein	GO:0008150(biological_process);	GO:0005739(mitochondrion);	*	*	*
Lus10010374.g	No ath annotation
Lus10010446.g	AT5G19750	*	Peroxisomal membrane 22 kDa (Mpv17/PMP22) family protein	GO:0008150(biological_process);	GO:0005739(mitochondrion);GO:0005778(peroxisomal membrane);GO:0009507(chloroplast);GO:0009941(chloroplast envelope);	GO:0003674(molecular_function);	K13348|MPV17|http://www.genome.jp/dbget-bin/www_bget?ko:K13348	ko04146(Peroxisome)
Lus10010548.g	No ath annotation
Lus10010978.g	AT1G66520	pde194	formyltransferase, putative	GO:0009058(biosynthetic process);GO:0009152(purine ribonucleotide biosynthetic process);GO:0071951(conversion of methionyl-tRNA to N-formyl-methionyl-tRNA);	*	GO:0004479(methionyl-tRNA formyltransferase activity);GO:0008864(formyltetrahydrofolate deformylase activity);GO:0016742(hydroxymethyl-, formyl- and related transferase activity);	K00604|MTFMT, fmt|http://www.genome.jp/dbget-bin/www_bget?ko:K00604	ko00970(Aminoacyl-tRNA biosynthesis);ko00670(One carbon pool by folate)
Lus10011059.g	No ath annotation
Lus10011080.g	AT5G67390	*	unknown protein	GO:0008150(biological_process);	GO:0005575(cellular_component);	GO:0016740(transferase activity);	*	*
Lus10011087.g	AT5G67370	CGLD27	Protein of unknown function (DUF1230)	GO:0008150(biological_process);	GO:0009507(chloroplast);GO:0016021(integral component of membrane);	GO:0003674(molecular_function);	*	*
Lus10011108.g	AT4G29060	emb2726	elongation factor Ts family protein	GO:0006414(translational elongation);GO:0009793(embryo development ending in seed dormancy);GO:0046686(response to cadmium ion);GO:0070125(mitochondrial translational elongation);	GO:0005739(mitochondrion);GO:0005759(mitochondrial matrix);GO:0009507(chloroplast);GO:0009570(chloroplast stroma);GO:0009941(chloroplast envelope);	GO:0003729(mRNA binding);GO:0003746(translation elongation factor activity);	K02357|tsf, TSFM|http://www.genome.jp/dbget-bin/www_bget?ko:K02357	*
Lus10011193.g	No ath annotation
Lus10011291.g	No ath annotation
Lus10011326.g	No ath annotation
Lus10011330.g	AT5G13120	Pnsl5	cyclophilin 20-2	GO:0000413(protein peptidyl-prolyl isomerization);GO:0006457(protein folding);GO:0006810(transport);GO:0010275(NAD(P)H dehydrogenase complex assembly);	GO:0005739(mitochondrion);GO:0009507(chloroplast);GO:0009533(chloroplast stromal thylakoid);GO:0009534(chloroplast thylakoid);GO:0009535(chloroplast thylakoid membrane);GO:0009543(chloroplast thylakoid lumen);GO:0009579(thylakoid);GO:0031977(thylakoid lumen);	GO:0003755(peptidyl-prolyl cis-trans isomerase activity);GO:0005515(protein binding);GO:0043424(protein histidine kinase binding);	K03768|PPIB, ppiB|http://www.genome.jp/dbget-bin/www_bget?ko:K03768	*
Lus10011377.g	AT1G67660	*	Restriction endonuclease, type II-like superfamily protein	*	GO:0005634(nucleus);GO:0009507(chloroplast);	GO:0003677(DNA binding);GO:0004519(endonuclease activity);	*	*
Lus10011407.g	AT3G26380	*	Melibiase family protein	*	GO:0005576(extracellular region);GO:0005618(cell wall);	GO:0004557(alpha-galactosidase activity);	*	*
Lus10011480.g	AT3G15690	*	Single hybrid motif superfamily protein	GO:0006633(fatty acid biosynthetic process);	GO:0009507(chloroplast);	GO:0005515(protein binding);	*	*
Lus10011493.g	AT1G15390	PDF1A	peptide deformylase 1A	GO:0006412(translation);GO:0018206(peptidyl-methionine modification);GO:0031365(N-terminal protein amino acid modification);GO:0043686(co-translational protein modification);	GO:0005739(mitochondrion);GO:0009505(plant-type cell wall);GO:0009507(chloroplast);GO:0009570(chloroplast stroma);	GO:0042586(peptide deformylase activity);GO:0046872(metal ion binding);	K01462|PDF, def|http://www.genome.jp/dbget-bin/www_bget?ko:K01462	*
Lus10011696.g	AT4G32770	VTE1	tocopherol cyclase, chloroplast / vitamin E deficient 1 (VTE1) / sucrose export defective 1 (SXD1)	GO:0006631(fatty acid metabolic process);GO:0006979(response to oxidative stress);GO:0009266(response to temperature stimulus);GO:0009644(response to high light intensity);GO:0009915(phloem sucrose loading);GO:0010189(vitamin E biosynthetic process);GO:0015994(chlorophyll metabolic process);GO:0016122(xanthophyll metabolic process);GO:0031347(regulation of defense response);	GO:0009507(chloroplast);GO:0009534(chloroplast thylakoid);GO:0009706(chloroplast inner membrane);GO:0009941(chloroplast envelope);GO:0010287(plastoglobule);	GO:0009976(tocopherol cyclase activity);GO:0016853(isomerase activity);	K09834|VTE1, SXD1|http://www.genome.jp/dbget-bin/www_bget?ko:K09834	ko00130(Ubiquinone and other terpenoid-quinone biosynthesis)
Lus10011876.g	AT3G24740	*	Protein of unknown function (DUF1644)	GO:0008150(biological_process);	GO:0005634(nucleus);	GO:0003674(molecular_function);	*	*
Lus10011938.g	AT2G19430	DWA1	DWD (DDB1-binding WD40 protein) hypersensitive to ABA 1	GO:0006397(mRNA processing);GO:0008380(RNA splicing);GO:0009738(abscisic acid-activated signaling pathway);GO:0009788(negative regulation of abscisic acid-activated signaling pathway);GO:0010267(production of ta-siRNAs involved in RNA interference);GO:0016567(protein ubiquitination);GO:0031047(gene silencing by RNA);GO:0051028(mRNA transport);	GO:0000347(THO complex);GO:0005634(nucleus);GO:0005737(cytoplasm);GO:0080008(Cul4-RING E3 ubiquitin ligase complex);	GO:0000166(nucleotide binding);GO:0003723(RNA binding);GO:0005515(protein binding);	K13175|THOC6|http://www.genome.jp/dbget-bin/www_bget?ko:K13175	ko03013(RNA transport)
Lus10012040.g	No ath annotation
Lus10012068.g	AT5G39710	EMB2745	Tetratricopeptide repeat (TPR)-like superfamily protein	GO:0009451(RNA modification);GO:0009793(embryo development ending in seed dormancy);	GO:0005739(mitochondrion);	GO:0003723(RNA binding);GO:0004519(endonuclease activity);	*	*
Lus10012100.g	AT1G51110	*	Plastid-lipid associated protein PAP / fibrillin family protein	*	GO:0009507(chloroplast);GO:0009534(chloroplast thylakoid);GO:0009535(chloroplast thylakoid membrane);GO:0009941(chloroplast envelope);GO:0010287(plastoglobule);GO:0016020(membrane);	GO:0005198(structural molecule activity);	*	*
Lus10012180.g	AT4G34830	MRL1	Pentatricopeptide repeat (PPR) superfamily protein	GO:0009451(RNA modification);GO:0048255(mRNA stabilization);	GO:0009507(chloroplast);	GO:0003723(RNA binding);GO:0004519(endonuclease activity);	*	*
Lus10012202.g	No ath annotation
Lus10012291.g	AT3G10420	SPD1	P-loop containing nucleoside triphosphate hydrolases superfamily protein	*	GO:0009507(chloroplast);	*	*	*
Lus10012333.g	AT3G52980	*	Zinc finger (CCCH-type) family protein / RNA recognition motif (RRM)-containing protein	GO:0008150(biological_process);	GO:0005634(nucleus);GO:0009505(plant-type cell wall);	GO:0003676(nucleic acid binding);GO:0046872(metal ion binding);	*	*
Lus10012455.g	AT5G20350	TIP1	Ankyrin repeat family protein with DHHC zinc finger domain	GO:0009651(response to salt stress);GO:0009932(cell tip growth);	GO:0000139(Golgi membrane);GO:0005768(endosome);GO:0005794(Golgi apparatus);GO:0005802(trans-Golgi network);GO:0016021(integral component of membrane);GO:0030659(cytoplasmic vesicle membrane);	GO:0000035(acyl binding);GO:0016417(S-acyltransferase activity);GO:0019706(protein-cysteine S-palmitoyltransferase activity);	K20032|ZDHHC13_17, HIP14|http://www.genome.jp/dbget-bin/www_bget?ko:K20032	*
Lus10012591.g	AT3G26650	GAPA	glyceraldehyde 3-phosphate dehydrogenase A subunit	GO:0006006(glucose metabolic process);GO:0006096(glycolytic process);GO:0009409(response to cold);GO:0009416(response to light stimulus);GO:0009744(response to sucrose);GO:0018119(peptidyl-cysteine S-nitrosylation);GO:0019253(reductive pentose-phosphate cycle);GO:0055114(oxidation-reduction process);	GO:0009507(chloroplast);GO:0009535(chloroplast thylakoid membrane);GO:0009570(chloroplast stroma);GO:0009941(chloroplast envelope);GO:0010319(stromule);GO:0016020(membrane);GO:0031969(chloroplast membrane);GO:0048046(apoplast);	GO:0005515(protein binding);GO:0047100(glyceraldehyde-3-phosphate dehydrogenase (NADP+) (phosphorylating) activity);	K05298|GAPA|http://www.genome.jp/dbget-bin/www_bget?ko:K05298	ko00710(Carbon fixation in photosynthetic organisms);ko01200(Carbon metabolism)
Lus10012602.g	AT1G01060	LHY	Homeodomain-like superfamily protein	GO:0006351(transcription, DNA-templated);GO:0006355(regulation of transcription, DNA-templated);GO:0007623(circadian rhythm);GO:0009409(response to cold);GO:0009651(response to salt stress);GO:0009723(response to ethylene);GO:0009733(response to auxin);GO:0009737(response to abscisic acid);GO:0009739(response to gibberellin);GO:0009751(response to salicylic acid);GO:0009753(response to jasmonic a…	GO:0005634(nucleus);	GO:0003677(DNA binding);GO:0003700(transcription factor activity, sequence-specific DNA binding);GO:0044212(transcription regulatory region DNA binding);	K12133|LHY|http://www.genome.jp/dbget-bin/www_bget?ko:K12133	ko04712(Circadian rhythm - plant)
Lus10012667.g	No ath annotation
Lus10012691.g	AT1G68170	UMAMIT23	nodulin MtN21 /EamA-like transporter family protein	GO:0006810(transport);	GO:0005886(plasma membrane);	GO:0022857(transmembrane transporter activity);	*	*
Lus10012732.g	AT5G65470	*	O-fucosyltransferase family protein	GO:0008150(biological_process);	GO:0005794(Golgi apparatus);	GO:0016757(transferase activity, transferring glycosyl groups);	*	*
Lus10012822.g	AT3G06440	*	Galactosyltransferase family protein	GO:0010405(arabinogalactan protein metabolic process);GO:0018258(protein O-linked glycosylation via hydroxyproline);GO:0048354(mucilage biosynthetic process involved in seed coat development);GO:0080147(root hair cell development);	GO:0000139(Golgi membrane);GO:0005794(Golgi apparatus);GO:0016021(integral component of membrane);	GO:0016757(transferase activity, transferring glycosyl groups);GO:0016758(transferase activity, transferring hexosyl groups);GO:0030246(carbohydrate binding);GO:1990714(hydroxyproline O-galactosyltransferase activity);	K20843|GALT2S|http://www.genome.jp/dbget-bin/www_bget?ko:K20843	*
Lus10012892.g	AT2G40490	HEME2	Uroporphyrinogen decarboxylase	GO:0006782(protoporphyrinogen IX biosynthetic process);GO:0006783(heme biosynthetic process);GO:0009735(response to cytokinin);GO:0015995(chlorophyll biosynthetic process);	GO:0005829(cytosol);GO:0009507(chloroplast);GO:0009570(chloroplast stroma);GO:0009941(chloroplast envelope);	GO:0004853(uroporphyrinogen decarboxylase activity);	K01599|hemE, UROD|http://www.genome.jp/dbget-bin/www_bget?ko:K01599	ko00860(Porphyrin and chlorophyll metabolism)
Lus10012959.g	AT5G46540	ABCB7	P-glycoprotein 7	GO:0055085(transmembrane transport);	GO:0005886(plasma membrane);GO:0016021(integral component of membrane);	GO:0005524(ATP binding);GO:0042626(ATPase activity, coupled to transmembrane movement of substances);	K05658|ABCB1, CD243|http://www.genome.jp/dbget-bin/www_bget?ko:K05658	ko02010(ABC transporters)
Lus10012965.g	AT2G19930	*	RNA-dependent RNA polymerase family protein	GO:0016441(posttranscriptional gene silencing);	GO:0005575(cellular_component);	GO:0003968(RNA-directed 5'-3' RNA polymerase activity);	K11699|RDR, RDRP|http://www.genome.jp/dbget-bin/www_bget?ko:K11699	*
Lus10013029.g	AT1G23400	CAF2	RNA-binding CRS1 / YhbY (CRM) domain-containing protein	GO:0000373(Group II intron splicing);GO:0006397(mRNA processing);	GO:0009507(chloroplast);GO:0009570(chloroplast stroma);GO:0030529(intracellular ribonucleoprotein complex);	GO:0003723(RNA binding);	*	*
Lus10013035.g	AT1G60790	TBL2	Plant protein of unknown function (DUF828)	GO:0071554(cell wall organization or biogenesis);	GO:0005794(Golgi apparatus);GO:0016021(integral component of membrane);	GO:0016413(O-acetyltransferase activity);	*	*
Lus10013128.g	AT1G61700	*	RNA polymerases N / 8 kDa subunit	GO:0006351(transcription, DNA-templated);	GO:0005634(nucleus);	GO:0003677(DNA binding);GO:0003899(DNA-directed 5'-3' RNA polymerase activity);	K03007|RPB10, POLR2L|http://www.genome.jp/dbget-bin/www_bget?ko:K03007	ko03020(RNA polymerase);ko00230(Purine metabolism);ko00240(Pyrimidine metabolism)
Lus10013184.g	AT5G20840	*	Phosphoinositide phosphatase family protein	GO:0007033(vacuole organization);GO:0036092(phosphatidylinositol-3-phosphate biosynthetic process);	GO:0005634(nucleus);GO:0005774(vacuolar membrane);GO:0009506(plasmodesma);	GO:0004439(phosphatidylinositol-4,5-bisphosphate 5-phosphatase activity);GO:0042578(phosphoric ester hydrolase activity);	*	*
Lus10013455.g	AT5G49960	*	unknown protein	GO:0006811(ion transport);	GO:0005634(nucleus);GO:0016021(integral component of membrane);GO:0031965(nuclear membrane);	*	K21866|POLLUX, DMI1, CASTOR|http://www.genome.jp/dbget-bin/www_bget?ko:K21866	*
Lus10013502.g	AT5G08130	BIM1	basic helix-loop-helix (bHLH) DNA-binding superfamily protein	GO:0006351(transcription, DNA-templated);GO:0006355(regulation of transcription, DNA-templated);GO:0009742(brassinosteroid mediated signaling pathway);GO:1902448(positive regulation of shade avoidance);	GO:0005634(nucleus);	GO:0003677(DNA binding);GO:0003700(transcription factor activity, sequence-specific DNA binding);GO:0005515(protein binding);GO:0046983(protein dimerization activity);	*	*
Lus10013636.g	AT3G03710	RIF10	polyribonucleotide nucleotidyltransferase, putative	GO:0006364(rRNA processing);GO:0006397(mRNA processing);GO:0006401(RNA catabolic process);GO:0006402(mRNA catabolic process);GO:0008033(tRNA processing);GO:0010323(negative regulation of isopentenyl diphosphate biosynthetic process, methylerythritol 4-phosphate pathway);GO:0015995(chlorophyll biosynthetic process);GO:0016036(cellular response to phosphate starvation);GO:0016120(carotene biosynthe…	GO:0009507(chloroplast);GO:0009570(chloroplast stroma);	GO:0000175(3'-5'-exoribonuclease activity);GO:0003676(nucleic acid binding);GO:0003723(RNA binding);GO:0004654(polyribonucleotide nucleotidyltransferase activity);	K00962|pnp, PNPT1|http://www.genome.jp/dbget-bin/www_bget?ko:K00962	ko03018(RNA degradation);ko00230(Purine metabolism);ko00240(Pyrimidine metabolism)
Lus10014009.g	No ath annotation
Lus10014022.g	AT5G12130	PDE149	integral membrane TerC family protein	GO:0010027(thylakoid membrane organization);GO:0090351(seedling development);	GO:0005886(plasma membrane);GO:0009534(chloroplast thylakoid);GO:0009535(chloroplast thylakoid membrane);GO:0016021(integral component of membrane);	GO:0005515(protein binding);	*	*
Lus10014093.g	No ath annotation
Lus10014407.g	AT3G53180	NodGS	glutamate-ammonia ligases;catalytics;glutamate-ammonia ligases	GO:0009399(nitrogen fixation);GO:0009617(response to bacterium);GO:0009737(response to abscisic acid);GO:0010311(lateral root formation);GO:0048829(root cap development);	GO:0005737(cytoplasm);GO:0005829(cytosol);	GO:0004356(glutamate-ammonia ligase activity);GO:0008017(microtubule binding);GO:0043015(gamma-tubulin binding);GO:0043621(protein self-association);	*	*
Lus10014534.g	AT3G01480	CYP38	cyclophilin 38	GO:0000413(protein peptidyl-prolyl isomerization);GO:0006457(protein folding);GO:0010207(photosystem II assembly);GO:0042549(photosystem II stabilization);GO:0042742(defense response to bacterium);	GO:0009507(chloroplast);GO:0009534(chloroplast thylakoid);GO:0009535(chloroplast thylakoid membrane);GO:0009543(chloroplast thylakoid lumen);GO:0009570(chloroplast stroma);GO:0009579(thylakoid);GO:0031977(thylakoid lumen);	GO:0003755(peptidyl-prolyl cis-trans isomerase activity);	*	*
Lus10014556.g	No ath annotation
Lus10014638.g	AT1G60995	*	unknown protein	GO:0008150(biological_process);	GO:0005739(mitochondrion);GO:0005783(endoplasmic reticulum);GO:0016021(integral component of membrane);	GO:0003674(molecular_function);	*	*
Lus10014727.g	AT4G02580	*	NADH-ubiquinone oxidoreductase 24 kDa subunit, putative	GO:0006120(mitochondrial electron transport, NADH to ubiquinone);GO:0006979(response to oxidative stress);	GO:0005739(mitochondrion);GO:0005747(mitochondrial respiratory chain complex I);	GO:0008137(NADH dehydrogenase (ubiquinone) activity);GO:0008270(zinc ion binding);GO:0051537(2 iron, 2 sulfur cluster binding);	K03943|NDUFV2|http://www.genome.jp/dbget-bin/www_bget?ko:K03943	ko00190(Oxidative phosphorylation)
Lus10014775.g	AT3G18500	*	DNAse I-like superfamily protein	GO:0006351(transcription, DNA-templated);GO:0006355(regulation of transcription, DNA-templated);	GO:0005634(nucleus);GO:0005737(cytoplasm);	GO:0003723(RNA binding);GO:0004535(poly(A)-specific ribonuclease activity);GO:0046872(metal ion binding);	*	*
Lus10014776.g	AT4G00440	TRM15	Protein of unknown function (DUF3741)	GO:0008150(biological_process);	GO:0005634(nucleus);	GO:0003674(molecular_function);	*	*
Lus10014842.g	AT5G05730	ASA1	anthranilate synthase alpha subunit 1	GO:0000162(tryptophan biosynthetic process);GO:0009611(response to wounding);GO:0009617(response to bacterium);GO:0009723(response to ethylene);GO:0009851(auxin biosynthetic process);GO:0010311(lateral root formation);GO:0010600(regulation of auxin biosynthetic process);	GO:0005950(anthranilate synthase complex);GO:0009507(chloroplast);GO:0009570(chloroplast stroma);	GO:0004049(anthranilate synthase activity);GO:0046872(metal ion binding);	K01657|trpE|http://www.genome.jp/dbget-bin/www_bget?ko:K01657	ko00400(Phenylalanine, tyrosine and tryptophan biosynthesis);ko01230(Biosynthesis of amino acids)
Lus10014943.g	AT5G58300	*	Leucine-rich repeat protein kinase family protein	GO:0006468(protein phosphorylation);GO:0007169(transmembrane receptor protein tyrosine kinase signaling pathway);	GO:0005886(plasma membrane);GO:0016021(integral component of membrane);	GO:0004672(protein kinase activity);GO:0004674(protein serine/threonine kinase activity);GO:0005524(ATP binding);GO:0016301(kinase activity);	*	*
Lus10014944.g	AT5G53330	*	Ubiquitin-associated/translation elongation factor EF1B protein	GO:0006414(translational elongation);	GO:0005634(nucleus);	GO:0003746(translation elongation factor activity);	*	*
Lus10015134.g	AT2G32510	MAPKKK17	mitogen-activated protein kinase kinase kinase 17	GO:0006970(response to osmotic stress);GO:0007346(regulation of mitotic cell cycle);GO:0009737(response to abscisic acid);GO:0009738(abscisic acid-activated signaling pathway);GO:0016310(phosphorylation);GO:0023014(signal transduction by protein phosphorylation);GO:0031098(stress-activated protein kinase signaling cascade);GO:0032147(activation of protein kinase activity);	GO:0005634(nucleus);GO:0005737(cytoplasm);	GO:0004674(protein serine/threonine kinase activity);GO:0004709(MAP kinase kinase kinase activity);GO:0005515(protein binding);GO:0005524(ATP binding);GO:0016301(kinase activity);	K20716|MAPKKK17_18|http://www.genome.jp/dbget-bin/www_bget?ko:K20716	ko04016(MAPK signaling pathway - plant)
Lus10015207.g	AT3G05625	*	Tetratricopeptide repeat (TPR)-like superfamily protein	GO:0008150(biological_process);	GO:0009507(chloroplast);GO:0009570(chloroplast stroma);	*	*	*
Lus10015268.g	AT5G41610	CHX18	cation/H+ exchanger 18	GO:0006812(cation transport);GO:0006813(potassium ion transport);GO:0006885(regulation of pH);GO:0015672(monovalent inorganic cation transport);	GO:0005770(late endosome);GO:0009507(chloroplast);GO:0016021(integral component of membrane);	GO:0005451(monovalent cation:proton antiporter activity);GO:0015299(solute:proton antiporter activity);GO:0015385(sodium:proton antiporter activity);	*	*
Lus10015300.g	AT2G33990	iqd9	IQ-domain 9	GO:0008150(biological_process);	GO:0005634(nucleus);GO:0005886(plasma membrane);	GO:0005516(calmodulin binding);	*	*
Lus10015485.g	AT4G30490	*	AFG1-like ATPase family protein	GO:0008150(biological_process);	GO:0005739(mitochondrion);GO:0009507(chloroplast);	GO:0005515(protein binding);GO:0005516(calmodulin binding);GO:0005524(ATP binding);GO:0016887(ATPase activity);	*	*
Lus10015504.g	No ath annotation
Lus10015552.g	AT4G04350	EMB2369	tRNA synthetase class I (I, L, M and V) family protein	GO:0006418(tRNA aminoacylation for protein translation);GO:0006429(leucyl-tRNA aminoacylation);GO:0009793(embryo development ending in seed dormancy);GO:0032543(mitochondrial translation);	GO:0005737(cytoplasm);GO:0005739(mitochondrion);GO:0009507(chloroplast);GO:0009570(chloroplast stroma);	GO:0002161(aminoacyl-tRNA editing activity);GO:0004812(aminoacyl-tRNA ligase activity);GO:0004823(leucine-tRNA ligase activity);GO:0005524(ATP binding);	K01869|LARS, leuS|http://www.genome.jp/dbget-bin/www_bget?ko:K01869	ko00970(Aminoacyl-tRNA biosynthesis)
Lus10015612.g	AT1G17650	GLYR2	glyoxylate reductase 2	*	GO:0005739(mitochondrion);GO:0009507(chloroplast);GO:0009570(chloroplast stroma);	GO:0004616(phosphogluconate dehydrogenase (decarboxylating) activity);GO:0030267(glyoxylate reductase (NADP) activity);	K18121|GLYR|http://www.genome.jp/dbget-bin/www_bget?ko:K18121	ko00650(Butanoate metabolism);ko00630(Glyoxylate and dicarboxylate metabolism);ko01200(Carbon metabolism)
Lus10015677.g	AT3G14110	FLU	Tetratricopeptide repeat (TPR)-like superfamily protein	GO:0000304(response to singlet oxygen);GO:0015995(chlorophyll biosynthetic process);GO:0031408(oxylipin biosynthetic process);	GO:0005886(plasma membrane);GO:0009507(chloroplast);GO:0009534(chloroplast thylakoid);GO:0009535(chloroplast thylakoid membrane);GO:0009941(chloroplast envelope);GO:0016020(membrane);GO:0016021(integral component of membrane);GO:0031969(chloroplast membrane);GO:0043234(protein complex);	GO:0005515(protein binding);	*	*
Lus10015715.g	No ath annotation
Lus10015767.g	AT1G27290	*	unknown protein	GO:0008150(biological_process);	GO:0005739(mitochondrion);GO:0016021(integral component of membrane);	GO:0003674(molecular_function);	*	*
Lus10015833.g	AT4G33580	BCA5	beta carbonic anhydrase 5	GO:0015976(carbon utilization);	GO:0009507(chloroplast);	GO:0004089(carbonate dehydratase activity);GO:0008270(zinc ion binding);	K01673|cynT, can|http://www.genome.jp/dbget-bin/www_bget?ko:K01673	ko00910(Nitrogen metabolism)
Lus10015846.g	AT5G64170	*	dentin sialophosphoprotein-related	GO:0006351(transcription, DNA-templated);GO:0006355(regulation of transcription, DNA-templated);GO:0048511(rhythmic process);	GO:0005634(nucleus);	GO:0003674(molecular_function);	*	*
Lus10015962.g	AT5G65440	*	unknown protein	GO:0008150(biological_process);	GO:0005634(nucleus);GO:0005739(mitochondrion);GO:0005886(plasma membrane);	*	*	*
Lus10015965.g	AT5G49710	*	unknown protein	GO:0008150(biological_process);	GO:0005634(nucleus);GO:0005737(cytoplasm);	GO:0003674(molecular_function);	*	*
Lus10016014.g	AT2G30600	*	BTB/POZ domain-containing protein	*	GO:0005737(cytoplasm);	*	*	*
Lus10016033.g	AT3G26650	GAPA	glyceraldehyde 3-phosphate dehydrogenase A subunit	GO:0006006(glucose metabolic process);GO:0006096(glycolytic process);GO:0009409(response to cold);GO:0009416(response to light stimulus);GO:0009744(response to sucrose);GO:0018119(peptidyl-cysteine S-nitrosylation);GO:0019253(reductive pentose-phosphate cycle);GO:0055114(oxidation-reduction process);	GO:0009507(chloroplast);GO:0009535(chloroplast thylakoid membrane);GO:0009570(chloroplast stroma);GO:0009941(chloroplast envelope);GO:0010319(stromule);GO:0016020(membrane);GO:0031969(chloroplast membrane);GO:0048046(apoplast);	GO:0005515(protein binding);GO:0047100(glyceraldehyde-3-phosphate dehydrogenase (NADP+) (phosphorylating) activity);	K05298|GAPA|http://www.genome.jp/dbget-bin/www_bget?ko:K05298	ko00710(Carbon fixation in photosynthetic organisms);ko01200(Carbon metabolism)
Lus10016037.g	AT1G20810	*	FKBP-like peptidyl-prolyl cis-trans isomerase family protein	*	GO:0009507(chloroplast);GO:0009543(chloroplast thylakoid lumen);GO:0031977(thylakoid lumen);	GO:0003755(peptidyl-prolyl cis-trans isomerase activity);GO:0005528(FK506 binding);	K01802|E5.2.1.8|http://www.genome.jp/dbget-bin/www_bget?ko:K01802	*
Lus10016076.g	AT5G48335	*	unknown protein	GO:0008150(biological_process);	GO:0005634(nucleus);	GO:0003674(molecular_function);	*	*
Lus10016077.g	AT3G57220	*	Glycosyl transferase family 4 protein	GO:0000271(polysaccharide biosynthetic process);	GO:0005783(endoplasmic reticulum);GO:0005886(plasma membrane);	GO:0003975(UDP-N-acetylglucosamine-dolichyl-phosphate N-acetylglucosaminephosphotransferase activity);GO:0008963(phospho-N-acetylmuramoyl-pentapeptide-transferase activity);	K01001|ALG7|http://www.genome.jp/dbget-bin/www_bget?ko:K01001	ko00510(N-Glycan biosynthesis)
Lus10016215.g	AT3G13570	SCL30A	SC35-like splicing factor 30A	GO:0000398(mRNA splicing, via spliceosome);GO:0008380(RNA splicing);	GO:0005634(nucleus);GO:0005681(spliceosomal complex);GO:0005829(cytosol);GO:0016607(nuclear speck);	GO:0003723(RNA binding);GO:0003729(mRNA binding);GO:0005515(protein binding);	K12900|FUSIP1|http://www.genome.jp/dbget-bin/www_bget?ko:K12900	ko03040(Spliceosome)
Lus10016320.g	AT3G06580	GALK	Mevalonate/galactokinase family protein	GO:0006012(galactose metabolic process);GO:0046835(carbohydrate phosphorylation);	GO:0005737(cytoplasm);GO:0005829(cytosol);	GO:0004335(galactokinase activity);GO:0005524(ATP binding);GO:0005534(galactose binding);GO:0046872(metal ion binding);	K18674|GALK2|http://www.genome.jp/dbget-bin/www_bget?ko:K18674	*
Lus10016564.g	No ath annotation
Lus10016622.g	AT3G13180	*	NOL1/NOP2/sun family protein / antitermination NusB domain-containing protein	GO:0006355(regulation of transcription, DNA-templated);	GO:0005737(cytoplasm);	*	K03500|rsmB, sun|http://www.genome.jp/dbget-bin/www_bget?ko:K03500	*
Lus10016753.g	AT1G79190	*	ARM repeat superfamily protein	GO:0008150(biological_process);	GO:0005634(nucleus);	*	K20403|TTI1|http://www.genome.jp/dbget-bin/www_bget?ko:K20403	*
Lus10016799.g	AT4G36820	*	Protein of unknown function (DUF607)	GO:0070588(calcium ion transmembrane transport);	GO:0005739(mitochondrion);GO:0005743(mitochondrial inner membrane);GO:0016021(integral component of membrane);	GO:0005262(calcium channel activity);	K20858|MCU|http://www.genome.jp/dbget-bin/www_bget?ko:K20858	*
Lus10017134.g	AT2G35130	*	Tetratricopeptide repeat (TPR)-like superfamily protein	GO:0008150(biological_process);	GO:0005739(mitochondrion);	GO:0003674(molecular_function);	*	*
Lus10017429.g	AT2G40316	*	unknown protein	*	GO:0009507(chloroplast);GO:0016021(integral component of membrane);	GO:0003674(molecular_function);	*	*
Lus10017457.g	AT5G04420	*	Galactose oxidase/kelch repeat superfamily protein	GO:0008150(biological_process);	GO:0005634(nucleus);GO:0005737(cytoplasm);GO:0005829(cytosol);	*	*	*
Lus10017494.g	AT2G21385	*	unknown protein	GO:0008150(biological_process);GO:0070272(proton-transporting ATP synthase complex biogenesis);	GO:0005634(nucleus);GO:0005739(mitochondrion);GO:0009507(chloroplast);GO:0009570(chloroplast stroma);GO:0009941(chloroplast envelope);	GO:0003674(molecular_function);GO:0005515(protein binding);	*	*
Lus10017573.g	AT5G16030	*	unknown protein	GO:0008150(biological_process);	GO:0005634(nucleus);	GO:0003674(molecular_function);	*	*
Lus10017641.g	AT5G37020	ARF8	auxin response factor 8	GO:0006351(transcription, DNA-templated);GO:0006355(regulation of transcription, DNA-templated);GO:0009733(response to auxin);GO:0009734(auxin-activated signaling pathway);GO:0009908(flower development);GO:0010154(fruit development);	GO:0005634(nucleus);	GO:0003700(transcription factor activity, sequence-specific DNA binding);GO:0043565(sequence-specific DNA binding);	*	*
Lus10018027.g	AT3G62700	ABCC14	multidrug resistance-associated protein 10	GO:0055085(transmembrane transport);	GO:0000325(plant-type vacuole);GO:0005773(vacuole);GO:0005774(vacuolar membrane);GO:0005794(Golgi apparatus);GO:0005886(plasma membrane);GO:0016021(integral component of membrane);	GO:0005524(ATP binding);GO:0008559(xenobiotic-transporting ATPase activity);GO:0042626(ATPase activity, coupled to transmembrane movement of substances);	*	*
Lus10018051.g	AT2G41680	NTRC	NADPH-dependent thioredoxin reductase C	GO:0010380(regulation of chlorophyll biosynthetic process);GO:0010581(regulation of starch biosynthetic process);GO:0019430(removal of superoxide radicals);GO:0042744(hydrogen peroxide catabolic process);GO:0043085(positive regulation of catalytic activity);GO:0045454(cell redox homeostasis);GO:0055114(oxidation-reduction process);	GO:0009507(chloroplast);GO:0009570(chloroplast stroma);	GO:0004791(thioredoxin-disulfide reductase activity);GO:0005515(protein binding);GO:0008047(enzyme activator activity);GO:0016671(oxidoreductase activity, acting on a sulfur group of donors, disulfide as acceptor);	K00384|trxB|http://www.genome.jp/dbget-bin/www_bget?ko:K00384	ko00450(Selenocompound metabolism)
Lus10018055.g	AT2G21280	SULA	NAD(P)-binding Rossmann-fold superfamily protein	GO:0010020(chloroplast fission);GO:0055114(oxidation-reduction process);	GO:0009507(chloroplast);GO:0009536(plastid);GO:0009706(chloroplast inner membrane);GO:0009941(chloroplast envelope);	GO:0016491(oxidoreductase activity);GO:0042803(protein homodimerization activity);GO:0050662(coenzyme binding);	K07071|K07071|http://www.genome.jp/dbget-bin/www_bget?ko:K07071	*
Lus10018108.g	AT5G24270	SOS3	Calcium-binding EF-hand family protein	GO:0005513(detection of calcium ion);GO:0006499(N-terminal protein myristoylation);GO:0030007(cellular potassium ion homeostasis);GO:0042539(hypotonic salinity response);	GO:0005634(nucleus);GO:0005737(cytoplasm);GO:0005886(plasma membrane);GO:0005955(calcineurin complex);	GO:0004723(calcium-dependent protein serine/threonine phosphatase activity);GO:0005509(calcium ion binding);GO:0005515(protein binding);	K06268|PPP3R, CNB|http://www.genome.jp/dbget-bin/www_bget?ko:K06268	*
Lus10018164.g	AT3G05270	*	Plant protein of unknown function (DUF869)	GO:0060178(regulation of exocyst localization);	GO:0031410(cytoplasmic vesicle);GO:1903754(cortical microtubule plus-end);	GO:0005515(protein binding);GO:0030674(protein binding, bridging);	*	*
Lus10018202.g	AT4G35785	*	RNA-binding (RRM/RBD/RNP motifs) family protein	GO:0008150(biological_process);	GO:0005634(nucleus);GO:0030529(intracellular ribonucleoprotein complex);	GO:0003729(mRNA binding);	K12897|TRA2|http://www.genome.jp/dbget-bin/www_bget?ko:K12897	ko03040(Spliceosome)
Lus10018266.g	AT1G73200	*	Putative integral membrane protein conserved region (DUF2404)	GO:0007165(signal transduction);	GO:0005773(vacuole);GO:0005783(endoplasmic reticulum);GO:0016021(integral component of membrane);	GO:0035091(phosphatidylinositol binding);	*	*
Lus10018614.g	AT1G22630	*	unknown protein	*	GO:0009507(chloroplast);	GO:0031072(heat shock protein binding);GO:0051082(unfolded protein binding);	*	*
Lus10018868.g	AT1G43130	LCV2	like COV 2	GO:0010222(stem vascular tissue pattern formation);	GO:0005768(endosome);GO:0005794(Golgi apparatus);GO:0005802(trans-Golgi network);GO:0016021(integral component of membrane);	GO:0003674(molecular_function);	*	*
Lus10018878.g	AT3G07020	SGT	UDP-Glycosyltransferase superfamily protein	GO:0005975(carbohydrate metabolic process);GO:0016125(sterol metabolic process);GO:0016126(sterol biosynthetic process);GO:0030259(lipid glycosylation);GO:0048316(seed development);	GO:0005886(plasma membrane);GO:0016020(membrane);GO:0043231(intracellular membrane-bounded organelle);	GO:0016757(transferase activity, transferring glycosyl groups);GO:0016758(transferase activity, transferring hexosyl groups);GO:0016906(sterol 3-beta-glucosyltransferase activity);GO:0051507(beta-sitosterol UDP-glucosyltransferase activity);GO:0080043(quercetin 3-O-glucosyltransferase activity);GO:0080044(quercetin 7-O-glucosyltransferase activity);GO:0102202(soladodine glucosyltransferase activi…	K05841|E2.4.1.173|http://www.genome.jp/dbget-bin/www_bget?ko:K05841	*
Lus10018906.g	AT4G21470	FMN/FHY	riboflavin kinase/FMN hydrolase	GO:0009231(riboflavin biosynthetic process);GO:0009398(FMN biosynthetic process);GO:0016310(phosphorylation);	GO:0009507(chloroplast);	GO:0000287(magnesium ion binding);GO:0003919(FMN adenylyltransferase activity);GO:0005524(ATP binding);GO:0008531(riboflavin kinase activity);GO:0016787(hydrolase activity);	K20884|FHY|http://www.genome.jp/dbget-bin/www_bget?ko:K20884	ko00740(Riboflavin metabolism)
Lus10018945.g	AT5G09300	*	Thiamin diphosphate-binding fold (THDP-binding) superfamily protein	GO:0055114(oxidation-reduction process);	GO:0005739(mitochondrion);GO:0005759(mitochondrial matrix);	GO:0003863(3-methyl-2-oxobutanoate dehydrogenase (2-methylpropanoyl-transferring) activity);GO:0016624(oxidoreductase activity, acting on the aldehyde or oxo group of donors, disulfide as acceptor);GO:0046872(metal ion binding);	K00166|BCKDHA, bkdA1|http://www.genome.jp/dbget-bin/www_bget?ko:K00166	ko00280(Valine, leucine and isoleucine degradation);ko00640(Propanoate metabolism)
Lus10019061.g	No ath annotation
Lus10019098.g	AT3G47840	*	Tetratricopeptide repeat (TPR)-like superfamily protein	GO:0008150(biological_process);	GO:0005739(mitochondrion);	*	*	*
Lus10019454.g	AT4G24750	*	Rhodanese/Cell cycle control phosphatase superfamily protein	GO:0008150(biological_process);	GO:0009507(chloroplast);	GO:0003674(molecular_function);	*	*
Lus10019489.g	AT3G48190	ATM	ataxia-telangiectasia mutated	GO:0006281(DNA repair);GO:0006303(double-strand break repair via nonhomologous end joining);GO:0006974(cellular response to DNA damage stimulus);GO:0010212(response to ionizing radiation);GO:0010332(response to gamma radiation);GO:0016310(phosphorylation);GO:0032204(regulation of telomere maintenance);GO:0032504(multicellular organism reproduction);GO:0033044(regulation of chromosome organization…	GO:0005634(nucleus);GO:0009506(plasmodesma);GO:0009507(chloroplast);	GO:0000285(1-phosphatidylinositol-3-phosphate 5-kinase activity);GO:0003677(DNA binding);GO:0004674(protein serine/threonine kinase activity);GO:0005524(ATP binding);	K04728|ATM, TEL1|http://www.genome.jp/dbget-bin/www_bget?ko:K04728	ko03440(Homologous recombination)
Lus10019543.g	AT1G08320	TGA9	bZIP transcription factor family protein	GO:0002237(response to molecule of bacterial origin);GO:0006351(transcription, DNA-templated);GO:0006355(regulation of transcription, DNA-templated);GO:0048653(anther development);GO:0071588(hydrogen peroxide mediated signaling pathway);	GO:0005634(nucleus);	GO:0003677(DNA binding);GO:0003700(transcription factor activity, sequence-specific DNA binding);GO:0005515(protein binding);GO:0042803(protein homodimerization activity);GO:0043565(sequence-specific DNA binding);	K14431|TGA|http://www.genome.jp/dbget-bin/www_bget?ko:K14431	ko04075(Plant hormone signal transduction)
Lus10019571.g	AT3G59290	*	ENTH/VHS family protein	GO:0015031(protein transport);	GO:0005634(nucleus);GO:0005794(Golgi apparatus);GO:0030136(clathrin-coated vesicle);	*	K12471|EPN|http://www.genome.jp/dbget-bin/www_bget?ko:K12471	ko04144(Endocytosis)
Lus10019712.g	No ath annotation
Lus10019895.g	AT5G12130	PDE149	integral membrane TerC family protein	GO:0010027(thylakoid membrane organization);GO:0090351(seedling development);	GO:0005886(plasma membrane);GO:0009534(chloroplast thylakoid);GO:0009535(chloroplast thylakoid membrane);GO:0016021(integral component of membrane);	GO:0005515(protein binding);	*	*
Lus10019902.g	AT5G02840	LCL1	LHY/CCA1-like 1	GO:0006351(transcription, DNA-templated);GO:0006355(regulation of transcription, DNA-templated);GO:0007623(circadian rhythm);GO:0009651(response to salt stress);GO:0009723(response to ethylene);GO:0009733(response to auxin);GO:0009737(response to abscisic acid);GO:0009739(response to gibberellin);GO:0009751(response to salicylic acid);GO:0009753(response to jasmonic acid);GO:0042752(regulation of…	GO:0005634(nucleus);GO:0005737(cytoplasm);	GO:0003677(DNA binding);GO:0003700(transcription factor activity, sequence-specific DNA binding);	*	*
Lus10019931.g	AT5G03180	*	RING/U-box superfamily protein	GO:0008150(biological_process);	GO:0005737(cytoplasm);GO:0005794(Golgi apparatus);	GO:0008270(zinc ion binding);	*	*
Lus10019975.g	AT4G28030	*	Acyl-CoA N-acyltransferases (NAT) superfamily protein	*	GO:0009507(chloroplast);	GO:0008080(N-acetyltransferase activity);GO:0016746(transferase activity, transferring acyl groups);	*	*
Lus10020037.g	AT1G62305	*	Core-2/I-branching beta-1,6-N-acetylglucosaminyltransferase family protein	*	GO:0005739(mitochondrion);GO:0005794(Golgi apparatus);GO:0016021(integral component of membrane);	GO:0008375(acetylglucosaminyltransferase activity);GO:0016757(transferase activity, transferring glycosyl groups);	*	*
Lus10020048.g	AT1G61900	*	unknown protein	GO:0008150(biological_process);	GO:0005739(mitochondrion);GO:0005886(plasma membrane);GO:0009506(plasmodesma);GO:0031225(anchored component of membrane);GO:0046658(anchored component of plasma membrane);	GO:0003674(molecular_function);	*	*
Lus10020051.g	No ath annotation
Lus10020052.g	AT4G27300	*	S-locus lectin protein kinase family protein	GO:0048544(recognition of pollen);	GO:0005886(plasma membrane);GO:0009506(plasmodesma);GO:0016021(integral component of membrane);	GO:0005524(ATP binding);GO:0016301(kinase activity);GO:0030246(carbohydrate binding);GO:0031625(ubiquitin protein ligase binding);	*	*
Lus10020236.g	AT5G28080	WNK9	Protein kinase superfamily protein	GO:0006468(protein phosphorylation);GO:0035556(intracellular signal transduction);	GO:0005829(cytosol);GO:0005886(plasma membrane);	GO:0004672(protein kinase activity);GO:0004674(protein serine/threonine kinase activity);GO:0005524(ATP binding);GO:0016301(kinase activity);	K08867|WNK, PRKWNK|http://www.genome.jp/dbget-bin/www_bget?ko:K08867	*
Lus10020442.g	AT4G33625	*	unknown protein	GO:0008150(biological_process);	GO:0005634(nucleus);GO:0005773(vacuole);GO:0005774(vacuolar membrane);GO:0016021(integral component of membrane);	GO:0003674(molecular_function);	*	*
Lus10020445.g	AT4G33620	*	Cysteine proteinases superfamily protein	GO:0006508(proteolysis);GO:0016926(protein desumoylation);	GO:0005634(nucleus);	GO:0008234(cysteine-type peptidase activity);GO:0016929(SUMO-specific protease activity);	K08596|SENP7|http://www.genome.jp/dbget-bin/www_bget?ko:K08596	*
Lus10020534.g	AT5G27970	*	ARM repeat superfamily protein	*	GO:0005886(plasma membrane);	*	*	*
Lus10020656.g	AT1G09140	SR30	SERINE-ARGININE PROTEIN 30	GO:0006376(mRNA splice site selection);GO:0048024(regulation of mRNA splicing, via spliceosome);	GO:0005634(nucleus);GO:0005681(spliceosomal complex);GO:0005737(cytoplasm);GO:0016607(nuclear speck);GO:0035061(interchromatin granule);	GO:0003723(RNA binding);GO:0003729(mRNA binding);GO:0005515(protein binding);	K12890|SFRS1, ASF, SF2|http://www.genome.jp/dbget-bin/www_bget?ko:K12890	ko03040(Spliceosome)
Lus10020702.g	AT2G31040	*	ATP synthase protein I -related	GO:0033614(chloroplast proton-transporting ATP synthase complex assembly);	GO:0005886(plasma membrane);GO:0009534(chloroplast thylakoid);	GO:0005515(protein binding);	K02116|atpI|http://www.genome.jp/dbget-bin/www_bget?ko:K02116	*
Lus10020719.g	AT2G20770	GCL2	GCR2-like 2	GO:0007165(signal transduction);	GO:0005886(plasma membrane);GO:0019898(extrinsic component of membrane);	GO:0003824(catalytic activity);GO:0046872(metal ion binding);	*	*
Lus10020897.g	No ath annotation
Lus10020901.g	AT2G31840	MRL7-L	Thioredoxin superfamily protein	GO:0006355(regulation of transcription, DNA-templated);GO:0009658(chloroplast organization);	GO:0009507(chloroplast);GO:0009570(chloroplast stroma);	*	*	*
Lus10020908.g	AT3G06810	IBR3	acyl-CoA dehydrogenase-related	GO:0033539(fatty acid beta-oxidation using acyl-CoA dehydrogenase);GO:0048767(root hair elongation);	GO:0005777(peroxisome);	GO:0003995(acyl-CoA dehydrogenase activity);GO:0016491(oxidoreductase activity);GO:0016627(oxidoreductase activity, acting on the CH-CH group of donors);GO:0050660(flavin adenine dinucleotide binding);	K00249|ACADM, acd|http://www.genome.jp/dbget-bin/www_bget?ko:K00249	ko00280(Valine, leucine and isoleucine degradation);ko00640(Propanoate metabolism);ko00071(Fatty acid degradation);ko00410(beta-Alanine metabolism);ko01200(Carbon metabolism);ko01212(Fatty acid metabolism)
Lus10021043.g	AT5G06770	*	KH domain-containing protein / zinc finger (CCCH type) family protein	GO:0006355(regulation of transcription, DNA-templated);	GO:0005737(cytoplasm);	GO:0003676(nucleic acid binding);GO:0003677(DNA binding);GO:0003700(transcription factor activity, sequence-specific DNA binding);GO:0003723(RNA binding);GO:0046872(metal ion binding);	*	*
Lus10021222.g	No ath annotation
Lus10021547.g	No ath annotation
Lus10021580.g	No ath annotation
Lus10021627.g	AT5G61410	RPE	D-ribulose-5-phosphate-3-epimerase	GO:0005975(carbohydrate metabolic process);GO:0009052(pentose-phosphate shunt, non-oxidative branch);GO:0009409(response to cold);GO:0009624(response to nematode);GO:0009793(embryo development ending in seed dormancy);GO:0019323(pentose catabolic process);GO:0044262(cellular carbohydrate metabolic process);	GO:0005829(cytosol);GO:0009507(chloroplast);GO:0009570(chloroplast stroma);GO:0009579(thylakoid);GO:0009941(chloroplast envelope);GO:0010319(stromule);GO:0048046(apoplast);	GO:0004750(ribulose-phosphate 3-epimerase activity);GO:0046872(metal ion binding);	K01783|rpe, RPE|http://www.genome.jp/dbget-bin/www_bget?ko:K01783	ko00040(Pentose and glucuronate interconversions);ko00030(Pentose phosphate pathway);ko00710(Carbon fixation in photosynthetic organisms);ko01230(Biosynthesis of amino acids);ko01200(Carbon metabolism)
Lus10021628.g	AT1G74410	*	RING/U-box superfamily protein	GO:0006952(defense response);GO:0010200(response to chitin);	GO:0016021(integral component of membrane);	GO:0008270(zinc ion binding);GO:0046872(metal ion binding);	*	*
Lus10021880.g	AT3G23150	ETR2	Signal transduction histidine kinase, hybrid-type, ethylene sensor	GO:0009873(ethylene-activated signaling pathway);GO:0010105(negative regulation of ethylene-activated signaling pathway);	GO:0005783(endoplasmic reticulum);GO:0005789(endoplasmic reticulum membrane);GO:0016021(integral component of membrane);	GO:0000155(phosphorelay sensor kinase activity);GO:0004673(protein histidine kinase activity);GO:0004674(protein serine/threonine kinase activity);GO:0004872(receptor activity);GO:0005515(protein binding);GO:0005524(ATP binding);GO:0038199(ethylene receptor activity);GO:0046872(metal ion binding);GO:0051740(ethylene binding);	K14509|ETR, ERS|http://www.genome.jp/dbget-bin/www_bget?ko:K14509	ko04016(MAPK signaling pathway - plant);ko04075(Plant hormone signal transduction)
Lus10021927.g	No ath annotation
Lus10022041.g	AT3G63190	RRF	ribosome recycling factor, chloroplast precursor	GO:0002184(cytoplasmic translational termination);GO:0006412(translation);GO:0009658(chloroplast organization);GO:0009790(embryo development);GO:0009817(defense response to fungus, incompatible interaction);GO:0032544(plastid translation);GO:0042742(defense response to bacterium);	GO:0009507(chloroplast);GO:0009536(plastid);GO:0009570(chloroplast stroma);GO:0009579(thylakoid);	GO:0005507(copper ion binding);GO:0043023(ribosomal large subunit binding);	K02838|frr, MRRF, RRF|http://www.genome.jp/dbget-bin/www_bget?ko:K02838	*
Lus10022181.g	AT5G15700	*	DNA/RNA polymerases superfamily protein	GO:0006351(transcription, DNA-templated);	GO:0005739(mitochondrion);GO:0009507(chloroplast);GO:0042651(thylakoid membrane);	GO:0003677(DNA binding);GO:0003899(DNA-directed 5'-3' RNA polymerase activity);GO:0034062(5'-3' RNA polymerase activity);	K10908|POLRMT, RPO41|http://www.genome.jp/dbget-bin/www_bget?ko:K10908	*
Lus10022185.g	AT5G43430	ETFBETA	electron transfer flavoprotein beta	GO:0006552(leucine catabolic process);GO:0015996(chlorophyll catabolic process);GO:0055114(oxidation-reduction process);	GO:0005739(mitochondrion);GO:0005759(mitochondrial matrix);GO:0005829(cytosol);	GO:0009055(electron carrier activity);	*	*
Lus10022238.g	AT5G44240	ALA2	aminophospholipid ATPase 2	*	GO:0005634(nucleus);GO:0005768(endosome);GO:0005789(endoplasmic reticulum membrane);GO:0005794(Golgi apparatus);GO:0005802(trans-Golgi network);GO:0005886(plasma membrane);GO:0009506(plasmodesma);GO:0016021(integral component of membrane);GO:0031902(late endosome membrane);	GO:0000287(magnesium ion binding);GO:0004012(phospholipid-translocating ATPase activity);GO:0005524(ATP binding);GO:0015662(ATPase activity, coupled to transmembrane movement of ions, phosphorylative mechanism);	K01530|E3.6.3.1|http://www.genome.jp/dbget-bin/www_bget?ko:K01530	*
Lus10022271.g	AT5G40480	EMB3012	embryo defective 3012	GO:0009793(embryo development ending in seed dormancy);	GO:0005634(nucleus);GO:0005635(nuclear envelope);GO:0005783(endoplasmic reticulum);	GO:0005515(protein binding);	K14314|NUP210, GP210|http://www.genome.jp/dbget-bin/www_bget?ko:K14314	ko03013(RNA transport)
Lus10022274.g	AT5G40510	*	Sucrase/ferredoxin-like family protein	GO:0008150(biological_process);	GO:0005634(nucleus);	GO:0003674(molecular_function);	*	*
Lus10022307.g	AT5G50230	*	Transducin/WD40 repeat-like superfamily protein	GO:0007275(multicellular organism development);GO:0015031(protein transport);	GO:0005737(cytoplasm);GO:0005834(heterotrimeric G-protein complex);	GO:0000166(nucleotide binding);	K17890|ATG16L1|http://www.genome.jp/dbget-bin/www_bget?ko:K17890	ko04136(Autophagy - other eukaryotes)
Lus10022333.g	AT5G14260	*	Rubisco methyltransferase family protein	GO:0032259(methylation);	GO:0009507(chloroplast);GO:0009570(chloroplast stroma);	GO:0008168(methyltransferase activity);	*	*
Lus10022448.g	AT1G79190	*	ARM repeat superfamily protein	GO:0008150(biological_process);	GO:0005634(nucleus);	*	K20403|TTI1|http://www.genome.jp/dbget-bin/www_bget?ko:K20403	*
Lus10022466.g	AT5G15940	*	NAD(P)-binding Rossmann-fold superfamily protein	*	*	GO:0016491(oxidoreductase activity);	*	*
Lus10022474.g	AT2G23470	RUS4	Protein of unknown function, DUF647	GO:0008150(biological_process);	GO:0009507(chloroplast);GO:0016021(integral component of membrane);	GO:0003674(molecular_function);	*	*
Lus10022563.g	AT5G55950	*	Nucleotide/sugar transporter family protein	GO:0008643(carbohydrate transport);	GO:0016020(membrane);GO:0016021(integral component of membrane);	*	*	*
Lus10022638.g	AT4G35190	LOG5	Putative lysine decarboxylase family protein	GO:0009691(cytokinin biosynthetic process);	GO:0005634(nucleus);GO:0005829(cytosol);	GO:0016787(hydrolase activity);	*	*
Lus10022659.g	AT5G64050	ERS	glutamate tRNA synthetase	GO:0006424(glutamyl-tRNA aminoacylation);GO:0007005(mitochondrion organization);GO:0009658(chloroplast organization);GO:0043039(tRNA aminoacylation);GO:0048481(plant ovule development);	GO:0005737(cytoplasm);GO:0005739(mitochondrion);GO:0009507(chloroplast);GO:0009570(chloroplast stroma);	GO:0000049(tRNA binding);GO:0004818(glutamate-tRNA ligase activity);GO:0005515(protein binding);GO:0005524(ATP binding);GO:0008270(zinc ion binding);	K01885|EARS, gltX|http://www.genome.jp/dbget-bin/www_bget?ko:K01885	ko00970(Aminoacyl-tRNA biosynthesis);ko00860(Porphyrin and chlorophyll metabolism)
Lus10022809.g	AT3G24740	*	Protein of unknown function (DUF1644)	GO:0008150(biological_process);	GO:0005634(nucleus);	GO:0003674(molecular_function);	*	*
Lus10022856.g	AT4G28680	TYRDC	L-tyrosine decarboxylase	GO:0006520(cellular amino acid metabolic process);GO:0009414(response to water deprivation);GO:0009611(response to wounding);GO:1901695(tyramine biosynthetic process);	GO:0005737(cytoplasm);	GO:0004058(aromatic-L-amino-acid decarboxylase activity);GO:0004837(tyrosine decarboxylase activity);GO:0016831(carboxy-lyase activity);GO:0030170(pyridoxal phosphate binding);	K01592|E4.1.1.25|http://www.genome.jp/dbget-bin/www_bget?ko:K01592	ko00350(Tyrosine metabolism);ko00950(Isoquinoline alkaloid biosynthesis)
Lus10023021.g	AT5G03300	ADK2	adenosine kinase 2	GO:0006166(purine ribonucleoside salvage);GO:0006169(adenosine salvage);GO:0016032(viral process);GO:0016310(phosphorylation);GO:0044209(AMP salvage);	GO:0005634(nucleus);GO:0005737(cytoplasm);GO:0005829(cytosol);GO:0005886(plasma membrane);	GO:0004001(adenosine kinase activity);GO:0005507(copper ion binding);GO:0005524(ATP binding);GO:0016301(kinase activity);	K00856|E2.7.1.20, ADK|http://www.genome.jp/dbget-bin/www_bget?ko:K00856	ko00230(Purine metabolism)
Lus10023052.g	No ath annotation
Lus10023105.g	AT1G15660	CENP-C	centromere protein C	GO:0051315(attachment of mitotic spindle microtubules to kinetochore);GO:0051382(kinetochore assembly);GO:0051455(attachment of spindle microtubules to kinetochore involved in homologous chromosome segregation);	GO:0000775(chromosome, centromeric region);GO:0000776(kinetochore);GO:0000778(condensed nuclear chromosome kinetochore);GO:0005634(nucleus);	GO:0019237(centromeric DNA binding);	*	*
Lus10023118.g	AT3G15690	*	Single hybrid motif superfamily protein	GO:0006633(fatty acid biosynthetic process);	GO:0009507(chloroplast);	GO:0005515(protein binding);	*	*
Lus10023230.g	AT5G24470	PRR5	pseudo-response regulator 5	GO:0000160(phosphorelay signal transduction system);GO:0006351(transcription, DNA-templated);GO:0006355(regulation of transcription, DNA-templated);GO:0007623(circadian rhythm);GO:0009640(photomorphogenesis);GO:0010114(response to red light);GO:0010218(response to far red light);GO:0045892(negative regulation of transcription, DNA-templated);GO:0048511(rhythmic process);GO:0051170(nuclear import);	GO:0005622(intracellular);GO:0005623(cell);GO:0005634(nucleus);	GO:0000156(phosphorelay response regulator activity);GO:0003677(DNA binding);GO:0005515(protein binding);	K12130|PRR5|http://www.genome.jp/dbget-bin/www_bget?ko:K12130	ko04712(Circadian rhythm - plant)
Lus10023425.g	No ath annotation
Lus10023430.g	No ath annotation
Lus10023509.g	AT3G54890	LHCA1	photosystem I light harvesting complex gene 1	GO:0009409(response to cold);GO:0009637(response to blue light);GO:0009644(response to high light intensity);GO:0009645(response to low light intensity stimulus);GO:0009765(photosynthesis, light harvesting);GO:0009768(photosynthesis, light harvesting in photosystem I);GO:0010114(response to red light);GO:0010218(response to far red light);GO:0015979(photosynthesis);GO:0018298(protein-chromophore …	GO:0009507(chloroplast);GO:0009522(photosystem I);GO:0009523(photosystem II);GO:0009534(chloroplast thylakoid);GO:0009535(chloroplast thylakoid membrane);GO:0009579(thylakoid);GO:0009941(chloroplast envelope);GO:0010287(plastoglobule);GO:0016020(membrane);GO:0016021(integral component of membrane);GO:0030076(light-harvesting complex);	GO:0005515(protein binding);GO:0016168(chlorophyll binding);GO:0031409(pigment binding);GO:0046872(metal ion binding);	K08907|LHCA1|http://www.genome.jp/dbget-bin/www_bget?ko:K08907	ko00196(Photosynthesis - antenna proteins)
Lus10023569.g	AT2G21660	GRP7	cold, circadian rhythm, and rna binding 2	GO:0000380(alternative mRNA splicing, via spliceosome);GO:0006406(mRNA export from nucleus);GO:0006970(response to osmotic stress);GO:0007623(circadian rhythm);GO:0009409(response to cold);GO:0009414(response to water deprivation);GO:0009651(response to salt stress);GO:0009735(response to cytokinin);GO:0010043(response to zinc ion);GO:0010119(regulation of stomatal movement);GO:0010228(vegetative…	GO:0005634(nucleus);GO:0005737(cytoplasm);GO:0005739(mitochondrion);GO:0005777(peroxisome);GO:0005829(cytosol);GO:0009506(plasmodesma);GO:0009507(chloroplast);GO:0048046(apoplast);	GO:0003690(double-stranded DNA binding);GO:0003697(single-stranded DNA binding);GO:0003723(RNA binding);GO:0003729(mRNA binding);GO:0005515(protein binding);	*	*
Lus10023622.g	AT1G74710	EDS16	ADC synthase superfamily protein	GO:0009409(response to cold);GO:0009617(response to bacterium);GO:0009627(systemic acquired resistance);GO:0009697(salicylic acid biosynthetic process);GO:0010118(stomatal movement);GO:0031348(negative regulation of defense response);GO:0042372(phylloquinone biosynthetic process);GO:0042742(defense response to bacterium);GO:0046654(tetrahydrofolate biosynthetic process);GO:0050832(defense respons…	GO:0009507(chloroplast);GO:0009536(plastid);	GO:0008909(isochorismate synthase activity);GO:0046820(4-amino-4-deoxychorismate synthase activity);	K02552|menF|http://www.genome.jp/dbget-bin/www_bget?ko:K02552	ko00130(Ubiquinone and other terpenoid-quinone biosynthesis)
Lus10023787.g	No ath annotation
Lus10023943.g	AT4G38380	*	MATE efflux family protein	*	GO:0005886(plasma membrane);GO:0009507(chloroplast);	*	*	*
Lus10024000.g	No ath annotation
Lus10024044.g	AT5G64220	*	Calmodulin-binding transcription activator protein with CG-1 and Ankyrin domains	GO:0006355(regulation of transcription, DNA-templated);GO:0009409(response to cold);GO:0045893(positive regulation of transcription, DNA-templated);GO:0045944(positive regulation of transcription from RNA polymerase II promoter);GO:0071275(cellular response to aluminum ion);	GO:0005634(nucleus);	GO:0001077(transcriptional activator activity, RNA polymerase II core promoter proximal region sequence-specific binding);GO:0003700(transcription factor activity, sequence-specific DNA binding);GO:0005516(calmodulin binding);GO:0043565(sequence-specific DNA binding);	K21596|CAMTA|http://www.genome.jp/dbget-bin/www_bget?ko:K21596	*
Lus10024069.g	AT1G80830	NRAMP1	natural resistance-associated macrophage protein 1	GO:0006828(manganese ion transport);GO:0006875(cellular metal ion homeostasis);GO:0015691(cadmium ion transport);GO:0015692(lead ion transport);GO:0030001(metal ion transport);GO:0034755(iron ion transmembrane transport);GO:0055071(manganese ion homeostasis);GO:0055072(iron ion homeostasis);GO:0070574(cadmium ion transmembrane transport);GO:0071421(manganese ion transmembrane transport);	GO:0005886(plasma membrane);GO:0009507(chloroplast);GO:0016021(integral component of membrane);	GO:0005381(iron ion transmembrane transporter activity);GO:0005384(manganese ion transmembrane transporter activity);GO:0015086(cadmium ion transmembrane transporter activity);GO:0015103(inorganic anion transmembrane transporter activity);GO:0046873(metal ion transmembrane transporter activity);	*	*
Lus10024192.g	AT5G58350	WNK4	with no lysine (K) kinase 4	GO:0006468(protein phosphorylation);GO:0035556(intracellular signal transduction);GO:0046777(protein autophosphorylation);	GO:0005634(nucleus);GO:0005737(cytoplasm);GO:0005829(cytosol);	GO:0004672(protein kinase activity);GO:0004674(protein serine/threonine kinase activity);GO:0005524(ATP binding);GO:0016301(kinase activity);	K08867|WNK, PRKWNK|http://www.genome.jp/dbget-bin/www_bget?ko:K08867	*
Lus10024221.g	AT2G34860	EDA3	DnaJ/Hsp40 cysteine-rich domain superfamily protein	GO:0009561(megagametogenesis);GO:0010027(thylakoid membrane organization);	GO:0009507(chloroplast);GO:0009534(chloroplast thylakoid);GO:0009535(chloroplast thylakoid membrane);	GO:0031072(heat shock protein binding);GO:0046872(metal ion binding);GO:0051082(unfolded protein binding);	*	*
Lus10024276.g	AT4G39180	SEC14	Sec14p-like phosphatidylinositol transfer family protein	GO:0006656(phosphatidylcholine biosynthetic process);	GO:0005794(Golgi apparatus);	GO:0008526(phosphatidylinositol transporter activity);	*	*
Lus10024374.g	AT5G02180	*	Transmembrane amino acid transporter family protein	GO:0006865(amino acid transport);	GO:0005886(plasma membrane);GO:0009507(chloroplast);GO:0016020(membrane);GO:0016021(integral component of membrane);	GO:0015171(amino acid transmembrane transporter activity);	K15015|SLC32A, VGAT|http://www.genome.jp/dbget-bin/www_bget?ko:K15015	*
Lus10024398.g	AT3G09410	*	Pectinacetylesterase family protein	*	GO:0005576(extracellular region);	GO:0052689(carboxylic ester hydrolase activity);	*	*
Lus10024447.g	AT5G25150	TAF5	TBP-associated factor 5	GO:0006351(transcription, DNA-templated);GO:0006355(regulation of transcription, DNA-templated);	GO:0005634(nucleus);	GO:0000166(nucleotide binding);GO:0005515(protein binding);	K03130|TAF5|http://www.genome.jp/dbget-bin/www_bget?ko:K03130	ko03022(Basal transcription factors)
Lus10024544.g	AT3G07020	SGT	UDP-Glycosyltransferase superfamily protein	GO:0005975(carbohydrate metabolic process);GO:0016125(sterol metabolic process);GO:0016126(sterol biosynthetic process);GO:0030259(lipid glycosylation);GO:0048316(seed development);	GO:0005886(plasma membrane);GO:0016020(membrane);GO:0043231(intracellular membrane-bounded organelle);	GO:0016757(transferase activity, transferring glycosyl groups);GO:0016758(transferase activity, transferring hexosyl groups);GO:0016906(sterol 3-beta-glucosyltransferase activity);GO:0051507(beta-sitosterol UDP-glucosyltransferase activity);GO:0080043(quercetin 3-O-glucosyltransferase activity);GO:0080044(quercetin 7-O-glucosyltransferase activity);GO:0102202(soladodine glucosyltransferase activi…	K05841|E2.4.1.173|http://www.genome.jp/dbget-bin/www_bget?ko:K05841	*
Lus10024613.g	AT4G22540	ORP2A	OSBP(oxysterol binding protein)-related protein 2A	GO:0006869(lipid transport);GO:0007165(signal transduction);GO:0008202(steroid metabolic process);	GO:0005634(nucleus);	GO:0008142(oxysterol binding);GO:0008289(lipid binding);GO:0035091(phosphatidylinositol binding);	K20456|OSBP|http://www.genome.jp/dbget-bin/www_bget?ko:K20456	*
Lus10024635.g	AT5G41350	*	RING/U-box superfamily protein	*	GO:0005634(nucleus);GO:0005739(mitochondrion);	GO:0008270(zinc ion binding);	*	*
Lus10024713.g	AT1G64150	*	Uncharacterized protein family (UPF0016)	GO:0006816(calcium ion transport);GO:0006828(manganese ion transport);GO:0010270(photosystem II oxygen evolving complex assembly);	GO:0009507(chloroplast);GO:0009535(chloroplast thylakoid membrane);GO:0016021(integral component of membrane);GO:0031969(chloroplast membrane);	GO:0005384(manganese ion transmembrane transporter activity);GO:0015095(magnesium ion transmembrane transporter activity);	*	*
Lus10024927.g	AT1G04010	PSAT1	phospholipid sterol acyl transferase 1	GO:0006629(lipid metabolic process);GO:0010150(leaf senescence);GO:0016127(sterol catabolic process);GO:0034434(sterol esterification);	GO:0005783(endoplasmic reticulum);GO:0016021(integral component of membrane);GO:0031090(organelle membrane);GO:0043231(intracellular membrane-bounded organelle);	GO:0004607(phosphatidylcholine-sterol O-acyltransferase activity);GO:0080095(phosphatidylethanolamine-sterol O-acyltransferase activity);GO:0080096(phosphatidate-sterol O-acyltransferase activity);	*	*
Lus10025158.g	AT1G20810	*	FKBP-like peptidyl-prolyl cis-trans isomerase family protein	*	GO:0009507(chloroplast);GO:0009543(chloroplast thylakoid lumen);GO:0031977(thylakoid lumen);	GO:0003755(peptidyl-prolyl cis-trans isomerase activity);GO:0005528(FK506 binding);	K01802|E5.2.1.8|http://www.genome.jp/dbget-bin/www_bget?ko:K01802	*
Lus10025315.g	AT3G53680	*	Acyl-CoA N-acyltransferase with RING/FYVE/PHD-type zinc finger domain	GO:0006355(regulation of transcription, DNA-templated);	GO:0005634(nucleus);	GO:0003677(DNA binding);	*	*
Lus10025361.g	AT4G20110	VSR7	VACUOLAR SORTING RECEPTOR 7	GO:0006623(protein targeting to vacuole);GO:0006886(intracellular protein transport);GO:0015031(protein transport);	GO:0000139(Golgi membrane);GO:0005768(endosome);GO:0005794(Golgi apparatus);GO:0005802(trans-Golgi network);GO:0005887(integral component of plasma membrane);GO:0016020(membrane);GO:0016021(integral component of membrane);GO:0017119(Golgi transport complex);	GO:0005509(calcium ion binding);	*	*
Lus10025380.g	AT4G00990	*	Transcription factor jumonji (jmjC) domain-containing protein	*	GO:0005634(nucleus);	GO:0003700(transcription factor activity, sequence-specific DNA binding);	K15601|KDM3|http://www.genome.jp/dbget-bin/www_bget?ko:K15601	*
Lus10025460.g	No ath annotation
Lus10025573.g	AT3G20930	*	RNA-binding (RRM/RBD/RNP motifs) family protein	GO:0006397(mRNA processing);GO:0009409(response to cold);GO:1900871(chloroplast mRNA modification);	GO:0009507(chloroplast);	GO:0003723(RNA binding);	*	*
Lus10025587.g	AT3G59780	*	Rhodanese/Cell cycle control phosphatase superfamily protein	GO:0008150(biological_process);	GO:0005634(nucleus);GO:0009507(chloroplast);GO:0009534(chloroplast thylakoid);	GO:0003674(molecular_function);	*	*
Lus10025598.g	AT2G01460	*	P-loop containing nucleoside triphosphate hydrolases superfamily protein	GO:0009058(biosynthetic process);	GO:0005737(cytoplasm);GO:0031307(integral component of mitochondrial outer membrane);	GO:0005524(ATP binding);GO:0016301(kinase activity);	*	*
Lus10025600.g	AT3G59660	*	C2 domain-containing protein / GRAM domain-containing protein	GO:0008150(biological_process);GO:0050832(defense response to fungus);	GO:0005576(extracellular region);GO:0016021(integral component of membrane);	GO:0003674(molecular_function);GO:0005515(protein binding);	*	*
Lus10025605.g	AT5G56180	ARP8	actin-related protein 8	GO:0030029(actin filament-based process);	GO:0005634(nucleus);GO:0005730(nucleolus);GO:0005737(cytoplasm);	GO:0005200(structural constituent of cytoskeleton);GO:0005524(ATP binding);	K16616|PARP8|http://www.genome.jp/dbget-bin/www_bget?ko:K16616	*
Lus10025694.g	AT5G39900	*	Small GTP-binding protein	GO:0006412(translation);	GO:0005743(mitochondrial inner membrane);GO:0005886(plasma membrane);	GO:0003746(translation elongation factor activity);GO:0003924(GTPase activity);GO:0005525(GTP binding);	K21594|GUF1|http://www.genome.jp/dbget-bin/www_bget?ko:K21594	*
Lus10025716.g	AT4G38050	*	Xanthine/uracil permease family protein	GO:0055085(transmembrane transport);	GO:0005886(plasma membrane);GO:0016020(membrane);GO:0016021(integral component of membrane);	GO:0005215(transporter activity);GO:0022857(transmembrane transporter activity);	*	*
Lus10025751.g	AT1G15740	*	Leucine-rich repeat family protein	*	GO:0005886(plasma membrane);	*	*	*
Lus10025770.g	No ath annotation
Lus10025814.g	No ath annotation
Lus10025917.g	AT5G48680	*	Sterile alpha motif (SAM) domain-containing protein	GO:0008150(biological_process);	GO:0005737(cytoplasm);	GO:0003674(molecular_function);	*	*
Lus10025946.g	AT3G10700	GalAK	galacturonic acid kinase	GO:0006012(galactose metabolic process);GO:0016310(phosphorylation);GO:0046396(D-galacturonate metabolic process);GO:0046835(carbohydrate phosphorylation);	GO:0005737(cytoplasm);GO:0005829(cytosol);	GO:0004335(galactokinase activity);GO:0005524(ATP binding);GO:0005534(galactose binding);GO:0016301(kinase activity);GO:0016773(phosphotransferase activity, alcohol group as acceptor);GO:0046872(metal ion binding);GO:0047912(galacturonokinase activity);	K18677|GALAK|http://www.genome.jp/dbget-bin/www_bget?ko:K18677	ko00520(Amino sugar and nucleotide sugar metabolism)
Lus10026089.g	AT1G73060	LPA3	Low PSII Accumulation 3	GO:0009735(response to cytokinin);GO:0010207(photosystem II assembly);	GO:0009507(chloroplast);GO:0009535(chloroplast thylakoid membrane);GO:0009570(chloroplast stroma);GO:0009571(proplastid stroma);	GO:0003674(molecular_function);	*	*
Lus10026166.g	AT5G06960	OBF5	OCS-element binding factor 5	GO:0006351(transcription, DNA-templated);GO:0006355(regulation of transcription, DNA-templated);GO:0009410(response to xenobiotic stimulus);GO:0009814(defense response, incompatible interaction);GO:0009863(salicylic acid mediated signaling pathway);	GO:0005634(nucleus);	GO:0003677(DNA binding);GO:0003700(transcription factor activity, sequence-specific DNA binding);GO:0005515(protein binding);GO:0042802(identical protein binding);GO:0043565(sequence-specific DNA binding);	K14431|TGA|http://www.genome.jp/dbget-bin/www_bget?ko:K14431	ko04075(Plant hormone signal transduction)
Lus10026174.g	AT1G53520	FAP3	Chalcone-flavanone isomerase family protein	GO:0006631(fatty acid metabolic process);GO:0009813(flavonoid biosynthetic process);	GO:0009507(chloroplast);GO:0009570(chloroplast stroma);	GO:0005504(fatty acid binding);GO:0045430(chalcone isomerase activity);	*	*
Lus10026318.g	AT3G57790	*	Pectin lyase-like superfamily protein	GO:0005975(carbohydrate metabolic process);	GO:0005576(extracellular region);GO:0005774(vacuolar membrane);	GO:0004650(polygalacturonase activity);	*	*
Lus10026321.g	AT3G18890	Tic62	NAD(P)-binding Rossmann-fold superfamily protein	GO:0015031(protein transport);	GO:0009507(chloroplast);GO:0009534(chloroplast thylakoid);GO:0009535(chloroplast thylakoid membrane);GO:0009570(chloroplast stroma);GO:0009706(chloroplast inner membrane);GO:0009941(chloroplast envelope);	*	*	*
Lus10026365.g	AT3G10113	*	Homeodomain-like superfamily protein	GO:0006355(regulation of transcription, DNA-templated);	GO:0005634(nucleus);	GO:0003677(DNA binding);GO:0003700(transcription factor activity, sequence-specific DNA binding);	*	*
Lus10026471.g	AT5G21482	CKX7	cytokinin oxidase 7	GO:0009823(cytokinin catabolic process);GO:0055114(oxidation-reduction process);	GO:0005576(extracellular region);	GO:0016491(oxidoreductase activity);GO:0016614(oxidoreductase activity, acting on CH-OH group of donors);GO:0019139(cytokinin dehydrogenase activity);GO:0050660(flavin adenine dinucleotide binding);	K00279|CKX|http://www.genome.jp/dbget-bin/www_bget?ko:K00279	ko00908(Zeatin biosynthesis)
Lus10026501.g	AT5G03180	*	RING/U-box superfamily protein	GO:0008150(biological_process);	GO:0005737(cytoplasm);GO:0005794(Golgi apparatus);	GO:0008270(zinc ion binding);	*	*
Lus10027129.g	AT4G26555	*	FKBP-like peptidyl-prolyl cis-trans isomerase family protein	*	GO:0009507(chloroplast);GO:0009543(chloroplast thylakoid lumen);	GO:0003755(peptidyl-prolyl cis-trans isomerase activity);GO:0005528(FK506 binding);	*	*
Lus10027208.g	AT5G51460	ATTPPA	Haloacid dehalogenase-like hydrolase (HAD) superfamily protein	GO:0005992(trehalose biosynthetic process);	GO:0005634(nucleus);	GO:0004805(trehalose-phosphatase activity);	K01087|otsB|http://www.genome.jp/dbget-bin/www_bget?ko:K01087	ko00500(Starch and sucrose metabolism)
Lus10027349.g	AT1G50450	*	Saccharopine dehydrogenase	GO:0055114(oxidation-reduction process);	GO:0009507(chloroplast);GO:0009534(chloroplast thylakoid);	GO:0016491(oxidoreductase activity);	*	*
Lus10027404.g	AT5G62165	AGL42	AGAMOUS-like 42	GO:0006351(transcription, DNA-templated);GO:0006355(regulation of transcription, DNA-templated);GO:0009838(abscission);GO:0009909(regulation of flower development);GO:0010150(leaf senescence);GO:0030154(cell differentiation);GO:0045944(positive regulation of transcription from RNA polymerase II promoter);GO:0080187(floral organ senescence);	GO:0005634(nucleus);	GO:0000977(RNA polymerase II regulatory region sequence-specific DNA binding);GO:0003700(transcription factor activity, sequence-specific DNA binding);GO:0046983(protein dimerization activity);	*	*
Lus10027421.g	AT5G52100	CRR1	Dihydrodipicolinate reductase, bacterial/plant	GO:0009089(lysine biosynthetic process via diaminopimelate);GO:0019684(photosynthesis, light reaction);GO:0055114(oxidation-reduction process);	GO:0009507(chloroplast);GO:0009570(chloroplast stroma);	GO:0008839(4-hydroxy-tetrahydrodipicolinate reductase);	K16908|CRR1|http://www.genome.jp/dbget-bin/www_bget?ko:K16908	*
Lus10027532.g	AT5G24060	*	Pentatricopeptide repeat (PPR) superfamily protein	*	GO:0005634(nucleus);	*	*	*
Lus10027567.g	AT3G62700	ABCC14	multidrug resistance-associated protein 10	GO:0055085(transmembrane transport);	GO:0000325(plant-type vacuole);GO:0005773(vacuole);GO:0005774(vacuolar membrane);GO:0005794(Golgi apparatus);GO:0005886(plasma membrane);GO:0016021(integral component of membrane);	GO:0005524(ATP binding);GO:0008559(xenobiotic-transporting ATPase activity);GO:0042626(ATPase activity, coupled to transmembrane movement of substances);	*	*
Lus10027616.g	AT5G21430	NdhU	Chaperone DnaJ-domain superfamily protein	GO:0006810(transport);GO:0055114(oxidation-reduction process);	GO:0009507(chloroplast);GO:0009535(chloroplast thylakoid membrane);GO:0010598(NAD(P)H dehydrogenase complex (plastoquinone));GO:0016021(integral component of membrane);	GO:0016491(oxidoreductase activity);GO:0048038(quinone binding);	*	*
Lus10027762.g	No ath annotation
Lus10027787.g	AT3G51880	HMGB1	high mobility group B1	GO:0006333(chromatin assembly or disassembly);	GO:0000785(chromatin);GO:0000790(nuclear chromatin);GO:0005634(nucleus);GO:0005829(cytosol);	GO:0003677(DNA binding);GO:0003682(chromatin binding);GO:0003700(transcription factor activity, sequence-specific DNA binding);GO:0030527(structural constituent of chromatin);	K10802|HMGB1|http://www.genome.jp/dbget-bin/www_bget?ko:K10802	ko03410(Base excision repair)
Lus10027897.g	AT3G19290	ABF4	ABRE binding factor 4	GO:0006351(transcription, DNA-templated);GO:0006355(regulation of transcription, DNA-templated);GO:0009414(response to water deprivation);GO:0009651(response to salt stress);GO:0009737(response to abscisic acid);GO:0009738(abscisic acid-activated signaling pathway);GO:0019760(glucosinolate metabolic process);GO:0045893(positive regulation of transcription, DNA-templated);GO:1900057(positive regul…	GO:0005634(nucleus);	GO:0000976(transcription regulatory region sequence-specific DNA binding);GO:0003677(DNA binding);GO:0003700(transcription factor activity, sequence-specific DNA binding);GO:0005515(protein binding);GO:0043565(sequence-specific DNA binding);GO:0044212(transcription regulatory region DNA binding);	K14432|ABF|http://www.genome.jp/dbget-bin/www_bget?ko:K14432	ko04075(Plant hormone signal transduction)
Lus10027975.g	AT5G18840	*	Major facilitator superfamily protein	*	GO:0005886(plasma membrane);GO:0016020(membrane);GO:0016021(integral component of membrane);	GO:0005351(sugar:proton symporter activity);GO:0015144(carbohydrate transmembrane transporter activity);	*	*
Lus10027998.g	AT3G23590	RFR1	REF4-related 1	GO:0006351(transcription, DNA-templated);GO:0006355(regulation of transcription, DNA-templated);GO:0009698(phenylpropanoid metabolic process);GO:2000762(regulation of phenylpropanoid metabolic process);	GO:0016592(mediator complex);	GO:0003674(molecular_function);	*	*
Lus10028080.g	AT2G01480	*	O-fucosyltransferase family protein	GO:0007155(cell adhesion);	GO:0005794(Golgi apparatus);GO:0016021(integral component of membrane);	GO:0016757(transferase activity, transferring glycosyl groups);	*	*
Lus10028211.g	AT3G48110	EDD1	glycine-tRNA ligases	GO:0006426(glycyl-tRNA aminoacylation);GO:0009793(embryo development ending in seed dormancy);GO:0045995(regulation of embryonic development);	GO:0005739(mitochondrion);GO:0009507(chloroplast);GO:0009570(chloroplast stroma);	GO:0004820(glycine-tRNA ligase activity);GO:0005524(ATP binding);	K14164|glyQS|http://www.genome.jp/dbget-bin/www_bget?ko:K14164	ko00970(Aminoacyl-tRNA biosynthesis)
Lus10028261.g	AT3G55800	SBPASE	sedoheptulose-bisphosphatase	GO:0005975(carbohydrate metabolic process);GO:0005986(sucrose biosynthetic process);GO:0006000(fructose metabolic process);GO:0006002(fructose 6-phosphate metabolic process);GO:0006094(gluconeogenesis);GO:0016051(carbohydrate biosynthetic process);GO:0019252(starch biosynthetic process);GO:0019253(reductive pentose-phosphate cycle);GO:0030388(fructose 1,6-bisphosphate metabolic process);GO:004274…	GO:0009507(chloroplast);GO:0009570(chloroplast stroma);GO:0009579(thylakoid);GO:0009941(chloroplast envelope);GO:0048046(apoplast);	GO:0042132(fructose 1,6-bisphosphate 1-phosphatase activity);GO:0042578(phosphoric ester hydrolase activity);GO:0046872(metal ion binding);GO:0050278(sedoheptulose-bisphosphatase activity);	K01100|E3.1.3.37|http://www.genome.jp/dbget-bin/www_bget?ko:K01100	ko00710(Carbon fixation in photosynthetic organisms);ko01200(Carbon metabolism)
Lus10028266.g	AT2G39950	*	unknown protein	GO:0008150(biological_process);	GO:0005634(nucleus);	GO:0003674(molecular_function);	*	*
Lus10028310.g	AT5G66530	*	Galactose mutarotase-like superfamily protein	GO:0005975(carbohydrate metabolic process);GO:0006012(galactose metabolic process);	GO:0009507(chloroplast);GO:0009570(chloroplast stroma);GO:0048046(apoplast);	GO:0004034(aldose 1-epimerase activity);GO:0016853(isomerase activity);GO:0030246(carbohydrate binding);	K01792|E5.1.3.15|http://www.genome.jp/dbget-bin/www_bget?ko:K01792	ko00010(Glycolysis / Gluconeogenesis)
Lus10028505.g	AT5G16715	EMB2247	ATP binding;valine-tRNA ligases;aminoacyl-tRNA ligases;nucleotide binding;ATP binding;aminoacyl-tRNA ligases	GO:0006418(tRNA aminoacylation for protein translation);GO:0006438(valyl-tRNA aminoacylation);GO:0009793(embryo development ending in seed dormancy);	GO:0005737(cytoplasm);GO:0009507(chloroplast);GO:0009570(chloroplast stroma);	GO:0004812(aminoacyl-tRNA ligase activity);GO:0004832(valine-tRNA ligase activity);GO:0005524(ATP binding);	K01873|VARS, valS|http://www.genome.jp/dbget-bin/www_bget?ko:K01873	ko00970(Aminoacyl-tRNA biosynthesis)
Lus10028648.g	AT5G09300	*	Thiamin diphosphate-binding fold (THDP-binding) superfamily protein	GO:0055114(oxidation-reduction process);	GO:0005739(mitochondrion);GO:0005759(mitochondrial matrix);	GO:0003863(3-methyl-2-oxobutanoate dehydrogenase (2-methylpropanoyl-transferring) activity);GO:0016624(oxidoreductase activity, acting on the aldehyde or oxo group of donors, disulfide as acceptor);GO:0046872(metal ion binding);	K00166|BCKDHA, bkdA1|http://www.genome.jp/dbget-bin/www_bget?ko:K00166	ko00280(Valine, leucine and isoleucine degradation);ko00640(Propanoate metabolism)
Lus10028755.g	AT5G60010	*	ferric reductase-like transmembrane component family protein	GO:0055114(oxidation-reduction process);	GO:0005634(nucleus);GO:0016021(integral component of membrane);	GO:0004601(peroxidase activity);GO:0005509(calcium ion binding);GO:0016175(superoxide-generating NADPH oxidase activity);GO:0050664(oxidoreductase activity, acting on NAD(P)H, oxygen as acceptor);	*	*
Lus10028792.g	AT2G21385	*	unknown protein	GO:0008150(biological_process);GO:0070272(proton-transporting ATP synthase complex biogenesis);	GO:0005634(nucleus);GO:0005739(mitochondrion);GO:0009507(chloroplast);GO:0009570(chloroplast stroma);GO:0009941(chloroplast envelope);	GO:0003674(molecular_function);GO:0005515(protein binding);	*	*
Lus10028810.g	AT5G60790	ABCF1	ABC transporter family protein	GO:0006810(transport);	GO:0005886(plasma membrane);	GO:0005215(transporter activity);GO:0005524(ATP binding);GO:0016887(ATPase activity);	K06185|ABCF2|http://www.genome.jp/dbget-bin/www_bget?ko:K06185	*
Lus10028825.g	AT5G04420	*	Galactose oxidase/kelch repeat superfamily protein	GO:0008150(biological_process);	GO:0005634(nucleus);GO:0005737(cytoplasm);GO:0005829(cytosol);	*	*	*
Lus10029053.g	AT3G10970	*	Haloacid dehalogenase-like hydrolase (HAD) superfamily protein	*	GO:0009507(chloroplast);	GO:0016787(hydrolase activity);	*	*
Lus10029160.g	AT5G40290	*	HD domain-containing metal-dependent phosphohydrolase family protein	*	GO:0005634(nucleus);	GO:0003824(catalytic activity);	*	*
Lus10029307.g	AT5G06670	*	P-loop containing nucleoside triphosphate hydrolases superfamily protein	GO:0007018(microtubule-based movement);	GO:0005871(kinesin complex);	GO:0003777(microtubule motor activity);GO:0016887(ATPase activity);	K11498|CENPE|http://www.genome.jp/dbget-bin/www_bget?ko:K11498	*
Lus10029311.g	No ath annotation
Lus10029328.g	AT3G13570	SCL30A	SC35-like splicing factor 30A	GO:0000398(mRNA splicing, via spliceosome);GO:0008380(RNA splicing);	GO:0005634(nucleus);GO:0005681(spliceosomal complex);GO:0005829(cytosol);GO:0016607(nuclear speck);	GO:0003723(RNA binding);GO:0003729(mRNA binding);GO:0005515(protein binding);	K12900|FUSIP1|http://www.genome.jp/dbget-bin/www_bget?ko:K12900	ko03040(Spliceosome)
Lus10029398.g	AT5G06340	NUDX27	nudix hydrolase homolog 27	*	GO:0009507(chloroplast);	GO:0004081(bis(5'-nucleosyl)-tetraphosphatase (asymmetrical) activity);GO:0034432(bis(5'-adenosyl)-pentaphosphatase activity);GO:0046872(metal ion binding);	*	*
Lus10029817.g	AT5G17290	APG5	autophagy protein Apg5 family	GO:0000045(autophagosome assembly);GO:0000422(mitophagy);GO:0006501(C-terminal protein lipidation);GO:0006914(autophagy);GO:0006995(cellular response to nitrogen starvation);GO:0010150(leaf senescence);GO:0015031(protein transport);GO:0042594(response to starvation);GO:0044804(nucleophagy);GO:0050832(defense response to fungus);	GO:0005737(cytoplasm);GO:0034045(pre-autophagosomal structure membrane);GO:0034274(Atg12-Atg5-Atg16 complex);	GO:0005215(transporter activity);GO:0019776(Atg8 ligase activity);	K08339|ATG5|http://www.genome.jp/dbget-bin/www_bget?ko:K08339	ko04136(Autophagy - other eukaryotes)
Lus10029840.g	AT1G56500	*	haloacid dehalogenase-like hydrolase family protein	GO:0008152(metabolic process);GO:0010196(nonphotochemical quenching);GO:0045454(cell redox homeostasis);	GO:0009507(chloroplast);GO:0009534(chloroplast thylakoid);GO:0009570(chloroplast stroma);GO:0042651(thylakoid membrane);	GO:0016787(hydrolase activity);	*	*
Lus10029841.g	AT5G26820	IREG3	iron-regulated protein 3	GO:0006879(cellular iron ion homeostasis);GO:0034755(iron ion transmembrane transport);	GO:0005886(plasma membrane);GO:0009941(chloroplast envelope);GO:0016020(membrane);GO:0016021(integral component of membrane);	GO:0005215(transporter activity);GO:0005381(iron ion transmembrane transporter activity);	*	*
Lus10029874.g	AT5G27930	*	Protein phosphatase 2C family protein	GO:0000226(microtubule cytoskeleton organization);GO:0006470(protein dephosphorylation);GO:0009819(drought recovery);GO:0045926(negative regulation of growth);	GO:0005737(cytoplasm);GO:0005886(plasma membrane);	GO:0004722(protein serine/threonine phosphatase activity);GO:0046872(metal ion binding);	*	*
Lus10029885.g	AT1G09140	SR30	SERINE-ARGININE PROTEIN 30	GO:0006376(mRNA splice site selection);GO:0048024(regulation of mRNA splicing, via spliceosome);	GO:0005634(nucleus);GO:0005681(spliceosomal complex);GO:0005737(cytoplasm);GO:0016607(nuclear speck);GO:0035061(interchromatin granule);	GO:0003723(RNA binding);GO:0003729(mRNA binding);GO:0005515(protein binding);	K12890|SFRS1, ASF, SF2|http://www.genome.jp/dbget-bin/www_bget?ko:K12890	ko03040(Spliceosome)
Lus10029941.g	AT1G08980	AMI1	amidase 1	GO:0009684(indoleacetic acid biosynthetic process);	GO:0005737(cytoplasm);GO:0005829(cytosol);	GO:0004040(amidase activity);GO:0016810(hydrolase activity, acting on carbon-nitrogen (but not peptide) bonds);GO:0043864(indoleacetamide hydrolase activity);	K01426|E3.5.1.4, amiE|http://www.genome.jp/dbget-bin/www_bget?ko:K01426	ko00330(Arginine and proline metabolism);ko00360(Phenylalanine metabolism);ko00380(Tryptophan metabolism)
Lus10029965.g	No ath annotation
Lus10029966.g	AT5G18840	*	Major facilitator superfamily protein	*	GO:0005886(plasma membrane);GO:0016020(membrane);GO:0016021(integral component of membrane);	GO:0005351(sugar:proton symporter activity);GO:0015144(carbohydrate transmembrane transporter activity);	*	*
Lus10029970.g	No ath annotation
Lus10030021.g	AT1G05060	*	unknown protein	*	GO:0009507(chloroplast);	GO:0003674(molecular_function);	*	*
Lus10030083.g	No ath annotation
Lus10030158.g	AT3G55610	P5CS2	delta 1-pyrroline-5-carboxylate synthase 2	GO:0006561(proline biosynthetic process);GO:0009555(pollen development);GO:0009737(response to abscisic acid);GO:0009793(embryo development ending in seed dormancy);GO:0016310(phosphorylation);GO:0042538(hyperosmotic salinity response);GO:0055114(oxidation-reduction process);GO:0055129(L-proline biosynthetic process);	GO:0005737(cytoplasm);GO:0005739(mitochondrion);GO:0005829(cytosol);GO:0009506(plasmodesma);GO:0009507(chloroplast);	GO:0004349(glutamate 5-kinase activity);GO:0004350(glutamate-5-semialdehyde dehydrogenase activity);GO:0005524(ATP binding);	K12657|ALDH18A1, P5CS|http://www.genome.jp/dbget-bin/www_bget?ko:K12657	ko00330(Arginine and proline metabolism);ko01230(Biosynthesis of amino acids)
Lus10030202.g	AT2G46780	*	RNA-binding (RRM/RBD/RNP motifs) family protein	GO:0008150(biological_process);	GO:0005737(cytoplasm);	GO:0003723(RNA binding);GO:0003729(mRNA binding);	*	*
Lus10030314.g	AT5G02610	*	Ribosomal L29 family protein	GO:0006412(translation);GO:0042254(ribosome biogenesis);	GO:0005737(cytoplasm);GO:0005774(vacuolar membrane);GO:0005840(ribosome);GO:0005886(plasma membrane);GO:0009506(plasmodesma);GO:0022625(cytosolic large ribosomal subunit);GO:0022626(cytosolic ribosome);	GO:0003735(structural constituent of ribosome);	K02918|RP-L35e, RPL35|http://www.genome.jp/dbget-bin/www_bget?ko:K02918	ko03010(Ribosome)
Lus10030315.g	AT2G33530	scpl46	serine carboxypeptidase-like 46	GO:0006508(proteolysis);GO:0051603(proteolysis involved in cellular protein catabolic process);	GO:0005576(extracellular region);GO:0009505(plant-type cell wall);GO:0009506(plasmodesma);	GO:0004185(serine-type carboxypeptidase activity);	K16297|SCPL-II|http://www.genome.jp/dbget-bin/www_bget?ko:K16297	*
Lus10030322.g	AT3G55240	*	Plant protein 1589 of unknown function	GO:0032502(developmental process);	GO:0009507(chloroplast);	GO:0003674(molecular_function);	*	*
Lus10030326.g	AT3G55330	PPL1	PsbP-like protein 1	GO:0015979(photosynthesis);	GO:0009507(chloroplast);GO:0009543(chloroplast thylakoid lumen);GO:0009579(thylakoid);GO:0009654(photosystem II oxygen evolving complex);GO:0019898(extrinsic component of membrane);GO:0030095(chloroplast photosystem II);GO:0031977(thylakoid lumen);	GO:0005509(calcium ion binding);	K02717|psbP|http://www.genome.jp/dbget-bin/www_bget?ko:K02717	ko00195(Photosynthesis)
Lus10030373.g	AT4G02440	EID1	F-box family protein	GO:0009585(red, far-red light phototransduction);GO:0010099(regulation of photomorphogenesis);GO:0016567(protein ubiquitination);GO:0048366(leaf development);GO:0048573(photoperiodism, flowering);	GO:0005634(nucleus);	GO:0004842(ubiquitin-protein transferase activity);GO:0005515(protein binding);	*	*
Lus10030376.g	AT4G02460	PMS1	DNA mismatch repair protein, putative	GO:0006298(mismatch repair);GO:0006310(DNA recombination);GO:0009555(pollen development);GO:0010154(fruit development);GO:0048316(seed development);	GO:0005634(nucleus);GO:0032300(mismatch repair complex);GO:0032389(MutLalpha complex);	GO:0003697(single-stranded DNA binding);GO:0005524(ATP binding);GO:0016887(ATPase activity);GO:0030983(mismatched DNA binding);	K10858|PMS2|http://www.genome.jp/dbget-bin/www_bget?ko:K10858	ko03430(Mismatch repair)
Lus10030568.g	AT5G61980	AGD1	ARF-GAP domain 1	GO:0006810(transport);GO:0007010(cytoskeleton organization);	GO:0005768(endosome);GO:0005794(Golgi apparatus);GO:0030139(endocytic vesicle);	GO:0005096(GTPase activator activity);GO:0046872(metal ion binding);	K12489|ACAP|http://www.genome.jp/dbget-bin/www_bget?ko:K12489	ko04144(Endocytosis)
Lus10030614.g	AT1G70410	BCA4	beta carbonic anhydrase 4	GO:0010037(response to carbon dioxide);GO:0010119(regulation of stomatal movement);GO:0015976(carbon utilization);GO:2000122(negative regulation of stomatal complex development);	GO:0005737(cytoplasm);GO:0005886(plasma membrane);GO:0009507(chloroplast);GO:0009941(chloroplast envelope);	GO:0004089(carbonate dehydratase activity);GO:0005515(protein binding);GO:0008270(zinc ion binding);	K01673|cynT, can|http://www.genome.jp/dbget-bin/www_bget?ko:K01673	ko00910(Nitrogen metabolism)
Lus10030623.g	AT1G60200	*	splicing factor PWI domain-containing protein / RNA recognition motif (RRM)-containing protein	GO:0006397(mRNA processing);GO:0009628(response to abiotic stimulus);	GO:0005886(plasma membrane);	GO:0003676(nucleic acid binding);	K12822|RBM25, S164|http://www.genome.jp/dbget-bin/www_bget?ko:K12822	ko03040(Spliceosome)
Lus10030655.g	No ath annotation
Lus10030665.g	AT4G33700	*	CBS domain-containing protein with a domain of unknown function (DUF21)	GO:0008150(biological_process);	GO:0005886(plasma membrane);GO:0016021(integral component of membrane);	*	K16302|CNNM|http://www.genome.jp/dbget-bin/www_bget?ko:K16302	*
Lus10030685.g	AT3G28970	AAR3	Domain of unknown function (DUF298)	GO:0009734(auxin-activated signaling pathway);GO:0045116(protein neddylation);GO:0051443(positive regulation of ubiquitin-protein transferase activity);	GO:0000151(ubiquitin ligase complex);GO:0005634(nucleus);	GO:0031624(ubiquitin conjugating enzyme binding);GO:0032182(ubiquitin-like protein binding);GO:0097602(cullin family protein binding);	K17822|DCUN1D1_2|http://www.genome.jp/dbget-bin/www_bget?ko:K17822	*
Lus10030759.g	AT1G14810	*	semialdehyde dehydrogenase family protein	GO:0006520(cellular amino acid metabolic process);	GO:0005739(mitochondrion);GO:0009507(chloroplast);GO:0009536(plastid);GO:0009570(chloroplast stroma);	GO:0004073(aspartate-semialdehyde dehydrogenase activity);GO:0016620(oxidoreductase activity, acting on the aldehyde or oxo group of donors, NAD or NADP as acceptor);	K00133|asd|http://www.genome.jp/dbget-bin/www_bget?ko:K00133	ko00270(Cysteine and methionine metabolism);ko00260(Glycine, serine and threonine metabolism);ko00300(Lysine biosynthesis);ko00261(Monobactam biosynthesis);ko01210(2-Oxocarboxylic acid metabolism);ko01230(Biosynthesis of amino acids)
Lus10030767.g	AT4G27300	*	S-locus lectin protein kinase family protein	GO:0048544(recognition of pollen);	GO:0005886(plasma membrane);GO:0009506(plasmodesma);GO:0016021(integral component of membrane);	GO:0005524(ATP binding);GO:0016301(kinase activity);GO:0030246(carbohydrate binding);GO:0031625(ubiquitin protein ligase binding);	*	*
Lus10030827.g	AT1G59980	ARL2	ARG1-like 2	GO:0006457(protein folding);	GO:0005634(nucleus);GO:0016020(membrane);	*	*	*
Lus10030917.g	AT5G56500	Cpn60beta3	TCP-1/cpn60 chaperonin family protein	GO:0006458('de novo' protein folding);GO:0007005(mitochondrion organization);GO:0042026(protein refolding);GO:0061077(chaperone-mediated protein folding);	GO:0005739(mitochondrion);GO:0005829(cytosol);GO:0009507(chloroplast);GO:0009570(chloroplast stroma);GO:0016020(membrane);	GO:0005524(ATP binding);GO:0044183(protein binding involved in protein folding);GO:0051082(unfolded protein binding);	K04077|groEL, HSPD1|http://www.genome.jp/dbget-bin/www_bget?ko:K04077	ko03018(RNA degradation)
Lus10030990.g	AT2G35500	SKL2	shikimate kinase like 2	GO:0009073(aromatic amino acid family biosynthetic process);	GO:0009507(chloroplast);	GO:0000287(magnesium ion binding);	*	*
Lus10031209.g	AT1G56050	*	GTP-binding protein-related	GO:0008150(biological_process);	GO:0009507(chloroplast);GO:0009570(chloroplast stroma);	GO:0016887(ATPase activity);	K19788|OLA1|http://www.genome.jp/dbget-bin/www_bget?ko:K19788	*
Lus10031249.g	AT5G12900	*	unknown protein	GO:0008150(biological_process);	GO:0005634(nucleus);	GO:0005515(protein binding);	*	*
Lus10031298.g	AT1G07110	F2KP	fructose-2,6-bisphosphatase	GO:0006000(fructose metabolic process);GO:0006002(fructose 6-phosphate metabolic process);GO:0006003(fructose 2,6-bisphosphate metabolic process);GO:0006499(N-terminal protein myristoylation);GO:0043609(regulation of carbon utilization);	GO:0005634(nucleus);GO:0005829(cytosol);GO:0005886(plasma membrane);	GO:0003873(6-phosphofructo-2-kinase activity);GO:0004331(fructose-2,6-bisphosphate 2-phosphatase activity);GO:0005524(ATP binding);GO:2001070(starch binding);	K01103|PFKFB3|http://www.genome.jp/dbget-bin/www_bget?ko:K01103	ko00051(Fructose and mannose metabolism)
Lus10031313.g	AT1G73390	*	Endosomal targeting BRO1-like domain-containing protein	*	GO:0005634(nucleus);	GO:0003674(molecular_function);	*	*
Lus10031320.g	AT3G17700	CNBT1	cyclic nucleotide-binding transporter 1	GO:0009624(response to nematode);GO:0042391(regulation of membrane potential);	GO:0005886(plasma membrane);GO:0005887(integral component of plasma membrane);GO:0009535(chloroplast thylakoid membrane);GO:0016021(integral component of membrane);	GO:0005216(ion channel activity);GO:0005249(voltage-gated potassium channel activity);GO:0005516(calmodulin binding);GO:0030551(cyclic nucleotide binding);GO:0030552(cAMP binding);GO:0030553(cGMP binding);	K05391|CNGC|http://www.genome.jp/dbget-bin/www_bget?ko:K05391	ko04626(Plant-pathogen interaction)
Lus10031412.g	AT1G56420	*	unknown protein	GO:0008150(biological_process);	GO:0005634(nucleus);	GO:0003674(molecular_function);	*	*
Lus10031444.g	AT5G26770	*	unknown protein	GO:0008150(biological_process);	GO:0005634(nucleus);GO:0005635(nuclear envelope);GO:0005654(nucleoplasm);GO:0005737(cytoplasm);	GO:0005515(protein binding);	*	*
Lus10031516.g	AT5G27410	*	D-aminoacid aminotransferase-like PLP-dependent enzymes superfamily protein	GO:0008152(metabolic process);	GO:0005737(cytoplasm);GO:0005739(mitochondrion);	GO:0003824(catalytic activity);GO:0008483(transaminase activity);	*	*
Lus10031517.g	AT5G27390	*	Mog1/PsbP/DUF1795-like photosystem II reaction center PsbP family protein	*	GO:0009507(chloroplast);	*	*	*
Lus10031544.g	AT2G32510	MAPKKK17	mitogen-activated protein kinase kinase kinase 17	GO:0006970(response to osmotic stress);GO:0007346(regulation of mitotic cell cycle);GO:0009737(response to abscisic acid);GO:0009738(abscisic acid-activated signaling pathway);GO:0016310(phosphorylation);GO:0023014(signal transduction by protein phosphorylation);GO:0031098(stress-activated protein kinase signaling cascade);GO:0032147(activation of protein kinase activity);	GO:0005634(nucleus);GO:0005737(cytoplasm);	GO:0004674(protein serine/threonine kinase activity);GO:0004709(MAP kinase kinase kinase activity);GO:0005515(protein binding);GO:0005524(ATP binding);GO:0016301(kinase activity);	K20716|MAPKKK17_18|http://www.genome.jp/dbget-bin/www_bget?ko:K20716	ko04016(MAPK signaling pathway - plant)
Lus10031553.g	No ath annotation
Lus10031628.g	AT4G22130	SRF8	STRUBBELIG-receptor family 8	GO:0006468(protein phosphorylation);GO:0007166(cell surface receptor signaling pathway);	GO:0005576(extracellular region);GO:0005886(plasma membrane);GO:0016021(integral component of membrane);	GO:0004672(protein kinase activity);GO:0004675(transmembrane receptor protein serine/threonine kinase activity);GO:0005524(ATP binding);GO:0016301(kinase activity);	*	*
Lus10031736.g	AT3G47450	NOA1	P-loop containing nucleoside triphosphate hydrolases superfamily protein	GO:0006809(nitric oxide biosynthetic process);GO:0006979(response to oxidative stress);GO:0009651(response to salt stress);GO:0009657(plastid organization);GO:0010027(thylakoid membrane organization);GO:0010193(response to ozone);GO:0010322(regulation of isopentenyl diphosphate biosynthetic process, methylerythritol 4-phosphate pathway);GO:0042254(ribosome biogenesis);GO:0048366(leaf development)…	GO:0005739(mitochondrion);GO:0009507(chloroplast);	GO:0003924(GTPase activity);GO:0005525(GTP binding);	K13427|NOA1|http://www.genome.jp/dbget-bin/www_bget?ko:K13427	ko00330(Arginine and proline metabolism);ko00220(Arginine biosynthesis);ko04626(Plant-pathogen interaction)
Lus10031789.g	AT1G56050	*	GTP-binding protein-related	GO:0008150(biological_process);	GO:0009507(chloroplast);GO:0009570(chloroplast stroma);	GO:0016887(ATPase activity);	K19788|OLA1|http://www.genome.jp/dbget-bin/www_bget?ko:K19788	*
Lus10031891.g	AT3G17700	CNBT1	cyclic nucleotide-binding transporter 1	GO:0009624(response to nematode);GO:0042391(regulation of membrane potential);	GO:0005886(plasma membrane);GO:0005887(integral component of plasma membrane);GO:0009535(chloroplast thylakoid membrane);GO:0016021(integral component of membrane);	GO:0005216(ion channel activity);GO:0005249(voltage-gated potassium channel activity);GO:0005516(calmodulin binding);GO:0030551(cyclic nucleotide binding);GO:0030552(cAMP binding);GO:0030553(cGMP binding);	K05391|CNGC|http://www.genome.jp/dbget-bin/www_bget?ko:K05391	ko04626(Plant-pathogen interaction)
Lus10031946.g	AT5G58250	EMB3143	unknown protein	GO:0008150(biological_process);	GO:0009507(chloroplast);GO:0009579(thylakoid);	GO:0003674(molecular_function);	*	*
Lus10031952.g	AT5G15700	*	DNA/RNA polymerases superfamily protein	GO:0006351(transcription, DNA-templated);	GO:0005739(mitochondrion);GO:0009507(chloroplast);GO:0042651(thylakoid membrane);	GO:0003677(DNA binding);GO:0003899(DNA-directed 5'-3' RNA polymerase activity);GO:0034062(5'-3' RNA polymerase activity);	K10908|POLRMT, RPO41|http://www.genome.jp/dbget-bin/www_bget?ko:K10908	*
Lus10032078.g	No ath annotation
Lus10032133.g	AT5G14610	*	DEAD box RNA helicase family protein	*	GO:0005634(nucleus);	GO:0003676(nucleic acid binding);GO:0003723(RNA binding);GO:0004386(helicase activity);GO:0005524(ATP binding);GO:0008026(ATP-dependent helicase activity);	K12823|DDX5, DBP2|http://www.genome.jp/dbget-bin/www_bget?ko:K12823	ko03040(Spliceosome)
Lus10032154.g	AT5G14880	*	Potassium transporter family protein	GO:0006813(potassium ion transport);GO:0071805(potassium ion transmembrane transport);	GO:0005886(plasma membrane);GO:0016021(integral component of membrane);	GO:0015079(potassium ion transmembrane transporter activity);	K03549|kup|http://www.genome.jp/dbget-bin/www_bget?ko:K03549	*
Lus10032229.g	AT1G62780	*	unknown protein	GO:0008150(biological_process);	GO:0009507(chloroplast);GO:0009570(chloroplast stroma);	GO:0016740(transferase activity);	*	*
Lus10032515.g	AT5G07400	*	forkhead-associated domain-containing protein / FHA domain-containing protein	GO:0006281(DNA repair);	GO:0005634(nucleus);	GO:0003676(nucleic acid binding);GO:0008081(phosphoric diester hydrolase activity);GO:0008270(zinc ion binding);GO:0016818(hydrolase activity, acting on acid anhydrides, in phosphorus-containing anhydrides);	*	*
Lus10032651.g	AT5G25430	*	HCO3- transporter family	*	*	GO:0005452(inorganic anion exchanger activity);GO:0015301(anion:anion antiporter activity);	*	*
Lus10032655.g	AT1G52870	*	Peroxisomal membrane 22 kDa (Mpv17/PMP22) family protein	GO:0008150(biological_process);	GO:0009507(chloroplast);GO:0016021(integral component of membrane);	GO:0003674(molecular_function);	K13348|MPV17|http://www.genome.jp/dbget-bin/www_bget?ko:K13348	ko04146(Peroxisome)
Lus10032660.g	AT4G27430	CIP7	COP1-interacting protein 7	GO:0009416(response to light stimulus);GO:0009718(anthocyanin-containing compound biosynthetic process);GO:0015995(chlorophyll biosynthetic process);GO:0045893(positive regulation of transcription, DNA-templated);	GO:0005634(nucleus);GO:0005794(Golgi apparatus);GO:0005886(plasma membrane);	*	*	*
Lus10032703.g	No ath annotation
Lus10032761.g	No ath annotation
Lus10032934.g	AT5G24470	PRR5	pseudo-response regulator 5	GO:0000160(phosphorelay signal transduction system);GO:0006351(transcription, DNA-templated);GO:0006355(regulation of transcription, DNA-templated);GO:0007623(circadian rhythm);GO:0009640(photomorphogenesis);GO:0010114(response to red light);GO:0010218(response to far red light);GO:0045892(negative regulation of transcription, DNA-templated);GO:0048511(rhythmic process);GO:0051170(nuclear import);	GO:0005622(intracellular);GO:0005623(cell);GO:0005634(nucleus);	GO:0000156(phosphorelay response regulator activity);GO:0003677(DNA binding);GO:0005515(protein binding);	K12130|PRR5|http://www.genome.jp/dbget-bin/www_bget?ko:K12130	ko04712(Circadian rhythm - plant)
Lus10032950.g	AT5G53550	YSL3	YELLOW STRIPE like 3	GO:0003006(developmental process involved in reproduction);GO:0006811(ion transport);GO:0006857(oligopeptide transport);GO:0009624(response to nematode);GO:0010039(response to iron ion);GO:0015688(iron chelate transport);GO:0048316(seed development);GO:0055072(iron ion homeostasis);GO:0055085(transmembrane transport);	GO:0005737(cytoplasm);GO:0005886(plasma membrane);GO:0016021(integral component of membrane);	GO:0015198(oligopeptide transporter activity);GO:0051980(iron-nicotianamine transmembrane transporter activity);	*	*
Lus10033230.g	AT5G14720	*	Protein kinase superfamily protein	GO:0006468(protein phosphorylation);	GO:0005634(nucleus);GO:0005886(plasma membrane);	GO:0005524(ATP binding);GO:0016301(kinase activity);	K08835|OXSR1, STK39|http://www.genome.jp/dbget-bin/www_bget?ko:K08835	*
Lus10033277.g	AT4G19120	ERD3	S-adenosyl-L-methionine-dependent methyltransferases superfamily protein	GO:0032259(methylation);	GO:0005768(endosome);GO:0005789(endoplasmic reticulum membrane);GO:0005794(Golgi apparatus);GO:0005802(trans-Golgi network);GO:0016021(integral component of membrane);	GO:0008168(methyltransferase activity);GO:0008757(S-adenosylmethionine-dependent methyltransferase activity);	*	*
Lus10033320.g	AT2G06040	*	unknown protein	*	GO:0005634(nucleus);	*	K15082|RAD7|http://www.genome.jp/dbget-bin/www_bget?ko:K15082	*
Lus10033328.g	AT4G22130	SRF8	STRUBBELIG-receptor family 8	GO:0006468(protein phosphorylation);GO:0007166(cell surface receptor signaling pathway);	GO:0005576(extracellular region);GO:0005886(plasma membrane);GO:0016021(integral component of membrane);	GO:0004672(protein kinase activity);GO:0004675(transmembrane receptor protein serine/threonine kinase activity);GO:0005524(ATP binding);GO:0016301(kinase activity);	*	*
Lus10033386.g	AT5G57110	ACA8	autoinhibited Ca2+ -ATPase, isoform 8	GO:0009624(response to nematode);GO:0070588(calcium ion transmembrane transport);	GO:0005886(plasma membrane);GO:0005887(integral component of plasma membrane);GO:0009506(plasmodesma);GO:0016020(membrane);GO:0043231(intracellular membrane-bounded organelle);	GO:0005388(calcium-transporting ATPase activity);GO:0005515(protein binding);GO:0005516(calmodulin binding);GO:0005524(ATP binding);GO:0043621(protein self-association);GO:0046872(metal ion binding);	K01537|E3.6.3.8|http://www.genome.jp/dbget-bin/www_bget?ko:K01537	*
Lus10033394.g	AT1G16880	ACR11	uridylyltransferase-related	GO:0009409(response to cold);GO:0009416(response to light stimulus);GO:0009735(response to cytokinin);GO:0009744(response to sucrose);	GO:0009507(chloroplast);GO:0009535(chloroplast thylakoid membrane);GO:0009570(chloroplast stroma);GO:0009941(chloroplast envelope);GO:0010319(stromule);	GO:0016779(nucleotidyltransferase activity);	*	*
Lus10033495.g	AT2G44420	*	protein N-terminal asparagine amidohydrolase family protein	GO:0008150(biological_process);	GO:0009507(chloroplast);	GO:0008418(protein-N-terminal asparagine amidohydrolase activity);	K14662|NTAN1|http://www.genome.jp/dbget-bin/www_bget?ko:K14662	*
Lus10033499.g	AT5G24850	CRY3	cryptochrome 3	GO:0006281(DNA repair);GO:0018298(protein-chromophore linkage);	GO:0005739(mitochondrion);GO:0009507(chloroplast);	GO:0003677(DNA binding);GO:0003913(DNA photolyase activity);GO:0005524(ATP binding);GO:0009881(photoreceptor activity);GO:0010181(FMN binding);	K01669|phrB|http://www.genome.jp/dbget-bin/www_bget?ko:K01669	*
Lus10033508.g	AT5G51080	*	RNase H family protein	*	GO:0005737(cytoplasm);GO:0005739(mitochondrion);	GO:0003676(nucleic acid binding);GO:0004518(nuclease activity);GO:0004523(RNA-DNA hybrid ribonuclease activity);	*	*
Lus10033537.g	AT5G16030	*	unknown protein	GO:0008150(biological_process);	GO:0005634(nucleus);	GO:0003674(molecular_function);	*	*
Lus10033758.g	AT1G50020	*	unknown protein	GO:0008150(biological_process);	GO:0009507(chloroplast);GO:0009535(chloroplast thylakoid membrane);GO:0016021(integral component of membrane);	GO:0003674(molecular_function);	*	*
Lus10033769.g	AT2G31890	RAP	RAP	GO:0006952(defense response);GO:1901259(chloroplast rRNA processing);	GO:0005634(nucleus);GO:0009507(chloroplast);GO:0042644(chloroplast nucleoid);GO:0042646(plastid nucleoid);	GO:0003723(RNA binding);	*	*
Lus10033770.g	AT3G19670	PRP40B	pre-mRNA-processing protein 40B	GO:0000398(mRNA splicing, via spliceosome);GO:0008380(RNA splicing);	GO:0005634(nucleus);GO:0005685(U1 snRNP);GO:0071004(U2-type prespliceosome);	GO:0003723(RNA binding);GO:0070063(RNA polymerase binding);	K12821|PRPF40, PRP40|http://www.genome.jp/dbget-bin/www_bget?ko:K12821	ko03040(Spliceosome)
Lus10033780.g	No ath annotation
Lus10033808.g	AT1G04970	*	lipid-binding serum glycoprotein family protein	GO:0010468(regulation of gene expression);GO:1903409(reactive oxygen species biosynthetic process);	GO:0005576(extracellular region);GO:0005615(extracellular space);GO:0005773(vacuole);GO:0005774(vacuolar membrane);	GO:0001530(lipopolysaccharide binding);GO:0008289(lipid binding);	*	*
Lus10033814.g	No ath annotation
Lus10033980.g	AT5G19310	CHR23	Homeotic gene regulator	GO:0009826(unidimensional cell growth);	GO:0005634(nucleus);	GO:0003677(DNA binding);GO:0004386(helicase activity);GO:0005524(ATP binding);	K11647|SMARCA2_4|http://www.genome.jp/dbget-bin/www_bget?ko:K11647	*
Lus10034021.g	AT3G23590	RFR1	REF4-related 1	GO:0006351(transcription, DNA-templated);GO:0006355(regulation of transcription, DNA-templated);GO:0009698(phenylpropanoid metabolic process);GO:2000762(regulation of phenylpropanoid metabolic process);	GO:0016592(mediator complex);	GO:0003674(molecular_function);	*	*
Lus10034218.g	AT3G56310	*	Melibiase family protein	GO:0005975(carbohydrate metabolic process);GO:0071555(cell wall organization);	GO:0005576(extracellular region);GO:0005773(vacuole);GO:0048046(apoplast);	GO:0004557(alpha-galactosidase activity);GO:0052692(raffinose alpha-galactosidase activity);	K07407|E3.2.1.22B, galA, rafA|http://www.genome.jp/dbget-bin/www_bget?ko:K07407	ko00052(Galactose metabolism);ko00603(Glycosphingolipid biosynthesis - globo and isoglobo series);ko00561(Glycerolipid metabolism);ko00600(Sphingolipid metabolism)
Lus10034398.g	No ath annotation
Lus10034437.g	No ath annotation
Lus10034468.g	No ath annotation
Lus10034537.g	AT1G20060	*	ATP binding microtubule motor family protein	*	GO:0005634(nucleus);	GO:0003777(microtubule motor activity);	*	*
Lus10034852.g	AT1G16880	ACR11	uridylyltransferase-related	GO:0009409(response to cold);GO:0009416(response to light stimulus);GO:0009735(response to cytokinin);GO:0009744(response to sucrose);	GO:0009507(chloroplast);GO:0009535(chloroplast thylakoid membrane);GO:0009570(chloroplast stroma);GO:0009941(chloroplast envelope);GO:0010319(stromule);	GO:0016779(nucleotidyltransferase activity);	*	*
Lus10034869.g	No ath annotation
Lus10034886.g	AT5G46290	KASI	3-ketoacyl-acyl carrier protein synthase I	GO:0006633(fatty acid biosynthetic process);GO:0009735(response to cytokinin);GO:0009790(embryo development);GO:0010020(chloroplast fission);	GO:0009507(chloroplast);GO:0009536(plastid);GO:0009570(chloroplast stroma);GO:0009941(chloroplast envelope);GO:0016020(membrane);	GO:0004312(fatty acid synthase activity);GO:0004315(3-oxoacyl-[acyl-carrier-protein] synthase activity);GO:0016747(transferase activity, transferring acyl groups other than amino-acyl groups);	K09458|fabF|http://www.genome.jp/dbget-bin/www_bget?ko:K09458	ko00061(Fatty acid biosynthesis);ko00780(Biotin metabolism);ko01212(Fatty acid metabolism)
Lus10034963.g	AT5G25880	NADP-ME3	NADP-malic enzyme 3	GO:0006090(pyruvate metabolic process);GO:0006108(malate metabolic process);GO:0051260(protein homooligomerization);GO:0055114(oxidation-reduction process);	GO:0005829(cytosol);GO:0009507(chloroplast);	GO:0004470(malic enzyme activity);GO:0004471(malate dehydrogenase (decarboxylating) (NAD+) activity);GO:0004473(malate dehydrogenase (decarboxylating) (NADP+) activity);GO:0008948(oxaloacetate decarboxylase activity);GO:0016652(oxidoreductase activity, acting on NAD(P)H, NAD(P) as acceptor);GO:0046872(metal ion binding);GO:0051287(NAD binding);	K00029|E1.1.1.40, maeB|http://www.genome.jp/dbget-bin/www_bget?ko:K00029	ko00620(Pyruvate metabolism);ko00710(Carbon fixation in photosynthetic organisms);ko01200(Carbon metabolism)
Lus10035119.g	AT3G26710	CCB1	cofactor assembly of complex C	GO:0010190(cytochrome b6f complex assembly);	GO:0009507(chloroplast);GO:0009535(chloroplast thylakoid membrane);GO:0016021(integral component of membrane);	GO:0003674(molecular_function);	*	*
Lus10035150.g	AT5G15700	*	DNA/RNA polymerases superfamily protein	GO:0006351(transcription, DNA-templated);	GO:0005739(mitochondrion);GO:0009507(chloroplast);GO:0042651(thylakoid membrane);	GO:0003677(DNA binding);GO:0003899(DNA-directed 5'-3' RNA polymerase activity);GO:0034062(5'-3' RNA polymerase activity);	K10908|POLRMT, RPO41|http://www.genome.jp/dbget-bin/www_bget?ko:K10908	*
Lus10035342.g	AT5G27410	*	D-aminoacid aminotransferase-like PLP-dependent enzymes superfamily protein	GO:0008152(metabolic process);	GO:0005737(cytoplasm);GO:0005739(mitochondrion);	GO:0003824(catalytic activity);GO:0008483(transaminase activity);	*	*
Lus10035354.g	AT5G18840	*	Major facilitator superfamily protein	*	GO:0005886(plasma membrane);GO:0016020(membrane);GO:0016021(integral component of membrane);	GO:0005351(sugar:proton symporter activity);GO:0015144(carbohydrate transmembrane transporter activity);	*	*
Lus10035408.g	AT2G40840	DPE2	disproportionating enzyme 2	GO:0000023(maltose metabolic process);GO:0000025(maltose catabolic process);GO:0005976(polysaccharide metabolic process);GO:0005983(starch catabolic process);	GO:0005829(cytosol);GO:0009507(chloroplast);	GO:0004134(4-alpha-glucanotransferase activity);GO:0010297(heteropolysaccharide binding);GO:2001070(starch binding);	K00705|malQ|http://www.genome.jp/dbget-bin/www_bget?ko:K00705	ko00500(Starch and sucrose metabolism)
Lus10035472.g	AT4G38960	BBX19	B-box type zinc finger family protein	GO:0006351(transcription, DNA-templated);GO:0006355(regulation of transcription, DNA-templated);GO:0007623(circadian rhythm);GO:0009640(photomorphogenesis);GO:0010100(negative regulation of photomorphogenesis);GO:0010228(vegetative to reproductive phase transition of meristem);	GO:0005622(intracellular);GO:0005634(nucleus);	GO:0000989(transcription factor activity, transcription factor binding);GO:0003700(transcription factor activity, sequence-specific DNA binding);GO:0005515(protein binding);GO:0008270(zinc ion binding);	*	*
Lus10035478.g	AT5G67360	ARA12	Subtilase family protein	GO:0006508(proteolysis);GO:0010214(seed coat development);GO:0048359(mucilage metabolic process involved in seed coat development);GO:0080001(mucilage extrusion from seed coat);	GO:0005576(extracellular region);GO:0005618(cell wall);GO:0009505(plant-type cell wall);GO:0048046(apoplast);	GO:0004252(serine-type endopeptidase activity);	*	*
Lus10035744.g	AT5G49950	*	alpha/beta-Hydrolases superfamily protein	GO:0008150(biological_process);	GO:0016021(integral component of membrane);	*	*	*
Lus10035777.g	AT1G12244	*	Polynucleotidyl transferase, ribonuclease H-like superfamily protein	*	GO:0009507(chloroplast);	*	K07447|ruvX|http://www.genome.jp/dbget-bin/www_bget?ko:K07447	*
Lus10035797.g	AT1G58025	*	DNA-binding bromodomain-containing protein	GO:0008150(biological_process);	GO:0005634(nucleus);	GO:0003677(DNA binding);	*	*
Lus10035851.g	AT2G30280	RDM4	RNA-directed DNA methylation 4	GO:0006306(DNA methylation);GO:0006342(chromatin silencing);GO:0006355(regulation of transcription, DNA-templated);GO:0009791(post-embryonic development);GO:0031047(gene silencing by RNA);GO:0032502(developmental process);	GO:0005634(nucleus);	GO:0003700(transcription factor activity, sequence-specific DNA binding);	*	*
Lus10035853.g	AT5G64940	ATH13	ABC2 homolog 13	GO:0006810(transport);GO:0034599(cellular response to oxidative stress);GO:0046467(membrane lipid biosynthetic process);	GO:0005886(plasma membrane);GO:0009507(chloroplast);GO:0009941(chloroplast envelope);GO:0016021(integral component of membrane);	GO:0005215(transporter activity);	*	*
Lus10035862.g	AT1G79820	SGB1	Major facilitator superfamily protein	GO:0008643(carbohydrate transport);GO:0055085(transmembrane transport);	GO:0005768(endosome);GO:0005794(Golgi apparatus);GO:0005802(trans-Golgi network);GO:0009507(chloroplast);GO:0016020(membrane);GO:0016021(integral component of membrane);GO:0031969(chloroplast membrane);	GO:0005351(sugar:proton symporter activity);GO:0015144(carbohydrate transmembrane transporter activity);GO:0022891(substrate-specific transmembrane transporter activity);	*	*
Lus10035864.g	AT3G16140	PSAH-1	photosystem I subunit H-1	GO:0015979(photosynthesis);	GO:0009507(chloroplast);GO:0009534(chloroplast thylakoid);GO:0009535(chloroplast thylakoid membrane);GO:0009538(photosystem I reaction center);GO:0016021(integral component of membrane);	GO:0003674(molecular_function);	K02695|psaH|http://www.genome.jp/dbget-bin/www_bget?ko:K02695	ko00195(Photosynthesis)
Lus10035875.g	AT1G52510	*	alpha/beta-Hydrolases superfamily protein	*	GO:0005737(cytoplasm);GO:0009507(chloroplast);GO:0009570(chloroplast stroma);GO:0009941(chloroplast envelope);	GO:0016787(hydrolase activity);	*	*
Lus10035912.g	AT1G15740	*	Leucine-rich repeat family protein	*	GO:0005886(plasma membrane);	*	*	*
Lus10035947.g	AT5G65500	*	U-box domain-containing protein kinase family protein	GO:0006468(protein phosphorylation);GO:0016567(protein ubiquitination);	GO:0005634(nucleus);	GO:0004672(protein kinase activity);GO:0004842(ubiquitin-protein transferase activity);GO:0005524(ATP binding);GO:0016301(kinase activity);	*	*
Lus10035993.g	AT5G66020	ATSAC1B	Phosphoinositide phosphatase family protein	GO:0009651(response to salt stress);	GO:0005739(mitochondrion);GO:0005783(endoplasmic reticulum);GO:0005789(endoplasmic reticulum membrane);GO:0016021(integral component of membrane);	GO:0004439(phosphatidylinositol-4,5-bisphosphate 5-phosphatase activity);GO:0052866(phosphatidylinositol phosphate phosphatase activity);	K21797|SAC1, SACM1L|http://www.genome.jp/dbget-bin/www_bget?ko:K21797	*
Lus10036027.g	AT1G30520	AAE14	acyl-activating enzyme 14	GO:0008152(metabolic process);GO:0042372(phylloquinone biosynthetic process);	GO:0005739(mitochondrion);GO:0005777(peroxisome);GO:0005778(peroxisomal membrane);GO:0009507(chloroplast);GO:0016021(integral component of membrane);GO:0031969(chloroplast membrane);	GO:0003824(catalytic activity);GO:0005524(ATP binding);GO:0008756(o-succinylbenzoate-CoA ligase activity);GO:0016208(AMP binding);	K14760|AAE14|http://www.genome.jp/dbget-bin/www_bget?ko:K14760	ko00130(Ubiquinone and other terpenoid-quinone biosynthesis)
Lus10036149.g	AT1G30280	*	Chaperone DnaJ-domain superfamily protein	*	GO:0005737(cytoplasm);	*	*	*
Lus10036237.g	AT5G44740	POLH	Y-family DNA polymerase H	GO:0006260(DNA replication);GO:0006281(DNA repair);GO:0009650(UV protection);GO:0010224(response to UV-B);GO:0042276(error-prone translesion synthesis);	GO:0005634(nucleus);	GO:0003684(damaged DNA binding);GO:0003887(DNA-directed DNA polymerase activity);GO:0005515(protein binding);GO:0046872(metal ion binding);	K03509|POLH|http://www.genome.jp/dbget-bin/www_bget?ko:K03509	*
Lus10036349.g	No ath annotation
Lus10036356.g	AT4G00440	TRM15	Protein of unknown function (DUF3741)	GO:0008150(biological_process);	GO:0005634(nucleus);	GO:0003674(molecular_function);	*	*
Lus10036357.g	AT3G18500	*	DNAse I-like superfamily protein	GO:0006351(transcription, DNA-templated);GO:0006355(regulation of transcription, DNA-templated);	GO:0005634(nucleus);GO:0005737(cytoplasm);	GO:0003723(RNA binding);GO:0004535(poly(A)-specific ribonuclease activity);GO:0046872(metal ion binding);	*	*
Lus10036385.g	AT2G46080	BPS2	unknown protein	GO:0009790(embryo development);	GO:0009507(chloroplast);	*	*	*
Lus10036477.g	AT1G11870	SRS	Seryl-tRNA synthetase	GO:0006434(seryl-tRNA aminoacylation);GO:0007005(mitochondrion organization);GO:0009658(chloroplast organization);GO:0043039(tRNA aminoacylation);GO:0048481(plant ovule development);GO:0097056(selenocysteinyl-tRNA(Sec) biosynthetic process);	GO:0005737(cytoplasm);GO:0005739(mitochondrion);GO:0009507(chloroplast);	GO:0004828(serine-tRNA ligase activity);GO:0005524(ATP binding);	K01875|SARS, serS|http://www.genome.jp/dbget-bin/www_bget?ko:K01875	ko00970(Aminoacyl-tRNA biosynthesis)
Lus10036517.g	AT1G22275	ZYP1b	Myosin heavy chain-related protein	GO:0007129(synapsis);GO:0007131(reciprocal meiotic recombination);GO:0051301(cell division);	GO:0000795(synaptonemal complex);GO:0005634(nucleus);	GO:0005515(protein binding);	*	*
Lus10036541.g	No ath annotation
Lus10036559.g	AT2G45720	*	ARM repeat superfamily protein	GO:0008150(biological_process);	*	*	*	*
Lus10036570.g	AT2G45770	CPFTSY	signal recognition particle receptor protein, chloroplast (FTSY)	GO:0006605(protein targeting);GO:0006614(SRP-dependent cotranslational protein targeting to membrane);GO:0009772(photosynthetic electron transport in photosystem II);GO:0010027(thylakoid membrane organization);GO:0045038(protein import into chloroplast thylakoid membrane);	GO:0005786(signal recognition particle, endoplasmic reticulum targeting);GO:0009507(chloroplast);GO:0009534(chloroplast thylakoid);GO:0009535(chloroplast thylakoid membrane);GO:0009570(chloroplast stroma);	GO:0005515(protein binding);GO:0005525(GTP binding);GO:0046872(metal ion binding);	K03110|ftsY|http://www.genome.jp/dbget-bin/www_bget?ko:K03110	ko03060(Protein export)
Lus10036662.g	AT5G62630	HIPL2	hipl2 protein precursor	GO:0055114(oxidation-reduction process);	GO:0005886(plasma membrane);GO:0031225(anchored component of membrane);GO:0046658(anchored component of plasma membrane);	GO:0016491(oxidoreductase activity);	*	*
Lus10036706.g	AT1G27070	*	5'-AMP-activated protein kinase-related	GO:0016310(phosphorylation);	*	GO:0016301(kinase activity);	*	*
Lus10036711.g	AT2G02710	PLPB	PAS/LOV protein B	GO:0000160(phosphorelay signal transduction system);GO:0006355(regulation of transcription, DNA-templated);GO:0007165(signal transduction);GO:0018298(protein-chromophore linkage);	GO:0005886(plasma membrane);	GO:0000155(phosphorelay sensor kinase activity);GO:0004871(signal transducer activity);GO:0009881(photoreceptor activity);	*	*
Lus10036780.g	AT1G14030	LSMT-L	Rubisco methyltransferase family protein	GO:0018023(peptidyl-lysine trimethylation);GO:0018026(peptidyl-lysine monomethylation);	GO:0009507(chloroplast);GO:0009570(chloroplast stroma);	GO:0016279(protein-lysine N-methyltransferase activity);GO:0030785([ribulose-bisphosphate carboxylase]-lysine N-methyltransferase activity);	K00592|RBCMT|http://www.genome.jp/dbget-bin/www_bget?ko:K00592	*
Lus10036791.g	AT3G01100	HYP1	hypothetical protein 1	GO:0006811(ion transport);	GO:0005886(plasma membrane);GO:0009507(chloroplast);GO:0016021(integral component of membrane);	*	*	*
Lus10036807.g	AT1G13940	*	Plant protein of unknown function (DUF863)	GO:0008150(biological_process);	GO:0005634(nucleus);	GO:0003674(molecular_function);	*	*
Lus10036873.g	AT3G26400	EIF4B1	eukaryotic translation initiation factor 4B1	GO:0006413(translational initiation);	GO:0005634(nucleus);	GO:0003729(mRNA binding);GO:0003743(translation initiation factor activity);	*	*
Lus10037075.g	AT2G03600	UPS3	ureide permease 3	GO:0071705(nitrogen compound transport);	GO:0005739(mitochondrion);GO:0009507(chloroplast);GO:0016021(integral component of membrane);	GO:0005524(ATP binding);	*	*
Lus10037239.g	AT5G09650	PPa6	pyrophosphorylase 6	GO:0006796(phosphate-containing compound metabolic process);GO:0009651(response to salt stress);GO:0042742(defense response to bacterium);GO:0046686(response to cadmium ion);	GO:0009507(chloroplast);GO:0009536(plastid);GO:0009570(chloroplast stroma);GO:0009579(thylakoid);GO:0009941(chloroplast envelope);GO:0016020(membrane);	GO:0000287(magnesium ion binding);GO:0004427(inorganic diphosphatase activity);GO:0016462(pyrophosphatase activity);	K01507|ppa|http://www.genome.jp/dbget-bin/www_bget?ko:K01507	ko00190(Oxidative phosphorylation)
Lus10037267.g	AT5G45290	*	RING/U-box superfamily protein	*	GO:0005634(nucleus);	GO:0008270(zinc ion binding);	*	*
Lus10037269.g	AT4G19420	*	Pectinacetylesterase family protein	GO:0071555(cell wall organization);	GO:0005576(extracellular region);GO:0005618(cell wall);GO:0009505(plant-type cell wall);GO:0016021(integral component of membrane);	GO:0016787(hydrolase activity);GO:0052689(carboxylic ester hydrolase activity);GO:0052793(pectin acetylesterase activity);	*	*
Lus10037293.g	AT4G22130	SRF8	STRUBBELIG-receptor family 8	GO:0006468(protein phosphorylation);GO:0007166(cell surface receptor signaling pathway);	GO:0005576(extracellular region);GO:0005886(plasma membrane);GO:0016021(integral component of membrane);	GO:0004672(protein kinase activity);GO:0004675(transmembrane receptor protein serine/threonine kinase activity);GO:0005524(ATP binding);GO:0016301(kinase activity);	*	*
Lus10037584.g	AT1G16590	REV7	DNA-binding HORMA family protein	GO:0006281(DNA repair);GO:0006974(cellular response to DNA damage stimulus);GO:0007094(mitotic spindle assembly checkpoint);GO:0010224(response to UV-B);	GO:0005634(nucleus);	GO:0003677(DNA binding);	K13728|MAD2L2|http://www.genome.jp/dbget-bin/www_bget?ko:K13728	*
Lus10037677.g	AT5G63980	SAL1	Inositol monophosphatase family protein	GO:0006401(RNA catabolic process);GO:0006790(sulfur compound metabolic process);GO:0009409(response to cold);GO:0009414(response to water deprivation);GO:0009416(response to light stimulus);GO:0009651(response to salt stress);GO:0009738(abscisic acid-activated signaling pathway);GO:0009968(negative regulation of signal transduction);GO:0010587(miRNA catabolic process);GO:0043157(response to catio…	GO:0005622(intracellular);GO:0005634(nucleus);GO:0005737(cytoplasm);GO:0005739(mitochondrion);GO:0005829(cytosol);GO:0009507(chloroplast);GO:0009570(chloroplast stroma);	GO:0004441(inositol-1,4-bisphosphate 1-phosphatase activity);GO:0008441(3'(2'),5'-bisphosphate nucleotidase activity);GO:0046872(metal ion binding);	K15422|SAL|http://www.genome.jp/dbget-bin/www_bget?ko:K15422	ko04070(Phosphatidylinositol signaling system);ko00562(Inositol phosphate metabolism);ko00920(Sulfur metabolism)
Lus10037924.g	AT3G52180	SEX4	dual specificity protein phosphatase (DsPTP1) family protein	GO:0005982(starch metabolic process);GO:0005983(starch catabolic process);GO:0006470(protein dephosphorylation);GO:0007623(circadian rhythm);	GO:0005737(cytoplasm);GO:0009507(chloroplast);GO:0009570(chloroplast stroma);	GO:0005515(protein binding);GO:0008138(protein tyrosine/serine/threonine phosphatase activity);GO:0019203(carbohydrate phosphatase activity);GO:0030247(polysaccharide binding);GO:2001066(amylopectin binding);	*	*
Lus10038176.g	AT3G24840	*	Sec14p-like phosphatidylinositol transfer family protein	GO:0006810(transport);	GO:0005739(mitochondrion);	GO:0005215(transporter activity);	*	*
Lus10038208.g	AT5G48590	*	Protein of unknown function (DUF760)	GO:0008150(biological_process);	GO:0005634(nucleus);	GO:0008483(transaminase activity);	*	*
Lus10038268.g	No ath annotation
Lus10038404.g	AT5G44600	*	S-adenosyl-L-methionine-dependent methyltransferases superfamily protein	*	GO:0009507(chloroplast);	*	*	*
Lus10038581.g	AT5G54290	CcdA	cytochrome c biogenesis protein family	GO:0010190(cytochrome b6f complex assembly);GO:0017004(cytochrome complex assembly);GO:0045454(cell redox homeostasis);GO:0055114(oxidation-reduction process);	GO:0005623(cell);GO:0005886(plasma membrane);GO:0009534(chloroplast thylakoid);GO:0009535(chloroplast thylakoid membrane);GO:0016020(membrane);GO:0016021(integral component of membrane);GO:0055035(plastid thylakoid membrane);	*	*	*
Lus10038585.g	No ath annotation
Lus10038652.g	AT3G52180	SEX4	dual specificity protein phosphatase (DsPTP1) family protein	GO:0005982(starch metabolic process);GO:0005983(starch catabolic process);GO:0006470(protein dephosphorylation);GO:0007623(circadian rhythm);	GO:0005737(cytoplasm);GO:0009507(chloroplast);GO:0009570(chloroplast stroma);	GO:0005515(protein binding);GO:0008138(protein tyrosine/serine/threonine phosphatase activity);GO:0019203(carbohydrate phosphatase activity);GO:0030247(polysaccharide binding);GO:2001066(amylopectin binding);	*	*
Lus10038659.g	AT5G04440	*	Protein of unknown function (DUF1997)	GO:0008150(biological_process);	GO:0005634(nucleus);GO:0009507(chloroplast);	GO:0003674(molecular_function);	*	*
Lus10038696.g	AT3G54870	MRH2	Armadillo/beta-catenin repeat family protein / kinesin motor family protein	GO:0007018(microtubule-based movement);GO:0031110(regulation of microtubule polymerization or depolymerization);GO:0032886(regulation of microtubule-based process);GO:0048364(root development);GO:0048765(root hair cell differentiation);GO:0048768(root hair cell tip growth);	GO:0005819(spindle);GO:0005871(kinesin complex);GO:0005874(microtubule);GO:0009524(phragmoplast);	GO:0003777(microtubule motor activity);GO:0003779(actin binding);GO:0005524(ATP binding);GO:0008017(microtubule binding);GO:0016887(ATPase activity);	*	*
Lus10038955.g	AT5G11850	*	Protein kinase superfamily protein	*	GO:0005634(nucleus);GO:0005886(plasma membrane);	GO:0004712(protein serine/threonine/tyrosine kinase activity);GO:0005524(ATP binding);GO:0016301(kinase activity);	K04424|ZAK, MLTK|http://www.genome.jp/dbget-bin/www_bget?ko:K04424	*
Lus10038998.g	AT3G56480	*	myosin heavy chain-related	GO:0007623(circadian rhythm);	GO:0005634(nucleus);GO:0005737(cytoplasm);GO:0005856(cytoskeleton);GO:0005886(plasma membrane);	GO:0003779(actin binding);	*	*
Lus10039040.g	AT4G15110	CYP97B3	cytochrome P450, family 97, subfamily B, polypeptide 3	GO:0016117(carotenoid biosynthetic process);GO:0055114(oxidation-reduction process);	GO:0009507(chloroplast);GO:0009570(chloroplast stroma);GO:0009941(chloroplast envelope);GO:0031969(chloroplast membrane);	GO:0004497(monooxygenase activity);GO:0005506(iron ion binding);GO:0016705(oxidoreductase activity, acting on paired donors, with incorporation or reduction of molecular oxygen);GO:0019825(oxygen binding);GO:0020037(heme binding);	*	*
Lus10039077.g	AT5G47630	mtACP3	mitochondrial acyl carrier protein 3	GO:0006633(fatty acid biosynthetic process);GO:0009245(lipid A biosynthetic process);GO:0055114(oxidation-reduction process);	GO:0005739(mitochondrion);GO:0005829(cytosol);GO:0070469(respiratory chain);	GO:0000035(acyl binding);GO:0000036(ACP phosphopantetheine attachment site binding involved in fatty acid biosynthetic process);GO:0031177(phosphopantetheine binding);	*	*
Lus10039094.g	AT3G45140	LOX2	lipoxygenase 2	GO:0009414(response to water deprivation);GO:0009611(response to wounding);GO:0009617(response to bacterium);GO:0009620(response to fungus);GO:0009695(jasmonic acid biosynthetic process);GO:0009753(response to jasmonic acid);GO:0010597(green leaf volatile biosynthetic process);GO:0031408(oxylipin biosynthetic process);GO:0034440(lipid oxidation);GO:0051707(response to other organism);GO:0055114(o…	GO:0005737(cytoplasm);GO:0009507(chloroplast);GO:0009535(chloroplast thylakoid membrane);GO:0009570(chloroplast stroma);GO:0009941(chloroplast envelope);	GO:0005515(protein binding);GO:0016165(linoleate 13S-lipoxygenase activity);GO:0016702(oxidoreductase activity, acting on single donors with incorporation of molecular oxygen, incorporation of two atoms of oxygen);GO:0046872(metal ion binding);	K00454|LOX2S|http://www.genome.jp/dbget-bin/www_bget?ko:K00454	ko00591(Linoleic acid metabolism);ko00592(alpha-Linolenic acid metabolism)
Lus10039133.g	AT2G01980	SOS1	sodium proton exchanger, putative (NHX7) (SOS1)	GO:0000302(response to reactive oxygen species);GO:0006814(sodium ion transport);GO:0006979(response to oxidative stress);GO:0009651(response to salt stress);GO:0010163(high-affinity potassium ion import);GO:0042542(response to hydrogen peroxide);GO:0051453(regulation of intracellular pH);GO:0098719(sodium ion import across plasma membrane);GO:2000377(regulation of reactive oxygen species metabol…	GO:0005886(plasma membrane);GO:0009941(chloroplast envelope);GO:0016021(integral component of membrane);	GO:0005515(protein binding);GO:0015385(sodium:proton antiporter activity);GO:0015386(potassium:proton antiporter activity);	*	*
Lus10039190.g	AT3G54830	*	Transmembrane amino acid transporter family protein	GO:0006865(amino acid transport);	GO:0005634(nucleus);GO:0016020(membrane);	GO:0005275(amine transmembrane transporter activity);GO:0015171(amino acid transmembrane transporter activity);	*	*
Lus10039245.g	AT3G49060	*	U-box domain-containing protein kinase family protein	GO:0006468(protein phosphorylation);GO:0016567(protein ubiquitination);	GO:0005634(nucleus);GO:0005886(plasma membrane);	GO:0004672(protein kinase activity);GO:0004842(ubiquitin-protein transferase activity);GO:0005524(ATP binding);GO:0016301(kinase activity);	*	*
Lus10039254.g	AT5G52440	HCF106	Bacterial sec-independent translocation protein mttA/Hcf106	GO:0009306(protein secretion);GO:0009409(response to cold);GO:0045038(protein import into chloroplast thylakoid membrane);GO:1902458(positive regulation of stomatal opening);GO:1903426(regulation of reactive oxygen species biosynthetic process);GO:2000070(regulation of response to water deprivation);	GO:0005886(plasma membrane);GO:0009507(chloroplast);GO:0009534(chloroplast thylakoid);GO:0009535(chloroplast thylakoid membrane);GO:0009579(thylakoid);GO:0009941(chloroplast envelope);GO:0016021(integral component of membrane);GO:0033281(TAT protein transport complex);	GO:0005515(protein binding);GO:0009977(proton motive force dependent protein transmembrane transporter activity);	*	*
Lus10039292.g	AT3G20730	*	Tetratricopeptide repeat (TPR)-like superfamily protein	GO:0008150(biological_process);	GO:0005739(mitochondrion);	*	*	*
Lus10039319.g	AT5G52960	*	unknown protein	GO:0008150(biological_process);	GO:0009507(chloroplast);	GO:0016740(transferase activity);	*	*
Lus10039320.g	AT3G62700	ABCC14	multidrug resistance-associated protein 10	GO:0055085(transmembrane transport);	GO:0000325(plant-type vacuole);GO:0005773(vacuole);GO:0005774(vacuolar membrane);GO:0005794(Golgi apparatus);GO:0005886(plasma membrane);GO:0016021(integral component of membrane);	GO:0005524(ATP binding);GO:0008559(xenobiotic-transporting ATPase activity);GO:0042626(ATPase activity, coupled to transmembrane movement of substances);	*	*
Lus10039334.g	AT5G53170	FTSH11	FTSH protease 11	GO:0006508(proteolysis);GO:0009408(response to heat);GO:0010304(PSII associated light-harvesting complex II catabolic process);	GO:0005739(mitochondrion);GO:0005743(mitochondrial inner membrane);GO:0009507(chloroplast);GO:0009535(chloroplast thylakoid membrane);GO:0009536(plastid);GO:0009941(chloroplast envelope);GO:0016021(integral component of membrane);	GO:0004176(ATP-dependent peptidase activity);GO:0004222(metalloendopeptidase activity);GO:0005524(ATP binding);GO:0008237(metallopeptidase activity);GO:0016887(ATPase activity);GO:0046872(metal ion binding);	*	*
Lus10039407.g	AT5G43745	*	Protein of unknown function (DUF1012)	GO:0006813(potassium ion transport);	GO:0005634(nucleus);GO:0009507(chloroplast);GO:0009941(chloroplast envelope);GO:0016021(integral component of membrane);	GO:0008324(cation transmembrane transporter activity);	*	*
Lus10039424.g	AT3G28030	UVH3	5'-3' exonuclease family protein	GO:0006281(DNA repair);GO:0006289(nucleotide-excision repair);GO:0009408(response to heat);GO:0010213(non-photoreactive DNA repair);GO:0010224(response to UV-B);	GO:0005634(nucleus);	GO:0003677(DNA binding);GO:0003697(single-stranded DNA binding);GO:0004518(nuclease activity);GO:0004519(endonuclease activity);GO:0004527(exonuclease activity);GO:0005515(protein binding);GO:0046872(metal ion binding);	K10846|ERCC5, XPG, RAD2|http://www.genome.jp/dbget-bin/www_bget?ko:K10846	ko03420(Nucleotide excision repair)
Lus10039428.g	AT3G28050	UMAMIT41	nodulin MtN21 /EamA-like transporter family protein	GO:0006810(transport);	GO:0005886(plasma membrane);GO:0016020(membrane);GO:0016021(integral component of membrane);	GO:0022857(transmembrane transporter activity);	*	*
Lus10039449.g	AT2G04700	*	ferredoxin thioredoxin reductase catalytic beta chain family protein	GO:0055114(oxidation-reduction process);	GO:0009507(chloroplast);GO:0009570(chloroplast stroma);GO:0009941(chloroplast envelope);	GO:0016730(oxidoreductase activity, acting on iron-sulfur proteins as donors);GO:0030385(ferredoxin:thioredoxin reductase activity);GO:0046872(metal ion binding);	K17892|FTRC|http://www.genome.jp/dbget-bin/www_bget?ko:K17892	*
Lus10039468.g	AT2G04700	*	ferredoxin thioredoxin reductase catalytic beta chain family protein	GO:0055114(oxidation-reduction process);	GO:0009507(chloroplast);GO:0009570(chloroplast stroma);GO:0009941(chloroplast envelope);	GO:0016730(oxidoreductase activity, acting on iron-sulfur proteins as donors);GO:0030385(ferredoxin:thioredoxin reductase activity);GO:0046872(metal ion binding);	K17892|FTRC|http://www.genome.jp/dbget-bin/www_bget?ko:K17892	*
Lus10039566.g	AT4G30870	MUS81	Restriction endonuclease, type II-like superfamily protein	GO:0000712(resolution of meiotic recombination intermediates);GO:0000724(double-strand break repair via homologous recombination);GO:0000727(double-strand break repair via break-induced replication);GO:0006281(DNA repair);GO:0006312(mitotic recombination);GO:0006974(cellular response to DNA damage stimulus);GO:0007095(mitotic G2 DNA damage checkpoint);GO:0031297(replication fork processing);GO:00…	GO:0000794(condensed nuclear chromosome);GO:0005634(nucleus);GO:0005730(nucleolus);GO:0048476(Holliday junction resolvase complex);	GO:0003676(nucleic acid binding);GO:0003677(DNA binding);GO:0004519(endonuclease activity);GO:0008821(crossover junction endodeoxyribonuclease activity);GO:0046872(metal ion binding);GO:0048257(3'-flap endonuclease activity);	K08991|MUS81|http://www.genome.jp/dbget-bin/www_bget?ko:K08991	ko03440(Homologous recombination)
Lus10039600.g	AT5G13710	SMT1	sterol methyltransferase 1	GO:0009793(embryo development ending in seed dormancy);GO:0016126(sterol biosynthetic process);GO:0032259(methylation);	GO:0005737(cytoplasm);GO:0005773(vacuole);GO:0005783(endoplasmic reticulum);GO:0009506(plasmodesma);	GO:0003838(sterol 24-C-methyltransferase activity);	K00559|E2.1.1.41, SMT1, ERG6|http://www.genome.jp/dbget-bin/www_bget?ko:K00559	ko00100(Steroid biosynthesis)
Lus10039626.g	AT5G08630	*	DDT domain-containing protein	GO:0008150(biological_process);	GO:0005634(nucleus);	GO:0003674(molecular_function);	*	*
Lus10039860.g	AT2G31350	GLX2-5	glyoxalase 2-5	GO:0019243(methylglyoxal catabolic process to D-lactate via S-lactoyl-glutathione);	GO:0005739(mitochondrion);GO:0009507(chloroplast);	GO:0004416(hydroxyacylglutathione hydrolase activity);GO:0005506(iron ion binding);GO:0008270(zinc ion binding);	K01069|E3.1.2.6, gloB|http://www.genome.jp/dbget-bin/www_bget?ko:K01069	ko00620(Pyruvate metabolism)
Lus10039883.g	AT2G20570	GPRI1	GBF's pro-rich region-interacting factor 1	GO:0006351(transcription, DNA-templated);GO:0006355(regulation of transcription, DNA-templated);GO:0007165(signal transduction);GO:0009658(chloroplast organization);GO:0009910(negative regulation of flower development);GO:0010380(regulation of chlorophyll biosynthetic process);GO:0045893(positive regulation of transcription, DNA-templated);GO:1900056(negative regulation of leaf senescence);	GO:0005634(nucleus);	GO:0003677(DNA binding);GO:0003700(transcription factor activity, sequence-specific DNA binding);GO:0005515(protein binding);GO:0044212(transcription regulatory region DNA binding);	*	*
Lus10039930.g	AT1G19140	*	unknown protein	*	GO:0005739(mitochondrion);	*	K18587|COQ9|http://www.genome.jp/dbget-bin/www_bget?ko:K18587	*
Lus10039947.g	AT4G34140	*	D111/G-patch domain-containing protein	*	GO:0005622(intracellular);GO:0005634(nucleus);	GO:0003676(nucleic acid binding);	*	*
Lus10039959.g	AT1G19100	DMS11	Histidine kinase-, DNA gyrase B-, and HSP90-like ATPase family protein	GO:0006281(DNA repair);GO:0006952(defense response);GO:0016569(covalent chromatin modification);GO:0031935(regulation of chromatin silencing);GO:0080188(RNA-directed DNA methylation);GO:1902290(positive regulation of defense response to oomycetes);	GO:0005634(nucleus);GO:0009506(plasmodesma);GO:0009941(chloroplast envelope);	GO:0005515(protein binding);GO:0005524(ATP binding);GO:0016887(ATPase activity);GO:0042803(protein homodimerization activity);	*	*
Lus10040020.g	No ath annotation
Lus10040173.g	No ath annotation
Lus10040183.g	AT4G16760	ACX1	acyl-CoA oxidase 1	GO:0001676(long-chain fatty acid metabolic process);GO:0002213(defense response to insect);GO:0006635(fatty acid beta-oxidation);GO:0009555(pollen development);GO:0009611(response to wounding);GO:0009620(response to fungus);GO:0009695(jasmonic acid biosynthetic process);GO:0033539(fatty acid beta-oxidation using acyl-CoA dehydrogenase);GO:0046686(response to cadmium ion);	GO:0005737(cytoplasm);GO:0005777(peroxisome);GO:0009506(plasmodesma);	GO:0003995(acyl-CoA dehydrogenase activity);GO:0003997(acyl-CoA oxidase activity);GO:0050660(flavin adenine dinucleotide binding);GO:0071949(FAD binding);	K00232|E1.3.3.6, ACOX1, ACOX3|http://www.genome.jp/dbget-bin/www_bget?ko:K00232	ko04146(Peroxisome);ko01040(Biosynthesis of unsaturated fatty acids);ko00071(Fatty acid degradation);ko00592(alpha-Linolenic acid metabolism);ko01212(Fatty acid metabolism)
Lus10040212.g	AT5G01240	LAX1	like AUXIN RESISTANT 1	GO:0003333(amino acid transmembrane transport);GO:0006865(amino acid transport);GO:0009734(auxin-activated signaling pathway);GO:0048829(root cap development);GO:0055085(transmembrane transport);GO:0060919(auxin influx);	GO:0005886(plasma membrane);GO:0016020(membrane);GO:0016021(integral component of membrane);	GO:0005215(transporter activity);GO:0010328(auxin influx transmembrane transporter activity);GO:0015171(amino acid transmembrane transporter activity);GO:0015293(symporter activity);	K13946|AUX1, LAX|http://www.genome.jp/dbget-bin/www_bget?ko:K13946	ko04075(Plant hormone signal transduction)
Lus10040223.g	AT2G39950	*	unknown protein	GO:0008150(biological_process);	GO:0005634(nucleus);	GO:0003674(molecular_function);	*	*
Lus10040257.g	No ath annotation
Lus10040263.g	AT3G55610	P5CS2	delta 1-pyrroline-5-carboxylate synthase 2	GO:0006561(proline biosynthetic process);GO:0009555(pollen development);GO:0009737(response to abscisic acid);GO:0009793(embryo development ending in seed dormancy);GO:0016310(phosphorylation);GO:0042538(hyperosmotic salinity response);GO:0055114(oxidation-reduction process);GO:0055129(L-proline biosynthetic process);	GO:0005737(cytoplasm);GO:0005739(mitochondrion);GO:0005829(cytosol);GO:0009506(plasmodesma);GO:0009507(chloroplast);	GO:0004349(glutamate 5-kinase activity);GO:0004350(glutamate-5-semialdehyde dehydrogenase activity);GO:0005524(ATP binding);	K12657|ALDH18A1, P5CS|http://www.genome.jp/dbget-bin/www_bget?ko:K12657	ko00330(Arginine and proline metabolism);ko01230(Biosynthesis of amino acids)
Lus10040268.g	AT5G06050	*	Putative methyltransferase family protein	*	GO:0000139(Golgi membrane);GO:0005794(Golgi apparatus);GO:0016021(integral component of membrane);	*	*	*
Lus10040318.g	AT2G39450	MTP11	Cation efflux family protein	GO:0006812(cation transport);GO:0010042(response to manganese ion);GO:0030026(cellular manganese ion homeostasis);GO:0046688(response to copper ion);	GO:0000139(Golgi membrane);GO:0005634(nucleus);GO:0005770(late endosome);GO:0005794(Golgi apparatus);GO:0016020(membrane);GO:0016021(integral component of membrane);GO:0031902(late endosome membrane);	GO:0005384(manganese ion transmembrane transporter activity);GO:0008324(cation transmembrane transporter activity);GO:0010486(manganese:proton antiporter activity);	*	*
Lus10040390.g	No ath annotation
Lus10040448.g	No ath annotation
Lus10040454.g	AT2G21660	GRP7	cold, circadian rhythm, and rna binding 2	GO:0000380(alternative mRNA splicing, via spliceosome);GO:0006406(mRNA export from nucleus);GO:0006970(response to osmotic stress);GO:0007623(circadian rhythm);GO:0009409(response to cold);GO:0009414(response to water deprivation);GO:0009651(response to salt stress);GO:0009735(response to cytokinin);GO:0010043(response to zinc ion);GO:0010119(regulation of stomatal movement);GO:0010228(vegetative…	GO:0005634(nucleus);GO:0005737(cytoplasm);GO:0005739(mitochondrion);GO:0005777(peroxisome);GO:0005829(cytosol);GO:0009506(plasmodesma);GO:0009507(chloroplast);GO:0048046(apoplast);	GO:0003690(double-stranded DNA binding);GO:0003697(single-stranded DNA binding);GO:0003723(RNA binding);GO:0003729(mRNA binding);GO:0005515(protein binding);	*	*
Lus10040588.g	AT2G07180	*	Protein kinase superfamily protein	GO:0006952(defense response);	GO:0005886(plasma membrane);	GO:0005524(ATP binding);GO:0016301(kinase activity);	*	*
Lus10040647.g	AT1G73200	*	Putative integral membrane protein conserved region (DUF2404)	GO:0007165(signal transduction);	GO:0005773(vacuole);GO:0005783(endoplasmic reticulum);GO:0016021(integral component of membrane);	GO:0035091(phosphatidylinositol binding);	*	*
Lus10040657.g	AT2G29990	NDA2	alternative NAD(P)H dehydrogenase 2	*	GO:0005739(mitochondrion);GO:0005777(peroxisome);GO:0031304(intrinsic component of mitochondrial inner membrane);	GO:0003954(NADH dehydrogenase activity);	K17871|ndh1|http://www.genome.jp/dbget-bin/www_bget?ko:K17871	*
Lus10040833.g	No ath annotation
Lus10040882.g	No ath annotation
Lus10040975.g	AT3G19760	EIF4A-III	eukaryotic initiation factor 4A-III	GO:0000184(nuclear-transcribed mRNA catabolic process, nonsense-mediated decay);GO:0001666(response to hypoxia);GO:0006397(mRNA processing);GO:0006417(regulation of translation);GO:0008380(RNA splicing);GO:0010468(regulation of gene expression);GO:0010501(RNA secondary structure unwinding);GO:0051028(mRNA transport);	GO:0005634(nucleus);GO:0005654(nucleoplasm);GO:0005730(nucleolus);GO:0005737(cytoplasm);GO:0016020(membrane);GO:0016607(nuclear speck);GO:0035145(exon-exon junction complex);GO:0071013(catalytic step 2 spliceosome);	GO:0003729(mRNA binding);GO:0004004(ATP-dependent RNA helicase activity);GO:0005515(protein binding);GO:0005524(ATP binding);GO:0008026(ATP-dependent helicase activity);	K13025|EIF4A3, FAL1|http://www.genome.jp/dbget-bin/www_bget?ko:K13025	ko03040(Spliceosome);ko03013(RNA transport);ko03015(mRNA surveillance pathway)
Lus10041102.g	AT5G56190	*	Transducin/WD40 repeat-like superfamily protein	GO:0008150(biological_process);	GO:0005737(cytoplasm);GO:0005834(heterotrimeric G-protein complex);GO:0080008(Cul4-RING E3 ubiquitin ligase complex);	*	*	*
Lus10041126.g	AT4G16150	*	calmodulin binding;transcription regulators	GO:0006355(regulation of transcription, DNA-templated);GO:0070417(cellular response to cold);	GO:0005634(nucleus);	GO:0001071(nucleic acid binding transcription factor activity);GO:0005516(calmodulin binding);GO:0043565(sequence-specific DNA binding);	*	*
Lus10041369.g	AT2G45720	*	ARM repeat superfamily protein	GO:0008150(biological_process);	*	*	*	*
Lus10041441.g	AT1G77420	*	alpha/beta-Hydrolases superfamily protein	GO:0006629(lipid metabolic process);	GO:0009507(chloroplast);GO:0016020(membrane);	GO:0016298(lipase activity);GO:0016787(hydrolase activity);	*	*
Lus10041502.g	AT3G26650	GAPA	glyceraldehyde 3-phosphate dehydrogenase A subunit	GO:0006006(glucose metabolic process);GO:0006096(glycolytic process);GO:0009409(response to cold);GO:0009416(response to light stimulus);GO:0009744(response to sucrose);GO:0018119(peptidyl-cysteine S-nitrosylation);GO:0019253(reductive pentose-phosphate cycle);GO:0055114(oxidation-reduction process);	GO:0009507(chloroplast);GO:0009535(chloroplast thylakoid membrane);GO:0009570(chloroplast stroma);GO:0009941(chloroplast envelope);GO:0010319(stromule);GO:0016020(membrane);GO:0031969(chloroplast membrane);GO:0048046(apoplast);	GO:0005515(protein binding);GO:0047100(glyceraldehyde-3-phosphate dehydrogenase (NADP+) (phosphorylating) activity);	K05298|GAPA|http://www.genome.jp/dbget-bin/www_bget?ko:K05298	ko00710(Carbon fixation in photosynthetic organisms);ko01200(Carbon metabolism)
Lus10041509.g	AT3G26700	*	Protein kinase superfamily protein	*	GO:0005886(plasma membrane);	GO:0016301(kinase activity);	*	*
Lus10041516.g	AT5G66150	*	Glycosyl hydrolase family 38 protein	GO:0006013(mannose metabolic process);	GO:0005576(extracellular region);GO:0005773(vacuole);	GO:0004559(alpha-mannosidase activity);GO:0030246(carbohydrate binding);GO:0046872(metal ion binding);	K01191|E3.2.1.24|http://www.genome.jp/dbget-bin/www_bget?ko:K01191	ko00511(Other glycan degradation)
Lus10041564.g	AT3G27160	GHS1	Ribosomal protein S21 family protein	GO:0006412(translation);GO:0042254(ribosome biogenesis);	GO:0005840(ribosome);GO:0009507(chloroplast);GO:0009534(chloroplast thylakoid);GO:0009570(chloroplast stroma);GO:0044391(ribosomal subunit);	GO:0003735(structural constituent of ribosome);	*	*
Lus10041575.g	AT4G34090	*	unknown protein	GO:0008150(biological_process);	GO:0009507(chloroplast);GO:0009570(chloroplast stroma);	GO:0003674(molecular_function);	*	*
Lus10041626.g	AT1G79690	NUDT3	nudix hydrolase homolog 3	*	GO:0005737(cytoplasm);GO:0005773(vacuole);GO:0005829(cytosol);	GO:0005515(protein binding);GO:0008239(dipeptidyl-peptidase activity);GO:0016787(hydrolase activity);GO:0046872(metal ion binding);	*	*
Lus10041627.g	AT1G73110	*	P-loop containing nucleoside triphosphate hydrolases superfamily protein	*	GO:0009507(chloroplast);GO:0009535(chloroplast thylakoid membrane);	GO:0005524(ATP binding);GO:0016787(hydrolase activity);GO:0016887(ATPase activity);	*	*
Lus10041679.g	AT4G27300	*	S-locus lectin protein kinase family protein	GO:0048544(recognition of pollen);	GO:0005886(plasma membrane);GO:0009506(plasmodesma);GO:0016021(integral component of membrane);	GO:0005524(ATP binding);GO:0016301(kinase activity);GO:0030246(carbohydrate binding);GO:0031625(ubiquitin protein ligase binding);	*	*
Lus10041724.g	AT5G49530	*	SIN-like family protein	*	GO:0005634(nucleus);	*	K14721|RPC5, POLR3E|http://www.genome.jp/dbget-bin/www_bget?ko:K14721	ko03020(RNA polymerase);ko00230(Purine metabolism);ko00240(Pyrimidine metabolism)
Lus10041748.g	AT1G75220	ERDL6	Major facilitator superfamily protein	GO:0010030(positive regulation of seed germination);GO:0035428(hexose transmembrane transport);GO:0042593(glucose homeostasis);GO:0046323(glucose import);	GO:0005774(vacuolar membrane);GO:0005794(Golgi apparatus);GO:0005886(plasma membrane);GO:0009705(plant-type vacuole membrane);GO:0016020(membrane);GO:0016021(integral component of membrane);	GO:0005351(sugar:proton symporter activity);GO:0005355(glucose transmembrane transporter activity);GO:0015144(carbohydrate transmembrane transporter activity);	K08145|SLC2A8, GLUT8|http://www.genome.jp/dbget-bin/www_bget?ko:K08145	*
Lus10041767.g	No ath annotation
Lus10041800.g	AT3G51040	RTH	RTE1-homolog	GO:0008150(biological_process);	GO:0005739(mitochondrion);GO:0016021(integral component of membrane);	GO:0003674(molecular_function);	K20726|TMEM222|http://www.genome.jp/dbget-bin/www_bget?ko:K20726	ko04016(MAPK signaling pathway - plant)
Lus10041801.g	No ath annotation
Lus10041843.g	AT4G35770	SEN1	Rhodanese/Cell cycle control phosphatase superfamily protein	GO:0006979(response to oxidative stress);GO:0007568(aging);GO:0009416(response to light stimulus);GO:0009611(response to wounding);GO:0009744(response to sucrose);GO:0009753(response to jasmonic acid);	GO:0009507(chloroplast);GO:0009579(thylakoid);	GO:0003674(molecular_function);	*	*
Lus10041854.g	AT4G35785	*	RNA-binding (RRM/RBD/RNP motifs) family protein	GO:0008150(biological_process);	GO:0005634(nucleus);GO:0030529(intracellular ribonucleoprotein complex);	GO:0003729(mRNA binding);	K12897|TRA2|http://www.genome.jp/dbget-bin/www_bget?ko:K12897	ko03040(Spliceosome)
Lus10041861.g	AT5G66080	*	Protein phosphatase 2C family protein	GO:0006470(protein dephosphorylation);	GO:0009507(chloroplast);	GO:0004722(protein serine/threonine phosphatase activity);GO:0046872(metal ion binding);	*	*
Lus10041878.g	AT2G19080	*	metaxin-related	GO:0006626(protein targeting to mitochondrion);	GO:0005634(nucleus);GO:0005739(mitochondrion);GO:0005741(mitochondrial outer membrane);GO:0005743(mitochondrial inner membrane);GO:0009536(plastid);GO:0016021(integral component of membrane);	GO:0005515(protein binding);	K17776|MTX|http://www.genome.jp/dbget-bin/www_bget?ko:K17776	*
Lus10041920.g	AT2G17990	*	unknown protein	*	GO:0005886(plasma membrane);	*	*	*
Lus10041928.g	No ath annotation
Lus10041952.g	AT5G50250	CP31B	chloroplast RNA-binding protein 31B	GO:0006397(mRNA processing);GO:0009451(RNA modification);GO:0045087(innate immune response);	GO:0009507(chloroplast);GO:0009570(chloroplast stroma);GO:0009941(chloroplast envelope);GO:0030529(intracellular ribonucleoprotein complex);	GO:0003723(RNA binding);GO:0003729(mRNA binding);GO:0008266(poly(U) RNA binding);	*	*
Lus10042051.g	AT2G21280	SULA	NAD(P)-binding Rossmann-fold superfamily protein	GO:0010020(chloroplast fission);GO:0055114(oxidation-reduction process);	GO:0009507(chloroplast);GO:0009536(plastid);GO:0009706(chloroplast inner membrane);GO:0009941(chloroplast envelope);	GO:0016491(oxidoreductase activity);GO:0042803(protein homodimerization activity);GO:0050662(coenzyme binding);	K07071|K07071|http://www.genome.jp/dbget-bin/www_bget?ko:K07071	*
Lus10042064.g	AT3G57470	*	Insulinase (Peptidase family M16) family protein	GO:0006508(proteolysis);	GO:0005634(nucleus);	GO:0004222(metalloendopeptidase activity);	K01408|IDE, ide|http://www.genome.jp/dbget-bin/www_bget?ko:K01408	*
Lus10042074.g	AT4G39030	EDS5	MATE efflux family protein	GO:0006855(drug transmembrane transport);GO:0006952(defense response);GO:0009624(response to nematode);GO:0009697(salicylic acid biosynthetic process);GO:0009751(response to salicylic acid);GO:0031348(negative regulation of defense response);GO:0042742(defense response to bacterium);GO:0045087(innate immune response);	GO:0005739(mitochondrion);GO:0005886(plasma membrane);GO:0009536(plastid);GO:0009941(chloroplast envelope);GO:0016020(membrane);GO:0016021(integral component of membrane);GO:0031969(chloroplast membrane);	GO:0005215(transporter activity);GO:0015238(drug transmembrane transporter activity);GO:0015297(antiporter activity);	*	*
Lus10042287.g	AT2G33530	scpl46	serine carboxypeptidase-like 46	GO:0006508(proteolysis);GO:0051603(proteolysis involved in cellular protein catabolic process);	GO:0005576(extracellular region);GO:0009505(plant-type cell wall);GO:0009506(plasmodesma);	GO:0004185(serine-type carboxypeptidase activity);	K16297|SCPL-II|http://www.genome.jp/dbget-bin/www_bget?ko:K16297	*
Lus10042320.g	AT2G21660	GRP7	cold, circadian rhythm, and rna binding 2	GO:0000380(alternative mRNA splicing, via spliceosome);GO:0006406(mRNA export from nucleus);GO:0006970(response to osmotic stress);GO:0007623(circadian rhythm);GO:0009409(response to cold);GO:0009414(response to water deprivation);GO:0009651(response to salt stress);GO:0009735(response to cytokinin);GO:0010043(response to zinc ion);GO:0010119(regulation of stomatal movement);GO:0010228(vegetative…	GO:0005634(nucleus);GO:0005737(cytoplasm);GO:0005739(mitochondrion);GO:0005777(peroxisome);GO:0005829(cytosol);GO:0009506(plasmodesma);GO:0009507(chloroplast);GO:0048046(apoplast);	GO:0003690(double-stranded DNA binding);GO:0003697(single-stranded DNA binding);GO:0003723(RNA binding);GO:0003729(mRNA binding);GO:0005515(protein binding);	*	*
Lus10042346.g	AT3G18890	Tic62	NAD(P)-binding Rossmann-fold superfamily protein	GO:0015031(protein transport);	GO:0009507(chloroplast);GO:0009534(chloroplast thylakoid);GO:0009535(chloroplast thylakoid membrane);GO:0009570(chloroplast stroma);GO:0009706(chloroplast inner membrane);GO:0009941(chloroplast envelope);	*	*	*
Lus10042372.g	AT5G26850	*	Uncharacterized protein	GO:0008150(biological_process);	*	*	K21842|EFR3|http://www.genome.jp/dbget-bin/www_bget?ko:K21842	*
Lus10042385.g	No ath annotation
Lus10042411.g	AT1G48120	*	hydrolases;protein serine/threonine phosphatases	*	GO:0005634(nucleus);	GO:0004721(phosphoprotein phosphatase activity);GO:0004722(protein serine/threonine phosphatase activity);GO:0046872(metal ion binding);	*	*
Lus10042429.g	AT5G36790	*	Haloacid dehalogenase-like hydrolase (HAD) superfamily protein	*	GO:0005634(nucleus);GO:0005737(cytoplasm);GO:0005773(vacuole);GO:0009507(chloroplast);GO:0009570(chloroplast stroma);GO:0048046(apoplast);	GO:0008967(phosphoglycolate phosphatase activity);	K19269|PGP, PGLP|http://www.genome.jp/dbget-bin/www_bget?ko:K19269	ko00630(Glyoxylate and dicarboxylate metabolism);ko01200(Carbon metabolism)
Lus10042566.g	AT4G20400	JMJ14	JUMONJI 14	GO:0006351(transcription, DNA-templated);GO:0006355(regulation of transcription, DNA-templated);GO:0009910(negative regulation of flower development);GO:0010216(maintenance of DNA methylation);GO:0034720(histone H3-K4 demethylation);GO:0045892(negative regulation of transcription, DNA-templated);GO:0048573(photoperiodism, flowering);GO:0048579(negative regulation of long-day photoperiodism, flowe…	GO:0005634(nucleus);GO:0005654(nucleoplasm);	GO:0000976(transcription regulatory region sequence-specific DNA binding);GO:0003700(transcription factor activity, sequence-specific DNA binding);GO:0005515(protein binding);GO:0032453(histone demethylase activity (H3-K4 specific));GO:0046872(metal ion binding);GO:0051213(dioxygenase activity);	K11446|KDM5, JARID1|http://www.genome.jp/dbget-bin/www_bget?ko:K11446	*
Lus10042587.g	AT3G63190	RRF	ribosome recycling factor, chloroplast precursor	GO:0002184(cytoplasmic translational termination);GO:0006412(translation);GO:0009658(chloroplast organization);GO:0009790(embryo development);GO:0009817(defense response to fungus, incompatible interaction);GO:0032544(plastid translation);GO:0042742(defense response to bacterium);	GO:0009507(chloroplast);GO:0009536(plastid);GO:0009570(chloroplast stroma);GO:0009579(thylakoid);	GO:0005507(copper ion binding);GO:0043023(ribosomal large subunit binding);	K02838|frr, MRRF, RRF|http://www.genome.jp/dbget-bin/www_bget?ko:K02838	*
Lus10042707.g	AT2G04350	LACS8	AMP-dependent synthetase and ligase family protein	GO:0000723(telomere maintenance);GO:0006631(fatty acid metabolic process);GO:0006633(fatty acid biosynthetic process);	GO:0000784(nuclear chromosome, telomeric region);GO:0005783(endoplasmic reticulum);GO:0005794(Golgi apparatus);GO:0009507(chloroplast);GO:0009941(chloroplast envelope);	GO:0004467(long-chain fatty acid-CoA ligase activity);GO:0005524(ATP binding);GO:0043047(single-stranded telomeric DNA binding);GO:0102391(decanoate--CoA ligase activity);	K01897|ACSL, fadD|http://www.genome.jp/dbget-bin/www_bget?ko:K01897	ko04146(Peroxisome);ko00061(Fatty acid biosynthesis);ko00071(Fatty acid degradation);ko01212(Fatty acid metabolism)
Lus10042783.g	AT2G38710	*	AMMECR1 family	GO:0009651(response to salt stress);	GO:0005829(cytosol);	*	*	*
Lus10042822.g	AT4G18370	DEG5	DEGP protease 5	GO:0006508(proteolysis);GO:0010206(photosystem II repair);	GO:0009507(chloroplast);GO:0009543(chloroplast thylakoid lumen);GO:0009579(thylakoid);GO:0031977(thylakoid lumen);	GO:0004252(serine-type endopeptidase activity);GO:0008236(serine-type peptidase activity);	*	*
Lus10042837.g	AT4G18240	SS4	starch synthase 4	GO:0005982(starch metabolic process);GO:0019252(starch biosynthetic process);	GO:0009501(amyloplast);GO:0009507(chloroplast);	GO:0004373(glycogen (starch) synthase activity);GO:0005515(protein binding);GO:0009011(starch synthase activity);GO:0016757(transferase activity, transferring glycosyl groups);GO:0033201(alpha-1,4-glucan synthase activity);	*	*
Lus10042892.g	AT4G29470	PLA2-DELTA	Phospholipase A2 family protein	GO:0006644(phospholipid metabolic process);GO:0009555(pollen development);GO:0009846(pollen germination);GO:0009860(pollen tube growth);GO:0016042(lipid catabolic process);GO:0050482(arachidonic acid secretion);	GO:0005576(extracellular region);GO:0005783(endoplasmic reticulum);	GO:0004623(phospholipase A2 activity);GO:0005509(calcium ion binding);	*	*
Lus10042915.g	AT3G48110	EDD1	glycine-tRNA ligases	GO:0006426(glycyl-tRNA aminoacylation);GO:0009793(embryo development ending in seed dormancy);GO:0045995(regulation of embryonic development);	GO:0005739(mitochondrion);GO:0009507(chloroplast);GO:0009570(chloroplast stroma);	GO:0004820(glycine-tRNA ligase activity);GO:0005524(ATP binding);	K14164|glyQS|http://www.genome.jp/dbget-bin/www_bget?ko:K14164	ko00970(Aminoacyl-tRNA biosynthesis)
Lus10043036.g	AT5G19740	*	Peptidase M28 family protein	GO:0006508(proteolysis);GO:0007275(multicellular organism development);GO:0010073(meristem maintenance);GO:0040008(regulation of growth);	GO:0005773(vacuole);GO:0005783(endoplasmic reticulum);GO:0005789(endoplasmic reticulum membrane);GO:0005886(plasma membrane);GO:0016021(integral component of membrane);	GO:0008237(metallopeptidase activity);GO:0016805(dipeptidase activity);GO:0046872(metal ion binding);	K01301|NAALAD|http://www.genome.jp/dbget-bin/www_bget?ko:K01301	*
Lus10043070.g	AT4G21880	*	Pentatricopeptide repeat (PPR) superfamily protein	GO:0008150(biological_process);	GO:0005739(mitochondrion);	GO:0003674(molecular_function);	*	*
Lus10043133.g	No ath annotation
Lus10043205.g	AT5G50970	*	transducin family protein / WD-40 repeat family protein	GO:0008150(biological_process);	GO:0005737(cytoplasm);	*	*	*
Lus10043252.g	AT3G24430	HCF101	ATP binding	GO:0016226(iron-sulfur cluster assembly);	GO:0009507(chloroplast);GO:0009570(chloroplast stroma);	GO:0005524(ATP binding);GO:0046872(metal ion binding);GO:0051536(iron-sulfur cluster binding);	*	*
Lus10043253.g	AT4G13360	*	ATP-dependent caseinolytic (Clp) protease/crotonase family protein	*	GO:0005739(mitochondrion);GO:0005829(cytosol);	GO:0003824(catalytic activity);GO:0003860(3-hydroxyisobutyryl-CoA hydrolase activity);	*	*
Lus10043256.g	AT1G02145	ALG12	homolog of asparagine-linked glycosylation 12	GO:0006487(protein N-linked glycosylation);GO:0030433(ubiquitin-dependent ERAD pathway);	GO:0005783(endoplasmic reticulum);GO:0005789(endoplasmic reticulum membrane);GO:0016021(integral component of membrane);	GO:0000009(alpha-1,6-mannosyltransferase activity);GO:0052917(dol-P-Man:Man(7)GlcNAc(2)-PP-Dol alpha-1,6-mannosyltransferase activity);	K03847|ALG12|http://www.genome.jp/dbget-bin/www_bget?ko:K03847	ko00510(N-Glycan biosynthesis)
Lus10043400.g	AT5G22340	*	unknown protein	GO:0008150(biological_process);	GO:0009507(chloroplast);	GO:0003674(molecular_function);	*	*
Lus10043418.g	AT5G18570	EMB269	GTP1/OBG family protein	GO:0006364(rRNA processing);GO:0009416(response to light stimulus);GO:0009658(chloroplast organization);GO:0009790(embryo development);GO:0009793(embryo development ending in seed dormancy);GO:0010027(thylakoid membrane organization);	GO:0009507(chloroplast);GO:0009570(chloroplast stroma);GO:0009706(chloroplast inner membrane);	GO:0000287(magnesium ion binding);GO:0003924(GTPase activity);GO:0005525(GTP binding);	*	*
Lus10043478.g	AT5G25230	*	Ribosomal protein S5/Elongation factor G/III/V family protein	*	GO:0005730(nucleolus);GO:0005737(cytoplasm);GO:0009506(plasmodesma);	GO:0003746(translation elongation factor activity);GO:0008135(translation factor activity, RNA binding);	K12852|EFTUD2|http://www.genome.jp/dbget-bin/www_bget?ko:K12852	ko03040(Spliceosome)
scaffold130.3	No ath annotation
scaffold1356.4	No ath annotation
scaffold140.156	No ath annotation
scaffold1536.31	AT5G39790	*	5'-AMP-activated protein kinase-related	GO:0010581(regulation of starch biosynthetic process);GO:0019252(starch biosynthetic process);	GO:0009507(chloroplast);GO:0009569(chloroplast starch grain);GO:0009570(chloroplast stroma);	GO:0005515(protein binding);GO:0030247(polysaccharide binding);GO:2001070(starch binding);	*	*
scaffold156.172	AT5G14880	*	Potassium transporter family protein	GO:0006813(potassium ion transport);GO:0071805(potassium ion transmembrane transport);	GO:0005886(plasma membrane);GO:0016021(integral component of membrane);	GO:0015079(potassium ion transmembrane transporter activity);	K03549|kup|http://www.genome.jp/dbget-bin/www_bget?ko:K03549	*
scaffold1721.17	No ath annotation
scaffold1856.3	No ath annotation
scaffold1856.5	AT1G07980	NF-YC10	nuclear factor Y, subunit C10	GO:0006355(regulation of transcription, DNA-templated);	GO:0005634(nucleus);	GO:0003700(transcription factor activity, sequence-specific DNA binding);GO:0046982(protein heterodimerization activity);	*	*
scaffold215.7	No ath annotation
scaffold275.23	No ath annotation
scaffold27.91	No ath annotation
scaffold28.128	No ath annotation
scaffold28.142	AT4G12850	*	Far-red impaired responsive (FAR1) family protein	GO:0009639(response to red or far red light);	GO:0005634(nucleus);	GO:0003674(molecular_function);	*	*
scaffold284.10	No ath annotation
scaffold297.72	AT5G56160	*	Sec14p-like phosphatidylinositol transfer family protein	GO:0006810(transport);	GO:0005739(mitochondrion);	GO:0005215(transporter activity);	*	*
scaffold312.6	No ath annotation
scaffold319.27	No ath annotation
scaffold320.8	No ath annotation
scaffold33.125	AT1G32410	*	Vacuolar protein sorting 55 (VPS55) family protein	GO:0006810(transport);GO:0015031(protein transport);	GO:0005773(vacuole);GO:0010008(endosome membrane);GO:0016021(integral component of membrane);	GO:0005215(transporter activity);	*	*
scaffold33.166	No ath annotation
scaffold338.10	No ath annotation
scaffold354.2	No ath annotation
scaffold413.104	AT3G51140	*	Protein of unknown function (DUF3353)	GO:0008150(biological_process);	GO:0009507(chloroplast);GO:0009706(chloroplast inner membrane);GO:0009941(chloroplast envelope);GO:0016021(integral component of membrane);	*	*	*
scaffold416.114	No ath annotation
scaffold416.48	No ath annotation
scaffold426.22	No ath annotation
scaffold462.266	AT3G45050	*	unknown protein	GO:0008150(biological_process);	GO:0009507(chloroplast);GO:0016021(integral component of membrane);	GO:0003674(molecular_function);	*	*
scaffold462.96	No ath annotation
scaffold465.35	No ath annotation
scaffold473.86	No ath annotation
scaffold476.20	No ath annotation
scaffold491.26	No ath annotation
scaffold57.190	AT4G02020	SWN	SET domain-containing protein	GO:0006349(regulation of gene expression by genetic imprinting);GO:0006351(transcription, DNA-templated);GO:0006355(regulation of transcription, DNA-templated);GO:0009960(endosperm development);GO:0010048(vernalization response);	GO:0005634(nucleus);GO:0005677(chromatin silencing complex);GO:0009506(plasmodesma);GO:0031519(PcG protein complex);	GO:0003700(transcription factor activity, sequence-specific DNA binding);GO:0003727(single-stranded RNA binding);GO:0005515(protein binding);GO:0018024(histone-lysine N-methyltransferase activity);	K11430|EZH2|http://www.genome.jp/dbget-bin/www_bget?ko:K11430	ko00310(Lysine degradation)
scaffold578.2	No ath annotation
scaffold62.19	No ath annotation
scaffold711.41	No ath annotation
scaffold729.8	No ath annotation
scaffold777.1	No ath annotation
scaffold977.96	AT2G18660	PNP-A	plant natriuretic peptide A	GO:0009627(systemic acquired resistance);GO:0010230(alternative respiration);	GO:0005576(extracellular region);GO:0005618(cell wall);GO:0048046(apoplast);	*	*	*

## Sheet: Z141-DS
Lus_gene	Ath_gene	Gene name	Annotation	GO(biological_process)	GO(cellular_component)	GO(molecular_function)	KO_ID|KO_name|Hyperlink	Pathway_ID(KEGG_pathway)
C8342297.1	No ath annotation
Lus10000257.g	AT1G04530	TPR4	Tetratricopeptide repeat (TPR)-like superfamily protein	GO:0006396(RNA processing);	GO:0005634(nucleus);	*	*	*
Lus10000328.g	AT1G26170	*	ARM repeat superfamily protein	*	GO:0005634(nucleus);GO:0005643(nuclear pore);GO:0005737(cytoplasm);	GO:0008565(protein transporter activity);	K20224|IPO9, RANBP9|http://www.genome.jp/dbget-bin/www_bget?ko:K20224	*
Lus10000403.g	AT3G59990	MAP2B	methionine aminopeptidase 2B	GO:0016485(protein processing);	GO:0005737(cytoplasm);	GO:0004177(aminopeptidase activity);GO:0008235(metalloexopeptidase activity);GO:0046872(metal ion binding);	K01265|map|http://www.genome.jp/dbget-bin/www_bget?ko:K01265	*
Lus10000503.g	AT3G16565	*	alanine-tRNA ligases;nucleic acid binding;ligases, forming aminoacyl-tRNA and related compounds;nucleotide binding;ATP binding	*	GO:0005737(cytoplasm);	*	*	*
Lus10000566.g	AT5G61380	TOC1	CCT motif -containing response regulator protein	GO:0000160(phosphorelay signal transduction system);GO:0006351(transcription, DNA-templated);GO:0006355(regulation of transcription, DNA-templated);GO:0007623(circadian rhythm);GO:0009908(flower development);GO:0010031(circumnutation);GO:0010468(regulation of gene expression);GO:0010629(negative regulation of gene expression);	GO:0005634(nucleus);	GO:0000156(phosphorelay response regulator activity);GO:0003677(DNA binding);GO:0003700(transcription factor activity, sequence-specific DNA binding);GO:0005515(protein binding);	K12127|TOC1, APRR1|http://www.genome.jp/dbget-bin/www_bget?ko:K12127	ko04712(Circadian rhythm - plant)
Lus10000628.g	AT5G38510	*	Rhomboid-related intramembrane serine protease family protein	GO:0006508(proteolysis);	GO:0005886(plasma membrane);GO:0016021(integral component of membrane);GO:0031969(chloroplast membrane);	GO:0004252(serine-type endopeptidase activity);	*	*
Lus10000633.g	AT4G39970	*	Haloacid dehalogenase-like hydrolase (HAD) superfamily protein	GO:0008152(metabolic process);	GO:0009507(chloroplast);GO:0009570(chloroplast stroma);GO:0009941(chloroplast envelope);	GO:0016787(hydrolase activity);GO:0046872(metal ion binding);	*	*
Lus10000767.g	AT4G24620	PGI1	phosphoglucose isomerase 1	GO:0005982(starch metabolic process);GO:0006094(gluconeogenesis);GO:0006096(glycolytic process);GO:0009911(positive regulation of flower development);	GO:0005829(cytosol);GO:0009507(chloroplast);GO:0009536(plastid);GO:0009570(chloroplast stroma);GO:0009941(chloroplast envelope);	GO:0004347(glucose-6-phosphate isomerase activity);	K01810|GPI, pgi|http://www.genome.jp/dbget-bin/www_bget?ko:K01810	ko00520(Amino sugar and nucleotide sugar metabolism);ko00010(Glycolysis / Gluconeogenesis);ko00030(Pentose phosphate pathway);ko00500(Starch and sucrose metabolism);ko01200(Carbon metabolism)
Lus10001016.g	AT3G55610	P5CS2	delta 1-pyrroline-5-carboxylate synthase 2	GO:0006561(proline biosynthetic process);GO:0009555(pollen development);GO:0009737(response to abscisic acid);GO:0009793(embryo development ending in seed dormancy);GO:0016310(phosphorylation);GO:0042538(hyperosmotic salinity response);GO:0055114(oxidation-reduction process);GO:0055129(L-proline biosynthetic process);	GO:0005737(cytoplasm);GO:0005739(mitochondrion);GO:0005829(cytosol);GO:0009506(plasmodesma);GO:0009507(chloroplast);	GO:0004349(glutamate 5-kinase activity);GO:0004350(glutamate-5-semialdehyde dehydrogenase activity);GO:0005524(ATP binding);	K12657|ALDH18A1, P5CS|http://www.genome.jp/dbget-bin/www_bget?ko:K12657	ko00330(Arginine and proline metabolism);ko01230(Biosynthesis of amino acids)
Lus10001019.g	AT3G55610	P5CS2	delta 1-pyrroline-5-carboxylate synthase 2	GO:0006561(proline biosynthetic process);GO:0009555(pollen development);GO:0009737(response to abscisic acid);GO:0009793(embryo development ending in seed dormancy);GO:0016310(phosphorylation);GO:0042538(hyperosmotic salinity response);GO:0055114(oxidation-reduction process);GO:0055129(L-proline biosynthetic process);	GO:0005737(cytoplasm);GO:0005739(mitochondrion);GO:0005829(cytosol);GO:0009506(plasmodesma);GO:0009507(chloroplast);	GO:0004349(glutamate 5-kinase activity);GO:0004350(glutamate-5-semialdehyde dehydrogenase activity);GO:0005524(ATP binding);	K12657|ALDH18A1, P5CS|http://www.genome.jp/dbget-bin/www_bget?ko:K12657	ko00330(Arginine and proline metabolism);ko01230(Biosynthesis of amino acids)
Lus10001114.g	AT4G14290	*	alpha/beta-Hydrolases superfamily protein	*	GO:0005737(cytoplasm);GO:0005886(plasma membrane);	*	*	*
Lus10001200.g	AT5G20950	*	Glycosyl hydrolase family protein	GO:0005975(carbohydrate metabolic process);GO:0009251(glucan catabolic process);GO:0009969(xyloglucan biosynthetic process);	GO:0005576(extracellular region);GO:0005618(cell wall);GO:0005886(plasma membrane);GO:0009505(plant-type cell wall);GO:0009506(plasmodesma);GO:0016020(membrane);GO:0048046(apoplast);	GO:0004553(hydrolase activity, hydrolyzing O-glycosyl compounds);GO:0008422(beta-glucosidase activity);	K05349|bglX|http://www.genome.jp/dbget-bin/www_bget?ko:K05349	ko00940(Phenylpropanoid biosynthesis);ko00500(Starch and sucrose metabolism);ko00460(Cyanoamino acid metabolism)
Lus10001245.g	AT5G63050	EMB2759	embryo defective 2759	GO:0009793(embryo development ending in seed dormancy);	GO:0009507(chloroplast);GO:0016021(integral component of membrane);	GO:0003674(molecular_function);	*	*
Lus10001312.g	AT4G30310	*	FGGY family of carbohydrate kinase	GO:0005975(carbohydrate metabolic process);	GO:0005737(cytoplasm);GO:0005739(mitochondrion);GO:0009507(chloroplast);	GO:0019200(carbohydrate kinase activity);	*	*
Lus10001473.g	No ath annotation
Lus10001653.g	AT5G61410	RPE	D-ribulose-5-phosphate-3-epimerase	GO:0005975(carbohydrate metabolic process);GO:0009052(pentose-phosphate shunt, non-oxidative branch);GO:0009409(response to cold);GO:0009624(response to nematode);GO:0009793(embryo development ending in seed dormancy);GO:0019323(pentose catabolic process);GO:0044262(cellular carbohydrate metabolic process);	GO:0005829(cytosol);GO:0009507(chloroplast);GO:0009570(chloroplast stroma);GO:0009579(thylakoid);GO:0009941(chloroplast envelope);GO:0010319(stromule);GO:0048046(apoplast);	GO:0004750(ribulose-phosphate 3-epimerase activity);GO:0046872(metal ion binding);	K01783|rpe, RPE|http://www.genome.jp/dbget-bin/www_bget?ko:K01783	ko00040(Pentose and glucuronate interconversions);ko00030(Pentose phosphate pathway);ko00710(Carbon fixation in photosynthetic organisms);ko01230(Biosynthesis of amino acids);ko01200(Carbon metabolism)
Lus10001708.g	AT5G57080	*	unknown protein	GO:0008150(biological_process);	GO:0009507(chloroplast);GO:0016021(integral component of membrane);	GO:0003674(molecular_function);	*	*
Lus10001725.g	No ath annotation
Lus10001801.g	AT5G23700	*	unknown protein	GO:0008150(biological_process);	GO:0005794(Golgi apparatus);	GO:0003674(molecular_function);	*	*
Lus10002020.g	No ath annotation
Lus10002035.g	AT5G11630	NOXY2	unknown protein	GO:0006952(defense response);GO:0042742(defense response to bacterium);GO:0048364(root development);GO:0050832(defense response to fungus);GO:0071433(cell wall repair);	GO:0005739(mitochondrion);	GO:0003674(molecular_function);	*	*
Lus10002080.g	No ath annotation
Lus10002090.g	AT5G64730	*	Transducin/WD40 repeat-like superfamily protein	*	GO:0005737(cytoplasm);GO:0005834(heterotrimeric G-protein complex);GO:0080008(Cul4-RING E3 ubiquitin ligase complex);	GO:0000166(nucleotide binding);	K13124|MORG1|http://www.genome.jp/dbget-bin/www_bget?ko:K13124	*
Lus10002140.g	AT1G18270	*	ketose-bisphosphate aldolase class-II family protein	GO:0006096(glycolytic process);	GO:0005634(nucleus);GO:0005739(mitochondrion);	GO:0004332(fructose-bisphosphate aldolase activity);	*	*
Lus10002491.g	AT5G01520	AIRP2	RING/U-box superfamily protein	*	GO:0005634(nucleus);GO:0005829(cytosol);	GO:0008270(zinc ion binding);	*	*
Lus10002603.g	No ath annotation
Lus10002700.g	AT1G76590	*	PLATZ transcription factor family protein	GO:0008150(biological_process);	GO:0005739(mitochondrion);	*	*	*
Lus10002968.g	AT5G66820	*	unknown protein	GO:0008150(biological_process);	GO:0005739(mitochondrion);	GO:0003674(molecular_function);	*	*
Lus10002977.g	AT1G11400	PYM	partner of Y14-MAGO	GO:0000184(nuclear-transcribed mRNA catabolic process, nonsense-mediated decay);GO:0006417(regulation of translation);GO:0010628(positive regulation of gene expression);GO:0051028(mRNA transport);	GO:0005634(nucleus);GO:0005654(nucleoplasm);GO:0005730(nucleolus);GO:0005737(cytoplasm);	GO:0003723(RNA binding);GO:0005515(protein binding);	K14294|WIBG, PYM|http://www.genome.jp/dbget-bin/www_bget?ko:K14294	ko03013(RNA transport);ko03015(mRNA surveillance pathway)
Lus10002996.g	AT4G22120	*	ERD (early-responsive to dehydration stress) family protein	GO:0006812(cation transport);	GO:0005886(plasma membrane);GO:0016021(integral component of membrane);	GO:0005227(calcium activated cation channel activity);	*	*
Lus10003031.g	No ath annotation
Lus10003406.g	No ath annotation
Lus10003460.g	AT5G63770	DGK2	diacylglycerol kinase 2	GO:0006952(defense response);GO:0007205(protein kinase C-activating G-protein coupled receptor signaling pathway);GO:0009409(response to cold);GO:0009611(response to wounding);GO:0016310(phosphorylation);GO:0035556(intracellular signal transduction);GO:0048364(root development);GO:0048366(leaf development);	GO:0005634(nucleus);GO:0016021(integral component of membrane);	GO:0003951(NAD+ kinase activity);GO:0004143(diacylglycerol kinase activity);GO:0005524(ATP binding);GO:0046872(metal ion binding);	K00901|dgkA, DGK|http://www.genome.jp/dbget-bin/www_bget?ko:K00901	ko04070(Phosphatidylinositol signaling system);ko00561(Glycerolipid metabolism);ko00564(Glycerophospholipid metabolism)
Lus10003488.g	AT4G37850	*	basic helix-loop-helix (bHLH) DNA-binding superfamily protein	GO:0006351(transcription, DNA-templated);GO:0006355(regulation of transcription, DNA-templated);	GO:0005634(nucleus);	GO:0003677(DNA binding);GO:0003700(transcription factor activity, sequence-specific DNA binding);GO:0046983(protein dimerization activity);	*	*
Lus10003969.g	AT5G38520	*	alpha/beta-Hydrolases superfamily protein	GO:0015994(chlorophyll metabolic process);	GO:0009507(chloroplast);GO:0009534(chloroplast thylakoid);GO:0009941(chloroplast envelope);	GO:0016787(hydrolase activity);GO:0047746(chlorophyllase activity);	*	*
Lus10004125.g	No ath annotation
Lus10004130.g	No ath annotation
Lus10004396.g	AT4G17090	CT-BMY	chloroplast beta-amylase	GO:0000024(maltose biosynthetic process);GO:0005983(starch catabolic process);GO:0009409(response to cold);	GO:0009507(chloroplast);GO:0009570(chloroplast stroma);	GO:0016161(beta-amylase activity);GO:0102229(amylopectin maltohydrolase activity);	K01177|E3.2.1.2|http://www.genome.jp/dbget-bin/www_bget?ko:K01177	ko00500(Starch and sucrose metabolism)
Lus10004426.g	AT5G19050	*	alpha/beta-Hydrolases superfamily protein	GO:0008150(biological_process);	GO:0009507(chloroplast);	GO:0016787(hydrolase activity);	*	*
Lus10004551.g	AT5G46410	SSP4	SCP1-like small phosphatase 4	GO:0006470(protein dephosphorylation);	GO:0005634(nucleus);	GO:0008420(CTD phosphatase activity);	*	*
Lus10004596.g	AT5G46410	SSP4	SCP1-like small phosphatase 4	GO:0006470(protein dephosphorylation);	GO:0005634(nucleus);	GO:0008420(CTD phosphatase activity);	*	*
Lus10004791.g	AT2G30695	*	unknown protein	GO:0006457(protein folding);GO:0015031(protein transport);	GO:0009507(chloroplast);GO:0009570(chloroplast stroma);	GO:0003674(molecular_function);	*	*
Lus10004825.g	AT3G09010	*	Protein kinase superfamily protein	GO:0006468(protein phosphorylation);	*	GO:0004674(protein serine/threonine kinase activity);GO:0005524(ATP binding);GO:0016301(kinase activity);	*	*
Lus10005097.g	AT5G15700	*	DNA/RNA polymerases superfamily protein	GO:0006351(transcription, DNA-templated);	GO:0005739(mitochondrion);GO:0009507(chloroplast);GO:0042651(thylakoid membrane);	GO:0003677(DNA binding);GO:0003899(DNA-directed 5'-3' RNA polymerase activity);GO:0034062(5'-3' RNA polymerase activity);	K10908|POLRMT, RPO41|http://www.genome.jp/dbget-bin/www_bget?ko:K10908	*
Lus10005169.g	AT2G25870	*	haloacid dehalogenase-like hydrolase family protein	GO:0009658(chloroplast organization);GO:1901259(chloroplast rRNA processing);	GO:0009507(chloroplast);	GO:0004222(metalloendopeptidase activity);GO:0004521(endoribonuclease activity);GO:0016787(hydrolase activity);	*	*
Lus10005199.g	AT1G08380	PSAO	photosystem I subunit O	GO:0009767(photosynthetic electron transport chain);GO:0009768(photosynthesis, light harvesting in photosystem I);	GO:0005739(mitochondrion);GO:0009507(chloroplast);GO:0009522(photosystem I);GO:0009535(chloroplast thylakoid membrane);GO:0009579(thylakoid);GO:0016021(integral component of membrane);	GO:0005515(protein binding);	K14332|psaO|http://www.genome.jp/dbget-bin/www_bget?ko:K14332	ko00195(Photosynthesis)
Lus10005273.g	AT1G28510	*	Optic atrophy 3 protein (OPA3)	*	GO:0005739(mitochondrion);	GO:0003674(molecular_function);	*	*
Lus10005345.g	AT4G32000	*	Protein kinase superfamily protein	*	GO:0005886(plasma membrane);	GO:0016301(kinase activity);	*	*
Lus10005515.g	No ath annotation
Lus10005808.g	AT1G25275	*	unknown protein	GO:0080167(response to karrikin);	GO:0005576(extracellular region);	GO:0003674(molecular_function);	*	*
Lus10005926.g	AT4G03110	RBP-DR1	RNA-binding protein-defense related 1	GO:0006402(mRNA catabolic process);GO:0009626(plant-type hypersensitive response);GO:0009908(flower development);GO:0080151(positive regulation of salicylic acid mediated signaling pathway);GO:2000028(regulation of photoperiodism, flowering);	GO:0005737(cytoplasm);GO:0030529(intracellular ribonucleoprotein complex);	GO:0003723(RNA binding);GO:0003729(mRNA binding);	K13207|CUGBP, BRUNOL, CELF|http://www.genome.jp/dbget-bin/www_bget?ko:K13207	*
Lus10006255.g	AT5G67170	*	SEC-C motif-containing protein / OTU-like cysteine protease family protein	GO:0006508(proteolysis);	GO:0005634(nucleus);GO:0005737(cytoplasm);	GO:0008234(cysteine-type peptidase activity);	K13717|OTUD3|http://www.genome.jp/dbget-bin/www_bget?ko:K13717	*
Lus10006267.g	AT2G27680	*	NAD(P)-linked oxidoreductase superfamily protein	*	GO:0009505(plant-type cell wall);GO:0009507(chloroplast);GO:0009570(chloroplast stroma);GO:0009941(chloroplast envelope);	GO:0004033(aldo-keto reductase (NADP) activity);	*	*
Lus10006324.g	No ath annotation
Lus10006382.g	No ath annotation
Lus10006716.g	AT4G22950	AGL19	AGAMOUS-like 19	GO:0006351(transcription, DNA-templated);GO:0006355(regulation of transcription, DNA-templated);GO:0009908(flower development);GO:0010048(vernalization response);GO:0045944(positive regulation of transcription from RNA polymerase II promoter);GO:0048510(regulation of timing of transition from vegetative to reproductive phase);	GO:0005634(nucleus);	GO:0000977(RNA polymerase II regulatory region sequence-specific DNA binding);GO:0003700(transcription factor activity, sequence-specific DNA binding);GO:0005515(protein binding);GO:0046983(protein dimerization activity);	*	*
Lus10006725.g	No ath annotation
Lus10006739.g	AT4G05090	*	Inositol monophosphatase family protein	GO:0006790(sulfur compound metabolic process);GO:0046854(phosphatidylinositol phosphorylation);	GO:0005739(mitochondrion);GO:0009507(chloroplast);	GO:0008441(3'(2'),5'-bisphosphate nucleotidase activity);GO:0046872(metal ion binding);	K01082|cysQ, MET22, BPNT1|http://www.genome.jp/dbget-bin/www_bget?ko:K01082	ko00920(Sulfur metabolism)
Lus10006822.g	No ath annotation
Lus10006828.g	No ath annotation
Lus10006866.g	AT1G73040	*	Mannose-binding lectin superfamily protein	*	GO:0005576(extracellular region);	GO:0030246(carbohydrate binding);	*	*
Lus10006887.g	No ath annotation
Lus10006996.g	No ath annotation
Lus10006997.g	AT1G62880	*	Cornichon family protein	GO:0006810(transport);	GO:0009507(chloroplast);GO:0016020(membrane);GO:0016021(integral component of membrane);	GO:0003674(molecular_function);	K20368|CNIH, ERV14|http://www.genome.jp/dbget-bin/www_bget?ko:K20368	*
Lus10007099.g	AT5G09580	*	unknown protein	GO:0008150(biological_process);	GO:0005575(cellular_component);	GO:0003674(molecular_function);	*	*
Lus10007127.g	AT1G04880	*	HMG (high mobility group) box protein with ARID/BRIGHT DNA-binding domain	GO:0006351(transcription, DNA-templated);GO:0006355(regulation of transcription, DNA-templated);GO:0009846(pollen germination);GO:0009860(pollen tube growth);GO:0019760(glucosinolate metabolic process);	GO:0005634(nucleus);GO:0090406(pollen tube);	GO:0000400(four-way junction DNA binding);GO:0003700(transcription factor activity, sequence-specific DNA binding);GO:0008134(transcription factor binding);GO:0043565(sequence-specific DNA binding);GO:0044212(transcription regulatory region DNA binding);	*	*
Lus10007235.g	AT5G63850	AAP4	amino acid permease 4	GO:0006865(amino acid transport);GO:0009414(response to water deprivation);	GO:0005886(plasma membrane);GO:0016020(membrane);GO:0016021(integral component of membrane);	GO:0015171(amino acid transmembrane transporter activity);GO:0015172(acidic amino acid transmembrane transporter activity);GO:0015175(neutral amino acid transmembrane transporter activity);GO:0015293(symporter activity);GO:0015399(primary active transmembrane transporter activity);	*	*
Lus10007271.g	AT3G28700	*	Protein of unknown function (DUF185)	GO:0008150(biological_process);	GO:0005739(mitochondrion);	GO:0008270(zinc ion binding);	K18164|NDUFAF7|http://www.genome.jp/dbget-bin/www_bget?ko:K18164	*
Lus10007490.g	AT4G17370	*	Oxidoreductase family protein	GO:0055114(oxidation-reduction process);	GO:0005576(extracellular region);	GO:0016491(oxidoreductase activity);	*	*
Lus10007604.g	AT4G27300	*	S-locus lectin protein kinase family protein	GO:0048544(recognition of pollen);	GO:0005886(plasma membrane);GO:0009506(plasmodesma);GO:0016021(integral component of membrane);	GO:0005524(ATP binding);GO:0016301(kinase activity);GO:0030246(carbohydrate binding);GO:0031625(ubiquitin protein ligase binding);	*	*
Lus10007689.g	AT4G08170	*	Inositol 1,3,4-trisphosphate 5/6-kinase family protein	GO:0009611(response to wounding);GO:0016310(phosphorylation);GO:0032957(inositol trisphosphate metabolic process);	GO:0005622(intracellular);GO:0005634(nucleus);GO:0005737(cytoplasm);	GO:0000287(magnesium ion binding);GO:0003824(catalytic activity);GO:0005524(ATP binding);GO:0047325(inositol tetrakisphosphate 1-kinase activity);GO:0052725(inositol-1,3,4-trisphosphate 6-kinase activity);GO:0052726(inositol-1,3,4-trisphosphate 5-kinase activity);	K00913|ITPK1|http://www.genome.jp/dbget-bin/www_bget?ko:K00913	ko04070(Phosphatidylinositol signaling system);ko00562(Inositol phosphate metabolism)
Lus10007748.g	AT1G10200	WLIM1	GATA type zinc finger transcription factor family protein	GO:0051017(actin filament bundle assembly);	GO:0005737(cytoplasm);GO:0005856(cytoskeleton);GO:0005886(plasma membrane);GO:0015629(actin cytoskeleton);	GO:0003700(transcription factor activity, sequence-specific DNA binding);GO:0003729(mRNA binding);GO:0046872(metal ion binding);GO:0051015(actin filament binding);	*	*
Lus10007817.g	No ath annotation
Lus10007828.g	AT5G27970	*	ARM repeat superfamily protein	*	GO:0005886(plasma membrane);	*	*	*
Lus10007914.g	No ath annotation
Lus10008210.g	AT4G02260	RSH1	RELA/SPOT homolog 1	GO:0009611(response to wounding);GO:0010150(leaf senescence);GO:0015979(photosynthesis);	GO:0005737(cytoplasm);GO:0009507(chloroplast);	GO:0008893(guanosine-3',5'-bis(diphosphate) 3'-diphosphatase activity);	*	*
Lus10008262.g	AT1G72090	*	Methylthiotransferase	*	GO:0005737(cytoplasm);GO:0005783(endoplasmic reticulum);GO:0016020(membrane);GO:0016021(integral component of membrane);	GO:0051539(4 iron, 4 sulfur cluster binding);	K15865|CDKAL1|http://www.genome.jp/dbget-bin/www_bget?ko:K15865	*
Lus10008306.g	AT2G47980	SCC3	sister-chromatid cohesion protein 3	GO:0000278(mitotic cell cycle);GO:0051301(cell division);GO:0051455(attachment of spindle microtubules to kinetochore involved in homologous chromosome segregation);GO:0051754(meiotic sister chromatid cohesion, centromeric);	GO:0005634(nucleus);GO:0005694(chromosome);	GO:0005515(protein binding);	K06671|STAG1_2, SCC3, IRR1|http://www.genome.jp/dbget-bin/www_bget?ko:K06671	*
Lus10008358.g	AT5G22860	*	Serine carboxypeptidase S28 family protein	GO:0006508(proteolysis);	GO:0005576(extracellular region);GO:0009507(chloroplast);GO:0016021(integral component of membrane);	GO:0004180(carboxypeptidase activity);GO:0008233(peptidase activity);GO:0008236(serine-type peptidase activity);	K01285|PRCP|http://www.genome.jp/dbget-bin/www_bget?ko:K01285	*
Lus10008521.g	No ath annotation
Lus10008560.g	No ath annotation
Lus10008571.g	AT4G29890	*	choline monooxygenase, putative (CMO-like)	GO:0019285(glycine betaine biosynthetic process from choline);GO:0019439(aromatic compound catabolic process);GO:0055114(oxidation-reduction process);	GO:0009507(chloroplast);GO:0009570(chloroplast stroma);	GO:0005506(iron ion binding);GO:0009055(electron carrier activity);GO:0016708(oxidoreductase activity, acting on paired donors, with incorporation or reduction of molecular oxygen, NAD(P)H as one donor, and incorporation of two atoms of oxygen into one donor);GO:0019133(choline monooxygenase activity);GO:0051537(2 iron, 2 sulfur cluster binding);	K00499|CMO|http://www.genome.jp/dbget-bin/www_bget?ko:K00499	ko00260(Glycine, serine and threonine metabolism)
Lus10008612.g	AT1G74670	GASA6	Gibberellin-regulated family protein	GO:0009739(response to gibberellin);GO:0009740(gibberellic acid mediated signaling pathway);GO:0009744(response to sucrose);GO:0009749(response to glucose);GO:0009750(response to fructose);GO:0080167(response to karrikin);	GO:0005576(extracellular region);	GO:0003674(molecular_function);	*	*
Lus10008780.g	AT5G14740	CA2	carbonic anhydrase 2	GO:0015976(carbon utilization);GO:0042742(defense response to bacterium);	GO:0005737(cytoplasm);GO:0005829(cytosol);GO:0009507(chloroplast);GO:0009535(chloroplast thylakoid membrane);GO:0009570(chloroplast stroma);GO:0009941(chloroplast envelope);GO:0048046(apoplast);	GO:0004089(carbonate dehydratase activity);GO:0008270(zinc ion binding);	K01673|cynT, can|http://www.genome.jp/dbget-bin/www_bget?ko:K01673	ko00910(Nitrogen metabolism)
Lus10008803.g	AT5G64560	MGT9	magnesium transporter 9	GO:0009555(pollen development);GO:0030001(metal ion transport);	GO:0005634(nucleus);GO:0005886(plasma membrane);GO:0016020(membrane);GO:0016021(integral component of membrane);	GO:0015095(magnesium ion transmembrane transporter activity);GO:0046873(metal ion transmembrane transporter activity);	K16075|MRS2, MFM1|http://www.genome.jp/dbget-bin/www_bget?ko:K16075	*
Lus10009044.g	No ath annotation
Lus10009205.g	No ath annotation
Lus10009256.g	AT3G62040	*	Haloacid dehalogenase-like hydrolase (HAD) superfamily protein	*	GO:0005634(nucleus);	GO:0016787(hydrolase activity);	K18551|SDT1|http://www.genome.jp/dbget-bin/www_bget?ko:K18551	ko00760(Nicotinate and nicotinamide metabolism)
Lus10009277.g	AT5G10490	MSL2	MSCS-like 2	GO:0006811(ion transport);GO:0009657(plastid organization);GO:0010020(chloroplast fission);GO:0055085(transmembrane transport);	GO:0005886(plasma membrane);GO:0009507(chloroplast);GO:0009526(plastid envelope);GO:0016020(membrane);GO:0016021(integral component of membrane);GO:0031969(chloroplast membrane);	GO:0005216(ion channel activity);	*	*
Lus10009327.g	AT1G70820	*	phosphoglucomutase, putative / glucose phosphomutase, putative	GO:0005975(carbohydrate metabolic process);	GO:0009507(chloroplast);GO:0009570(chloroplast stroma);	GO:0016868(intramolecular transferase activity, phosphotransferases);	*	*
Lus10009359.g	AT5G67030	ABA1	zeaxanthin epoxidase (ZEP) (ABA1)	GO:0006970(response to osmotic stress);GO:0009408(response to heat);GO:0009414(response to water deprivation);GO:0009688(abscisic acid biosynthetic process);GO:0010114(response to red light);GO:0010182(sugar mediated signaling pathway);GO:0016123(xanthophyll biosynthetic process);GO:0044550(secondary metabolite biosynthetic process);GO:0055114(oxidation-reduction process);	GO:0009507(chloroplast);GO:0009535(chloroplast thylakoid membrane);GO:0009941(chloroplast envelope);GO:0031969(chloroplast membrane);	GO:0009540(zeaxanthin epoxidase [overall] activity);GO:0071949(FAD binding);	K09838|ZEP, ABA1|http://www.genome.jp/dbget-bin/www_bget?ko:K09838	ko00906(Carotenoid biosynthesis)
Lus10009389.g	AT5G42820	U2AF35B	Zinc finger C-x8-C-x5-C-x3-H type family protein	GO:0000398(mRNA splicing, via spliceosome);GO:0048573(photoperiodism, flowering);	GO:0005634(nucleus);GO:0005681(spliceosomal complex);GO:0016607(nuclear speck);GO:0089701(U2AF);	GO:0003677(DNA binding);GO:0003723(RNA binding);GO:0030628(pre-mRNA 3'-splice site binding);GO:0046872(metal ion binding);	K12836|U2AF1|http://www.genome.jp/dbget-bin/www_bget?ko:K12836	ko03040(Spliceosome)
Lus10009541.g	AT1G64860	SIGA	sigma factor A	GO:0006352(DNA-templated transcription, initiation);GO:0006355(regulation of transcription, DNA-templated);GO:0071461(cellular response to redox state);GO:0071482(cellular response to light stimulus);GO:0080005(photosystem stoichiometry adjustment);GO:2001141(regulation of RNA biosynthetic process);	GO:0009507(chloroplast);	GO:0001053(plastid sigma factor activity);GO:0003677(DNA binding);GO:0003700(transcription factor activity, sequence-specific DNA binding);GO:0003899(DNA-directed 5'-3' RNA polymerase activity);GO:0005515(protein binding);GO:0016987(sigma factor activity);	K03086|SIG1, rpoD|http://www.genome.jp/dbget-bin/www_bget?ko:K03086	*
Lus10009554.g	No ath annotation
Lus10009609.g	AT5G23060	CaS	calcium sensing receptor	GO:0009704(de-etiolation);GO:0071277(cellular response to calcium ion);GO:0090333(regulation of stomatal closure);	GO:0005739(mitochondrion);GO:0009507(chloroplast);GO:0009534(chloroplast thylakoid);GO:0009535(chloroplast thylakoid membrane);GO:0009579(thylakoid);GO:0016021(integral component of membrane);	*	*	*
Lus10009789.g	AT5G21930	PAA2	P-type ATPase of Arabidopsis 2	GO:0006825(copper ion transport);GO:0009767(photosynthetic electron transport chain);	GO:0005886(plasma membrane);GO:0009535(chloroplast thylakoid membrane);GO:0016021(integral component of membrane);	GO:0004008(copper-exporting ATPase activity);GO:0005375(copper ion transmembrane transporter activity);GO:0005524(ATP binding);GO:0015662(ATPase activity, coupled to transmembrane movement of ions, phosphorylative mechanism);GO:0046872(metal ion binding);	K01533|copB|http://www.genome.jp/dbget-bin/www_bget?ko:K01533	*
Lus10009826.g	AT4G00590	*	N-terminal nucleophile aminohydrolases (Ntn hydrolases) superfamily protein	GO:0006508(proteolysis);	*	GO:0004298(threonine-type endopeptidase activity);GO:0016787(hydrolase activity);	K08657|TASP1|http://www.genome.jp/dbget-bin/www_bget?ko:K08657	*
Lus10009828.g	AT5G13410	*	FKBP-like peptidyl-prolyl cis-trans isomerase family protein	*	GO:0009507(chloroplast);GO:0009535(chloroplast thylakoid membrane);GO:0009543(chloroplast thylakoid lumen);GO:0009579(thylakoid);GO:0031977(thylakoid lumen);	GO:0003755(peptidyl-prolyl cis-trans isomerase activity);GO:0005528(FK506 binding);GO:0016853(isomerase activity);	*	*
Lus10009845.g	AT3G56140	*	Protein of unknown function (DUF399 and DUF3411)	GO:0007275(multicellular organism development);	GO:0009507(chloroplast);GO:0009543(chloroplast thylakoid lumen);GO:0016021(integral component of membrane);GO:0031969(chloroplast membrane);	GO:0003674(molecular_function);	*	*
Lus10009973.g	AT4G01800	AGY1	Albino or Glassy Yellow 1	GO:0006605(protein targeting);GO:0006886(intracellular protein transport);GO:0009646(response to absence of light);GO:0009658(chloroplast organization);GO:0010090(trichome morphogenesis);GO:0010109(regulation of photosynthesis);GO:0017038(protein import);	GO:0005886(plasma membrane);GO:0009507(chloroplast);GO:0009535(chloroplast thylakoid membrane);GO:0009570(chloroplast stroma);GO:0009941(chloroplast envelope);GO:0016020(membrane);	GO:0005524(ATP binding);GO:0015462(ATPase-coupled protein transmembrane transporter activity);	K03070|secA|http://www.genome.jp/dbget-bin/www_bget?ko:K03070	ko03060(Protein export)
Lus10010092.g	AT2G46915	*	Protein of unknown function (DUF3754)	GO:0008150(biological_process);	GO:0009507(chloroplast);	GO:0003674(molecular_function);	*	*
Lus10010315.g	AT5G56530	*	Protein of Unknown Function (DUF239)	GO:0008150(biological_process);	GO:0005576(extracellular region);	GO:0016874(ligase activity);	*	*
Lus10010552.g	AT2G32090	*	Lactoylglutathione lyase / glyoxalase I family protein	GO:0005975(carbohydrate metabolic process);	GO:0005739(mitochondrion);	GO:0004462(lactoylglutathione lyase activity);GO:0016829(lyase activity);	*	*
Lus10010728.g	AT1G59900	E1 ALPHA	pyruvate dehydrogenase complex E1 alpha subunit	GO:0006086(acetyl-CoA biosynthetic process from pyruvate);GO:0006096(glycolytic process);GO:0046686(response to cadmium ion);GO:0055114(oxidation-reduction process);	GO:0005634(nucleus);GO:0005739(mitochondrion);GO:0005759(mitochondrial matrix);GO:0005829(cytosol);GO:0043231(intracellular membrane-bounded organelle);	GO:0004739(pyruvate dehydrogenase (acetyl-transferring) activity);	K00161|PDHA, pdhA|http://www.genome.jp/dbget-bin/www_bget?ko:K00161	ko00020(Citrate cycle (TCA cycle));ko00010(Glycolysis / Gluconeogenesis);ko00620(Pyruvate metabolism);ko01200(Carbon metabolism)
Lus10010895.g	AT5G36180	scpl1	serine carboxypeptidase-like 1	GO:0006508(proteolysis);GO:0019748(secondary metabolic process);	GO:0005576(extracellular region);	GO:0004185(serine-type carboxypeptidase activity);GO:0016747(transferase activity, transferring acyl groups other than amino-acyl groups);	K16296|SCPL-I|http://www.genome.jp/dbget-bin/www_bget?ko:K16296	*
Lus10010951.g	AT3G14840	*	Leucine-rich repeat transmembrane protein kinase	GO:0006468(protein phosphorylation);GO:0009861(jasmonic acid and ethylene-dependent systemic resistance);GO:0045088(regulation of innate immune response);	GO:0005576(extracellular region);GO:0005886(plasma membrane);GO:0009506(plasmodesma);GO:0016021(integral component of membrane);	GO:0004672(protein kinase activity);GO:0004674(protein serine/threonine kinase activity);GO:0005515(protein binding);GO:0005524(ATP binding);	*	*
Lus10011080.g	AT5G67390	*	unknown protein	GO:0008150(biological_process);	GO:0005575(cellular_component);	GO:0016740(transferase activity);	*	*
Lus10011157.g	AT4G27080	PDIL5-4	PDI-like 5-4	GO:0045454(cell redox homeostasis);	GO:0005634(nucleus);GO:0005783(endoplasmic reticulum);GO:0016021(integral component of membrane);	GO:0003756(protein disulfide isomerase activity);	*	*
Lus10011326.g	No ath annotation
Lus10011383.g	AT1G67700	*	unknown protein	GO:0006518(peptide metabolic process);	GO:0009507(chloroplast);GO:0009534(chloroplast thylakoid);GO:0009535(chloroplast thylakoid membrane);GO:0009941(chloroplast envelope);GO:0016021(integral component of membrane);	GO:0004222(metalloendopeptidase activity);	*	*
Lus10011444.g	AT5G52070	*	Agenet domain-containing protein	GO:0008150(biological_process);	GO:0005575(cellular_component);	*	*	*
Lus10011480.g	AT3G15690	*	Single hybrid motif superfamily protein	GO:0006633(fatty acid biosynthetic process);	GO:0009507(chloroplast);	GO:0005515(protein binding);	*	*
Lus10011792.g	AT2G33450	PRPL28	Ribosomal L28 family	GO:0006412(translation);	GO:0005840(ribosome);GO:0009507(chloroplast);GO:0009570(chloroplast stroma);GO:0009941(chloroplast envelope);GO:0016020(membrane);GO:0022625(cytosolic large ribosomal subunit);	GO:0003735(structural constituent of ribosome);	K02902|RP-L28, MRPL28, rpmB|http://www.genome.jp/dbget-bin/www_bget?ko:K02902	ko03010(Ribosome)
Lus10011873.g	AT5G48850	ATSDI1	Tetratricopeptide repeat (TPR)-like superfamily protein	GO:0006792(regulation of sulfur utilization);GO:0010438(cellular response to sulfur starvation);GO:0010439(regulation of glucosinolate biosynthetic process);	GO:0005634(nucleus);GO:0090568(nuclear transcriptional repressor complex);	GO:0005515(protein binding);	*	*
Lus10012202.g	No ath annotation
Lus10012214.g	AT5G03570	IREG2	iron regulated 2	GO:0000041(transition metal ion transport);GO:0006824(cobalt ion transport);GO:0006826(iron ion transport);GO:0015675(nickel cation transport);GO:0055068(cobalt ion homeostasis);	GO:0009705(plant-type vacuole membrane);	GO:0005381(iron ion transmembrane transporter activity);GO:0015087(cobalt ion transmembrane transporter activity);GO:0015099(nickel cation transmembrane transporter activity);	K14685|SLC40A1, FPN1|http://www.genome.jp/dbget-bin/www_bget?ko:K14685	*
Lus10012382.g	AT4G02880	*	unknown protein	GO:0008150(biological_process);	GO:0005737(cytoplasm);	GO:0003674(molecular_function);	*	*
Lus10012591.g	AT3G26650	GAPA	glyceraldehyde 3-phosphate dehydrogenase A subunit	GO:0006006(glucose metabolic process);GO:0006096(glycolytic process);GO:0009409(response to cold);GO:0009416(response to light stimulus);GO:0009744(response to sucrose);GO:0018119(peptidyl-cysteine S-nitrosylation);GO:0019253(reductive pentose-phosphate cycle);GO:0055114(oxidation-reduction process);	GO:0009507(chloroplast);GO:0009535(chloroplast thylakoid membrane);GO:0009570(chloroplast stroma);GO:0009941(chloroplast envelope);GO:0010319(stromule);GO:0016020(membrane);GO:0031969(chloroplast membrane);GO:0048046(apoplast);	GO:0005515(protein binding);GO:0047100(glyceraldehyde-3-phosphate dehydrogenase (NADP+) (phosphorylating) activity);	K05298|GAPA|http://www.genome.jp/dbget-bin/www_bget?ko:K05298	ko00710(Carbon fixation in photosynthetic organisms);ko01200(Carbon metabolism)
Lus10012667.g	No ath annotation
Lus10012732.g	AT5G65470	*	O-fucosyltransferase family protein	GO:0008150(biological_process);	GO:0005794(Golgi apparatus);	GO:0016757(transferase activity, transferring glycosyl groups);	*	*
Lus10012876.g	AT1G78770	APC6	anaphase promoting complex 6	GO:0007049(cell cycle);GO:0010087(phloem or xylem histogenesis);GO:0016567(protein ubiquitination);GO:0032875(regulation of DNA endoreduplication);GO:0051301(cell division);	GO:0005634(nucleus);	GO:0005515(protein binding);	K03353|APC6, CDC16|http://www.genome.jp/dbget-bin/www_bget?ko:K03353	ko04120(Ubiquitin mediated proteolysis)
Lus10012892.g	AT2G40490	HEME2	Uroporphyrinogen decarboxylase	GO:0006782(protoporphyrinogen IX biosynthetic process);GO:0006783(heme biosynthetic process);GO:0009735(response to cytokinin);GO:0015995(chlorophyll biosynthetic process);	GO:0005829(cytosol);GO:0009507(chloroplast);GO:0009570(chloroplast stroma);GO:0009941(chloroplast envelope);	GO:0004853(uroporphyrinogen decarboxylase activity);	K01599|hemE, UROD|http://www.genome.jp/dbget-bin/www_bget?ko:K01599	ko00860(Porphyrin and chlorophyll metabolism)
Lus10013090.g	AT5G14590	*	Isocitrate/isopropylmalate dehydrogenase family protein	GO:0006099(tricarboxylic acid cycle);GO:0006102(isocitrate metabolic process);	GO:0005739(mitochondrion);GO:0009507(chloroplast);GO:0009534(chloroplast thylakoid);GO:0009570(chloroplast stroma);	GO:0000287(magnesium ion binding);GO:0004450(isocitrate dehydrogenase (NADP+) activity);GO:0051287(NAD binding);	K00031|IDH1, IDH2, icd|http://www.genome.jp/dbget-bin/www_bget?ko:K00031	ko04146(Peroxisome);ko00020(Citrate cycle (TCA cycle));ko00480(Glutathione metabolism);ko01210(2-Oxocarboxylic acid metabolism);ko01230(Biosynthesis of amino acids);ko01200(Carbon metabolism)
Lus10013272.g	AT1G07040	*	unknown protein	GO:0008150(biological_process);	GO:0009507(chloroplast);	*	*	*
Lus10013455.g	AT5G49960	*	unknown protein	GO:0006811(ion transport);	GO:0005634(nucleus);GO:0016021(integral component of membrane);GO:0031965(nuclear membrane);	*	K21866|POLLUX, DMI1, CASTOR|http://www.genome.jp/dbget-bin/www_bget?ko:K21866	*
Lus10013535.g	AT5G06620	SDG38	SET domain protein 38	GO:0008150(biological_process);	GO:0005634(nucleus);	GO:0018024(histone-lysine N-methyltransferase activity);	K11426|SMYD|http://www.genome.jp/dbget-bin/www_bget?ko:K11426	*
Lus10013591.g	No ath annotation
Lus10013779.g	No ath annotation
Lus10014009.g	No ath annotation
Lus10014015.g	AT5G02840	LCL1	LHY/CCA1-like 1	GO:0006351(transcription, DNA-templated);GO:0006355(regulation of transcription, DNA-templated);GO:0007623(circadian rhythm);GO:0009651(response to salt stress);GO:0009723(response to ethylene);GO:0009733(response to auxin);GO:0009737(response to abscisic acid);GO:0009739(response to gibberellin);GO:0009751(response to salicylic acid);GO:0009753(response to jasmonic acid);GO:0042752(regulation of…	GO:0005634(nucleus);GO:0005737(cytoplasm);	GO:0003677(DNA binding);GO:0003700(transcription factor activity, sequence-specific DNA binding);	*	*
Lus10014022.g	AT5G12130	PDE149	integral membrane TerC family protein	GO:0010027(thylakoid membrane organization);GO:0090351(seedling development);	GO:0005886(plasma membrane);GO:0009534(chloroplast thylakoid);GO:0009535(chloroplast thylakoid membrane);GO:0016021(integral component of membrane);	GO:0005515(protein binding);	*	*
Lus10014184.g	AT5G01930	MAN6	Glycosyl hydrolase superfamily protein	GO:0009845(seed germination);GO:0046355(mannan catabolic process);	GO:0005576(extracellular region);	GO:0004553(hydrolase activity, hydrolyzing O-glycosyl compounds);GO:0016985(mannan endo-1,4-beta-mannosidase activity);	K19355|MAN|http://www.genome.jp/dbget-bin/www_bget?ko:K19355	ko00051(Fructose and mannose metabolism)
Lus10014441.g	AT4G38380	*	MATE efflux family protein	*	GO:0005886(plasma membrane);GO:0009507(chloroplast);	*	*	*
Lus10014932.g	AT5G53190	SWEET3	Nodulin MtN3 family protein	GO:0008643(carbohydrate transport);	GO:0005886(plasma membrane);GO:0005887(integral component of plasma membrane);GO:0016020(membrane);GO:0016021(integral component of membrane);	GO:0005515(protein binding);GO:0051119(sugar transmembrane transporter activity);	K15382|SLC50A, SWEET|http://www.genome.jp/dbget-bin/www_bget?ko:K15382	*
Lus10014934.g	AT5G24120	SIGE	sigma factor E	GO:0006352(DNA-templated transcription, initiation);GO:0006355(regulation of transcription, DNA-templated);GO:0009553(embryo sac development);GO:0009637(response to blue light);GO:0009658(chloroplast organization);GO:0010114(response to red light);GO:0010207(photosystem II assembly);GO:0010218(response to far red light);GO:0045893(positive regulation of transcription, DNA-templated);GO:0071472(ce…	GO:0005739(mitochondrion);GO:0009507(chloroplast);	GO:0001053(plastid sigma factor activity);GO:0003677(DNA binding);GO:0003700(transcription factor activity, sequence-specific DNA binding);GO:0003899(DNA-directed 5'-3' RNA polymerase activity);GO:0005515(protein binding);GO:0016987(sigma factor activity);	K03093|SIGMA70|http://www.genome.jp/dbget-bin/www_bget?ko:K03093	*
Lus10015049.g	AT5G02790	GSTL3	Glutathione S-transferase family protein	GO:0006749(glutathione metabolic process);GO:0009636(response to toxic substance);GO:0010731(protein glutathionylation);GO:0046686(response to cadmium ion);	GO:0005737(cytoplasm);GO:0005829(cytosol);	GO:0004364(glutathione transferase activity);	K00799|GST, gst|http://www.genome.jp/dbget-bin/www_bget?ko:K00799	ko00480(Glutathione metabolism)
Lus10015134.g	AT2G32510	MAPKKK17	mitogen-activated protein kinase kinase kinase 17	GO:0006970(response to osmotic stress);GO:0007346(regulation of mitotic cell cycle);GO:0009737(response to abscisic acid);GO:0009738(abscisic acid-activated signaling pathway);GO:0016310(phosphorylation);GO:0023014(signal transduction by protein phosphorylation);GO:0031098(stress-activated protein kinase signaling cascade);GO:0032147(activation of protein kinase activity);	GO:0005634(nucleus);GO:0005737(cytoplasm);	GO:0004674(protein serine/threonine kinase activity);GO:0004709(MAP kinase kinase kinase activity);GO:0005515(protein binding);GO:0005524(ATP binding);GO:0016301(kinase activity);	K20716|MAPKKK17_18|http://www.genome.jp/dbget-bin/www_bget?ko:K20716	ko04016(MAPK signaling pathway - plant)
Lus10015220.g	AT1G07745	RAD51D	homolog of RAD51 D	GO:0000707(meiotic DNA recombinase assembly);GO:0006281(DNA repair);GO:0006312(mitotic recombination);GO:0007131(reciprocal meiotic recombination);GO:0010212(response to ionizing radiation);GO:0016444(somatic cell DNA recombination);GO:0042148(strand invasion);GO:1900426(positive regulation of defense response to bacterium);	GO:0005657(replication fork);GO:0005737(cytoplasm);GO:0033063(Rad51B-Rad51C-Rad51D-XRCC2 complex);	GO:0000150(recombinase activity);GO:0000400(four-way junction DNA binding);GO:0003677(DNA binding);GO:0003690(double-stranded DNA binding);GO:0003697(single-stranded DNA binding);GO:0004520(endodeoxyribonuclease activity);GO:0005524(ATP binding);GO:0008094(DNA-dependent ATPase activity);	K10871|RAD51L3, RAD51D|http://www.genome.jp/dbget-bin/www_bget?ko:K10871	ko03440(Homologous recombination)
Lus10015245.g	AT3G14770	SWEET2	Nodulin MtN3 family protein	GO:0008643(carbohydrate transport);	GO:0005886(plasma membrane);GO:0005887(integral component of plasma membrane);GO:0016020(membrane);GO:0016021(integral component of membrane);	GO:0005515(protein binding);GO:0051119(sugar transmembrane transporter activity);	K15382|SLC50A, SWEET|http://www.genome.jp/dbget-bin/www_bget?ko:K15382	*
Lus10015416.g	AT5G53940	*	Yippee family putative zinc-binding protein	GO:0008150(biological_process);	GO:0005634(nucleus);	GO:0046872(metal ion binding);	*	*
Lus10015430.g	AT1G28260	*	Telomerase activating protein Est1	GO:0008150(biological_process);	GO:0005634(nucleus);	*	*	*
Lus10015466.g	AT1G22940	TH1	thiamin biosynthesis protein, putative	GO:0009228(thiamine biosynthetic process);GO:0009229(thiamine diphosphate biosynthetic process);GO:0016310(phosphorylation);	GO:0005737(cytoplasm);GO:0009507(chloroplast);GO:0009570(chloroplast stroma);	GO:0004789(thiamine-phosphate diphosphorylase activity);GO:0005524(ATP binding);GO:0008902(hydroxymethylpyrimidine kinase activity);GO:0008972(phosphomethylpyrimidine kinase activity);GO:0046872(metal ion binding);	K14153|thiDE|http://www.genome.jp/dbget-bin/www_bget?ko:K14153	ko00730(Thiamine metabolism)
Lus10015548.g	No ath annotation
Lus10015552.g	AT4G04350	EMB2369	tRNA synthetase class I (I, L, M and V) family protein	GO:0006418(tRNA aminoacylation for protein translation);GO:0006429(leucyl-tRNA aminoacylation);GO:0009793(embryo development ending in seed dormancy);GO:0032543(mitochondrial translation);	GO:0005737(cytoplasm);GO:0005739(mitochondrion);GO:0009507(chloroplast);GO:0009570(chloroplast stroma);	GO:0002161(aminoacyl-tRNA editing activity);GO:0004812(aminoacyl-tRNA ligase activity);GO:0004823(leucine-tRNA ligase activity);GO:0005524(ATP binding);	K01869|LARS, leuS|http://www.genome.jp/dbget-bin/www_bget?ko:K01869	ko00970(Aminoacyl-tRNA biosynthesis)
Lus10015561.g	AT1G11790	ADT1	arogenate dehydratase 1	GO:0009094(L-phenylalanine biosynthetic process);	GO:0009507(chloroplast);GO:0009570(chloroplast stroma);	GO:0004664(prephenate dehydratase activity);GO:0047769(arogenate dehydratase activity);	K05359|ADT, PDT|http://www.genome.jp/dbget-bin/www_bget?ko:K05359	ko00400(Phenylalanine, tyrosine and tryptophan biosynthesis);ko01230(Biosynthesis of amino acids)
Lus10015571.g	AT5G24470	PRR5	pseudo-response regulator 5	GO:0000160(phosphorelay signal transduction system);GO:0006351(transcription, DNA-templated);GO:0006355(regulation of transcription, DNA-templated);GO:0007623(circadian rhythm);GO:0009640(photomorphogenesis);GO:0010114(response to red light);GO:0010218(response to far red light);GO:0045892(negative regulation of transcription, DNA-templated);GO:0048511(rhythmic process);GO:0051170(nuclear import);	GO:0005622(intracellular);GO:0005623(cell);GO:0005634(nucleus);	GO:0000156(phosphorelay response regulator activity);GO:0003677(DNA binding);GO:0005515(protein binding);	K12130|PRR5|http://www.genome.jp/dbget-bin/www_bget?ko:K12130	ko04712(Circadian rhythm - plant)
Lus10015676.g	AT5G66880	SNRK2.3	sucrose nonfermenting 1(SNF1)-related protein kinase 2.3	GO:0006468(protein phosphorylation);GO:0006970(response to osmotic stress);GO:0009414(response to water deprivation);GO:0009651(response to salt stress);GO:0009737(response to abscisic acid);GO:0009738(abscisic acid-activated signaling pathway);GO:0009739(response to gibberellin);GO:0009789(positive regulation of abscisic acid-activated signaling pathway);GO:0010029(regulation of seed germination…	GO:0005634(nucleus);GO:0005737(cytoplasm);GO:0005829(cytosol);	GO:0004672(protein kinase activity);GO:0004674(protein serine/threonine kinase activity);GO:0005515(protein binding);GO:0005524(ATP binding);GO:0016301(kinase activity);	K14498|SNRK2|http://www.genome.jp/dbget-bin/www_bget?ko:K14498	ko04016(MAPK signaling pathway - plant);ko04075(Plant hormone signal transduction)
Lus10015677.g	AT3G14110	FLU	Tetratricopeptide repeat (TPR)-like superfamily protein	GO:0000304(response to singlet oxygen);GO:0015995(chlorophyll biosynthetic process);GO:0031408(oxylipin biosynthetic process);	GO:0005886(plasma membrane);GO:0009507(chloroplast);GO:0009534(chloroplast thylakoid);GO:0009535(chloroplast thylakoid membrane);GO:0009941(chloroplast envelope);GO:0016020(membrane);GO:0016021(integral component of membrane);GO:0031969(chloroplast membrane);GO:0043234(protein complex);	GO:0005515(protein binding);	*	*
Lus10015715.g	No ath annotation
Lus10015896.g	AT1G09740	*	Adenine nucleotide alpha hydrolases-like superfamily protein	*	GO:0005737(cytoplasm);	*	*	*
Lus10015913.g	AT5G28770	BZO2H3	bZIP transcription factor family protein	GO:0006351(transcription, DNA-templated);GO:0006355(regulation of transcription, DNA-templated);GO:0071215(cellular response to abscisic acid stimulus);GO:0071333(cellular response to glucose stimulus);	GO:0005623(cell);GO:0005634(nucleus);	GO:0003677(DNA binding);GO:0003700(transcription factor activity, sequence-specific DNA binding);GO:0005515(protein binding);GO:0042802(identical protein binding);GO:0046982(protein heterodimerization activity);	*	*
Lus10015947.g	AT4G14880	OASA1	O-acetylserine (thiol) lyase (OAS-TL) isoform A1	GO:0006535(cysteine biosynthetic process from serine);GO:0007568(aging);GO:0009567(double fertilization forming a zygote and endosperm);GO:0009860(pollen tube growth);GO:0019344(cysteine biosynthetic process);GO:0046686(response to cadmium ion);	GO:0005634(nucleus);GO:0005737(cytoplasm);GO:0005774(vacuolar membrane);GO:0005777(peroxisome);GO:0005829(cytosol);GO:0005886(plasma membrane);GO:0009507(chloroplast);GO:0009570(chloroplast stroma);GO:0016020(membrane);GO:0048046(apoplast);	GO:0004124(cysteine synthase activity);GO:0005515(protein binding);GO:0016740(transferase activity);GO:0030170(pyridoxal phosphate binding);	K01738|cysK|http://www.genome.jp/dbget-bin/www_bget?ko:K01738	ko00270(Cysteine and methionine metabolism);ko00920(Sulfur metabolism);ko01230(Biosynthesis of amino acids);ko01200(Carbon metabolism)
Lus10015959.g	AT4G24620	PGI1	phosphoglucose isomerase 1	GO:0005982(starch metabolic process);GO:0006094(gluconeogenesis);GO:0006096(glycolytic process);GO:0009911(positive regulation of flower development);	GO:0005829(cytosol);GO:0009507(chloroplast);GO:0009536(plastid);GO:0009570(chloroplast stroma);GO:0009941(chloroplast envelope);	GO:0004347(glucose-6-phosphate isomerase activity);	K01810|GPI, pgi|http://www.genome.jp/dbget-bin/www_bget?ko:K01810	ko00520(Amino sugar and nucleotide sugar metabolism);ko00010(Glycolysis / Gluconeogenesis);ko00030(Pentose phosphate pathway);ko00500(Starch and sucrose metabolism);ko01200(Carbon metabolism)
Lus10015994.g	AT5G06530	ABCG22	ABC-2 type transporter family protein	GO:0009414(response to water deprivation);GO:0010148(transpiration);	GO:0005739(mitochondrion);GO:0005886(plasma membrane);GO:0016021(integral component of membrane);	GO:0005524(ATP binding);GO:0016887(ATPase activity);GO:0042626(ATPase activity, coupled to transmembrane movement of substances);	*	*
Lus10016014.g	AT2G30600	*	BTB/POZ domain-containing protein	*	GO:0005737(cytoplasm);	*	*	*
Lus10016033.g	AT3G26650	GAPA	glyceraldehyde 3-phosphate dehydrogenase A subunit	GO:0006006(glucose metabolic process);GO:0006096(glycolytic process);GO:0009409(response to cold);GO:0009416(response to light stimulus);GO:0009744(response to sucrose);GO:0018119(peptidyl-cysteine S-nitrosylation);GO:0019253(reductive pentose-phosphate cycle);GO:0055114(oxidation-reduction process);	GO:0009507(chloroplast);GO:0009535(chloroplast thylakoid membrane);GO:0009570(chloroplast stroma);GO:0009941(chloroplast envelope);GO:0010319(stromule);GO:0016020(membrane);GO:0031969(chloroplast membrane);GO:0048046(apoplast);	GO:0005515(protein binding);GO:0047100(glyceraldehyde-3-phosphate dehydrogenase (NADP+) (phosphorylating) activity);	K05298|GAPA|http://www.genome.jp/dbget-bin/www_bget?ko:K05298	ko00710(Carbon fixation in photosynthetic organisms);ko01200(Carbon metabolism)
Lus10016056.g	AT4G12680	*	unknown protein	GO:0010228(vegetative to reproductive phase transition of meristem);	GO:0016021(integral component of membrane);	*	*	*
Lus10016074.g	AT1G61520	LHCA3	photosystem I light harvesting complex gene 3	GO:0009409(response to cold);GO:0009644(response to high light intensity);GO:0009645(response to low light intensity stimulus);GO:0009735(response to cytokinin);GO:0009768(photosynthesis, light harvesting in photosystem I);GO:0015979(photosynthesis);GO:0018298(protein-chromophore linkage);	GO:0009507(chloroplast);GO:0009522(photosystem I);GO:0009534(chloroplast thylakoid);GO:0009535(chloroplast thylakoid membrane);GO:0009579(thylakoid);GO:0009941(chloroplast envelope);GO:0010287(plastoglobule);GO:0016020(membrane);GO:0016021(integral component of membrane);GO:0030076(light-harvesting complex);	GO:0005515(protein binding);GO:0016168(chlorophyll binding);GO:0031409(pigment binding);GO:0046872(metal ion binding);	K08909|LHCA3|http://www.genome.jp/dbget-bin/www_bget?ko:K08909	ko00196(Photosynthesis - antenna proteins)
Lus10016215.g	AT3G13570	SCL30A	SC35-like splicing factor 30A	GO:0000398(mRNA splicing, via spliceosome);GO:0008380(RNA splicing);	GO:0005634(nucleus);GO:0005681(spliceosomal complex);GO:0005829(cytosol);GO:0016607(nuclear speck);	GO:0003723(RNA binding);GO:0003729(mRNA binding);GO:0005515(protein binding);	K12900|FUSIP1|http://www.genome.jp/dbget-bin/www_bget?ko:K12900	ko03040(Spliceosome)
Lus10016327.g	AT1G06690	*	NAD(P)-linked oxidoreductase superfamily protein	GO:0055114(oxidation-reduction process);	GO:0005737(cytoplasm);GO:0009507(chloroplast);GO:0009535(chloroplast thylakoid membrane);GO:0009941(chloroplast envelope);GO:0010287(plastoglobule);	GO:0004033(aldo-keto reductase (NADP) activity);GO:0008270(zinc ion binding);GO:0016491(oxidoreductase activity);	*	*
Lus10016517.g	AT1G72640	*	NAD(P)-binding Rossmann-fold superfamily protein	*	GO:0009507(chloroplast);GO:0009535(chloroplast thylakoid membrane);	*	*	*
Lus10016570.g	AT2G28800	ALB3	63 kDa inner membrane family protein	GO:0010027(thylakoid membrane organization);GO:0045038(protein import into chloroplast thylakoid membrane);GO:0051205(protein insertion into membrane);GO:0090342(regulation of cell aging);	GO:0005886(plasma membrane);GO:0009507(chloroplast);GO:0009534(chloroplast thylakoid);GO:0009535(chloroplast thylakoid membrane);GO:0016021(integral component of membrane);	GO:0005515(protein binding);GO:0015450(P-P-bond-hydrolysis-driven protein transmembrane transporter activity);	K03217|yidC, spoIIIJ, OXA1, ccfA|http://www.genome.jp/dbget-bin/www_bget?ko:K03217	ko03060(Protein export)
Lus10016630.g	AT4G19010	*	AMP-dependent synthetase and ligase family protein	GO:0006744(ubiquinone biosynthetic process);	GO:0005777(peroxisome);GO:0009507(chloroplast);	GO:0005524(ATP binding);GO:0016207(4-coumarate-CoA ligase activity);GO:0016405(CoA-ligase activity);	K01904|4CL|http://www.genome.jp/dbget-bin/www_bget?ko:K01904	ko00360(Phenylalanine metabolism);ko00940(Phenylpropanoid biosynthesis);ko00130(Ubiquinone and other terpenoid-quinone biosynthesis)
Lus10017009.g	AT3G11540	SPY	Tetratricopeptide repeat (TPR)-like superfamily protein	GO:0006486(protein glycosylation);GO:0009736(cytokinin-activated signaling pathway);GO:0009740(gibberellic acid mediated signaling pathway);GO:0009908(flower development);GO:0009938(negative regulation of gibberellic acid mediated signaling pathway);GO:0030154(cell differentiation);GO:0048511(rhythmic process);GO:2000377(regulation of reactive oxygen species metabolic process);	GO:0005634(nucleus);GO:0005737(cytoplasm);GO:0005829(cytosol);	GO:0005515(protein binding);GO:0016262(protein N-acetylglucosaminyltransferase activity);GO:0016757(transferase activity, transferring glycosyl groups);	*	*
Lus10017136.g	AT5G08660	*	Protein of unknown function (DUF668)	*	GO:0005739(mitochondrion);GO:0005886(plasma membrane);	*	*	*
Lus10017165.g	AT5G13640	PDAT	phospholipid:diacylglycerol acyltransferase	GO:0006071(glycerol metabolic process);GO:0006629(lipid metabolic process);GO:0019432(triglyceride biosynthetic process);	GO:0005634(nucleus);GO:0005773(vacuole);GO:0005783(endoplasmic reticulum);GO:0016021(integral component of membrane);	GO:0004607(phosphatidylcholine-sterol O-acyltransferase activity);GO:0008374(O-acyltransferase activity);GO:0046027(phospholipid:diacylglycerol acyltransferase activity);	K00679|E2.3.1.158|http://www.genome.jp/dbget-bin/www_bget?ko:K00679	ko00561(Glycerolipid metabolism)
Lus10017223.g	AT3G54720	AMP1	Peptidase M28 family protein	GO:0006508(proteolysis);GO:0009640(photomorphogenesis);GO:0009790(embryo development);GO:0009908(flower development);GO:0009910(negative regulation of flower development);GO:0010305(leaf vascular tissue pattern formation);GO:0048364(root development);GO:0048507(meristem development);	GO:0005789(endoplasmic reticulum membrane);GO:0005886(plasma membrane);	GO:0004180(carboxypeptidase activity);GO:0005515(protein binding);GO:0016805(dipeptidase activity);GO:0046872(metal ion binding);	K01301|NAALAD|http://www.genome.jp/dbget-bin/www_bget?ko:K01301	*
Lus10017349.g	AT1G32990	PRPL11	plastid ribosomal protein l11	GO:0000027(ribosomal large subunit assembly);GO:0006412(translation);GO:0042254(ribosome biogenesis);	GO:0005840(ribosome);GO:0009507(chloroplast);GO:0009570(chloroplast stroma);GO:0009941(chloroplast envelope);GO:0016020(membrane);GO:0022625(cytosolic large ribosomal subunit);GO:0022626(cytosolic ribosome);	GO:0003735(structural constituent of ribosome);GO:0019843(rRNA binding);	K02867|RP-L11, MRPL11, rplK|http://www.genome.jp/dbget-bin/www_bget?ko:K02867	ko03010(Ribosome)
Lus10017443.g	AT3G56040	UGP3	UDP-glucose pyrophosphorylase 3	GO:0009226(nucleotide-sugar biosynthetic process);	GO:0005829(cytosol);GO:0009507(chloroplast);	GO:0070569(uridylyltransferase activity);	*	*
Lus10017448.g	AT5G04510	PDK1	3'-phosphoinositide-dependent protein kinase 1	GO:0006468(protein phosphorylation);GO:0018105(peptidyl-serine phosphorylation);GO:0035556(intracellular signal transduction);GO:0045860(positive regulation of protein kinase activity);GO:0046777(protein autophosphorylation);	GO:0005622(intracellular);GO:0005634(nucleus);GO:0005737(cytoplasm);GO:0016020(membrane);	GO:0004672(protein kinase activity);GO:0004674(protein serine/threonine kinase activity);GO:0004676(3-phosphoinositide-dependent protein kinase activity);GO:0005515(protein binding);GO:0005524(ATP binding);GO:0016301(kinase activity);GO:0035091(phosphatidylinositol binding);GO:0070300(phosphatidic acid binding);	K06276|PDPK1|http://www.genome.jp/dbget-bin/www_bget?ko:K06276	*
Lus10017568.g	AT5G66960	*	Prolyl oligopeptidase family protein	GO:0006508(proteolysis);	GO:0005634(nucleus);GO:0016020(membrane);	GO:0004252(serine-type endopeptidase activity);GO:0008236(serine-type peptidase activity);GO:0070008(serine-type exopeptidase activity);	*	*
Lus10017573.g	AT5G16030	*	unknown protein	GO:0008150(biological_process);	GO:0005634(nucleus);	GO:0003674(molecular_function);	*	*
Lus10017706.g	AT2G31350	GLX2-5	glyoxalase 2-5	GO:0019243(methylglyoxal catabolic process to D-lactate via S-lactoyl-glutathione);	GO:0005739(mitochondrion);GO:0009507(chloroplast);	GO:0004416(hydroxyacylglutathione hydrolase activity);GO:0005506(iron ion binding);GO:0008270(zinc ion binding);	K01069|E3.1.2.6, gloB|http://www.genome.jp/dbget-bin/www_bget?ko:K01069	ko00620(Pyruvate metabolism)
Lus10017728.g	AT4G13345	MEE55	Serinc-domain containing serine and sphingolipid biosynthesis protein	GO:0009793(embryo development ending in seed dormancy);	GO:0016020(membrane);	GO:0015194(L-serine transmembrane transporter activity);	*	*
Lus10017750.g	No ath annotation
Lus10017991.g	AT3G17910	SURF1	Surfeit locus 1 cytochrome c oxidase biogenesis protein	GO:0008535(respiratory chain complex IV assembly);	GO:0005739(mitochondrion);GO:0005743(mitochondrial inner membrane);GO:0016021(integral component of membrane);	GO:0003674(molecular_function);	K14998|SURF1, SHY1|http://www.genome.jp/dbget-bin/www_bget?ko:K14998	*
Lus10018055.g	AT2G21280	SULA	NAD(P)-binding Rossmann-fold superfamily protein	GO:0010020(chloroplast fission);GO:0055114(oxidation-reduction process);	GO:0009507(chloroplast);GO:0009536(plastid);GO:0009706(chloroplast inner membrane);GO:0009941(chloroplast envelope);	GO:0016491(oxidoreductase activity);GO:0042803(protein homodimerization activity);GO:0050662(coenzyme binding);	K07071|K07071|http://www.genome.jp/dbget-bin/www_bget?ko:K07071	*
Lus10018164.g	AT3G05270	*	Plant protein of unknown function (DUF869)	GO:0060178(regulation of exocyst localization);	GO:0031410(cytoplasmic vesicle);GO:1903754(cortical microtubule plus-end);	GO:0005515(protein binding);GO:0030674(protein binding, bridging);	*	*
Lus10018186.g	AT4G04955	ALN	allantoinase	GO:0000256(allantoin catabolic process);GO:0006145(purine nucleobase catabolic process);GO:0006995(cellular response to nitrogen starvation);GO:0010136(ureide catabolic process);	GO:0005783(endoplasmic reticulum);	GO:0004038(allantoinase activity);GO:0008270(zinc ion binding);GO:0016787(hydrolase activity);GO:0050897(cobalt ion binding);	K01466|allB|http://www.genome.jp/dbget-bin/www_bget?ko:K01466	ko00230(Purine metabolism)
Lus10018202.g	AT4G35785	*	RNA-binding (RRM/RBD/RNP motifs) family protein	GO:0008150(biological_process);	GO:0005634(nucleus);GO:0030529(intracellular ribonucleoprotein complex);	GO:0003729(mRNA binding);	K12897|TRA2|http://www.genome.jp/dbget-bin/www_bget?ko:K12897	ko03040(Spliceosome)
Lus10018667.g	AT5G36180	scpl1	serine carboxypeptidase-like 1	GO:0006508(proteolysis);GO:0019748(secondary metabolic process);	GO:0005576(extracellular region);	GO:0004185(serine-type carboxypeptidase activity);GO:0016747(transferase activity, transferring acyl groups other than amino-acyl groups);	K16296|SCPL-I|http://www.genome.jp/dbget-bin/www_bget?ko:K16296	*
Lus10018845.g	No ath annotation
Lus10019016.g	AT5G53120	SPDS3	spermidine synthase 3	GO:0006596(polyamine biosynthetic process);GO:0006597(spermine biosynthetic process);GO:0042742(defense response to bacterium);	GO:0005634(nucleus);GO:0005737(cytoplasm);	GO:0004766(spermidine synthase activity);GO:0005515(protein binding);GO:0016768(spermine synthase activity);	K00797|speE, SRM|http://www.genome.jp/dbget-bin/www_bget?ko:K00797	ko00330(Arginine and proline metabolism);ko00270(Cysteine and methionine metabolism);ko00480(Glutathione metabolism);ko00410(beta-Alanine metabolism)
Lus10019286.g	AT4G37480	*	Chaperone DnaJ-domain superfamily protein	GO:0006457(protein folding);	*	*	*	*
Lus10019397.g	AT5G19950	*	Domain of unknown function (DUF1767)	*	GO:0005739(mitochondrion);	*	K18404|TDRD3|http://www.genome.jp/dbget-bin/www_bget?ko:K18404	*
Lus10019458.g	AT4G32660	AME3	Protein kinase superfamily protein	GO:0006468(protein phosphorylation);GO:0046777(protein autophosphorylation);	GO:0005634(nucleus);GO:0005737(cytoplasm);	GO:0004672(protein kinase activity);GO:0004674(protein serine/threonine kinase activity);GO:0004712(protein serine/threonine/tyrosine kinase activity);GO:0005524(ATP binding);GO:0016301(kinase activity);	K08287|E2.7.12.1|http://www.genome.jp/dbget-bin/www_bget?ko:K08287	*
Lus10019604.g	AT4G31020	*	alpha/beta-Hydrolases superfamily protein	*	GO:0005576(extracellular region);	GO:0016787(hydrolase activity);	*	*
Lus10019636.g	AT4G29860	EMB2757	Transducin/WD40 repeat-like superfamily protein	GO:0006282(regulation of DNA repair);GO:0006974(cellular response to DNA damage stimulus);GO:0007049(cell cycle);GO:0009555(pollen development);GO:0009663(plasmodesma organization);GO:0009790(embryo development);GO:0009793(embryo development ending in seed dormancy);GO:0010044(response to aluminum ion);GO:0010497(plasmodesmata-mediated intercellular transport);GO:0031570(DNA integrity checkpoint)…	GO:0005634(nucleus);GO:0005737(cytoplasm);GO:0080008(Cul4-RING E3 ubiquitin ligase complex);	GO:0000166(nucleotide binding);	*	*
Lus10019663.g	AT4G36820	*	Protein of unknown function (DUF607)	GO:0070588(calcium ion transmembrane transport);	GO:0005739(mitochondrion);GO:0005743(mitochondrial inner membrane);GO:0016021(integral component of membrane);	GO:0005262(calcium channel activity);	K20858|MCU|http://www.genome.jp/dbget-bin/www_bget?ko:K20858	*
Lus10019851.g	AT4G25315	*	Expressed protein	GO:0008150(biological_process);	GO:0005634(nucleus);	GO:0003674(molecular_function);	*	*
Lus10019895.g	AT5G12130	PDE149	integral membrane TerC family protein	GO:0010027(thylakoid membrane organization);GO:0090351(seedling development);	GO:0005886(plasma membrane);GO:0009534(chloroplast thylakoid);GO:0009535(chloroplast thylakoid membrane);GO:0016021(integral component of membrane);	GO:0005515(protein binding);	*	*
Lus10019902.g	AT5G02840	LCL1	LHY/CCA1-like 1	GO:0006351(transcription, DNA-templated);GO:0006355(regulation of transcription, DNA-templated);GO:0007623(circadian rhythm);GO:0009651(response to salt stress);GO:0009723(response to ethylene);GO:0009733(response to auxin);GO:0009737(response to abscisic acid);GO:0009739(response to gibberellin);GO:0009751(response to salicylic acid);GO:0009753(response to jasmonic acid);GO:0042752(regulation of…	GO:0005634(nucleus);GO:0005737(cytoplasm);	GO:0003677(DNA binding);GO:0003700(transcription factor activity, sequence-specific DNA binding);	*	*
Lus10019931.g	AT5G03180	*	RING/U-box superfamily protein	GO:0008150(biological_process);	GO:0005737(cytoplasm);GO:0005794(Golgi apparatus);	GO:0008270(zinc ion binding);	*	*
Lus10020063.g	AT4G21215	*	unknown protein	*	GO:0005634(nucleus);	*	*	*
Lus10020199.g	AT5G16400	TRXF2	thioredoxin F2	GO:0006662(glycerol ether metabolic process);GO:0009642(response to light intensity);GO:0034599(cellular response to oxidative stress);GO:0043085(positive regulation of catalytic activity);GO:0045454(cell redox homeostasis);GO:0055114(oxidation-reduction process);	GO:0005623(cell);GO:0005829(cytosol);GO:0009507(chloroplast);GO:0009570(chloroplast stroma);	GO:0004791(thioredoxin-disulfide reductase activity);GO:0008047(enzyme activator activity);GO:0015035(protein disulfide oxidoreductase activity);GO:0016671(oxidoreductase activity, acting on a sulfur group of donors, disulfide as acceptor);GO:0047134(protein-disulfide reductase activity);	*	*
Lus10020245.g	No ath annotation
Lus10020281.g	AT5G19780	TUA5	tubulin alpha-5	GO:0007017(microtubule-based process);GO:0046686(response to cadmium ion);	GO:0005618(cell wall);GO:0005737(cytoplasm);GO:0005829(cytosol);GO:0009506(plasmodesma);GO:0016020(membrane);GO:0045298(tubulin complex);	GO:0005200(structural constituent of cytoskeleton);	K07374|TUBA|http://www.genome.jp/dbget-bin/www_bget?ko:K07374	ko04145(Phagosome)
Lus10020348.g	AT5G35930	*	AMP-dependent synthetase and ligase family protein	*	GO:0005739(mitochondrion);	GO:0016208(AMP binding);	K00142|AASDH|http://www.genome.jp/dbget-bin/www_bget?ko:K00142	*
Lus10020378.g	AT4G30390	*	unknown protein	GO:0008150(biological_process);	GO:0005739(mitochondrion);	GO:0003674(molecular_function);	*	*
Lus10020476.g	AT5G09580	*	unknown protein	GO:0008150(biological_process);	GO:0005575(cellular_component);	GO:0003674(molecular_function);	*	*
Lus10020517.g	AT5G22830	MGT10	magnesium (Mg) transporter 10	GO:0015693(magnesium ion transport);	GO:0009507(chloroplast);GO:0009941(chloroplast envelope);GO:0016020(membrane);GO:0016021(integral component of membrane);GO:0031969(chloroplast membrane);	GO:0015095(magnesium ion transmembrane transporter activity);	K16075|MRS2, MFM1|http://www.genome.jp/dbget-bin/www_bget?ko:K16075	*
Lus10020553.g	AT5G22620	*	phosphoglycerate/bisphosphoglycerate mutase family protein	GO:0008152(metabolic process);	GO:0005739(mitochondrion);GO:0009507(chloroplast);GO:0009570(chloroplast stroma);	GO:0003824(catalytic activity);GO:0047538(2-carboxy-D-arabinitol-1-phosphatase activity);	K15634|gpmB|http://www.genome.jp/dbget-bin/www_bget?ko:K15634	ko00260(Glycine, serine and threonine metabolism);ko00010(Glycolysis / Gluconeogenesis);ko01230(Biosynthesis of amino acids);ko01200(Carbon metabolism)
Lus10020656.g	AT1G09140	SR30	SERINE-ARGININE PROTEIN 30	GO:0006376(mRNA splice site selection);GO:0048024(regulation of mRNA splicing, via spliceosome);	GO:0005634(nucleus);GO:0005681(spliceosomal complex);GO:0005737(cytoplasm);GO:0016607(nuclear speck);GO:0035061(interchromatin granule);	GO:0003723(RNA binding);GO:0003729(mRNA binding);GO:0005515(protein binding);	K12890|SFRS1, ASF, SF2|http://www.genome.jp/dbget-bin/www_bget?ko:K12890	ko03040(Spliceosome)
Lus10020761.g	AT1G06560	*	NOL1/NOP2/sun family protein	GO:0001510(RNA methylation);	*	GO:0008173(RNA methyltransferase activity);GO:0008757(S-adenosylmethionine-dependent methyltransferase activity);	*	*
Lus10020860.g	AT5G09820	*	Plastid-lipid associated protein PAP / fibrillin family protein	GO:0008150(biological_process);GO:0010236(plastoquinone biosynthetic process);	GO:0009507(chloroplast);GO:0009570(chloroplast stroma);	GO:0005198(structural molecule activity);GO:0005515(protein binding);	*	*
Lus10020897.g	No ath annotation
Lus10021032.g	AT2G42220	*	Rhodanese/Cell cycle control phosphatase superfamily protein	GO:0008150(biological_process);	GO:0009507(chloroplast);GO:0009534(chloroplast thylakoid);GO:0009535(chloroplast thylakoid membrane);GO:0016021(integral component of membrane);	GO:0003674(molecular_function);	*	*
Lus10021139.g	No ath annotation
Lus10021187.g	AT4G14385	*	unknown protein	GO:0016573(histone acetylation);	GO:0000123(histone acetyltransferase complex);GO:0005634(nucleus);GO:0005773(vacuole);	GO:0016740(transferase activity);	K11344|EAF6|http://www.genome.jp/dbget-bin/www_bget?ko:K11344	*
Lus10021220.g	AT3G23100	XRCC4	homolog of human DNA ligase iv-binding protein XRCC4	GO:0006303(double-strand break repair via nonhomologous end joining);GO:0006310(DNA recombination);	GO:0005634(nucleus);	GO:0003677(DNA binding);GO:0005515(protein binding);GO:0005524(ATP binding);GO:0008022(protein C-terminus binding);	K10886|XRCC4|http://www.genome.jp/dbget-bin/www_bget?ko:K10886	ko03450(Non-homologous end-joining)
Lus10021410.g	AT2G28190	CSD2	copper/zinc superoxide dismutase 2	GO:0006979(response to oxidative stress);GO:0009416(response to light stimulus);GO:0010039(response to iron ion);GO:0019430(removal of superoxide radicals);GO:0034599(cellular response to oxidative stress);GO:0035195(gene silencing by miRNA);GO:0046688(response to copper ion);GO:0055114(oxidation-reduction process);GO:0071329(cellular response to sucrose stimulus);GO:0071457(cellular response to …	GO:0005615(extracellular space);GO:0009507(chloroplast);GO:0009570(chloroplast stroma);GO:0009579(thylakoid);GO:0048046(apoplast);	GO:0004784(superoxide dismutase activity);GO:0005507(copper ion binding);GO:0008270(zinc ion binding);	K04565|SOD1|http://www.genome.jp/dbget-bin/www_bget?ko:K04565	ko04146(Peroxisome)
Lus10021458.g	AT5G60710	*	Zinc finger (C3HC4-type RING finger) family protein	*	GO:0005576(extracellular region);GO:0005886(plasma membrane);	GO:0004842(ubiquitin-protein transferase activity);GO:0008270(zinc ion binding);	*	*
Lus10021547.g	No ath annotation
Lus10021614.g	AT5G43270	SPL2	squamosa promoter binding protein-like 2	GO:0006351(transcription, DNA-templated);GO:0006355(regulation of transcription, DNA-templated);GO:0006996(organelle organization);GO:0016567(protein ubiquitination);GO:0048510(regulation of timing of transition from vegetative to reproductive phase);GO:0048653(anther development);	GO:0005634(nucleus);GO:0016021(integral component of membrane);	GO:0003677(DNA binding);GO:0003700(transcription factor activity, sequence-specific DNA binding);GO:0004842(ubiquitin-protein transferase activity);GO:0016874(ligase activity);GO:0043565(sequence-specific DNA binding);GO:0044212(transcription regulatory region DNA binding);GO:0046872(metal ion binding);	*	*
Lus10021627.g	AT5G61410	RPE	D-ribulose-5-phosphate-3-epimerase	GO:0005975(carbohydrate metabolic process);GO:0009052(pentose-phosphate shunt, non-oxidative branch);GO:0009409(response to cold);GO:0009624(response to nematode);GO:0009793(embryo development ending in seed dormancy);GO:0019323(pentose catabolic process);GO:0044262(cellular carbohydrate metabolic process);	GO:0005829(cytosol);GO:0009507(chloroplast);GO:0009570(chloroplast stroma);GO:0009579(thylakoid);GO:0009941(chloroplast envelope);GO:0010319(stromule);GO:0048046(apoplast);	GO:0004750(ribulose-phosphate 3-epimerase activity);GO:0046872(metal ion binding);	K01783|rpe, RPE|http://www.genome.jp/dbget-bin/www_bget?ko:K01783	ko00040(Pentose and glucuronate interconversions);ko00030(Pentose phosphate pathway);ko00710(Carbon fixation in photosynthetic organisms);ko01230(Biosynthesis of amino acids);ko01200(Carbon metabolism)
Lus10021629.g	AT5G61380	TOC1	CCT motif -containing response regulator protein	GO:0000160(phosphorelay signal transduction system);GO:0006351(transcription, DNA-templated);GO:0006355(regulation of transcription, DNA-templated);GO:0007623(circadian rhythm);GO:0009908(flower development);GO:0010031(circumnutation);GO:0010468(regulation of gene expression);GO:0010629(negative regulation of gene expression);	GO:0005634(nucleus);	GO:0000156(phosphorelay response regulator activity);GO:0003677(DNA binding);GO:0003700(transcription factor activity, sequence-specific DNA binding);GO:0005515(protein binding);	K12127|TOC1, APRR1|http://www.genome.jp/dbget-bin/www_bget?ko:K12127	ko04712(Circadian rhythm - plant)
Lus10021650.g	AT2G47210	*	myb-like transcription factor family protein	GO:0006281(DNA repair);GO:0006338(chromatin remodeling);GO:0006351(transcription, DNA-templated);GO:0006355(regulation of transcription, DNA-templated);GO:0043967(histone H4 acetylation);GO:0043968(histone H2A acetylation);GO:0045892(negative regulation of transcription, DNA-templated);	GO:0005634(nucleus);GO:0035267(NuA4 histone acetyltransferase complex);	GO:0003677(DNA binding);GO:0003700(transcription factor activity, sequence-specific DNA binding);GO:0003714(transcription corepressor activity);GO:0005515(protein binding);	K11324|DMAP1, SWC4, EAF2|http://www.genome.jp/dbget-bin/www_bget?ko:K11324	*
Lus10021725.g	AT5G45340	CYP707A3	cytochrome P450, family 707, subfamily A, polypeptide 3	GO:0007275(multicellular organism development);GO:0009414(response to water deprivation);GO:0009639(response to red or far red light);GO:0010268(brassinosteroid homeostasis);GO:0016125(sterol metabolic process);GO:0016132(brassinosteroid biosynthetic process);GO:0046345(abscisic acid catabolic process);GO:0055114(oxidation-reduction process);	GO:0005576(extracellular region);GO:0016021(integral component of membrane);	GO:0005506(iron ion binding);GO:0010295((+)-abscisic acid 8'-hydroxylase activity);GO:0019825(oxygen binding);GO:0020037(heme binding);	K09843|E1.14.13.93|http://www.genome.jp/dbget-bin/www_bget?ko:K09843	ko00906(Carotenoid biosynthesis)
Lus10021991.g	AT5G15010	*	Tetratricopeptide repeat (TPR)-like superfamily protein	GO:0008150(biological_process);	GO:0005739(mitochondrion);	GO:0003674(molecular_function);	*	*
Lus10022041.g	AT3G63190	RRF	ribosome recycling factor, chloroplast precursor	GO:0002184(cytoplasmic translational termination);GO:0006412(translation);GO:0009658(chloroplast organization);GO:0009790(embryo development);GO:0009817(defense response to fungus, incompatible interaction);GO:0032544(plastid translation);GO:0042742(defense response to bacterium);	GO:0009507(chloroplast);GO:0009536(plastid);GO:0009570(chloroplast stroma);GO:0009579(thylakoid);	GO:0005507(copper ion binding);GO:0043023(ribosomal large subunit binding);	K02838|frr, MRRF, RRF|http://www.genome.jp/dbget-bin/www_bget?ko:K02838	*
Lus10022077.g	AT1G03090	MCCA	methylcrotonyl-CoA carboxylase alpha chain, mitochondrial / 3-methylcrotonyl-CoA carboxylase 1 (MCCA)	GO:0006552(leucine catabolic process);	GO:0005739(mitochondrion);GO:0005759(mitochondrial matrix);GO:0022626(cytosolic ribosome);	GO:0004075(biotin carboxylase activity);GO:0004485(methylcrotonoyl-CoA carboxylase activity);GO:0005524(ATP binding);GO:0050897(cobalt ion binding);	K01968|E6.4.1.4A|http://www.genome.jp/dbget-bin/www_bget?ko:K01968	ko00280(Valine, leucine and isoleucine degradation)
Lus10022173.g	No ath annotation
Lus10022235.g	AT5G14740	CA2	carbonic anhydrase 2	GO:0015976(carbon utilization);GO:0042742(defense response to bacterium);	GO:0005737(cytoplasm);GO:0005829(cytosol);GO:0009507(chloroplast);GO:0009535(chloroplast thylakoid membrane);GO:0009570(chloroplast stroma);GO:0009941(chloroplast envelope);GO:0048046(apoplast);	GO:0004089(carbonate dehydratase activity);GO:0008270(zinc ion binding);	K01673|cynT, can|http://www.genome.jp/dbget-bin/www_bget?ko:K01673	ko00910(Nitrogen metabolism)
Lus10022265.g	AT5G40440	MKK3	mitogen-activated protein kinase kinase 3	GO:0000165(MAPK cascade);GO:0006468(protein phosphorylation);GO:0007346(regulation of mitotic cell cycle);GO:0009737(response to abscisic acid);GO:0009738(abscisic acid-activated signaling pathway);GO:0009814(defense response, incompatible interaction);GO:0009864(induced systemic resistance, jasmonic acid mediated signaling pathway);GO:0009866(induced systemic resistance, ethylene mediated signal…	GO:0005737(cytoplasm);GO:0005886(plasma membrane);	GO:0004672(protein kinase activity);GO:0004674(protein serine/threonine kinase activity);GO:0004707(MAP kinase activity);GO:0004708(MAP kinase kinase activity);GO:0005515(protein binding);GO:0005524(ATP binding);	K20607|MKK3|http://www.genome.jp/dbget-bin/www_bget?ko:K20607	ko04016(MAPK signaling pathway - plant)
Lus10022278.g	No ath annotation
Lus10022392.g	AT5G53050	*	alpha/beta-Hydrolases superfamily protein	*	GO:0005737(cytoplasm);	GO:0016787(hydrolase activity);	*	*
Lus10022420.g	AT4G31530	*	NAD(P)-binding Rossmann-fold superfamily protein	*	GO:0009507(chloroplast);GO:0009570(chloroplast stroma);GO:0009941(chloroplast envelope);	*	*	*
Lus10022448.g	AT1G79190	*	ARM repeat superfamily protein	GO:0008150(biological_process);	GO:0005634(nucleus);	*	K20403|TTI1|http://www.genome.jp/dbget-bin/www_bget?ko:K20403	*
Lus10022466.g	AT5G15940	*	NAD(P)-binding Rossmann-fold superfamily protein	*	*	GO:0016491(oxidoreductase activity);	*	*
Lus10022480.g	AT5G66600	*	Protein of unknown function, DUF547	GO:0008150(biological_process);	GO:0005634(nucleus);	GO:0003674(molecular_function);	*	*
Lus10022587.g	AT3G23700	*	Nucleic acid-binding proteins superfamily	GO:0000462(maturation of SSU-rRNA from tricistronic rRNA transcript (SSU-rRNA, 5.8S rRNA, LSU-rRNA));GO:0000466(maturation of 5.8S rRNA from tricistronic rRNA transcript (SSU-rRNA, 5.8S rRNA, LSU-rRNA));GO:0000481(maturation of 5S rRNA);GO:0009409(response to cold);GO:0009737(response to abscisic acid);GO:0032508(DNA duplex unwinding);GO:0034337(RNA folding);	GO:0005634(nucleus);GO:0005730(nucleolus);GO:0009507(chloroplast);GO:0009570(chloroplast stroma);GO:0032040(small-subunit processome);	GO:0003723(RNA binding);GO:0003729(mRNA binding);	*	*
Lus10022769.g	No ath annotation
Lus10023052.g	No ath annotation
Lus10023149.g	AT4G39970	*	Haloacid dehalogenase-like hydrolase (HAD) superfamily protein	GO:0008152(metabolic process);	GO:0009507(chloroplast);GO:0009570(chloroplast stroma);GO:0009941(chloroplast envelope);	GO:0016787(hydrolase activity);GO:0046872(metal ion binding);	*	*
Lus10023243.g	AT4G27700	*	Rhodanese/Cell cycle control phosphatase superfamily protein	GO:0007568(aging);	GO:0009507(chloroplast);GO:0009534(chloroplast thylakoid);GO:0009535(chloroplast thylakoid membrane);GO:0009941(chloroplast envelope);	GO:0003674(molecular_function);	*	*
Lus10023613.g	AT5G61730	ABCA9	ABC2 homolog 11	GO:0006641(triglyceride metabolic process);GO:0010867(positive regulation of triglyceride biosynthetic process);GO:0034197(triglyceride transport);GO:0048317(seed morphogenesis);	GO:0005783(endoplasmic reticulum);GO:0005886(plasma membrane);	GO:0005215(transporter activity);GO:0042626(ATPase activity, coupled to transmembrane movement of substances);	*	*
Lus10023622.g	AT1G74710	EDS16	ADC synthase superfamily protein	GO:0009409(response to cold);GO:0009617(response to bacterium);GO:0009627(systemic acquired resistance);GO:0009697(salicylic acid biosynthetic process);GO:0010118(stomatal movement);GO:0031348(negative regulation of defense response);GO:0042372(phylloquinone biosynthetic process);GO:0042742(defense response to bacterium);GO:0046654(tetrahydrofolate biosynthetic process);GO:0050832(defense respons…	GO:0009507(chloroplast);GO:0009536(plastid);	GO:0008909(isochorismate synthase activity);GO:0046820(4-amino-4-deoxychorismate synthase activity);	K02552|menF|http://www.genome.jp/dbget-bin/www_bget?ko:K02552	ko00130(Ubiquinone and other terpenoid-quinone biosynthesis)
Lus10023660.g	AT4G28950	ROP9	RHO-related protein from plants 9	GO:0007264(small GTPase mediated signal transduction);GO:0009738(abscisic acid-activated signaling pathway);	GO:0005576(extracellular region);GO:0005622(intracellular);GO:0005886(plasma membrane);	GO:0003924(GTPase activity);GO:0005525(GTP binding);	K04392|RAC1|http://www.genome.jp/dbget-bin/www_bget?ko:K04392	ko04145(Phagosome);ko04933(AGE-RAGE signaling pathway in diabetic complications)
Lus10023715.g	AT1G04555	*	unknown protein	GO:0008150(biological_process);	GO:0005739(mitochondrion);GO:0016021(integral component of membrane);	GO:0003674(molecular_function);	*	*
Lus10023747.g	AT2G33450	PRPL28	Ribosomal L28 family	GO:0006412(translation);	GO:0005840(ribosome);GO:0009507(chloroplast);GO:0009570(chloroplast stroma);GO:0009941(chloroplast envelope);GO:0016020(membrane);GO:0022625(cytosolic large ribosomal subunit);	GO:0003735(structural constituent of ribosome);	K02902|RP-L28, MRPL28, rpmB|http://www.genome.jp/dbget-bin/www_bget?ko:K02902	ko03010(Ribosome)
Lus10023792.g	AT5G02270	ABCI20	non-intrinsic ABC protein 9	GO:0006810(transport);GO:0080167(response to karrikin);	GO:0005737(cytoplasm);GO:0005829(cytosol);GO:0005886(plasma membrane);	GO:0005215(transporter activity);GO:0005524(ATP binding);GO:0016887(ATPase activity);	K12608|CAF16|http://www.genome.jp/dbget-bin/www_bget?ko:K12608	ko03018(RNA degradation)
Lus10023926.g	AT5G03415	DPB	Transcription factor DP	GO:0000082(G1/S transition of mitotic cell cycle);GO:0006351(transcription, DNA-templated);GO:0006355(regulation of transcription, DNA-templated);GO:0006357(regulation of transcription from RNA polymerase II promoter);GO:0042023(DNA endoreduplication);	GO:0005634(nucleus);GO:0005667(transcription factor complex);GO:0005737(cytoplasm);	GO:0000981(RNA polymerase II transcription factor activity, sequence-specific DNA binding);GO:0003677(DNA binding);GO:0005515(protein binding);GO:0046982(protein heterodimerization activity);	*	*
Lus10023930.g	AT4G35270	*	Plant regulator RWP-RK family protein	GO:0006355(regulation of transcription, DNA-templated);	GO:0005634(nucleus);	GO:0003700(transcription factor activity, sequence-specific DNA binding);	*	*
Lus10023943.g	AT4G38380	*	MATE efflux family protein	*	GO:0005886(plasma membrane);GO:0009507(chloroplast);	*	*	*
Lus10024069.g	AT1G80830	NRAMP1	natural resistance-associated macrophage protein 1	GO:0006828(manganese ion transport);GO:0006875(cellular metal ion homeostasis);GO:0015691(cadmium ion transport);GO:0015692(lead ion transport);GO:0030001(metal ion transport);GO:0034755(iron ion transmembrane transport);GO:0055071(manganese ion homeostasis);GO:0055072(iron ion homeostasis);GO:0070574(cadmium ion transmembrane transport);GO:0071421(manganese ion transmembrane transport);	GO:0005886(plasma membrane);GO:0009507(chloroplast);GO:0016021(integral component of membrane);	GO:0005381(iron ion transmembrane transporter activity);GO:0005384(manganese ion transmembrane transporter activity);GO:0015086(cadmium ion transmembrane transporter activity);GO:0015103(inorganic anion transmembrane transporter activity);GO:0046873(metal ion transmembrane transporter activity);	*	*
Lus10024090.g	AT1G79690	NUDT3	nudix hydrolase homolog 3	*	GO:0005737(cytoplasm);GO:0005773(vacuole);GO:0005829(cytosol);	GO:0005515(protein binding);GO:0008239(dipeptidyl-peptidase activity);GO:0016787(hydrolase activity);GO:0046872(metal ion binding);	*	*
Lus10024170.g	AT3G54500	*	unknown protein	*	GO:0005634(nucleus);	GO:0003674(molecular_function);	*	*
Lus10024255.g	AT1G74710	EDS16	ADC synthase superfamily protein	GO:0009409(response to cold);GO:0009617(response to bacterium);GO:0009627(systemic acquired resistance);GO:0009697(salicylic acid biosynthetic process);GO:0010118(stomatal movement);GO:0031348(negative regulation of defense response);GO:0042372(phylloquinone biosynthetic process);GO:0042742(defense response to bacterium);GO:0046654(tetrahydrofolate biosynthetic process);GO:0050832(defense respons…	GO:0009507(chloroplast);GO:0009536(plastid);	GO:0008909(isochorismate synthase activity);GO:0046820(4-amino-4-deoxychorismate synthase activity);	K02552|menF|http://www.genome.jp/dbget-bin/www_bget?ko:K02552	ko00130(Ubiquinone and other terpenoid-quinone biosynthesis)
Lus10024280.g	AT1G19690	*	NAD(P)-binding Rossmann-fold superfamily protein	*	GO:0009507(chloroplast);	GO:0003824(catalytic activity);GO:0050662(coenzyme binding);	*	*
Lus10024329.g	No ath annotation
Lus10024424.g	AT2G37460	UMAMIT12	nodulin MtN21 /EamA-like transporter family protein	GO:0032973(amino acid export);GO:0043090(amino acid import);GO:0080144(amino acid homeostasis);	GO:0005737(cytoplasm);GO:0005886(plasma membrane);GO:0016020(membrane);GO:0016021(integral component of membrane);	GO:0015171(amino acid transmembrane transporter activity);	*	*
Lus10024477.g	AT4G22120	*	ERD (early-responsive to dehydration stress) family protein	GO:0006812(cation transport);	GO:0005886(plasma membrane);GO:0016021(integral component of membrane);	GO:0005227(calcium activated cation channel activity);	*	*
Lus10024543.g	AT1G65020	*	unknown protein	GO:0008150(biological_process);	GO:0005783(endoplasmic reticulum);GO:0005886(plasma membrane);	GO:0003674(molecular_function);	*	*
Lus10024592.g	AT1G62780	*	unknown protein	GO:0008150(biological_process);	GO:0009507(chloroplast);GO:0009570(chloroplast stroma);	GO:0016740(transferase activity);	*	*
Lus10024605.g	AT1G62660	*	Glycosyl hydrolases family 32 protein	GO:0005975(carbohydrate metabolic process);GO:0005985(sucrose metabolic process);GO:0009617(response to bacterium);GO:0009738(abscisic acid-activated signaling pathway);GO:0071370(cellular response to gibberellin stimulus);	GO:0000325(plant-type vacuole);GO:0005773(vacuole);GO:0005775(vacuolar lumen);GO:0016021(integral component of membrane);	GO:0004553(hydrolase activity, hydrolyzing O-glycosyl compounds);GO:0004575(sucrose alpha-glucosidase activity);	K01193|INV, sacA|http://www.genome.jp/dbget-bin/www_bget?ko:K01193	ko00052(Galactose metabolism);ko00500(Starch and sucrose metabolism)
Lus10024613.g	AT4G22540	ORP2A	OSBP(oxysterol binding protein)-related protein 2A	GO:0006869(lipid transport);GO:0007165(signal transduction);GO:0008202(steroid metabolic process);	GO:0005634(nucleus);	GO:0008142(oxysterol binding);GO:0008289(lipid binding);GO:0035091(phosphatidylinositol binding);	K20456|OSBP|http://www.genome.jp/dbget-bin/www_bget?ko:K20456	*
Lus10024702.g	No ath annotation
Lus10025054.g	AT4G38650	*	Glycosyl hydrolase family 10 protein	GO:0005975(carbohydrate metabolic process);	GO:0005576(extracellular region);	GO:0004553(hydrolase activity, hydrolyzing O-glycosyl compounds);	*	*
Lus10025088.g	AT4G38480	*	Transducin/WD40 repeat-like superfamily protein	GO:0008150(biological_process);	GO:0005634(nucleus);GO:0080008(Cul4-RING E3 ubiquitin ligase complex);	GO:0000166(nucleotide binding);GO:0005515(protein binding);	K11804|WDR42A|http://www.genome.jp/dbget-bin/www_bget?ko:K11804	*
Lus10025544.g	AT5G39030	*	Protein kinase superfamily protein	GO:0006468(protein phosphorylation);	GO:0005576(extracellular region);GO:0016021(integral component of membrane);	GO:0004672(protein kinase activity);GO:0004674(protein serine/threonine kinase activity);GO:0005524(ATP binding);GO:0016301(kinase activity);	*	*
Lus10025587.g	AT3G59780	*	Rhodanese/Cell cycle control phosphatase superfamily protein	GO:0008150(biological_process);	GO:0005634(nucleus);GO:0009507(chloroplast);GO:0009534(chloroplast thylakoid);	GO:0003674(molecular_function);	*	*
Lus10025608.g	AT2G43970	LARP6b	RNA-binding protein	GO:0006351(transcription, DNA-templated);GO:0006355(regulation of transcription, DNA-templated);GO:0006396(RNA processing);	GO:0005634(nucleus);GO:0030529(intracellular ribonucleoprotein complex);	GO:0003676(nucleic acid binding);GO:0003729(mRNA binding);	K15191|LARP7|http://www.genome.jp/dbget-bin/www_bget?ko:K15191	*
Lus10025701.g	AT5G08720	*	unknown protein	GO:0009791(post-embryonic development);GO:0010239(chloroplast mRNA processing);GO:0010468(regulation of gene expression);GO:0031426(polycistronic mRNA processing);GO:0048507(meristem development);	GO:0005634(nucleus);GO:0005737(cytoplasm);GO:0005739(mitochondrion);GO:0009507(chloroplast);GO:0042644(chloroplast nucleoid);	GO:0003677(DNA binding);GO:0005515(protein binding);GO:0048027(mRNA 5'-UTR binding);	*	*
Lus10025800.g	AT1G79820	SGB1	Major facilitator superfamily protein	GO:0008643(carbohydrate transport);GO:0055085(transmembrane transport);	GO:0005768(endosome);GO:0005794(Golgi apparatus);GO:0005802(trans-Golgi network);GO:0009507(chloroplast);GO:0016020(membrane);GO:0016021(integral component of membrane);GO:0031969(chloroplast membrane);	GO:0005351(sugar:proton symporter activity);GO:0015144(carbohydrate transmembrane transporter activity);GO:0022891(substrate-specific transmembrane transporter activity);	*	*
Lus10025805.g	AT3G27750	EMB3123	unknown protein	GO:0000373(Group II intron splicing);GO:0009658(chloroplast organization);	GO:0009507(chloroplast);	GO:0003723(RNA binding);	*	*
Lus10025814.g	No ath annotation
Lus10025907.g	No ath annotation
Lus10025979.g	AT3G51030	TRX1	thioredoxin H-type 1	GO:0006662(glycerol ether metabolic process);GO:0034599(cellular response to oxidative stress);GO:0043085(positive regulation of catalytic activity);GO:0045454(cell redox homeostasis);GO:0055114(oxidation-reduction process);	GO:0005737(cytoplasm);GO:0005829(cytosol);GO:0048046(apoplast);	GO:0004791(thioredoxin-disulfide reductase activity);GO:0005515(protein binding);GO:0008047(enzyme activator activity);GO:0015035(protein disulfide oxidoreductase activity);GO:0016671(oxidoreductase activity, acting on a sulfur group of donors, disulfide as acceptor);GO:0047134(protein-disulfide reductase activity);	K03671|trxA|http://www.genome.jp/dbget-bin/www_bget?ko:K03671	*
Lus10026086.g	AT1G15980	PnsB1	NDH-dependent cyclic electron flow 1	GO:0006810(transport);GO:0009773(photosynthetic electron transport in photosystem I);	GO:0009507(chloroplast);GO:0009534(chloroplast thylakoid);GO:0009535(chloroplast thylakoid membrane);GO:0010598(NAD(P)H dehydrogenase complex (plastoquinone));	*	*	*
Lus10026241.g	AT5G36790	*	Haloacid dehalogenase-like hydrolase (HAD) superfamily protein	*	GO:0005634(nucleus);GO:0005737(cytoplasm);GO:0005773(vacuole);GO:0009507(chloroplast);GO:0009570(chloroplast stroma);GO:0048046(apoplast);	GO:0008967(phosphoglycolate phosphatase activity);	K19269|PGP, PGLP|http://www.genome.jp/dbget-bin/www_bget?ko:K19269	ko00630(Glyoxylate and dicarboxylate metabolism);ko01200(Carbon metabolism)
Lus10026259.g	AT1G48120	*	hydrolases;protein serine/threonine phosphatases	*	GO:0005634(nucleus);	GO:0004721(phosphoprotein phosphatase activity);GO:0004722(protein serine/threonine phosphatase activity);GO:0046872(metal ion binding);	*	*
Lus10026311.g	AT3G57630	*	exostosin family protein	GO:0006486(protein glycosylation);GO:0010409(extensin metabolic process);GO:0080147(root hair cell development);	GO:0005794(Golgi apparatus);GO:0016020(membrane);GO:0016021(integral component of membrane);	GO:0003824(catalytic activity);GO:0016740(transferase activity);GO:0016757(transferase activity, transferring glycosyl groups);	*	*
Lus10026421.g	AT2G30270	*	Protein of unknown function (DUF567)	*	GO:0005634(nucleus);GO:0005886(plasma membrane);	GO:0003674(molecular_function);	*	*
Lus10026457.g	AT5G19530	ACL5	S-adenosyl-L-methionine-dependent methyltransferases superfamily protein	GO:0006596(polyamine biosynthetic process);GO:0009826(unidimensional cell growth);GO:0009926(auxin polar transport);GO:0010087(phloem or xylem histogenesis);GO:0048759(xylem vessel member cell differentiation);	GO:0005634(nucleus);GO:0005737(cytoplasm);	GO:0010487(thermospermine synthase activity);GO:0016768(spermine synthase activity);	K18787|ACL5|http://www.genome.jp/dbget-bin/www_bget?ko:K18787	*
Lus10026522.g	AT2G37025	TRFL8	TRF-like 8	GO:0031627(telomeric loop formation);	GO:0000783(nuclear telomere cap complex);GO:0005634(nucleus);	GO:0003691(double-stranded telomeric DNA binding);	*	*
Lus10026534.g	AT5G03450	*	Transducin/WD40 repeat-like superfamily protein	*	GO:0005634(nucleus);	GO:0008270(zinc ion binding);	K15691|RFWD3|http://www.genome.jp/dbget-bin/www_bget?ko:K15691	*
Lus10026572.g	AT5G58140	PHOT2	phototropin 2	GO:0000160(phosphorelay signal transduction system);GO:0007623(circadian rhythm);GO:0009637(response to blue light);GO:0009638(phototropism);GO:0009735(response to cytokinin);GO:0009902(chloroplast relocation);GO:0010118(stomatal movement);GO:0010362(negative regulation of anion channel activity by blue light);GO:0018298(protein-chromophore linkage);GO:0035556(intracellular signal transduction);G…	GO:0005634(nucleus);GO:0005794(Golgi apparatus);GO:0005886(plasma membrane);GO:0016020(membrane);	GO:0000155(phosphorelay sensor kinase activity);GO:0004674(protein serine/threonine kinase activity);GO:0005524(ATP binding);GO:0009882(blue light photoreceptor activity);GO:0010181(FMN binding);GO:0016301(kinase activity);GO:0042802(identical protein binding);	K20715|PHOT|http://www.genome.jp/dbget-bin/www_bget?ko:K20715	*
Lus10026631.g	AT1G26660	*	Prefoldin chaperone subunit family protein	GO:0006457(protein folding);	GO:0005737(cytoplasm);GO:0016272(prefoldin complex);	*	*	*
Lus10026733.g	AT1G05805	*	basic helix-loop-helix (bHLH) DNA-binding superfamily protein	GO:0006355(regulation of transcription, DNA-templated);GO:0006366(transcription from RNA polymerase II promoter);GO:0010119(regulation of stomatal movement);	GO:0005634(nucleus);GO:0005829(cytosol);	GO:0001046(core promoter sequence-specific DNA binding);GO:0001228(transcriptional activator activity, RNA polymerase II transcription regulatory region sequence-specific binding);GO:0003677(DNA binding);GO:0003700(transcription factor activity, sequence-specific DNA binding);GO:0044212(transcription regulatory region DNA binding);GO:0046983(protein dimerization activity);	*	*
Lus10026763.g	AT2G27090	*	Protein of unknown function (DUF630 and DUF632)	*	GO:0005634(nucleus);GO:0005886(plasma membrane);GO:0009506(plasmodesma);	*	*	*
Lus10027050.g	AT3G59780	*	Rhodanese/Cell cycle control phosphatase superfamily protein	GO:0008150(biological_process);	GO:0005634(nucleus);GO:0009507(chloroplast);GO:0009534(chloroplast thylakoid);	GO:0003674(molecular_function);	*	*
Lus10027063.g	AT2G01460	*	P-loop containing nucleoside triphosphate hydrolases superfamily protein	GO:0009058(biosynthetic process);	GO:0005737(cytoplasm);GO:0031307(integral component of mitochondrial outer membrane);	GO:0005524(ATP binding);GO:0016301(kinase activity);	*	*
Lus10027115.g	AT2G43560	*	FKBP-like peptidyl-prolyl cis-trans isomerase family protein	*	GO:0009507(chloroplast);GO:0009534(chloroplast thylakoid);GO:0009543(chloroplast thylakoid lumen);GO:0009570(chloroplast stroma);GO:0009579(thylakoid);GO:0031977(thylakoid lumen);	GO:0003755(peptidyl-prolyl cis-trans isomerase activity);GO:0005528(FK506 binding);	K01802|E5.2.1.8|http://www.genome.jp/dbget-bin/www_bget?ko:K01802	*
Lus10027212.g	AT5G51410	*	LUC7 N_terminus domain-containing protein	*	GO:0005634(nucleus);	GO:0003723(RNA binding);	*	*
Lus10027219.g	AT5G61460	MIM	P-loop containing nucleoside triphosphate hydrolases superfamily protein	GO:0000724(double-strand break repair via homologous recombination);GO:0006302(double-strand break repair);GO:0007059(chromosome segregation);GO:0007062(sister chromatid cohesion);GO:0010165(response to X-ray);	GO:0005634(nucleus);GO:0030915(Smc5-Smc6 complex);	GO:0005524(ATP binding);	*	*
Lus10027400.g	AT5G51820	PGM	phosphoglucomutase	GO:0005975(carbohydrate metabolic process);GO:0005978(glycogen biosynthetic process);GO:0006006(glucose metabolic process);GO:0009409(response to cold);GO:0009590(detection of gravity);GO:0019252(starch biosynthetic process);GO:0019388(galactose catabolic process);	GO:0005739(mitochondrion);GO:0005829(cytosol);GO:0009507(chloroplast);GO:0009570(chloroplast stroma);GO:0009941(chloroplast envelope);GO:0010319(stromule);GO:0048046(apoplast);	GO:0000287(magnesium ion binding);GO:0004614(phosphoglucomutase activity);	K01835|pgm|http://www.genome.jp/dbget-bin/www_bget?ko:K01835	ko00520(Amino sugar and nucleotide sugar metabolism);ko00052(Galactose metabolism);ko00010(Glycolysis / Gluconeogenesis);ko00030(Pentose phosphate pathway);ko00500(Starch and sucrose metabolism);ko00230(Purine metabolism)
Lus10027421.g	AT5G52100	CRR1	Dihydrodipicolinate reductase, bacterial/plant	GO:0009089(lysine biosynthetic process via diaminopimelate);GO:0019684(photosynthesis, light reaction);GO:0055114(oxidation-reduction process);	GO:0009507(chloroplast);GO:0009570(chloroplast stroma);	GO:0008839(4-hydroxy-tetrahydrodipicolinate reductase);	K16908|CRR1|http://www.genome.jp/dbget-bin/www_bget?ko:K16908	*
Lus10027446.g	AT5G52210	GB1	GTP-binding protein 1	GO:0007264(small GTPase mediated signal transduction);	GO:0005622(intracellular);	GO:0005525(GTP binding);	K07952|ARFRP1|http://www.genome.jp/dbget-bin/www_bget?ko:K07952	*
Lus10027532.g	AT5G24060	*	Pentatricopeptide repeat (PPR) superfamily protein	*	GO:0005634(nucleus);	*	*	*
Lus10027570.g	AT5G53300	UBC10	ubiquitin-conjugating enzyme 10	GO:0006511(ubiquitin-dependent protein catabolic process);GO:0016567(protein ubiquitination);	GO:0005737(cytoplasm);	GO:0004842(ubiquitin-protein transferase activity);GO:0005524(ATP binding);GO:0031625(ubiquitin protein ligase binding);	*	*
Lus10027976.g	AT5G18840	*	Major facilitator superfamily protein	*	GO:0005886(plasma membrane);GO:0016020(membrane);GO:0016021(integral component of membrane);	GO:0005351(sugar:proton symporter activity);GO:0015144(carbohydrate transmembrane transporter activity);	*	*
Lus10028005.g	AT4G02880	*	unknown protein	GO:0008150(biological_process);	GO:0005737(cytoplasm);	GO:0003674(molecular_function);	*	*
Lus10028194.g	AT3G60370	*	FKBP-like peptidyl-prolyl cis-trans isomerase family protein	GO:0010207(photosystem II assembly);	GO:0005576(extracellular region);GO:0009507(chloroplast);GO:0009543(chloroplast thylakoid lumen);GO:0009579(thylakoid);GO:0031977(thylakoid lumen);	GO:0003755(peptidyl-prolyl cis-trans isomerase activity);GO:0005528(FK506 binding);GO:0016491(oxidoreductase activity);	*	*
[truncated: 182 more rows]

## Sheet: Z141-RD
Lus_gene	Ath_gene	Gene name	Annotation	GO(biological_process)	GO(cellular_component)	GO(molecular_function)	KO_ID|KO_name|Hyperlink	Pathway_ID(KEGG_pathway)
[truncated: 627 more rows]
