# Supplementary material for: The pattern of alternative splicing and DNA methylation alteration and their interaction in linseed (Linum usitatissimum L.) response to repeated drought stresses
Source: Biol Res. 2023 Mar 16;56:12. doi: 10.1186/s40659-023-00424-7 (PMC10018860; doi:10.1186/s40659-023-00424-7)
Supplement: Supplementary file 6 — Additional file 6: Table S6. GO analysis of nonoverlapping genes. [file 40659_2023_424_MOESM6_ESM.xlsx]

## Sheet: Z141-DS
Table S6. GO analysis of nonoverlapping genes
ID	Description	GeneRatio	BgRatio	pvalue	p.adjust	qvalue	geneID	Count
GO:0000056	ribosomal small subunit export from nucleus	2/435	2/22980	0.000357518	0.21241	0.192064	Lus10028296.g/Lus10040194.g	2
GO:0051641	cellular localization	32/435	910/22980	0.000624052	0.21241	0.192064	Lus10000565.g/Lus10001639.g/Lus10003315.g/Lus10004250.g/Lus10004822.g/Lus10004866.g/Lus10008520.g/Lus10013109.g/Lus10016610.g/Lus10017023.g/Lus10017107.g/Lus10017187.g/Lus10018948.g/Lus10025609.g/Lus10025721.g/Lus10026018.g/Lus10028296.g/Lus10029956.g/Lus10031190.g/Lus10032538.g/Lus10032777.g/Lus10033209.g/Lus10035079.g/Lus10035731.g/Lus10036330.g/Lus10036454.g/Lus10036924.g/Lus10037608.g/Lus1003…	32
GO:0006605	protein targeting	14/435	271/22980	0.000707672	0.21241	0.192064	Lus10000565.g/Lus10004250.g/Lus10004822.g/Lus10016610.g/Lus10017023.g/Lus10017107.g/Lus10025609.g/Lus10028296.g/Lus10031190.g/Lus10032538.g/Lus10032777.g/Lus10036330.g/Lus10036924.g/Lus10040194.g	14
GO:0033036	macromolecule localization	34/435	1006/22980	0.000847121	0.21241	0.192064	Lus10000565.g/Lus10001639.g/Lus10004214.g/Lus10004250.g/Lus10004514.g/Lus10004822.g/Lus10004866.g/Lus10008364.g/Lus10010250.g/Lus10013109.g/Lus10016610.g/Lus10016976.g/Lus10017023.g/Lus10017107.g/Lus10018620.g/Lus10018948.g/Lus10020106.g/Lus10023613.g/Lus10025609.g/Lus10026018.g/Lus10028296.g/Lus10028873.g/Lus10031190.g/Lus10032538.g/Lus10032777.g/Lus10033209.g/Lus10035079.g/Lus10036330.g/Lus1003…	34
GO:0051649	establishment of localization in cell	28/435	774/22980	0.000883671	0.21241	0.192064	Lus10000565.g/Lus10004250.g/Lus10004822.g/Lus10004866.g/Lus10008520.g/Lus10013109.g/Lus10016610.g/Lus10017023.g/Lus10017107.g/Lus10017187.g/Lus10018948.g/Lus10025609.g/Lus10025721.g/Lus10026018.g/Lus10028296.g/Lus10029956.g/Lus10031190.g/Lus10032538.g/Lus10032777.g/Lus10035079.g/Lus10036330.g/Lus10036454.g/Lus10036924.g/Lus10037608.g/Lus10038021.g/Lus10039880.g/Lus10040194.g/Lus10040349.g	28
GO:0046907	intracellular transport	27/435	744/22980	0.00103783	0.21241	0.192064	Lus10000565.g/Lus10004250.g/Lus10004822.g/Lus10004866.g/Lus10008520.g/Lus10013109.g/Lus10016610.g/Lus10017023.g/Lus10017107.g/Lus10017187.g/Lus10018948.g/Lus10025609.g/Lus10026018.g/Lus10028296.g/Lus10029956.g/Lus10031190.g/Lus10032538.g/Lus10032777.g/Lus10035079.g/Lus10036330.g/Lus10036454.g/Lus10036924.g/Lus10037608.g/Lus10038021.g/Lus10039880.g/Lus10040194.g/Lus10040349.g	27
GO:0072594	establishment of protein localization to organelle	13/435	253/22980	0.00113901	0.21241	0.192064	Lus10000565.g/Lus10004250.g/Lus10004822.g/Lus10016610.g/Lus10017023.g/Lus10017107.g/Lus10028296.g/Lus10031190.g/Lus10032538.g/Lus10032777.g/Lus10036330.g/Lus10036924.g/Lus10040194.g	13
GO:0031122	cytoplasmic microtubule organization	5/435	43/22980	0.0012647	0.21241	0.192064	Lus10013429.g/Lus10018892.g/Lus10036347.g/Lus10038496.g/Lus10039309.g	5
GO:0045184	establishment of protein localization	27/435	756/22980	0.00130848	0.21241	0.192064	Lus10000565.g/Lus10001639.g/Lus10004250.g/Lus10004514.g/Lus10004822.g/Lus10004866.g/Lus10008364.g/Lus10010250.g/Lus10013109.g/Lus10016610.g/Lus10017023.g/Lus10017107.g/Lus10018948.g/Lus10020106.g/Lus10025609.g/Lus10026018.g/Lus10028296.g/Lus10031190.g/Lus10032538.g/Lus10032777.g/Lus10035079.g/Lus10036330.g/Lus10036454.g/Lus10036924.g/Lus10039880.g/Lus10040194.g/Lus10040349.g	27
GO:0015031	protein transport	26/435	740/22980	0.00200134	0.254651	0.230258	Lus10000565.g/Lus10004250.g/Lus10004514.g/Lus10004822.g/Lus10004866.g/Lus10008364.g/Lus10010250.g/Lus10013109.g/Lus10016610.g/Lus10017023.g/Lus10017107.g/Lus10018948.g/Lus10020106.g/Lus10025609.g/Lus10026018.g/Lus10028296.g/Lus10031190.g/Lus10032538.g/Lus10032777.g/Lus10035079.g/Lus10036330.g/Lus10036454.g/Lus10036924.g/Lus10039880.g/Lus10040194.g/Lus10040349.g	26
GO:0010731	protein glutathionylation	2/435	4/22980	0.00209159	0.254651	0.230258	Lus10003994.g/Lus10040347.g	2
GO:0034476	U5 snRNA 3'-end processing	2/435	4/22980	0.00209159	0.254651	0.230258	Lus10001173.g/Lus10001747.g	2
GO:0033365	protein localization to organelle	14/435	313/22980	0.00273608	0.258868	0.234072	Lus10000565.g/Lus10004250.g/Lus10004822.g/Lus10016610.g/Lus10017023.g/Lus10017107.g/Lus10028296.g/Lus10031190.g/Lus10032538.g/Lus10032777.g/Lus10033209.g/Lus10036330.g/Lus10036924.g/Lus10040194.g	14
GO:0008104	protein localization	28/435	837/22980	0.00275397	0.258868	0.234072	Lus10000565.g/Lus10001639.g/Lus10004250.g/Lus10004514.g/Lus10004822.g/Lus10004866.g/Lus10008364.g/Lus10010250.g/Lus10013109.g/Lus10016610.g/Lus10017023.g/Lus10017107.g/Lus10018948.g/Lus10020106.g/Lus10025609.g/Lus10026018.g/Lus10028296.g/Lus10031190.g/Lus10032538.g/Lus10032777.g/Lus10033209.g/Lus10035079.g/Lus10036330.g/Lus10036454.g/Lus10036924.g/Lus10039880.g/Lus10040194.g/Lus10040349.g	28
GO:0006886	intracellular protein transport	22/435	610/22980	0.00317092	0.258868	0.234072	Lus10000565.g/Lus10004250.g/Lus10004822.g/Lus10004866.g/Lus10013109.g/Lus10016610.g/Lus10017023.g/Lus10017107.g/Lus10018948.g/Lus10025609.g/Lus10026018.g/Lus10028296.g/Lus10031190.g/Lus10032538.g/Lus10032777.g/Lus10035079.g/Lus10036330.g/Lus10036454.g/Lus10036924.g/Lus10039880.g/Lus10040194.g/Lus10040349.g	22
GO:0097435	supramolecular fiber organization	7/435	102/22980	0.00327825	0.258868	0.234072	Lus10013429.g/Lus10018892.g/Lus10027941.g/Lus10036347.g/Lus10038496.g/Lus10039309.g/scaffold286.59	7
GO:0006396	RNA processing	30/435	931/22980	0.00340938	0.258868	0.234072	Lus10000953.g/Lus10001173.g/Lus10001747.g/Lus10004250.g/Lus10009118.g/Lus10009322.g/Lus10011019.g/Lus10011969.g/Lus10015673.g/Lus10016372.g/Lus10016651.g/Lus10016719.g/Lus10017923.g/Lus10020096.g/Lus10023129.g/Lus10025805.g/Lus10026711.g/Lus10026892.g/Lus10030688.g/Lus10031021.g/Lus10035534.g/Lus10035979.g/Lus10036013.g/Lus10037917.g/Lus10038139.g/Lus10038909.g/Lus10039480.g/Lus10041725.g/Lus1004…	30
GO:0048522	positive regulation of cellular process	14/435	322/22980	0.00352455	0.258868	0.234072	Lus10000937.g/Lus10003101.g/Lus10014595.g/Lus10014934.g/Lus10016535.g/Lus10019636.g/Lus10022265.g/Lus10027941.g/Lus10036454.g/Lus10036455.g/Lus10037073.g/Lus10037738.g/scaffold286.59/scaffold370.2	14
GO:0018342	protein prenylation	3/435	17/22980	0.00375978	0.258868	0.234072	Lus10014536.g/Lus10017310.g/Lus10022404.g	3
GO:0097354	prenylation	3/435	17/22980	0.00375978	0.258868	0.234072	Lus10014536.g/Lus10017310.g/Lus10022404.g	3
GO:0051640	organelle localization	5/435	55/22980	0.0037989	0.258868	0.234072	Lus10003315.g/Lus10008520.g/Lus10025721.g/Lus10028296.g/Lus10040194.g	5
GO:0015833	peptide transport	26/435	781/22980	0.00409837	0.258868	0.234072	Lus10000565.g/Lus10004250.g/Lus10004514.g/Lus10004822.g/Lus10004866.g/Lus10008364.g/Lus10010250.g/Lus10013109.g/Lus10016610.g/Lus10017023.g/Lus10017107.g/Lus10018948.g/Lus10020106.g/Lus10025609.g/Lus10026018.g/Lus10028296.g/Lus10031190.g/Lus10032538.g/Lus10032777.g/Lus10035079.g/Lus10036330.g/Lus10036454.g/Lus10036924.g/Lus10039880.g/Lus10040194.g/Lus10040349.g	26
GO:1902589	single-organism organelle organization	15/435	363/22980	0.00412823	0.258868	0.234072	Lus10000565.g/Lus10013429.g/Lus10018892.g/Lus10025609.g/Lus10027941.g/Lus10029956.g/Lus10032777.g/Lus10036347.g/Lus10038496.g/Lus10039309.g/Lus10039880.g/Lus10040349.g/Lus10040577.g/scaffold102.17/scaffold286.59	15
GO:0034613	cellular protein localization	24/435	708/22980	0.00458191	0.258868	0.234072	Lus10000565.g/Lus10001639.g/Lus10004250.g/Lus10004822.g/Lus10004866.g/Lus10013109.g/Lus10016610.g/Lus10017023.g/Lus10017107.g/Lus10018948.g/Lus10025609.g/Lus10026018.g/Lus10028296.g/Lus10031190.g/Lus10032538.g/Lus10032777.g/Lus10033209.g/Lus10035079.g/Lus10036330.g/Lus10036454.g/Lus10036924.g/Lus10039880.g/Lus10040194.g/Lus10040349.g	24
GO:0033554	cellular response to stress	22/435	630/22980	0.00462789	0.258868	0.234072	Lus10003101.g/Lus10003470.g/Lus10003543.g/Lus10006370.g/Lus10007064.g/Lus10013697.g/Lus10014462.g/Lus10016535.g/Lus10017241.g/Lus10018371.g/Lus10019636.g/Lus10027219.g/Lus10029911.g/Lus10030503.g/Lus10033618.g/Lus10033871.g/Lus10035534.g/Lus10037073.g/Lus10038078.g/Lus10040359.g/Lus10042048.g/scaffold102.17	22
GO:0042886	amide transport	26/435	790/22980	0.00474871	0.258868	0.234072	Lus10000565.g/Lus10004250.g/Lus10004514.g/Lus10004822.g/Lus10004866.g/Lus10008364.g/Lus10010250.g/Lus10013109.g/Lus10016610.g/Lus10017023.g/Lus10017107.g/Lus10018948.g/Lus10020106.g/Lus10025609.g/Lus10026018.g/Lus10028296.g/Lus10031190.g/Lus10032538.g/Lus10032777.g/Lus10035079.g/Lus10036330.g/Lus10036454.g/Lus10036924.g/Lus10039880.g/Lus10040194.g/Lus10040349.g	26
GO:0019287	isopentenyl diphosphate biosynthetic process, mevalonate pathway	2/435	6/22980	0.00509893	0.258868	0.234072	Lus10008966.g/Lus10034147.g	2
GO:0034473	U1 snRNA 3'-end processing	2/435	6/22980	0.00509893	0.258868	0.234072	Lus10001173.g/Lus10001747.g	2
GO:0051186	cofactor metabolic process	19/435	520/22980	0.00513839	0.258868	0.234072	Lus10002353.g/Lus10008966.g/Lus10010283.g/Lus10011368.g/Lus10015481.g/Lus10029064.g/Lus10029675.g/Lus10030385.g/Lus10030544.g/Lus10031088.g/Lus10031168.g/Lus10031190.g/Lus10032956.g/Lus10034140.g/Lus10034147.g/Lus10035404.g/Lus10042048.g/Lus10042407.g/Lus10042410.g	19
GO:0070727	cellular macromolecule localization	24/435	722/22980	0.00580417	0.261716	0.236647	Lus10000565.g/Lus10001639.g/Lus10004250.g/Lus10004822.g/Lus10004866.g/Lus10013109.g/Lus10016610.g/Lus10017023.g/Lus10017107.g/Lus10018948.g/Lus10025609.g/Lus10026018.g/Lus10028296.g/Lus10031190.g/Lus10032538.g/Lus10032777.g/Lus10033209.g/Lus10035079.g/Lus10036330.g/Lus10036454.g/Lus10036924.g/Lus10039880.g/Lus10040194.g/Lus10040349.g	24
GO:0010207	photosystem II assembly	3/435	20/22980	0.00604392	0.261716	0.236647	Lus10014934.g/Lus10028194.g/Lus10042897.g	3
GO:0046113	nucleobase catabolic process	3/435	20/22980	0.00604392	0.261716	0.236647	Lus10007065.g/Lus10018186.g/Lus10034306.g	3
GO:2000022	regulation of jasmonic acid mediated signaling pathway	3/435	20/22980	0.00604392	0.261716	0.236647	Lus10002899.g/Lus10031333.g/Lus10031907.g	3
GO:0006974	cellular response to DNA damage stimulus	15/435	379/22980	0.00609059	0.261716	0.236647	Lus10003470.g/Lus10003543.g/Lus10013697.g/Lus10014462.g/Lus10017241.g/Lus10018371.g/Lus10019636.g/Lus10027219.g/Lus10029911.g/Lus10030503.g/Lus10033618.g/Lus10033871.g/Lus10035534.g/Lus10038078.g/scaffold102.17	15
GO:0000055	ribosomal large subunit export from nucleus	2/435	7/22980	0.00704938	0.27103	0.245069	Lus10028296.g/Lus10040194.g	2
GO:0009688	abscisic acid biosynthetic process	2/435	7/22980	0.00704938	0.27103	0.245069	Lus10009359.g/Lus10031190.g	2
GO:0043289	apocarotenoid biosynthetic process	2/435	7/22980	0.00704938	0.27103	0.245069	Lus10009359.g/Lus10031190.g	2
GO:1902645	tertiary alcohol biosynthetic process	2/435	7/22980	0.00704938	0.27103	0.245069	Lus10009359.g/Lus10031190.g	2
GO:0006457	protein folding	15/435	395/22980	0.00874379	0.28799	0.260403	Lus10000933.g/Lus10003791.g/Lus10008364.g/Lus10009828.g/Lus10010250.g/Lus10014846.g/Lus10017066.g/Lus10027326.g/Lus10028194.g/Lus10035560.g/Lus10038496.g/Lus10040280.g/Lus10040514.g/Lus10042897.g/scaffold257.40	15
GO:0006996	organelle organization	41/435	1475/22980	0.00898989	0.28799	0.260403	Lus10000565.g/Lus10003470.g/Lus10004514.g/Lus10004822.g/Lus10004916.g/Lus10008520.g/Lus10013429.g/Lus10013697.g/Lus10014462.g/Lus10014764.g/Lus10014934.g/Lus10015481.g/Lus10016527.g/Lus10016610.g/Lus10017648.g/Lus10018002.g/Lus10018073.g/Lus10018892.g/Lus10025203.g/Lus10025609.g/Lus10025721.g/Lus10025805.g/Lus10026018.g/Lus10027219.g/Lus10027941.g/Lus10029956.g/Lus10030935.g/Lus10032777.g/Lus1003…	41
GO:0002229	defense response to oomycetes	2/435	8/22980	0.00928202	0.28799	0.260403	Lus10000937.g/Lus10002899.g	2
GO:0043406	positive regulation of MAP kinase activity	2/435	8/22980	0.00928202	0.28799	0.260403	Lus10000937.g/Lus10022265.g	2
GO:0043410	positive regulation of MAPK cascade	2/435	8/22980	0.00928202	0.28799	0.260403	Lus10000937.g/Lus10022265.g	2
GO:0071042	nuclear polyadenylation-dependent mRNA catabolic process	2/435	8/22980	0.00928202	0.28799	0.260403	Lus10001173.g/Lus10001747.g	2
GO:0071047	polyadenylation-dependent mRNA catabolic process	2/435	8/22980	0.00928202	0.28799	0.260403	Lus10001173.g/Lus10001747.g	2
GO:1902533	positive regulation of intracellular signal transduction	2/435	8/22980	0.00928202	0.28799	0.260403	Lus10000937.g/Lus10022265.g	2
GO:0006281	DNA repair	14/435	361/22980	0.00934539	0.28799	0.260403	Lus10003470.g/Lus10003543.g/Lus10013697.g/Lus10014462.g/Lus10017241.g/Lus10018371.g/Lus10027219.g/Lus10029911.g/Lus10030503.g/Lus10033618.g/Lus10033871.g/Lus10035534.g/Lus10038078.g/scaffold102.17	14
GO:0006612	protein targeting to membrane	4/435	44/22980	0.00946167	0.28799	0.260403	Lus10017023.g/Lus10025609.g/Lus10032538.g/Lus10036924.g	4
GO:0051656	establishment of organelle localization	4/435	45/22980	0.0102329	0.305108	0.275882	Lus10008520.g/Lus10025721.g/Lus10028296.g/Lus10040194.g	4
GO:0051716	cellular response to stimulus	50/435	1896/22980	0.0107329	0.307289	0.277854	Lus10000937.g/Lus10002899.g/Lus10003013.g/Lus10003101.g/Lus10003115.g/Lus10003460.g/Lus10003470.g/Lus10003543.g/Lus10006370.g/Lus10006805.g/Lus10007064.g/Lus10008612.g/Lus10011044.g/Lus10013697.g/Lus10014462.g/Lus10015037.g/Lus10016535.g/Lus10017241.g/Lus10017448.g/Lus10018371.g/Lus10019636.g/Lus10020106.g/Lus10020392.g/Lus10022265.g/Lus10022983.g/Lus10023660.g/Lus10025213.g/Lus10027219.g/Lus1002…	50
GO:0006370	7-methylguanosine mRNA capping	2/435	9/22980	0.0117855	0.307289	0.277854	Lus10035534.g/Lus10037917.g	2
GO:0006782	protoporphyrinogen IX biosynthetic process	2/435	9/22980	0.0117855	0.307289	0.277854	Lus10029675.g/Lus10030544.g	2
GO:0046501	protoporphyrinogen IX metabolic process	2/435	9/22980	0.0117855	0.307289	0.277854	Lus10029675.g/Lus10030544.g	2
GO:0015693	magnesium ion transport	3/435	26/22980	0.0126786	0.307289	0.277854	Lus10012589.g/Lus10014353.g/Lus10022218.g	3
GO:0009112	nucleobase metabolic process	5/435	75/22980	0.0138838	0.307289	0.277854	Lus10000674.g/Lus10007065.g/Lus10018186.g/Lus10034306.g/scaffold765.94	5
GO:0000054	ribosomal subunit export from nucleus	2/435	10/22980	0.0145489	0.307289	0.277854	Lus10028296.g/Lus10040194.g	2
GO:0002239	response to oomycetes	2/435	10/22980	0.0145489	0.307289	0.277854	Lus10000937.g/Lus10002899.g	2
GO:0009452	7-methylguanosine RNA capping	2/435	10/22980	0.0145489	0.307289	0.277854	Lus10035534.g/Lus10037917.g	2
GO:0016106	sesquiterpenoid biosynthetic process	2/435	10/22980	0.0145489	0.307289	0.277854	Lus10009359.g/Lus10031190.g	2
GO:0033750	ribosome localization	2/435	10/22980	0.0145489	0.307289	0.277854	Lus10028296.g/Lus10040194.g	2
GO:0033753	establishment of ribosome localization	2/435	10/22980	0.0145489	0.307289	0.277854	Lus10028296.g/Lus10040194.g	2
GO:0036260	RNA capping	2/435	10/22980	0.0145489	0.307289	0.277854	Lus10035534.g/Lus10037917.g	2
GO:0006397	mRNA processing	13/435	344/22980	0.0145979	0.307289	0.277854	Lus10009118.g/Lus10016372.g/Lus10016651.g/Lus10017923.g/Lus10020096.g/Lus10023129.g/Lus10030688.g/Lus10035534.g/Lus10035979.g/Lus10037917.g/Lus10038139.g/Lus10038909.g/Lus10041725.g	13
GO:0065008	regulation of biological quality	28/435	952/22980	0.0146655	0.307289	0.277854	Lus10002010.g/Lus10004214.g/Lus10011157.g/Lus10011468.g/Lus10016527.g/Lus10016976.g/Lus10017107.g/Lus10017433.g/Lus10019611.g/Lus10020199.g/Lus10021462.g/Lus10024083.g/Lus10025203.g/Lus10026457.g/Lus10026924.g/Lus10027941.g/Lus10030514.g/Lus10030935.g/Lus10031686.g/Lus10031907.g/Lus10035731.g/Lus10037621.g/Lus10038078.g/Lus10038909.g/Lus10040964.g/Lus10042048.g/scaffold179.20/scaffold286.59	28
GO:0006613	cotranslational protein targeting to membrane	3/435	28/22980	0.0155376	0.307289	0.277854	Lus10017023.g/Lus10032538.g/Lus10036924.g	3
GO:0006614	SRP-dependent cotranslational protein targeting to membrane	3/435	28/22980	0.0155376	0.307289	0.277854	Lus10017023.g/Lus10032538.g/Lus10036924.g	3
GO:0000723	telomere maintenance	4/435	51/22980	0.0157148	0.307289	0.277854	Lus10016527.g/Lus10025203.g/Lus10030935.g/Lus10038078.g	4
GO:0032200	telomere organization	4/435	51/22980	0.0157148	0.307289	0.277854	Lus10016527.g/Lus10025203.g/Lus10030935.g/Lus10038078.g	4
GO:0016071	mRNA metabolic process	16/435	466/22980	0.0167285	0.307289	0.277854	Lus10001173.g/Lus10001747.g/Lus10009118.g/Lus10016372.g/Lus10016651.g/Lus10017923.g/Lus10020096.g/Lus10020214.g/Lus10023129.g/Lus10030688.g/Lus10035534.g/Lus10035979.g/Lus10037917.g/Lus10038139.g/Lus10038909.g/Lus10041725.g	16
GO:0060249	anatomical structure homeostasis	4/435	52/22980	0.0167767	0.307289	0.277854	Lus10016527.g/Lus10025203.g/Lus10030935.g/Lus10038078.g	4
GO:0061077	chaperone-mediated protein folding	4/435	52/22980	0.0167767	0.307289	0.277854	Lus10009828.g/Lus10028194.g/Lus10035560.g/Lus10040280.g	4
GO:0006888	ER to Golgi vesicle-mediated transport	5/435	79/22980	0.0170612	0.307289	0.277854	Lus10000565.g/Lus10004866.g/Lus10008520.g/Lus10029956.g/Lus10037608.g	5
GO:0072657	protein localization to membrane	5/435	79/22980	0.0170612	0.307289	0.277854	Lus10001639.g/Lus10017023.g/Lus10025609.g/Lus10032538.g/Lus10036924.g	5
GO:0090150	establishment of protein localization to membrane	5/435	79/22980	0.0170612	0.307289	0.277854	Lus10001639.g/Lus10017023.g/Lus10025609.g/Lus10032538.g/Lus10036924.g	5
GO:0015914	phospholipid transport	3/435	29/22980	0.0170919	0.307289	0.277854	Lus10018620.g/Lus10028873.g/Lus10039855.g	3
GO:0031627	telomeric loop formation	3/435	29/22980	0.0170919	0.307289	0.277854	Lus10016527.g/Lus10025203.g/Lus10030935.g	3
GO:0048518	positive regulation of biological process	14/435	390/22980	0.0172818	0.307289	0.277854	Lus10000937.g/Lus10003101.g/Lus10014595.g/Lus10014934.g/Lus10016535.g/Lus10019636.g/Lus10022265.g/Lus10027941.g/Lus10036454.g/Lus10036455.g/Lus10037073.g/Lus10037738.g/scaffold286.59/scaffold370.2	14
GO:0000244	spliceosomal tri-snRNP complex assembly	2/435	11/22980	0.0175614	0.307289	0.277854	Lus10009118.g/Lus10023129.g	2
GO:0006048	UDP-N-acetylglucosamine biosynthetic process	2/435	11/22980	0.0175614	0.307289	0.277854	Lus10011969.g/Lus10012191.g	2
GO:0043044	ATP-dependent chromatin remodeling	2/435	11/22980	0.0175614	0.307289	0.277854	Lus10013697.g/Lus10014764.g	2
GO:0046349	amino sugar biosynthetic process	2/435	11/22980	0.0175614	0.307289	0.277854	Lus10011969.g/Lus10012191.g	2
GO:0010072	primary shoot apical meristem specification	1/435	1/22980	0.0189295	0.307289	0.277854	Lus10029876.g	1
GO:0010161	red light signaling pathway	1/435	1/22980	0.0189295	0.307289	0.277854	Lus10037819.g	1
GO:0010225	response to UV-C	1/435	1/22980	0.0189295	0.307289	0.277854	Lus10029911.g	1
GO:0016539	intein-mediated protein splicing	1/435	1/22980	0.0189295	0.307289	0.277854	Lus10023129.g	1
GO:0030908	protein splicing	1/435	1/22980	0.0189295	0.307289	0.277854	Lus10023129.g	1
GO:0034337	RNA folding	1/435	1/22980	0.0189295	0.307289	0.277854	scaffold263.4	1
GO:0071491	cellular response to red light	1/435	1/22980	0.0189295	0.307289	0.277854	Lus10037819.g	1
GO:0071494	cellular response to UV-C	1/435	1/22980	0.0189295	0.307289	0.277854	Lus10029911.g	1
GO:1901259	chloroplast rRNA processing	1/435	1/22980	0.0189295	0.307289	0.277854	scaffold263.4	1
GO:0010647	positive regulation of cell communication	3/435	31/22980	0.0204518	0.314084	0.283998	Lus10000937.g/Lus10016535.g/Lus10022265.g	3
GO:0043405	regulation of MAP kinase activity	2/435	12/22980	0.0208126	0.314084	0.283998	Lus10000937.g/Lus10022265.g	2
GO:0043408	regulation of MAPK cascade	2/435	12/22980	0.0208126	0.314084	0.283998	Lus10000937.g/Lus10022265.g	2
GO:0072527	pyrimidine-containing compound metabolic process	5/435	85/22980	0.0226747	0.314084	0.283998	Lus10000674.g/Lus10007065.g/Lus10010283.g/Lus10040694.g/scaffold765.94	5
GO:0051188	cofactor biosynthetic process	11/435	292/22980	0.0240035	0.314084	0.283998	Lus10002353.g/Lus10010283.g/Lus10011368.g/Lus10015481.g/Lus10029064.g/Lus10029675.g/Lus10030544.g/Lus10031190.g/Lus10034140.g/Lus10035404.g/Lus10042048.g	11
GO:0045047	protein targeting to ER	3/435	33/22980	0.0241481	0.314084	0.283998	Lus10017023.g/Lus10032538.g/Lus10036924.g	3
GO:0072599	establishment of protein localization to endoplasmic reticulum	3/435	33/22980	0.0241481	0.314084	0.283998	Lus10017023.g/Lus10032538.g/Lus10036924.g	3
GO:0000459	exonucleolytic trimming involved in rRNA processing	2/435	13/22980	0.0242926	0.314084	0.283998	Lus10001173.g/Lus10001747.g	2
GO:0000467	exonucleolytic trimming to generate mature 3'-end of 5.8S rRNA from tricistronic rRNA transcript (SSU-rRNA, 5.8S rRNA, LSU-rRNA)	2/435	13/22980	0.0242926	0.314084	0.283998	Lus10001173.g/Lus10001747.g	2
GO:0006772	thiamine metabolic process	2/435	13/22980	0.0242926	0.314084	0.283998	Lus10010283.g/Lus10040694.g	2
GO:0007050	cell cycle arrest	2/435	13/22980	0.0242926	0.314084	0.283998	Lus10014040.g/Lus10019636.g	2
GO:0009687	abscisic acid metabolic process	2/435	13/22980	0.0242926	0.314084	0.283998	Lus10009359.g/Lus10031190.g	2
GO:0016078	tRNA catabolic process	2/435	13/22980	0.0242926	0.314084	0.283998	Lus10001173.g/Lus10001747.g	2
GO:0018344	protein geranylgeranylation	2/435	13/22980	0.0242926	0.314084	0.283998	Lus10017310.g/Lus10022404.g	2
GO:0042723	thiamine-containing compound metabolic process	2/435	13/22980	0.0242926	0.314084	0.283998	Lus10010283.g/Lus10040694.g	2
GO:0043288	apocarotenoid metabolic process	2/435	13/22980	0.0242926	0.314084	0.283998	Lus10009359.g/Lus10031190.g	2
GO:0043633	polyadenylation-dependent RNA catabolic process	2/435	13/22980	0.0242926	0.314084	0.283998	Lus10001173.g/Lus10001747.g	2
GO:0043634	polyadenylation-dependent ncRNA catabolic process	2/435	13/22980	0.0242926	0.314084	0.283998	Lus10001173.g/Lus10001747.g	2
GO:0071029	nuclear ncRNA surveillance	2/435	13/22980	0.0242926	0.314084	0.283998	Lus10001173.g/Lus10001747.g	2
GO:0071035	nuclear polyadenylation-dependent rRNA catabolic process	2/435	13/22980	0.0242926	0.314084	0.283998	Lus10001173.g/Lus10001747.g	2
GO:0071038	nuclear polyadenylation-dependent tRNA catabolic process	2/435	13/22980	0.0242926	0.314084	0.283998	Lus10001173.g/Lus10001747.g	2
GO:0071046	nuclear polyadenylation-dependent ncRNA catabolic process	2/435	13/22980	0.0242926	0.314084	0.283998	Lus10001173.g/Lus10001747.g	2
GO:1902644	tertiary alcohol metabolic process	2/435	13/22980	0.0242926	0.314084	0.283998	Lus10009359.g/Lus10031190.g	2
GO:0010646	regulation of cell communication	7/435	154/22980	0.0275933	0.324264	0.293204	Lus10000937.g/Lus10002899.g/Lus10016535.g/Lus10022265.g/Lus10022983.g/Lus10031333.g/Lus10031907.g	7
GO:0043928	exonucleolytic nuclear-transcribed mRNA catabolic process involved in deadenylation-dependent decay	2/435	14/22980	0.0279915	0.324264	0.293204	Lus10001173.g/Lus10001747.g	2
GO:0080167	response to karrikin	2/435	14/22980	0.0279915	0.324264	0.293204	Lus10008612.g/Lus10023792.g	2
GO:0006790	sulfur compound metabolic process	13/435	377/22980	0.0283104	0.324264	0.293204	Lus10003994.g/Lus10008966.g/Lus10010283.g/Lus10015481.g/Lus10015947.g/Lus10030385.g/Lus10031325.g/Lus10034140.g/Lus10034147.g/Lus10035404.g/Lus10040347.g/Lus10040694.g/Lus10042407.g	13
GO:0010638	positive regulation of organelle organization	3/435	36/22980	0.0303223	0.324264	0.293204	Lus10027941.g/Lus10036454.g/scaffold286.59	3
GO:0055072	iron ion homeostasis	3/435	36/22980	0.0303223	0.324264	0.293204	Lus10017433.g/Lus10031686.g/Lus10035731.g	3
GO:0006145	purine nucleobase catabolic process	2/435	15/22980	0.0318999	0.324264	0.293204	Lus10018186.g/Lus10034306.g	2
GO:0071705	nitrogen compound transport	28/435	1020/22980	0.0322406	0.324264	0.293204	Lus10000565.g/Lus10004250.g/Lus10004514.g/Lus10004822.g/Lus10004866.g/Lus10008364.g/Lus10010250.g/Lus10013109.g/Lus10016610.g/Lus10017023.g/Lus10017107.g/Lus10018948.g/Lus10020106.g/Lus10025609.g/Lus10026018.g/Lus10028296.g/Lus10031190.g/Lus10032538.g/Lus10032777.g/Lus10035079.g/Lus10036330.g/Lus10036454.g/Lus10036924.g/Lus10037000.g/Lus10039880.g/Lus10040194.g/Lus10040349.g/Lus10042864.g	28
GO:0032543	mitochondrial translation	3/435	37/22980	0.0325474	0.324264	0.293204	Lus10025592.g/Lus10031327.g/Lus10042977.g	3
GO:0019684	photosynthesis, light reaction	6/435	126/22980	0.032895	0.324264	0.293204	Lus10005421.g/Lus10014934.g/Lus10028194.g/Lus10042507.g/Lus10042657.g/Lus10042897.g	6
GO:0006779	porphyrin-containing compound biosynthetic process	4/435	65/22980	0.0347122	0.324264	0.293204	Lus10029064.g/Lus10029675.g/Lus10030544.g/Lus10042048.g	4
GO:0009867	jasmonic acid mediated signaling pathway	3/435	38/22980	0.0348553	0.324264	0.293204	Lus10002899.g/Lus10031333.g/Lus10031907.g	3
GO:0071395	cellular response to jasmonic acid stimulus	3/435	38/22980	0.0348553	0.324264	0.293204	Lus10002899.g/Lus10031333.g/Lus10031907.g	3
GO:0007010	cytoskeleton organization	8/435	198/22980	0.0353572	0.324264	0.293204	Lus10013429.g/Lus10018892.g/Lus10027941.g/Lus10036347.g/Lus10038496.g/Lus10039309.g/Lus10040577.g/scaffold286.59	8
GO:0000165	MAPK cascade	2/435	16/22980	0.0360084	0.324264	0.293204	Lus10000937.g/Lus10022265.g	2
GO:0023014	signal transduction by protein phosphorylation	2/435	16/22980	0.0360084	0.324264	0.293204	Lus10000937.g/Lus10022265.g	2
GO:0032101	regulation of response to external stimulus	2/435	16/22980	0.0360084	0.324264	0.293204	Lus10000937.g/Lus10016535.g	2
GO:0034314	Arp2/3 complex-mediated actin nucleation	2/435	16/22980	0.0360084	0.324264	0.293204	Lus10027941.g/scaffold286.59	2
GO:0008380	RNA splicing	10/435	274/22980	0.0366643	0.324264	0.293204	Lus10004250.g/Lus10009118.g/Lus10016372.g/Lus10016651.g/Lus10020096.g/Lus10023129.g/Lus10025805.g/Lus10030688.g/Lus10038139.g/Lus10038909.g	10
GO:0017038	protein import	7/435	164/22980	0.0369494	0.324264	0.293204	Lus10004250.g/Lus10016610.g/Lus10028296.g/Lus10031190.g/Lus10032777.g/Lus10036330.g/Lus10040194.g	7
GO:0000387	spliceosomal snRNP assembly	3/435	39/22980	0.0372456	0.324264	0.293204	Lus10009118.g/Lus10023129.g/Lus10038909.g	3
GO:0006206	pyrimidine nucleobase metabolic process	3/435	39/22980	0.0372456	0.324264	0.293204	Lus10000674.g/Lus10007065.g/scaffold765.94	3
GO:0033674	positive regulation of kinase activity	3/435	39/22980	0.0372456	0.324264	0.293204	Lus10000937.g/Lus10003101.g/Lus10022265.g	3
GO:0008654	phospholipid biosynthetic process	6/435	130/22980	0.0374507	0.324264	0.293204	Lus10008966.g/Lus10014561.g/Lus10033622.g/Lus10034147.g/Lus10034618.g/Lus10039444.g	6
GO:0000186	activation of MAPKK activity	1/435	2/22980	0.0375015	0.324264	0.293204	Lus10000937.g	1
GO:0006337	nucleosome disassembly	1/435	2/22980	0.0375015	0.324264	0.293204	Lus10013697.g	1
GO:0006574	valine catabolic process	1/435	2/22980	0.0375015	0.324264	0.293204	Lus10038545.g	1
GO:0006658	phosphatidylserine metabolic process	1/435	2/22980	0.0375015	0.324264	0.293204	Lus10034618.g	1
GO:0006659	phosphatidylserine biosynthetic process	1/435	2/22980	0.0375015	0.324264	0.293204	Lus10034618.g	1
GO:0009093	cysteine catabolic process	1/435	2/22980	0.0375015	0.324264	0.293204	Lus10031325.g	1
GO:0009229	thiamine diphosphate biosynthetic process	1/435	2/22980	0.0375015	0.324264	0.293204	Lus10010283.g	1
GO:0010581	regulation of starch biosynthetic process	1/435	2/22980	0.0375015	0.324264	0.293204	Lus10042048.g	1
GO:0018106	peptidyl-histidine phosphorylation	1/435	2/22980	0.0375015	0.324264	0.293204	Lus10011413.g	1
GO:0019447	D-cysteine catabolic process	1/435	2/22980	0.0375015	0.324264	0.293204	Lus10031325.g	1
GO:0031498	chromatin disassembly	1/435	2/22980	0.0375015	0.324264	0.293204	Lus10013697.g	1
GO:0031848	protection from non-homologous end joining at telomere	1/435	2/22980	0.0375015	0.324264	0.293204	Lus10038078.g	1
GO:0032106	positive regulation of response to extracellular stimulus	1/435	2/22980	0.0375015	0.324264	0.293204	Lus10016535.g	1
GO:0032109	positive regulation of response to nutrient levels	1/435	2/22980	0.0375015	0.324264	0.293204	Lus10016535.g	1
GO:0032986	protein-DNA complex disassembly	1/435	2/22980	0.0375015	0.324264	0.293204	Lus10013697.g	1
GO:0042357	thiamine diphosphate metabolic process	1/435	2/22980	0.0375015	0.324264	0.293204	Lus10010283.g	1
GO:0043247	telomere maintenance in response to DNA damage	1/435	2/22980	0.0375015	0.324264	0.293204	Lus10038078.g	1
GO:0046438	D-cysteine metabolic process	1/435	2/22980	0.0375015	0.324264	0.293204	Lus10031325.g	1
GO:0048700	acquisition of desiccation tolerance in seed	1/435	2/22980	0.0375015	0.324264	0.293204	Lus10019636.g	1
GO:0051645	Golgi localization	1/435	2/22980	0.0375015	0.324264	0.293204	Lus10003315.g	1
GO:0051697	protein delipidation	1/435	2/22980	0.0375015	0.324264	0.293204	Lus10025609.g	1
GO:0051775	response to redox state	1/435	2/22980	0.0375015	0.324264	0.293204	Lus10011413.g	1
GO:0051776	detection of redox state	1/435	2/22980	0.0375015	0.324264	0.293204	Lus10011413.g	1
GO:0070536	protein K63-linked deubiquitination	1/435	2/22980	0.0375015	0.324264	0.293204	Lus10036454.g	1
GO:0071108	protein K48-linked deubiquitination	1/435	2/22980	0.0375015	0.324264	0.293204	Lus10036454.g	1
GO:0072718	response to cisplatin	1/435	2/22980	0.0375015	0.324264	0.293204	Lus10019636.g	1
GO:0080005	photosystem stoichiometry adjustment	1/435	2/22980	0.0375015	0.324264	0.293204	Lus10011413.g	1
GO:0080040	positive regulation of cellular response to phosphate starvation	1/435	2/22980	0.0375015	0.324264	0.293204	Lus10016535.g	1
GO:0090421	embryonic meristem initiation	1/435	2/22980	0.0375015	0.324264	0.293204	Lus10029876.g	1
GO:0090436	leaf pavement cell development	1/435	2/22980	0.0375015	0.324264	0.293204	Lus10003315.g	1
GO:0097439	acquisition of desiccation tolerance	1/435	2/22980	0.0375015	0.324264	0.293204	Lus10019636.g	1
GO:0006606	protein import into nucleus	4/435	67/22980	0.0381749	0.324264	0.293204	Lus10004250.g/Lus10028296.g/Lus10036330.g/Lus10040194.g	4
GO:0044744	protein targeting to nucleus	4/435	67/22980	0.0381749	0.324264	0.293204	Lus10004250.g/Lus10028296.g/Lus10036330.g/Lus10040194.g	4
GO:0051170	nuclear import	4/435	67/22980	0.0381749	0.324264	0.293204	Lus10004250.g/Lus10028296.g/Lus10036330.g/Lus10040194.g	4
GO:1902593	single-organism nuclear import	4/435	67/22980	0.0381749	0.324264	0.293204	Lus10004250.g/Lus10028296.g/Lus10036330.g/Lus10040194.g	4
GO:0006767	water-soluble vitamin metabolic process	4/435	68/22980	0.0399778	0.328996	0.297482	Lus10007496.g/Lus10010283.g/Lus10035929.g/Lus10040694.g	4
GO:0009100	glycoprotein metabolic process	7/435	167/22980	0.0401184	0.328996	0.297482	Lus10001920.g/Lus10017943.g/Lus10033248.g/Lus10033871.g/Lus10033935.g/Lus10034820.g/Lus10037009.g	7
GO:0030838	positive regulation of actin filament polymerization	2/435	17/22980	0.0403082	0.328996	0.297482	Lus10027941.g/scaffold286.59	2
GO:0032273	positive regulation of protein polymerization	2/435	17/22980	0.0403082	0.328996	0.297482	Lus10027941.g/scaffold286.59	2
GO:0045010	actin nucleation	2/435	17/22980	0.0403082	0.328996	0.297482	Lus10027941.g/scaffold286.59	2
GO:0046165	alcohol biosynthetic process	2/435	17/22980	0.0403082	0.328996	0.297482	Lus10009359.g/Lus10031190.g	2
GO:1902905	positive regulation of supramolecular fiber organization	2/435	17/22980	0.0403082	0.328996	0.297482	Lus10027941.g/scaffold286.59	2
GO:0007017	microtubule-based process	10/435	279/22980	0.0406348	0.329819	0.298226	Lus10013429.g/Lus10018120.g/Lus10018892.g/Lus10020281.g/Lus10025708.g/Lus10025721.g/Lus10036347.g/Lus10038496.g/Lus10039309.g/scaffold222.58	10
GO:0034504	protein localization to nucleus	4/435	69/22980	0.0418284	0.337473	0.305147	Lus10004250.g/Lus10028296.g/Lus10036330.g/Lus10040194.g	4
GO:0006637	acyl-CoA metabolic process	3/435	41/22980	0.0422708	0.337473	0.305147	Lus10008966.g/Lus10030385.g/Lus10034147.g	3
GO:0035383	thioester metabolic process	3/435	41/22980	0.0422708	0.337473	0.305147	Lus10008966.g/Lus10030385.g/Lus10034147.g	3
GO:0006047	UDP-N-acetylglucosamine metabolic process	2/435	18/22980	0.0447906	0.344274	0.311296	Lus10011969.g/Lus10012191.g	2
GO:0006714	sesquiterpenoid metabolic process	2/435	18/22980	0.0447906	0.344274	0.311296	Lus10009359.g/Lus10031190.g	2
GO:0071428	rRNA-containing ribonucleoprotein complex export from nucleus	2/435	18/22980	0.0447906	0.344274	0.311296	Lus10028296.g/Lus10040194.g	2
GO:0090068	positive regulation of cell cycle process	2/435	18/22980	0.0447906	0.344274	0.311296	Lus10014595.g/Lus10019636.g	2
GO:0090503	RNA phosphodiester bond hydrolysis, exonucleolytic	2/435	18/22980	0.0447906	0.344274	0.311296	Lus10001173.g/Lus10001747.g	2
GO:0042327	positive regulation of phosphorylation	3/435	42/22980	0.0449043	0.344274	0.311296	Lus10000937.g/Lus10003101.g/Lus10022265.g	3
GO:0006486	protein glycosylation	6/435	136/22980	0.0450078	0.344274	0.311296	Lus10001920.g/Lus10017943.g/Lus10033248.g/Lus10033871.g/Lus10033935.g/Lus10037009.g	6
GO:0043413	macromolecule glycosylation	6/435	136/22980	0.0450078	0.344274	0.311296	Lus10001920.g/Lus10017943.g/Lus10033248.g/Lus10033871.g/Lus10033935.g/Lus10037009.g	6
GO:0071702	organic substance transport	35/435	1372/22980	0.0452711	0.344485	0.311487	Lus10000565.g/Lus10004250.g/Lus10004514.g/Lus10004822.g/Lus10004866.g/Lus10008364.g/Lus10010250.g/Lus10013109.g/Lus10014932.g/Lus10016610.g/Lus10017023.g/Lus10017107.g/Lus10018620.g/Lus10018948.g/Lus10020106.g/Lus10023613.g/Lus10025609.g/Lus10026018.g/Lus10026562.g/Lus10028296.g/Lus10028873.g/Lus10031190.g/Lus10032538.g/Lus10032777.g/Lus10035079.g/Lus10036330.g/Lus10036454.g/Lus10036924.g/Lus1003…	35
GO:0090305	nucleic acid phosphodiester bond hydrolysis	6/435	137/22980	0.046353	0.344961	0.311918	Lus10001173.g/Lus10001747.g/Lus10020096.g/Lus10020214.g/Lus10037420.g/Lus10042842.g	6
GO:0035556	intracellular signal transduction	17/435	573/22980	0.046647	0.344961	0.311918	Lus10000937.g/Lus10003013.g/Lus10003460.g/Lus10006370.g/Lus10006805.g/Lus10011044.g/Lus10017448.g/Lus10020106.g/Lus10020392.g/Lus10022265.g/Lus10022983.g/Lus10023660.g/Lus10025213.g/Lus10032822.g/Lus10037608.g/Lus10041132.g/scaffold86.218	17
GO:0006732	coenzyme metabolic process	12/435	366/22980	0.0471045	0.344961	0.311918	Lus10002353.g/Lus10008966.g/Lus10010283.g/Lus10011368.g/Lus10030385.g/Lus10031088.g/Lus10031168.g/Lus10031190.g/Lus10032956.g/Lus10034147.g/Lus10042407.g/Lus10042410.g	12
GO:0000377	RNA splicing, via transesterification reactions with bulged adenosine as nucleophile	9/435	248/22980	0.0473343	0.344961	0.311918	Lus10009118.g/Lus10016372.g/Lus10016651.g/Lus10020096.g/Lus10023129.g/Lus10025805.g/Lus10030688.g/Lus10038139.g/Lus10038909.g	9
GO:0006259	DNA metabolic process	19/435	660/22980	0.0474302	0.344961	0.311918	Lus10003470.g/Lus10003543.g/Lus10013697.g/Lus10014462.g/Lus10016527.g/Lus10017241.g/Lus10018371.g/Lus10025203.g/Lus10027219.g/Lus10029911.g/Lus10030503.g/Lus10030935.g/Lus10033618.g/Lus10033871.g/Lus10035534.g/Lus10038078.g/Lus10042188.g/Lus10042401.g/scaffold102.17	19
GO:0010118	stomatal movement	3/435	43/22980	0.0476174	0.344961	0.311918	Lus10002899.g/Lus10031190.g/Lus10033391.g	3
GO:0042398	cellular modified amino acid biosynthetic process	3/435	43/22980	0.0476174	0.344961	0.311918	Lus10002353.g/Lus10011368.g/Lus10034618.g	3
GO:0051258	protein polymerization	3/435	43/22980	0.0476174	0.344961	0.311918	Lus10018892.g/Lus10027941.g/scaffold286.59	3
GO:0000375	RNA splicing, via transesterification reactions	9/435	250/22980	0.0493383	0.344961	0.311918	Lus10009118.g/Lus10016372.g/Lus10016651.g/Lus10020096.g/Lus10023129.g/Lus10025805.g/Lus10030688.g/Lus10038139.g/Lus10038909.g	9
GO:0006644	phospholipid metabolic process	9/435	250/22980	0.0493383	0.344961	0.311918	Lus10007817.g/Lus10008966.g/Lus10014561.g/Lus10027073.g/Lus10028697.g/Lus10033622.g/Lus10034147.g/Lus10034618.g/Lus10039444.g	9
GO:0090501	RNA phosphodiester bond hydrolysis	5/435	105/22980	0.0494219	0.344961	0.311918	Lus10001173.g/Lus10001747.g/Lus10020096.g/Lus10020214.g/Lus10042842.g	5
GO:0006826	iron ion transport	2/435	19/22980	0.0494472	0.344961	0.311918	Lus10006370.g/Lus10017433.g	2
GO:0034475	U4 snRNA 3'-end processing	2/435	19/22980	0.0494472	0.344961	0.311918	Lus10001173.g/Lus10001747.g	2
GO:0033014	tetrapyrrole biosynthetic process	4/435	73/22980	0.0497076	0.344961	0.311918	Lus10029064.g/Lus10029675.g/Lus10030544.g/Lus10042048.g	4
GO:0010562	positive regulation of phosphorus metabolic process	3/435	44/22980	0.0504093	0.344961	0.311918	Lus10000937.g/Lus10003101.g/Lus10022265.g	3
GO:0045937	positive regulation of phosphate metabolic process	3/435	44/22980	0.0504093	0.344961	0.311918	Lus10000937.g/Lus10003101.g/Lus10022265.g	3
GO:0072528	pyrimidine-containing compound biosynthetic process	4/435	74/22980	0.0517962	0.344961	0.311918	Lus10000674.g/Lus10010283.g/Lus10040694.g/scaffold765.94	4
GO:0015748	organophosphate ester transport	3/435	45/22980	0.0532791	0.344961	0.311918	Lus10018620.g/Lus10028873.g/Lus10039855.g	3
GO:0006575	cellular modified amino acid metabolic process	6/435	142/22980	0.0534518	0.344961	0.311918	Lus10002353.g/Lus10003994.g/Lus10011368.g/Lus10034618.g/Lus10040347.g/Lus10042410.g	6
GO:0006766	vitamin metabolic process	4/435	75/22980	0.0539321	0.344961	0.311918	Lus10007496.g/Lus10010283.g/Lus10035929.g/Lus10040694.g	4
GO:0006084	acetyl-CoA metabolic process	2/435	20/22980	0.0542698	0.344961	0.311918	Lus10008966.g/Lus10034147.g	2
GO:0019915	lipid storage	2/435	20/22980	0.0542698	0.344961	0.311918	Lus10004214.g/Lus10016976.g	2
GO:0043484	regulation of RNA splicing	2/435	20/22980	0.0542698	0.344961	0.311918	Lus10004250.g/Lus10030688.g	2
GO:0051495	positive regulation of cytoskeleton organization	2/435	20/22980	0.0542698	0.344961	0.311918	Lus10027941.g/scaffold286.59	2
GO:0009101	glycoprotein biosynthetic process	6/435	143/22980	0.0549464	0.344961	0.311918	Lus10001920.g/Lus10017943.g/Lus10033248.g/Lus10033871.g/Lus10033935.g/Lus10037009.g	6
GO:0019985	translesion synthesis	1/435	3/22980	0.0557227	0.344961	0.311918	Lus10029911.g	1
GO:0032104	regulation of response to extracellular stimulus	1/435	3/22980	0.0557227	0.344961	0.311918	Lus10016535.g	1
GO:0032107	regulation of response to nutrient levels	1/435	3/22980	0.0557227	0.344961	0.311918	Lus10016535.g	1
GO:0034644	cellular response to UV	1/435	3/22980	0.0557227	0.344961	0.311918	Lus10029911.g	1
GO:0034756	regulation of iron ion transport	1/435	3/22980	0.0557227	0.344961	0.311918	Lus10006370.g	1
GO:0034757	negative regulation of iron ion transport	1/435	3/22980	0.0557227	0.344961	0.311918	Lus10006370.g	1
GO:0042276	error-prone translesion synthesis	1/435	3/22980	0.0557227	0.344961	0.311918	Lus10029911.g	1
GO:0042754	negative regulation of circadian rhythm	1/435	3/22980	0.0557227	0.344961	0.311918	scaffold370.2	1
GO:0043271	negative regulation of ion transport	1/435	3/22980	0.0557227	0.344961	0.311918	Lus10006370.g	1
GO:0043393	regulation of protein binding	1/435	3/22980	0.0557227	0.344961	0.311918	scaffold370.2	1
GO:0043496	regulation of protein homodimerization activity	1/435	3/22980	0.0557227	0.344961	0.311918	scaffold370.2	1
GO:0048759	xylem vessel member cell differentiation	1/435	3/22980	0.0557227	0.344961	0.311918	Lus10026457.g	1
GO:0051051	negative regulation of transport	1/435	3/22980	0.0557227	0.344961	0.311918	Lus10006370.g	1
GO:0051098	regulation of binding	1/435	3/22980	0.0557227	0.344961	0.311918	scaffold370.2	1
GO:0051131	chaperone-mediated protein complex assembly	1/435	3/22980	0.0557227	0.344961	0.311918	Lus10038496.g	1
GO:0071156	regulation of cell cycle arrest	1/435	3/22980	0.0557227	0.344961	0.311918	Lus10019636.g	1
GO:0071158	positive regulation of cell cycle arrest	1/435	3/22980	0.0557227	0.344961	0.311918	Lus10019636.g	1
GO:1900150	regulation of defense response to fungus	1/435	3/22980	0.0557227	0.344961	0.311918	Lus10000937.g	1
GO:1905177	tracheary element differentiation	1/435	3/22980	0.0557227	0.344961	0.311918	Lus10026457.g	1
GO:0070972	protein localization to endoplasmic reticulum	3/435	47/22980	0.0592483	0.357706	0.323442	Lus10017023.g/Lus10032538.g/Lus10036924.g	3
GO:1902531	regulation of intracellular signal transduction	3/435	47/22980	0.0592483	0.357706	0.323442	Lus10000937.g/Lus10022265.g/Lus10022983.g	3
GO:0034472	snRNA 3'-end processing	2/435	21/22980	0.0592505	0.357706	0.323442	Lus10001173.g/Lus10001747.g	2
GO:0071027	nuclear RNA surveillance	2/435	21/22980	0.0592505	0.357706	0.323442	Lus10001173.g/Lus10001747.g	2
GO:0071028	nuclear mRNA surveillance	2/435	21/22980	0.0592505	0.357706	0.323442	Lus10001173.g/Lus10001747.g	2
GO:0071902	positive regulation of protein serine/threonine kinase activity	2/435	21/22980	0.0592505	0.357706	0.323442	Lus10000937.g/Lus10022265.g	2
GO:0010876	lipid localization	6/435	146/22980	0.0595807	0.35822	0.323906	Lus10004214.g/Lus10016976.g/Lus10018620.g/Lus10023613.g/Lus10028873.g/Lus10039855.g	6
GO:0051235	maintenance of location	4/435	79/22980	0.0629451	0.376897	0.340794	Lus10004214.g/Lus10016976.g/Lus10017107.g/Lus10035731.g	4
GO:0000226	microtubule cytoskeleton organization	5/435	113/22980	0.063769	0.378624	0.342356	Lus10013429.g/Lus10018892.g/Lus10036347.g/Lus10038496.g/Lus10039309.g	5
GO:0032147	activation of protein kinase activity	2/435	22/22980	0.0643815	0.378624	0.342356	Lus10000937.g/Lus10022265.g	2
GO:0070085	glycosylation	6/435	149/22980	0.0644411	0.378624	0.342356	Lus10001920.g/Lus10017943.g/Lus10033248.g/Lus10033871.g/Lus10033935.g/Lus10037009.g	6
GO:0016226	iron-sulfur cluster assembly	3/435	49/22980	0.0655169	0.378624	0.342356	Lus10015481.g/Lus10034140.g/Lus10035404.g	3
GO:0031163	metallo-sulfur cluster assembly	3/435	49/22980	0.0655169	0.378624	0.342356	Lus10015481.g/Lus10034140.g/Lus10035404.g	3
GO:0051347	positive regulation of transferase activity	3/435	49/22980	0.0655169	0.378624	0.342356	Lus10000937.g/Lus10003101.g/Lus10022265.g	3
GO:0080134	regulation of response to stress	5/435	115/22980	0.067685	0.378624	0.342356	Lus10000937.g/Lus10002899.g/Lus10016535.g/Lus10031333.g/Lus10031907.g	5
GO:0009966	regulation of signal transduction	6/435	152/22980	0.0695278	0.378624	0.342356	Lus10000937.g/Lus10002899.g/Lus10022265.g/Lus10022983.g/Lus10031333.g/Lus10031907.g	6
GO:0023051	regulation of signaling	6/435	152/22980	0.0695278	0.378624	0.342356	Lus10000937.g/Lus10002899.g/Lus10022265.g/Lus10022983.g/Lus10031333.g/Lus10031907.g	6
GO:0009240	isopentenyl diphosphate biosynthetic process	2/435	23/22980	0.0696556	0.378624	0.342356	Lus10008966.g/Lus10034147.g	2
GO:0046490	isopentenyl diphosphate metabolic process	2/435	23/22980	0.0696556	0.378624	0.342356	Lus10008966.g/Lus10034147.g	2
GO:0071025	RNA surveillance	2/435	23/22980	0.0696556	0.378624	0.342356	Lus10001173.g/Lus10001747.g	2
GO:0031347	regulation of defense response	4/435	82/22980	0.0701912	0.378624	0.342356	Lus10000937.g/Lus10002899.g/Lus10031333.g/Lus10031907.g	4
GO:0007264	small GTPase mediated signal transduction	7/435	191/22980	0.0718337	0.378624	0.342356	Lus10006805.g/Lus10020106.g/Lus10020392.g/Lus10022983.g/Lus10023660.g/Lus10037608.g/scaffold86.218	7
GO:0006338	chromatin remodeling	3/435	51/22980	0.0720762	0.378624	0.342356	Lus10003470.g/Lus10013697.g/Lus10014764.g	3
GO:0000098	sulfur amino acid catabolic process	1/435	4/22980	0.0735997	0.378624	0.342356	Lus10031325.g	1
GO:0000731	DNA synthesis involved in DNA repair	1/435	4/22980	0.0735997	0.378624	0.342356	Lus10029911.g	1
GO:0006901	vesicle coating	1/435	4/22980	0.0735997	0.378624	0.342356	Lus10008520.g	1
GO:0006984	ER-nucleus signaling pathway	1/435	4/22980	0.0735997	0.378624	0.342356	Lus10037073.g	1
GO:0006991	response to sterol depletion	1/435	4/22980	0.0735997	0.378624	0.342356	Lus10037073.g	1
GO:0009663	plasmodesma organization	1/435	4/22980	0.0735997	0.378624	0.342356	Lus10019636.g	1
GO:0010380	regulation of chlorophyll biosynthetic process	1/435	4/22980	0.0735997	0.378624	0.342356	Lus10042048.g	1
GO:0010971	positive regulation of G2/M transition of mitotic cell cycle	1/435	4/22980	0.0735997	0.378624	0.342356	Lus10014595.g	1
GO:0017196	N-terminal peptidyl-methionine acetylation	1/435	4/22980	0.0735997	0.378624	0.342356	Lus10026402.g	1
GO:0018206	peptidyl-methionine modification	1/435	4/22980	0.0735997	0.378624	0.342356	Lus10026402.g	1
GO:0018343	protein farnesylation	1/435	4/22980	0.0735997	0.378624	0.342356	Lus10014536.g	1
GO:0019478	D-amino acid catabolic process	1/435	4/22980	0.0735997	0.378624	0.342356	Lus10031325.g	1
GO:0019878	lysine biosynthetic process via aminoadipic acid	1/435	4/22980	0.0735997	0.378624	0.342356	Lus10021344.g	1
GO:0032103	positive regulation of response to external stimulus	1/435	4/22980	0.0735997	0.378624	0.342356	Lus10016535.g	1
GO:0032933	SREBP signaling pathway	1/435	4/22980	0.0735997	0.378624	0.342356	Lus10037073.g	1
GO:0034330	cell junction organization	1/435	4/22980	0.0735997	0.378624	0.342356	Lus10019636.g	1
GO:0043968	histone H2A acetylation	1/435	4/22980	0.0735997	0.378624	0.342356	Lus10003470.g	1
GO:0044090	positive regulation of vacuole organization	1/435	4/22980	0.0735997	0.378624	0.342356	Lus10036454.g	1
GO:0045216	cell-cell junction organization	1/435	4/22980	0.0735997	0.378624	0.342356	Lus10019636.g	1
GO:0048207	vesicle targeting, rough ER to cis-Golgi	1/435	4/22980	0.0735997	0.378624	0.342356	Lus10008520.g	1
GO:0048208	COPII vesicle coating	1/435	4/22980	0.0735997	0.378624	0.342356	Lus10008520.g	1
GO:0071501	cellular response to sterol depletion	1/435	4/22980	0.0735997	0.378624	0.342356	Lus10037073.g	1
GO:0090114	COPII-coated vesicle budding	1/435	4/22980	0.0735997	0.378624	0.342356	Lus10008520.g	1
GO:1902751	positive regulation of cell cycle G2/M phase transition	1/435	4/22980	0.0735997	0.378624	0.342356	Lus10014595.g	1
GO:2000904	regulation of starch metabolic process	1/435	4/22980	0.0735997	0.378624	0.342356	Lus10042048.g	1
GO:0000398	mRNA splicing, via spliceosome	8/435	232/22980	0.0749819	0.3808	0.344324	Lus10009118.g/Lus10016372.g/Lus10016651.g/Lus10020096.g/Lus10023129.g/Lus10030688.g/Lus10038139.g/Lus10038909.g	8
GO:0030041	actin filament polymerization	2/435	24/22980	0.0750653	0.3808	0.344324	Lus10027941.g/scaffold286.59	2
GO:0030833	regulation of actin filament polymerization	2/435	24/22980	0.0750653	0.3808	0.344324	Lus10027941.g/scaffold286.59	2
GO:0032271	regulation of protein polymerization	2/435	24/22980	0.0750653	0.3808	0.344324	Lus10027941.g/scaffold286.59	2
GO:0009753	response to jasmonic acid	3/435	52/22980	0.0754618	0.381487	0.344945	Lus10002899.g/Lus10031333.g/Lus10031907.g	3
GO:0046467	membrane lipid biosynthetic process	4/435	85/22980	0.0778456	0.386106	0.349121	Lus10014561.g/Lus10033622.g/Lus10039444.g/scaffold279.6	4
GO:0043085	positive regulation of catalytic activity	5/435	120/22980	0.0780451	0.386106	0.349121	Lus10000937.g/Lus10003101.g/Lus10022265.g/Lus10040349.g/Lus10042048.g	5
GO:0044093	positive regulation of molecular function	5/435	120/22980	0.0780451	0.386106	0.349121	Lus10000937.g/Lus10003101.g/Lus10022265.g/Lus10040349.g/Lus10042048.g	5
GO:0006760	folic acid-containing compound metabolic process	3/435	53/22980	0.0789166	0.386106	0.349121	Lus10002353.g/Lus10011368.g/Lus10042410.g	3
GO:0051130	positive regulation of cellular component organization	3/435	53/22980	0.0789166	0.386106	0.349121	Lus10027941.g/Lus10036454.g/scaffold286.59	3
GO:0016485	protein processing	5/435	121/22980	0.0802139	0.386106	0.349121	Lus10004822.g/Lus10004939.g/Lus10023129.g/Lus10025609.g/scaffold820.60	5
GO:0006771	riboflavin metabolic process	2/435	25/22980	0.0806038	0.386106	0.349121	Lus10007496.g/Lus10035929.g	2
GO:0008064	regulation of actin polymerization or depolymerization	2/435	25/22980	0.0806038	0.386106	0.349121	Lus10027941.g/scaffold286.59	2
GO:0009231	riboflavin biosynthetic process	2/435	25/22980	0.0806038	0.386106	0.349121	Lus10007496.g/Lus10035929.g	2
GO:0010109	regulation of photosynthesis	2/435	25/22980	0.0806038	0.386106	0.349121	Lus10011413.g/Lus10042507.g	2
GO:0016180	snRNA processing	2/435	25/22980	0.0806038	0.386106	0.349121	Lus10001173.g/Lus10001747.g	2
GO:0030832	regulation of actin filament length	2/435	25/22980	0.0806038	0.386106	0.349121	Lus10027941.g/scaffold286.59	2
GO:0032956	regulation of actin cytoskeleton organization	2/435	25/22980	0.0806038	0.386106	0.349121	Lus10027941.g/scaffold286.59	2
GO:0032970	regulation of actin filament-based process	2/435	25/22980	0.0806038	0.386106	0.349121	Lus10027941.g/scaffold286.59	2
GO:0034427	nuclear-transcribed mRNA catabolic process, exonucleolytic, 3'-5'	2/435	25/22980	0.0806038	0.386106	0.349121	Lus10001173.g/Lus10001747.g	2
GO:0042727	flavin-containing compound biosynthetic process	2/435	25/22980	0.0806038	0.386106	0.349121	Lus10007496.g/Lus10035929.g	2
GO:1902582	single-organism intracellular transport	7/435	197/22980	0.0815724	0.389468	0.352161	Lus10004250.g/Lus10016610.g/Lus10028296.g/Lus10031190.g/Lus10032777.g/Lus10036330.g/Lus10040194.g	7
GO:0048193	Golgi vesicle transport	6/435	159/22980	0.0822729	0.390935	0.353487	Lus10000565.g/Lus10004866.g/Lus10008520.g/Lus10029956.g/Lus10037608.g/Lus10039880.g	6
GO:0055076	transition metal ion homeostasis	5/435	122/22980	0.0824147	0.390935	0.353487	Lus10011468.g/Lus10017433.g/Lus10030514.g/Lus10031686.g/Lus10035731.g	5
GO:0045786	negative regulation of cell cycle	3/435	55/22980	0.0860283	0.396292	0.358332	Lus10014040.g/Lus10019636.g/Lus10029956.g	3
GO:0006783	heme biosynthetic process	2/435	26/22980	0.0862643	0.396292	0.358332	Lus10029675.g/Lus10030544.g	2
GO:0006879	cellular iron ion homeostasis	2/435	26/22980	0.0862643	0.396292	0.358332	Lus10017433.g/Lus10035731.g	2
GO:0042726	flavin-containing compound metabolic process	2/435	26/22980	0.0862643	0.396292	0.358332	Lus10007496.g/Lus10035929.g	2
GO:1902580	single-organism cellular localization	7/435	201/22980	0.0884679	0.396292	0.358332	Lus10004250.g/Lus10016610.g/Lus10028296.g/Lus10031190.g/Lus10032777.g/Lus10036330.g/Lus10040194.g	7
GO:1901701	cellular response to oxygen-containing compound	9/435	282/22980	0.089122	0.396292	0.358332	Lus10000937.g/Lus10002899.g/Lus10006370.g/Lus10007064.g/Lus10008612.g/Lus10031333.g/Lus10031907.g/Lus10041132.g/Lus10042048.g	9
GO:0000256	allantoin catabolic process	1/435	5/22980	0.0911391	0.396292	0.358332	Lus10018186.g	1
GO:0006208	pyrimidine nucleobase catabolic process	1/435	5/22980	0.0911391	0.396292	0.358332	Lus10007065.g	1
GO:0006212	uracil catabolic process	1/435	5/22980	0.0911391	0.396292	0.358332	Lus10007065.g	1
GO:0006729	tetrahydrobiopterin biosynthetic process	1/435	5/22980	0.0911391	0.396292	0.358332	Lus10002353.g	1
GO:0009682	induced systemic resistance	1/435	5/22980	0.0911391	0.396292	0.358332	Lus10002899.g	1
GO:0010014	meristem initiation	1/435	5/22980	0.0911391	0.396292	0.358332	Lus10029876.g	1
GO:0010343	singlet oxygen-mediated programmed cell death	1/435	5/22980	0.0911391	0.396292	0.358332	Lus10007064.g	1
GO:0010358	leaf shaping	1/435	5/22980	0.0911391	0.396292	0.358332	scaffold315.73	1
GO:0010959	regulation of metal ion transport	1/435	5/22980	0.0911391	0.396292	0.358332	Lus10006370.g	1
GO:0010962	regulation of glucan biosynthetic process	1/435	5/22980	0.0911391	0.396292	0.358332	Lus10042048.g	1
GO:0018315	molybdenum incorporation into molybdenum-molybdopterin complex	1/435	5/22980	0.0911391	0.396292	0.358332	Lus10031190.g	1
GO:0032885	regulation of polysaccharide biosynthetic process	1/435	5/22980	0.0911391	0.396292	0.358332	Lus10042048.g	1
GO:0036297	interstrand cross-link repair	1/435	5/22980	0.0911391	0.396292	0.358332	Lus10038078.g	1
GO:0036473	cell death in response to oxidative stress	1/435	5/22980	0.0911391	0.396292	0.358332	Lus10007064.g	1
GO:0042040	metal incorporation into metallo-molybdopterin complex	1/435	5/22980	0.0911391	0.396292	0.358332	Lus10031190.g	1
GO:0043433	negative regulation of sequence-specific DNA binding transcription factor activity	1/435	5/22980	0.0911391	0.396292	0.358332	scaffold315.73	1
GO:0046146	tetrahydrobiopterin metabolic process	1/435	5/22980	0.0911391	0.396292	0.358332	Lus10002353.g	1
GO:0046416	D-amino acid metabolic process	1/435	5/22980	0.0911391	0.396292	0.358332	Lus10031325.g	1
GO:0070417	cellular response to cold	1/435	5/22980	0.0911391	0.396292	0.358332	Lus10006370.g	1
GO:0071452	cellular response to singlet oxygen	1/435	5/22980	0.0911391	0.396292	0.358332	Lus10007064.g	1
GO:0090056	regulation of chlorophyll metabolic process	1/435	5/22980	0.0911391	0.396292	0.358332	Lus10042048.g	1
GO:0097468	programmed cell death in response to reactive oxygen species	1/435	5/22980	0.0911391	0.396292	0.358332	Lus10007064.g	1
GO:0022607	cellular component assembly	22/435	856/22980	0.0919989	0.396668	0.358672	Lus10004822.g/Lus10008520.g/Lus10009118.g/Lus10014934.g/Lus10015481.g/Lus10017648.g/Lus10018892.g/Lus10023129.g/Lus10025203.g/Lus10025609.g/Lus10027941.g/Lus10028194.g/Lus10030935.g/Lus10032817.g/Lus10034140.g/Lus10035132.g/Lus10035404.g/Lus10038496.g/Lus10038909.g/Lus10039083.g/Lus10042897.g/scaffold286.59	22
GO:0016075	rRNA catabolic process	2/435	27/22980	0.0920401	0.396668	0.358672	Lus10001173.g/Lus10001747.g	2
GO:0046856	phosphatidylinositol dephosphorylation	2/435	27/22980	0.0920401	0.396668	0.358672	Lus10027073.g/Lus10028697.g	2
GO:0042558	pteridine-containing compound metabolic process	3/435	57/22980	0.0934011	0.40135	0.362905	Lus10002353.g/Lus10011368.g/Lus10042410.g	3
GO:0010035	response to inorganic substance	8/435	245/22980	0.0952343	0.408027	0.368943	Lus10000937.g/Lus10002899.g/Lus10007064.g/Lus10019636.g/Lus10020106.g/Lus10031088.g/Lus10035731.g/Lus10042048.g	8
GO:0051604	protein maturation	5/435	128/22980	0.096281	0.411306	0.371907	Lus10004822.g/Lus10004939.g/Lus10023129.g/Lus10025609.g/scaffold820.60	5
GO:0045944	positive regulation of transcription from RNA polymerase II promoter	3/435	58/22980	0.097182	0.413944	0.374293	Lus10036455.g/Lus10037073.g/Lus10037738.g	3
GO:0034614	cellular response to reactive oxygen species	2/435	28/22980	0.0979249	0.415896	0.376058	Lus10007064.g/Lus10042048.g	2
GO:0031325	positive regulation of cellular metabolic process	8/435	247/22980	0.0986022	0.416767	0.376846	Lus10000937.g/Lus10003101.g/Lus10014934.g/Lus10022265.g/Lus10036455.g/Lus10037073.g/Lus10037738.g/scaffold370.2	8
GO:0009658	chloroplast organization	5/435	129/22980	0.0987006	0.416767	0.376846	Lus10014934.g/Lus10015481.g/Lus10025721.g/Lus10025805.g/Lus10035227.g	5
GO:0006352	DNA-templated transcription, initiation	4/435	93/22980	0.100177	0.421782	0.38138	Lus10001251.g/Lus10008297.g/Lus10009541.g/Lus10014934.g	4
GO:0048284	organelle fusion	5/435	131/22980	0.103631	0.427651	0.386687	Lus10000565.g/Lus10018073.g/Lus10026018.g/Lus10039880.g/Lus10040349.g	5
GO:0065009	regulation of molecular function	8/435	250/22980	0.103779	0.427651	0.386687	Lus10000937.g/Lus10003101.g/Lus10022265.g/Lus10037343.g/Lus10040349.g/Lus10042048.g/scaffold315.73/scaffold370.2	8
GO:0006406	mRNA export from nucleus	2/435	29/22980	0.103913	0.427651	0.386687	Lus10028296.g/Lus10040194.g	2
GO:0009967	positive regulation of signal transduction	2/435	29/22980	0.103913	0.427651	0.386687	Lus10000937.g/Lus10022265.g	2
GO:0023056	positive regulation of signaling	2/435	29/22980	0.103913	0.427651	0.386687	Lus10000937.g/Lus10022265.g	2
GO:0031125	rRNA 3'-end processing	2/435	29/22980	0.103913	0.427651	0.386687	Lus10001173.g/Lus10001747.g	2
GO:0071427	mRNA-containing ribonucleoprotein complex export from nucleus	2/435	29/22980	0.103913	0.427651	0.386687	Lus10028296.g/Lus10040194.g	2
GO:1902903	regulation of supramolecular fiber organization	2/435	29/22980	0.103913	0.427651	0.386687	Lus10027941.g/scaffold286.59	2
GO:0043623	cellular protein complex assembly	8/435	251/22980	0.105537	0.427728	0.386756	Lus10004822.g/Lus10014934.g/Lus10018892.g/Lus10027941.g/Lus10028194.g/Lus10038496.g/Lus10042897.g/scaffold286.59	8
GO:0000187	activation of MAPK activity	1/435	6/22980	0.108347	0.427728	0.386756	Lus10022265.g	1
GO:0000304	response to singlet oxygen	1/435	6/22980	0.108347	0.427728	0.386756	Lus10007064.g	1
GO:0001887	selenium compound metabolic process	1/435	6/22980	0.108347	0.427728	0.386756	Lus10042407.g	1
GO:0006513	protein monoubiquitination	1/435	6/22980	0.108347	0.427728	0.386756	Lus10032777.g	1
GO:0010506	regulation of autophagy	1/435	6/22980	0.108347	0.427728	0.386756	Lus10004916.g	1
GO:0019566	arabinose metabolic process	1/435	6/22980	0.108347	0.427728	0.386756	Lus10031829.g	1
GO:0044088	regulation of vacuole organization	1/435	6/22980	0.108347	0.427728	0.386756	Lus10036454.g	1
GO:0046373	L-arabinose metabolic process	1/435	6/22980	0.108347	0.427728	0.386756	Lus10031829.g	1
GO:0097576	vacuole fusion	1/435	6/22980	0.108347	0.427728	0.386756	Lus10026018.g	1
GO:1901463	regulation of tetrapyrrole biosynthetic process	1/435	6/22980	0.108347	0.427728	0.386756	Lus10042048.g	1
GO:0010038	response to metal ion	4/435	96/22980	0.109237	0.427728	0.386756	Lus10019636.g/Lus10020106.g/Lus10031088.g/Lus10035731.g	4
GO:0009226	nucleotide-sugar biosynthetic process	2/435	30/22980	0.109997	0.427728	0.386756	Lus10011969.g/Lus10012191.g	2
GO:0031334	positive regulation of protein complex assembly	2/435	30/22980	0.109997	0.427728	0.386756	Lus10027941.g/scaffold286.59	2
GO:0034661	ncRNA catabolic process	2/435	30/22980	0.109997	0.427728	0.386756	Lus10001173.g/Lus10001747.g	2
GO:0042168	heme metabolic process	2/435	30/22980	0.109997	0.427728	0.386756	Lus10029675.g/Lus10030544.g	2
GO:0044089	positive regulation of cellular component biogenesis	2/435	30/22980	0.109997	0.427728	0.386756	Lus10027941.g/scaffold286.59	2
GO:0048532	anatomical structure arrangement	2/435	30/22980	0.109997	0.427728	0.386756	Lus10029876.g/scaffold315.73	2
GO:0015979	photosynthesis	8/435	254/22980	0.110912	0.427728	0.386756	Lus10005421.g/Lus10011413.g/Lus10014934.g/Lus10028194.g/Lus10042491.g/Lus10042507.g/Lus10042657.g/Lus10042897.g	8
GO:0071229	cellular response to acid chemical	7/435	213/22980	0.11106	0.427728	0.386756	Lus10000937.g/Lus10002899.g/Lus10006370.g/Lus10008612.g/Lus10031333.g/Lus10031907.g/Lus10041132.g	7
GO:0008299	isoprenoid biosynthetic process	5/435	134/22980	0.11125	0.427728	0.386756	Lus10008966.g/Lus10009359.g/Lus10031190.g/Lus10034147.g/Lus10042491.g	5
GO:0045893	positive regulation of transcription, DNA-templated	5/435	134/22980	0.11125	0.427728	0.386756	Lus10014934.g/Lus10036455.g/Lus10037073.g/Lus10037738.g/scaffold370.2	5
GO:0046488	phosphatidylinositol metabolic process	5/435	134/22980	0.11125	0.427728	0.386756	Lus10007817.g/Lus10014561.g/Lus10027073.g/Lus10028697.g/Lus10039444.g	5
GO:1902680	positive regulation of RNA biosynthetic process	5/435	134/22980	0.11125	0.427728	0.386756	Lus10014934.g/Lus10036455.g/Lus10037073.g/Lus10037738.g/scaffold370.2	5
GO:1903508	positive regulation of nucleic acid-templated transcription	5/435	134/22980	0.11125	0.427728	0.386756	Lus10014934.g/Lus10036455.g/Lus10037073.g/Lus10037738.g/scaffold370.2	5
GO:0042254	ribosome biogenesis	13/435	472/22980	0.115168	0.438574	0.396563	Lus10000953.g/Lus10001173.g/Lus10001747.g/Lus10009322.g/Lus10011969.g/Lus10015673.g/Lus10017648.g/Lus10028296.g/Lus10031021.g/Lus10039083.g/Lus10040194.g/Lus10041346.g/scaffold263.4	13
GO:0006778	porphyrin-containing compound metabolic process	4/435	98/22980	0.115474	0.438574	0.396563	Lus10029064.g/Lus10029675.g/Lus10030544.g/Lus10042048.g	4
GO:0070838	divalent metal ion transport	4/435	98/22980	0.115474	0.438574	0.396563	Lus10012589.g/Lus10014353.g/Lus10022218.g/Lus10034840.g	4
GO:0072511	divalent inorganic cation transport	4/435	98/22980	0.115474	0.438574	0.396563	Lus10012589.g/Lus10014353.g/Lus10022218.g/Lus10034840.g	4
GO:0009396	folic acid-containing compound biosynthetic process	2/435	31/22980	0.116172	0.438574	0.396563	Lus10002353.g/Lus10011368.g	2
GO:0030433	ubiquitin-dependent ERAD pathway	2/435	31/22980	0.116172	0.438574	0.396563	Lus10037073.g/Lus10040359.g	2
GO:0036503	ERAD pathway	2/435	31/22980	0.116172	0.438574	0.396563	Lus10037073.g/Lus10040359.g	2
GO:0009893	positive regulation of metabolic process	8/435	258/22980	0.118306	0.44213	0.399779	Lus10000937.g/Lus10003101.g/Lus10014934.g/Lus10022265.g/Lus10036455.g/Lus10037073.g/Lus10037738.g/scaffold370.2	8
GO:0006040	amino sugar metabolic process	4/435	99/22980	0.11865	0.44213	0.399779	Lus10011969.g/Lus10012191.g/Lus10029448.g/Lus10040021.g	4
GO:0042592	homeostatic process	17/435	656/22980	0.12021	0.44213	0.399779	Lus10011157.g/Lus10011468.g/Lus10016527.g/Lus10017433.g/Lus10019611.g/Lus10020199.g/Lus10024083.g/Lus10025203.g/Lus10030514.g/Lus10030935.g/Lus10031686.g/Lus10031907.g/Lus10035731.g/Lus10038078.g/Lus10038909.g/Lus10040964.g/Lus10042048.g	17
GO:0030029	actin filament-based process	3/435	64/22980	0.121105	0.44213	0.399779	Lus10027941.g/Lus10040577.g/scaffold286.59	3
GO:0030036	actin cytoskeleton organization	3/435	64/22980	0.121105	0.44213	0.399779	Lus10027941.g/Lus10040577.g/scaffold286.59	3
GO:0048584	positive regulation of response to stimulus	3/435	64/22980	0.121105	0.44213	0.399779	Lus10000937.g/Lus10016535.g/Lus10022265.g	3
GO:0030001	metal ion transport	11/435	389/22980	0.1224	0.44213	0.399779	Lus10006370.g/Lus10011468.g/Lus10012589.g/Lus10014353.g/Lus10017433.g/Lus10022218.g/Lus10026924.g/Lus10029172.g/Lus10030514.g/Lus10034840.g/Lus10035731.g	11
GO:0015995	chlorophyll biosynthetic process	2/435	32/22980	0.122433	0.44213	0.399779	Lus10029675.g/Lus10042048.g	2
GO:0048467	gynoecium development	2/435	32/22980	0.122433	0.44213	0.399779	Lus10003315.g/Lus10019636.g	2
GO:0072523	purine-containing compound catabolic process	2/435	32/22980	0.122433	0.44213	0.399779	Lus10018186.g/Lus10034306.g	2
GO:0022613	ribonucleoprotein complex biogenesis	16/435	614/22980	0.124466	0.44213	0.399779	Lus10000953.g/Lus10001173.g/Lus10001747.g/Lus10009118.g/Lus10009322.g/Lus10011969.g/Lus10015673.g/Lus10017648.g/Lus10023129.g/Lus10028296.g/Lus10031021.g/Lus10038909.g/Lus10039083.g/Lus10040194.g/Lus10041346.g/scaffold263.4	16
GO:0006461	protein complex assembly	9/435	304/22980	0.125025	0.44213	0.399779	Lus10004822.g/Lus10008520.g/Lus10014934.g/Lus10018892.g/Lus10027941.g/Lus10028194.g/Lus10038496.g/Lus10042897.g/scaffold286.59	9
GO:0000255	allantoin metabolic process	1/435	7/22980	0.12523	0.44213	0.399779	Lus10018186.g	1
GO:0000727	double-strand break repair via break-induced replication	1/435	7/22980	0.12523	0.44213	0.399779	Lus10033618.g	1
GO:0006011	UDP-glucose metabolic process	1/435	7/22980	0.12523	0.44213	0.399779	Lus10020788.g	1
GO:0010044	response to aluminum ion	1/435	7/22980	0.12523	0.44213	0.399779	Lus10019636.g	1
GO:0010135	ureide metabolic process	1/435	7/22980	0.12523	0.44213	0.399779	Lus10018186.g	1
GO:0010136	ureide catabolic process	1/435	7/22980	0.12523	0.44213	0.399779	Lus10018186.g	1
GO:0019860	uracil metabolic process	1/435	7/22980	0.12523	0.44213	0.399779	Lus10007065.g	1
GO:0032881	regulation of polysaccharide metabolic process	1/435	7/22980	0.12523	0.44213	0.399779	Lus10042048.g	1
GO:0034975	protein folding in endoplasmic reticulum	1/435	7/22980	0.12523	0.44213	0.399779	Lus10027326.g	1
GO:0043255	regulation of carbohydrate biosynthetic process	1/435	7/22980	0.12523	0.44213	0.399779	Lus10042048.g	1
GO:0043605	cellular amide catabolic process	1/435	7/22980	0.12523	0.44213	0.399779	Lus10018186.g	1
GO:0046654	tetrahydrofolate biosynthetic process	1/435	7/22980	0.12523	0.44213	0.399779	Lus10002353.g	1
GO:1900424	regulation of defense response to bacterium	1/435	7/22980	0.12523	0.44213	0.399779	Lus10000937.g	1
GO:1901401	regulation of tetrapyrrole metabolic process	1/435	7/22980	0.12523	0.44213	0.399779	Lus10042048.g	1
GO:0007033	vacuole organization	3/435	65/22980	0.125285	0.44213	0.399779	Lus10025609.g/Lus10026018.g/Lus10036454.g	3
GO:0070271	protein complex biogenesis	9/435	305/22980	0.126819	0.444552	0.401969	Lus10004822.g/Lus10008520.g/Lus10014934.g/Lus10018892.g/Lus10027941.g/Lus10028194.g/Lus10038496.g/Lus10042897.g/scaffold286.59	9
GO:0051254	positive regulation of RNA metabolic process	5/435	140/22980	0.12727	0.444552	0.401969	Lus10014934.g/Lus10036455.g/Lus10037073.g/Lus10037738.g/scaffold370.2	5
GO:0000291	nuclear-transcribed mRNA catabolic process, exonucleolytic	2/435	33/22980	0.128774	0.444552	0.401969	Lus10001173.g/Lus10001747.g	2
GO:0031407	oxylipin metabolic process	2/435	33/22980	0.128774	0.444552	0.401969	Lus10002546.g/scaffold157.1	2
GO:0031408	oxylipin biosynthetic process	2/435	33/22980	0.128774	0.444552	0.401969	Lus10002546.g/scaffold157.1	2
GO:0046839	phospholipid dephosphorylation	2/435	33/22980	0.128774	0.444552	0.401969	Lus10027073.g/Lus10028697.g	2
GO:0042364	water-soluble vitamin biosynthetic process	3/435	66/22980	0.129517	0.444552	0.401969	Lus10007496.g/Lus10035929.g/Lus10040694.g	3
GO:0007165	signal transduction	29/435	1230/22980	0.132176	0.444552	0.401969	Lus10000937.g/Lus10002899.g/Lus10003013.g/Lus10003115.g/Lus10003460.g/Lus10006370.g/Lus10006805.g/Lus10008612.g/Lus10011044.g/Lus10015037.g/Lus10017448.g/Lus10020106.g/Lus10020392.g/Lus10022265.g/Lus10022983.g/Lus10023660.g/Lus10025213.g/Lus10027600.g/Lus10031190.g/Lus10031333.g/Lus10031907.g/Lus10032822.g/Lus10037073.g/Lus10037608.g/Lus10037621.g/Lus10037819.g/Lus10041132.g/scaffold461.89/scaffo…	29
GO:0044085	cellular component biogenesis	33/435	1422/22980	0.132188	0.444552	0.401969	Lus10000953.g/Lus10001173.g/Lus10001747.g/Lus10004822.g/Lus10008520.g/Lus10009118.g/Lus10009322.g/Lus10011969.g/Lus10014934.g/Lus10015481.g/Lus10015673.g/Lus10017648.g/Lus10018892.g/Lus10023129.g/Lus10025203.g/Lus10025609.g/Lus10027941.g/Lus10028194.g/Lus10028296.g/Lus10030935.g/Lus10031021.g/Lus10032817.g/Lus10034140.g/Lus10035132.g/Lus10035404.g/Lus10038496.g/Lus10038909.g/Lus10039083.g/Lus1004…	33
GO:0009225	nucleotide-sugar metabolic process	3/435	67/22980	0.133799	0.444552	0.401969	Lus10011969.g/Lus10012191.g/Lus10020788.g	3
GO:0006366	transcription from RNA polymerase II promoter	9/435	309/22980	0.134131	0.444552	0.401969	Lus10005906.g/Lus10006587.g/Lus10012382.g/Lus10013697.g/Lus10022620.g/Lus10026733.g/Lus10036455.g/Lus10037073.g/Lus10037738.g	9
GO:0023052	signaling	29/435	1233/22980	0.134903	0.444552	0.401969	Lus10000937.g/Lus10002899.g/Lus10003013.g/Lus10003115.g/Lus10003460.g/Lus10006370.g/Lus10006805.g/Lus10008612.g/Lus10011044.g/Lus10015037.g/Lus10017448.g/Lus10020106.g/Lus10020392.g/Lus10022265.g/Lus10022983.g/Lus10023660.g/Lus10025213.g/Lus10027600.g/Lus10031190.g/Lus10031333.g/Lus10031907.g/Lus10032822.g/Lus10037073.g/Lus10037608.g/Lus10037621.g/Lus10037819.g/Lus10041132.g/scaffold461.89/scaffo…	29
GO:0044700	single organism signaling	29/435	1233/22980	0.134903	0.444552	0.401969	Lus10000937.g/Lus10002899.g/Lus10003013.g/Lus10003115.g/Lus10003460.g/Lus10006370.g/Lus10006805.g/Lus10008612.g/Lus10011044.g/Lus10015037.g/Lus10017448.g/Lus10020106.g/Lus10020392.g/Lus10022265.g/Lus10022983.g/Lus10023660.g/Lus10025213.g/Lus10027600.g/Lus10031190.g/Lus10031333.g/Lus10031907.g/Lus10032822.g/Lus10037073.g/Lus10037608.g/Lus10037621.g/Lus10037819.g/Lus10041132.g/scaffold461.89/scaffo…	29
GO:0033013	tetrapyrrole metabolic process	4/435	104/22980	0.135081	0.444552	0.401969	Lus10029064.g/Lus10029675.g/Lus10030544.g/Lus10042048.g	4
GO:0016073	snRNA metabolic process	2/435	34/22980	0.13519	0.444552	0.401969	Lus10001173.g/Lus10001747.g	2
GO:0030488	tRNA methylation	2/435	34/22980	0.13519	0.444552	0.401969	Lus10000953.g/Lus10011019.g	2
GO:0042559	pteridine-containing compound biosynthetic process	2/435	34/22980	0.13519	0.444552	0.401969	Lus10002353.g/Lus10011368.g	2
GO:0055065	metal ion homeostasis	5/435	145/22980	0.141379	0.444552	0.401969	Lus10011468.g/Lus10017433.g/Lus10030514.g/Lus10031686.g/Lus10035731.g	5
GO:0008360	regulation of cell shape	2/435	35/22980	0.141676	0.444552	0.401969	Lus10002010.g/Lus10037621.g	2
GO:0045787	positive regulation of cell cycle	2/435	35/22980	0.141676	0.444552	0.401969	Lus10014595.g/Lus10019636.g	2
GO:0045860	positive regulation of protein kinase activity	2/435	35/22980	0.141676	0.444552	0.401969	Lus10000937.g/Lus10022265.g	2
GO:0006471	protein ADP-ribosylation	1/435	8/22980	0.141794	0.444552	0.401969	Lus10033871.g	1
GO:0006903	vesicle targeting	1/435	8/22980	0.141794	0.444552	0.401969	Lus10008520.g	1
GO:0009115	xanthine catabolic process	1/435	8/22980	0.141794	0.444552	0.401969	Lus10034306.g	1
GO:0009750	response to fructose	1/435	8/22980	0.141794	0.444552	0.401969	Lus10008612.g	1
GO:0009785	blue light signaling pathway	1/435	8/22980	0.141794	0.444552	0.401969	Lus10037819.g	1
GO:0010497	plasmodesmata-mediated intercellular transport	1/435	8/22980	0.141794	0.444552	0.401969	Lus10019636.g	1
GO:0016233	telomere capping	1/435	8/22980	0.141794	0.444552	0.401969	Lus10038078.g	1
GO:0018202	peptidyl-histidine modification	1/435	8/22980	0.141794	0.444552	0.401969	Lus10011413.g	1
GO:0019632	shikimate metabolic process	1/435	8/22980	0.141794	0.444552	0.401969	Lus10033981.g	1
GO:0030522	intracellular receptor signaling pathway	1/435	8/22980	0.141794	0.444552	0.401969	Lus10037819.g	1
GO:0032386	regulation of intracellular transport	1/435	8/22980	0.141794	0.444552	0.401969	Lus10036454.g	1
GO:0032388	positive regulation of intracellular transport	1/435	8/22980	0.141794	0.444552	0.401969	Lus10036454.g	1
GO:0033157	regulation of intracellular protein transport	1/435	8/22980	0.141794	0.444552	0.401969	Lus10036454.g	1
GO:0045053	protein retention in Golgi apparatus	1/435	8/22980	0.141794	0.444552	0.401969	Lus10017107.g	1
GO:0046110	xanthine metabolic process	1/435	8/22980	0.141794	0.444552	0.401969	Lus10034306.g	1
GO:0048199	vesicle targeting, to, from or within Golgi	1/435	8/22980	0.141794	0.444552	0.401969	Lus10008520.g	1
GO:0048508	embryonic meristem development	1/435	8/22980	0.141794	0.444552	0.401969	Lus10029876.g	1
GO:0051050	positive regulation of transport	1/435	8/22980	0.141794	0.444552	0.401969	Lus10036454.g	1
GO:0051222	positive regulation of protein transport	1/435	8/22980	0.141794	0.444552	0.401969	Lus10036454.g	1
GO:0051223	regulation of protein transport	1/435	8/22980	0.141794	0.444552	0.401969	Lus10036454.g	1
GO:0051648	vesicle localization	1/435	8/22980	0.141794	0.444552	0.401969	Lus10008520.g	1
GO:0051650	establishment of vesicle localization	1/435	8/22980	0.141794	0.444552	0.401969	Lus10008520.g	1
GO:0070201	regulation of establishment of protein localization	1/435	8/22980	0.141794	0.444552	0.401969	Lus10036454.g	1
GO:0071139	resolution of recombination intermediates	1/435	8/22980	0.141794	0.444552	0.401969	Lus10027219.g	1
GO:0090087	regulation of peptide transport	1/435	8/22980	0.141794	0.444552	0.401969	Lus10036454.g	1
GO:0090316	positive regulation of intracellular protein transport	1/435	8/22980	0.141794	0.444552	0.401969	Lus10036454.g	1
GO:1901989	positive regulation of cell cycle phase transition	1/435	8/22980	0.141794	0.444552	0.401969	Lus10014595.g	1
GO:1901992	positive regulation of mitotic cell cycle phase transition	1/435	8/22980	0.141794	0.444552	0.401969	Lus10014595.g	1
GO:1903827	regulation of cellular protein localization	1/435	8/22980	0.141794	0.444552	0.401969	Lus10036454.g	1
GO:1903829	positive regulation of cellular protein localization	1/435	8/22980	0.141794	0.444552	0.401969	Lus10036454.g	1
GO:1904951	positive regulation of establishment of protein localization	1/435	8/22980	0.141794	0.444552	0.401969	Lus10036454.g	1
GO:0065003	macromolecular complex assembly	16/435	629/22980	0.14375	0.449719	0.406641	Lus10004822.g/Lus10008520.g/Lus10009118.g/Lus10014934.g/Lus10017648.g/Lus10018892.g/Lus10023129.g/Lus10025203.g/Lus10027941.g/Lus10028194.g/Lus10030935.g/Lus10038496.g/Lus10038909.g/Lus10039083.g/Lus10042897.g/scaffold286.59	16
GO:0007034	vacuolar transport	3/435	70/22980	0.146929	0.457704	0.413861	Lus10000565.g/Lus10017107.g/Lus10038021.g	3
GO:0009409	response to cold	3/435	70/22980	0.146929	0.457704	0.413861	Lus10006370.g/Lus10033295.g/scaffold370.2	3
GO:0006650	glycerophospholipid metabolic process	6/435	188/22980	0.147557	0.457839	0.413983	Lus10007817.g/Lus10014561.g/Lus10027073.g/Lus10028697.g/Lus10034618.g/Lus10039444.g	6
GO:0006144	purine nucleobase metabolic process	2/435	36/22980	0.148226	0.457839	0.413983	Lus10018186.g/Lus10034306.g	2
GO:0006534	cysteine metabolic process	2/435	36/22980	0.148226	0.457839	0.413983	Lus10015947.g/Lus10031325.g	2
GO:0051028	mRNA transport	2/435	36/22980	0.148226	0.457839	0.413983	Lus10028296.g/Lus10040194.g	2
GO:1901137	carbohydrate derivative biosynthetic process	12/435	451/22980	0.150365	0.463466	0.419072	Lus10000674.g/Lus10001920.g/Lus10011969.g/Lus10012191.g/Lus10014561.g/Lus10017943.g/Lus10033248.g/Lus10033622.g/Lus10033871.g/Lus10033935.g/Lus10037009.g/Lus10039444.g	12
GO:0034622	cellular macromolecular complex assembly	15/435	588/22980	0.15072	0.463584	0.419178	Lus10004822.g/Lus10009118.g/Lus10014934.g/Lus10017648.g/Lus10018892.g/Lus10023129.g/Lus10025203.g/Lus10027941.g/Lus10028194.g/Lus10030935.g/Lus10038496.g/Lus10038909.g/Lus10039083.g/Lus10042897.g/scaffold286.59	15
GO:0009247	glycolipid biosynthetic process	3/435	71/22980	0.151396	0.464684	0.420173	Lus10014561.g/Lus10033622.g/Lus10039444.g	3
GO:0006623	protein targeting to vacuole	2/435	37/22980	0.154836	0.470273	0.425226	Lus10000565.g/Lus10017107.g	2
GO:0010150	leaf senescence	2/435	37/22980	0.154836	0.470273	0.425226	Lus10031686.g/Lus10033295.g	2
GO:0072665	protein localization to vacuole	2/435	37/22980	0.154836	0.470273	0.425226	Lus10000565.g/Lus10017107.g	2
GO:0072666	establishment of protein localization to vacuole	2/435	37/22980	0.154836	0.470273	0.425226	Lus10000565.g/Lus10017107.g	2
GO:0090693	plant organ senescence	2/435	37/22980	0.154836	0.470273	0.425226	Lus10031686.g/Lus10033295.g	2
GO:0006643	membrane lipid metabolic process	4/435	110/22980	0.155932	0.470273	0.425226	Lus10014561.g/Lus10033622.g/Lus10039444.g/scaffold279.6	4
GO:0046916	cellular transition metal ion homeostasis	4/435	110/22980	0.155932	0.470273	0.425226	Lus10011468.g/Lus10017433.g/Lus10030514.g/Lus10035731.g	4
GO:0010604	positive regulation of macromolecule metabolic process	7/435	234/22980	0.157117	0.470273	0.425226	Lus10000937.g/Lus10014934.g/Lus10022265.g/Lus10036455.g/Lus10037073.g/Lus10037738.g/scaffold370.2	7
GO:0015976	carbon utilization	1/435	9/22980	0.158045	0.470273	0.425226	Lus10016443.g	1
GO:0036265	RNA (guanine-N7)-methylation	1/435	9/22980	0.158045	0.470273	0.425226	Lus10037917.g	1
GO:0043967	histone H4 acetylation	1/435	9/22980	0.158045	0.470273	0.425226	Lus10003470.g	1
GO:0051090	regulation of sequence-specific DNA binding transcription factor activity	1/435	9/22980	0.158045	0.470273	0.425226	scaffold315.73	1
GO:0051193	regulation of cofactor metabolic process	1/435	9/22980	0.158045	0.470273	0.425226	Lus10042048.g	1
GO:0071483	cellular response to blue light	1/435	9/22980	0.158045	0.470273	0.425226	Lus10037819.g	1
GO:0090333	regulation of stomatal closure	1/435	9/22980	0.158045	0.470273	0.425226	Lus10033391.g	1
GO:0045935	positive regulation of nucleobase-containing compound metabolic process	5/435	151/22980	0.159159	0.471665	0.426484	Lus10014934.g/Lus10036455.g/Lus10037073.g/Lus10037738.g/scaffold370.2	5
GO:0051726	regulation of cell cycle	5/435	151/22980	0.159159	0.471665	0.426484	Lus10008977.g/Lus10014040.g/Lus10014595.g/Lus10019636.g/Lus10029956.g	5
GO:0051173	positive regulation of nitrogen compound metabolic process	7/435	235/22980	0.159503	0.47173	0.426543	Lus10000937.g/Lus10014934.g/Lus10022265.g/Lus10036455.g/Lus10037073.g/Lus10037738.g/scaffold370.2	7
GO:0009110	vitamin biosynthetic process	3/435	73/22980	0.160458	0.472638	0.427365	Lus10007496.g/Lus10035929.g/Lus10040694.g	3
GO:0043549	regulation of kinase activity	3/435	73/22980	0.160458	0.472638	0.427365	Lus10000937.g/Lus10003101.g/Lus10022265.g	3
GO:0001934	positive regulation of protein phosphorylation	2/435	38/22980	0.161502	0.474756	0.42928	Lus10000937.g/Lus10022265.g	2
GO:0010557	positive regulation of macromolecule biosynthetic process	5/435	152/22980	0.162207	0.475873	0.43029	Lus10014934.g/Lus10036455.g/Lus10037073.g/Lus10037738.g/scaffold370.2	5
GO:0001510	RNA methylation	3/435	74/22980	0.165049	0.482946	0.436685	Lus10000953.g/Lus10011019.g/Lus10037917.g	3
GO:0010628	positive regulation of gene expression	5/435	153/22980	0.165279	0.482946	0.436685	Lus10014934.g/Lus10036455.g/Lus10037073.g/Lus10037738.g/scaffold370.2	5
GO:0007030	Golgi organization	2/435	39/22980	0.168218	0.486948	0.440304	Lus10004514.g/Lus10004916.g	2
GO:0008154	actin polymerization or depolymerization	2/435	39/22980	0.168218	0.486948	0.440304	Lus10027941.g/scaffold286.59	2
GO:0071900	regulation of protein serine/threonine kinase activity	2/435	39/22980	0.168218	0.486948	0.440304	Lus10000937.g/Lus10022265.g	2
GO:0031328	positive regulation of cellular biosynthetic process	5/435	155/22980	0.171492	0.486948	0.440304	Lus10014934.g/Lus10036455.g/Lus10037073.g/Lus10037738.g/scaffold370.2	5
GO:0006071	glycerol metabolic process	1/435	10/22980	0.173989	0.486948	0.440304	Lus10031879.g	1
GO:0009083	branched-chain amino acid catabolic process	1/435	10/22980	0.173989	0.486948	0.440304	Lus10038545.g	1
GO:0010389	regulation of G2/M transition of mitotic cell cycle	1/435	10/22980	0.173989	0.486948	0.440304	Lus10014595.g	1
GO:0010413	glucuronoxylan metabolic process	1/435	10/22980	0.173989	0.486948	0.440304	Lus10032817.g	1
GO:0010417	glucuronoxylan biosynthetic process	1/435	10/22980	0.173989	0.486948	0.440304	Lus10032817.g	1
GO:0010496	intercellular transport	1/435	10/22980	0.173989	0.486948	0.440304	Lus10019636.g	1
GO:0019400	alditol metabolic process	1/435	10/22980	0.173989	0.486948	0.440304	Lus10031879.g	1
GO:0032880	regulation of protein localization	1/435	10/22980	0.173989	0.486948	0.440304	Lus10036454.g	1
GO:0051298	centrosome duplication	1/435	10/22980	0.173989	0.486948	0.440304	Lus10018892.g	1
GO:0051415	interphase microtubule nucleation by interphase microtubule organizing center	1/435	10/22980	0.173989	0.486948	0.440304	Lus10018892.g	1
GO:0051418	microtubule nucleation by microtubule organizing center	1/435	10/22980	0.173989	0.486948	0.440304	Lus10018892.g	1
GO:0072529	pyrimidine-containing compound catabolic process	1/435	10/22980	0.173989	0.486948	0.440304	Lus10007065.g	1
GO:0080117	secondary growth	1/435	10/22980	0.173989	0.486948	0.440304	Lus10006370.g	1
GO:0080190	lateral growth	1/435	10/22980	0.173989	0.486948	0.440304	Lus10006370.g	1
GO:0090307	mitotic spindle assembly	1/435	10/22980	0.173989	0.486948	0.440304	Lus10018892.g	1
GO:0090332	stomatal closure	1/435	10/22980	0.173989	0.486948	0.440304	Lus10033391.g	1
GO:0032989	cellular component morphogenesis	6/435	198/22980	0.174281	0.486948	0.440304	Lus10002010.g/Lus10003315.g/Lus10004514.g/Lus10026457.g/Lus10032817.g/Lus10037621.g	6
GO:0006066	alcohol metabolic process	3/435	76/22980	0.174346	0.486948	0.440304	Lus10009359.g/Lus10031190.g/Lus10031879.g	3
GO:0042325	regulation of phosphorylation	3/435	76/22980	0.174346	0.486948	0.440304	Lus10000937.g/Lus10003101.g/Lus10022265.g	3
GO:0000466	maturation of 5.8S rRNA from tricistronic rRNA transcript (SSU-rRNA, 5.8S rRNA, LSU-rRNA)	2/435	40/22980	0.174981	0.486948	0.440304	Lus10001173.g/Lus10001747.g	2
GO:0000469	cleavage involved in rRNA processing	2/435	40/22980	0.174981	0.486948	0.440304	Lus10001173.g/Lus10001747.g	2
GO:0046474	glycerophospholipid biosynthetic process	3/435	77/22980	0.179048	0.497319	0.449681	Lus10014561.g/Lus10034618.g/Lus10039444.g	3
GO:0006364	rRNA processing	8/435	288/22980	0.181568	0.503013	0.45483	Lus10000953.g/Lus10001173.g/Lus10001747.g/Lus10009322.g/Lus10011969.g/Lus10015673.g/Lus10031021.g/scaffold263.4	8
GO:0001522	pseudouridine synthesis	2/435	41/22980	0.181787	0.503013	0.45483	Lus10005645.g/Lus10039480.g	2
GO:0016579	protein deubiquitination	3/435	78/22980	0.183786	0.503731	0.45548	Lus10026630.g/Lus10029686.g/Lus10036454.g	3
GO:0031123	RNA 3'-end processing	3/435	78/22980	0.183786	0.503731	0.45548	Lus10001173.g/Lus10001747.g/Lus10017923.g	3
GO:0140014	mitotic nuclear division	3/435	78/22980	0.183786	0.503731	0.45548	Lus10018892.g/Lus10029956.g/scaffold102.17	3
GO:0000902	cell morphogenesis	5/435	159/22980	0.184183	0.503731	0.45548	Lus10002010.g/Lus10003315.g/Lus10004514.g/Lus10026457.g/Lus10037621.g	5
GO:0009891	positive regulation of biosynthetic process	5/435	159/22980	0.184183	0.503731	0.45548	Lus10014934.g/Lus10036455.g/Lus10037073.g/Lus10037738.g/scaffold370.2	5
GO:0033043	regulation of organelle organization	5/435	160/22980	0.187408	0.503731	0.45548	Lus10027941.g/Lus10029956.g/Lus10036454.g/Lus10040349.g/scaffold286.59	5
GO:0016072	rRNA metabolic process	8/435	291/22980	0.18859	0.503731	0.45548	Lus10000953.g/Lus10001173.g/Lus10001747.g/Lus10009322.g/Lus10011969.g/Lus10015673.g/Lus10031021.g/scaffold263.4	8
GO:0007186	G-protein coupled receptor signaling pathway	2/435	42/22980	0.188631	0.503731	0.45548	Lus10003115.g/Lus10003460.g	2
GO:0009787	regulation of abscisic acid-activated signaling pathway	2/435	42/22980	0.188631	0.503731	0.45548	Lus10000937.g/Lus10002899.g	2
GO:0043628	ncRNA 3'-end processing	2/435	42/22980	0.188631	0.503731	0.45548	Lus10001173.g/Lus10001747.g	2
GO:1901419	regulation of response to alcohol	2/435	42/22980	0.188631	0.503731	0.45548	Lus10000937.g/Lus10002899.g	2
GO:1905957	regulation of cellular response to alcohol	2/435	42/22980	0.188631	0.503731	0.45548	Lus10000937.g/Lus10002899.g	2
GO:0061025	membrane fusion	4/435	119/22980	0.189244	0.503731	0.45548	Lus10000565.g/Lus10013109.g/Lus10039880.g/Lus10040349.g	4
GO:0000086	G2/M transition of mitotic cell cycle	1/435	11/22980	0.189632	0.503731	0.45548	Lus10014595.g	1
GO:0006122	mitochondrial electron transport, ubiquinol to cytochrome c	1/435	11/22980	0.189632	0.503731	0.45548	Lus10004939.g	1
GO:0009228	thiamine biosynthetic process	1/435	11/22980	0.189632	0.503731	0.45548	Lus10040694.g	1
GO:0010089	xylem development	1/435	11/22980	0.189632	0.503731	0.45548	Lus10026457.g	1
GO:0016255	attachment of GPI anchor to protein	1/435	11/22980	0.189632	0.503731	0.45548	Lus10014561.g	1
GO:0042724	thiamine-containing compound biosynthetic process	1/435	11/22980	0.189632	0.503731	0.45548	Lus10040694.g	1
GO:0048280	vesicle fusion with Golgi apparatus	1/435	11/22980	0.189632	0.503731	0.45548	Lus10000565.g	1
GO:0051103	DNA ligation involved in DNA repair	1/435	11/22980	0.189632	0.503731	0.45548	Lus10033871.g	1
GO:0070940	dephosphorylation of RNA polymerase II C-terminal domain	1/435	11/22980	0.189632	0.503731	0.45548	Lus10005906.g	1
GO:0007018	microtubule-based movement	4/435	120/22980	0.193079	0.511957	0.462917	Lus10018120.g/Lus10025708.g/Lus10025721.g/scaffold222.58	4
GO:0007049	cell cycle	10/435	384/22980	0.194361	0.512025	0.462979	Lus10008977.g/Lus10013697.g/Lus10014040.g/Lus10014462.g/Lus10014595.g/Lus10018892.g/Lus10019636.g/Lus10022620.g/Lus10029956.g/scaffold102.17	10
GO:0006108	malate metabolic process	2/435	43/22980	0.19551	0.512025	0.462979	Lus10005483.g/Lus10028642.g	2
GO:0046686	response to cadmium ion	2/435	43/22980	0.19551	0.512025	0.462979	Lus10020106.g/Lus10031088.g	2
GO:0051651	maintenance of location in cell	2/435	43/22980	0.19551	0.512025	0.462979	Lus10017107.g/Lus10035731.g	2
GO:0071482	cellular response to light stimulus	2/435	43/22980	0.19551	0.512025	0.462979	Lus10029911.g/Lus10037819.g	2
GO:1901990	regulation of mitotic cell cycle phase transition	2/435	43/22980	0.19551	0.512025	0.462979	Lus10014595.g/Lus10029956.g	2
GO:0043933	macromolecular complex subunit organization	17/435	712/22980	0.195558	0.512025	0.462979	Lus10004822.g/Lus10008520.g/Lus10009118.g/Lus10013697.g/Lus10014934.g/Lus10017648.g/Lus10018892.g/Lus10023129.g/Lus10025203.g/Lus10027941.g/Lus10028194.g/Lus10030935.g/Lus10038496.g/Lus10038909.g/Lus10039083.g/Lus10042897.g/scaffold286.59	17
GO:0030258	lipid modification	4/435	121/22980	0.196937	0.513678	0.464474	Lus10007817.g/Lus10027073.g/Lus10028697.g/Lus10032777.g	4
GO:0016573	histone acetylation	3/435	81/22980	0.198189	0.513678	0.464474	Lus10003470.g/Lus10042188.g/scaffold102.17	3
GO:0018393	internal peptidyl-lysine acetylation	3/435	81/22980	0.198189	0.513678	0.464474	Lus10003470.g/Lus10042188.g/scaffold102.17	3
GO:0018394	peptidyl-lysine acetylation	3/435	81/22980	0.198189	0.513678	0.464474	Lus10003470.g/Lus10042188.g/scaffold102.17	3
GO:0051128	regulation of cellular component organization	7/435	251/22980	0.199803	0.513678	0.464474	Lus10002010.g/Lus10027941.g/Lus10029956.g/Lus10036454.g/Lus10037621.g/Lus10040349.g/scaffold286.59	7
GO:0006357	regulation of transcription from RNA polymerase II promoter	6/435	207/22980	0.19989	0.513678	0.464474	Lus10005906.g/Lus10013697.g/Lus10022620.g/Lus10036455.g/Lus10037073.g/Lus10037738.g	6
GO:0006473	protein acetylation	4/435	122/22980	0.20082	0.513678	0.464474	Lus10003470.g/Lus10026402.g/Lus10042188.g/scaffold102.17	4
GO:0006875	cellular metal ion homeostasis	4/435	122/22980	0.20082	0.513678	0.464474	Lus10011468.g/Lus10017433.g/Lus10030514.g/Lus10035731.g	4
GO:0006475	internal protein amino acid acetylation	3/435	82/22980	0.20305	0.513678	0.464474	Lus10003470.g/Lus10042188.g/scaffold102.17	3
GO:0009069	serine family amino acid metabolic process	3/435	82/22980	0.20305	0.513678	0.464474	Lus10015947.g/Lus10021156.g/Lus10031325.g	3
GO:0034728	nucleosome organization	3/435	82/22980	0.20305	0.513678	0.464474	Lus10013697.g/Lus10025203.g/Lus10030935.g	3
GO:0070646	protein modification by small protein removal	3/435	82/22980	0.20305	0.513678	0.464474	Lus10026630.g/Lus10029686.g/Lus10036454.g	3
GO:0009657	plastid organization	5/435	165/22980	0.203833	0.513678	0.464474	Lus10014934.g/Lus10015481.g/Lus10025721.g/Lus10025805.g/Lus10035227.g	5
GO:0006928	movement of cell or subcellular component	4/435	123/22980	0.204724	0.513678	0.464474	Lus10018120.g/Lus10025708.g/Lus10025721.g/scaffold222.58	4
GO:0043543	protein acylation	4/435	123/22980	0.204724	0.513678	0.464474	Lus10003470.g/Lus10026402.g/Lus10042188.g/scaffold102.17	4
GO:0000710	meiotic mismatch repair	1/435	12/22980	0.204979	0.513678	0.464474	Lus10014462.g	1
GO:0006301	postreplication repair	1/435	12/22980	0.204979	0.513678	0.464474	Lus10029911.g	1
GO:0006627	protein processing involved in protein targeting to mitochondrion	1/435	12/22980	0.204979	0.513678	0.464474	Lus10004822.g	1
GO:0006896	Golgi to vacuole transport	1/435	12/22980	0.204979	0.513678	0.464474	Lus10000565.g	1
GO:0009094	L-phenylalanine biosynthetic process	1/435	12/22980	0.204979	0.513678	0.464474	Lus10015561.g	1
GO:0009943	adaxial/abaxial axis specification	1/435	12/22980	0.204979	0.513678	0.464474	scaffold315.73	1
GO:0043622	cortical microtubule organization	1/435	12/22980	0.204979	0.513678	0.464474	Lus10038496.g	1
GO:0060341	regulation of cellular localization	1/435	12/22980	0.204979	0.513678	0.464474	Lus10036454.g	1
GO:1902223	erythrose 4-phosphate/phosphoenolpyruvate family amino acid biosynthetic process	1/435	12/22980	0.204979	0.513678	0.464474	Lus10015561.g	1
GO:1902749	regulation of cell cycle G2/M phase transition	1/435	12/22980	0.204979	0.513678	0.464474	Lus10014595.g	1
GO:0007346	regulation of mitotic cell cycle	3/435	83/22980	0.207938	0.514357	0.465087	Lus10008977.g/Lus10014595.g/Lus10029956.g	3
GO:0010564	regulation of cell cycle process	3/435	83/22980	0.207938	0.514357	0.465087	Lus10014595.g/Lus10019636.g/Lus10029956.g	3
GO:0018193	peptidyl-amino acid modification	10/435	391/22980	0.209133	0.514357	0.465087	Lus10003470.g/Lus10008977.g/Lus10011413.g/Lus10014846.g/Lus10017448.g/Lus10026402.g/Lus10037621.g/Lus10041132.g/Lus10042188.g/scaffold102.17	10
GO:0006505	GPI anchor metabolic process	2/435	45/22980	0.209356	0.514357	0.465087	Lus10014561.g/Lus10039444.g	2
GO:0006506	GPI anchor biosynthetic process	2/435	45/22980	0.209356	0.514357	0.465087	Lus10014561.g/Lus10039444.g	2
GO:0006563	L-serine metabolic process	2/435	45/22980	0.209356	0.514357	0.465087	Lus10015947.g/Lus10021156.g	2
GO:0010243	response to organonitrogen compound	2/435	45/22980	0.209356	0.514357	0.465087	Lus10037073.g/Lus10040359.g	2
GO:0043254	regulation of protein complex assembly	2/435	45/22980	0.209356	0.514357	0.465087	Lus10027941.g/scaffold286.59	2
GO:1901987	regulation of cell cycle phase transition	2/435	45/22980	0.209356	0.514357	0.465087	Lus10014595.g/Lus10029956.g	2
GO:0008610	lipid biosynthetic process	14/435	580/22980	0.212557	0.514357	0.465087	Lus10002546.g/Lus10008966.g/Lus10009359.g/Lus10014561.g/Lus10024083.g/Lus10031190.g/Lus10033622.g/Lus10034147.g/Lus10034618.g/Lus10036980.g/Lus10039444.g/Lus10042491.g/scaffold157.1/scaffold279.6	14
GO:0006913	nucleocytoplasmic transport	4/435	125/22980	0.2126	0.514357	0.465087	Lus10004250.g/Lus10028296.g/Lus10036330.g/Lus10040194.g	4
GO:0051169	nuclear transport	4/435	125/22980	0.2126	0.514357	0.465087	Lus10004250.g/Lus10028296.g/Lus10036330.g/Lus10040194.g	4
GO:0000027	ribosomal large subunit assembly	2/435	46/22980	0.216317	0.514357	0.465087	Lus10017648.g/Lus10039083.g	2
GO:0007031	peroxisome organization	2/435	46/22980	0.216317	0.514357	0.465087	Lus10018002.g/Lus10032777.g	2
GO:0009690	cytokinin metabolic process	2/435	46/22980	0.216317	0.514357	0.465087	Lus10021462.g/scaffold179.20	2
GO:0015074	DNA integration	2/435	46/22980	0.216317	0.514357	0.465087	Lus10042188.g/scaffold102.17	2
GO:0051493	regulation of cytoskeleton organization	2/435	46/22980	0.216317	0.514357	0.465087	Lus10027941.g/scaffold286.59	2
GO:0006869	lipid transport	4/435	126/22980	0.21657	0.514357	0.465087	Lus10018620.g/Lus10023613.g/Lus10028873.g/Lus10039855.g	4
GO:0034470	ncRNA processing	11/435	441/22980	0.216623	0.514357	0.465087	Lus10000953.g/Lus10001173.g/Lus10001747.g/Lus10009322.g/Lus10011019.g/Lus10011969.g/Lus10015673.g/Lus10031021.g/Lus10039480.g/Lus10042842.g/scaffold263.4	11
GO:0006664	glycolipid metabolic process	3/435	85/22980	0.217791	0.514357	0.465087	Lus10014561.g/Lus10033622.g/Lus10039444.g	3
GO:0006839	mitochondrial transport	3/435	85/22980	0.217791	0.514357	0.465087	Lus10004822.g/Lus10016610.g/Lus10017187.g	3
GO:0002831	regulation of response to biotic stimulus	1/435	13/22980	0.220036	0.514357	0.465087	Lus10000937.g	1
GO:0006266	DNA ligation	1/435	13/22980	0.220036	0.514357	0.465087	Lus10033871.g	1
GO:0006564	L-serine biosynthetic process	1/435	13/22980	0.220036	0.514357	0.465087	Lus10021156.g	1
GO:0006777	Mo-molybdopterin cofactor biosynthetic process	1/435	13/22980	0.220036	0.514357	0.465087	Lus10031190.g	1
GO:0007098	centrosome cycle	1/435	13/22980	0.220036	0.514357	0.465087	Lus10018892.g	1
GO:0009245	lipid A biosynthetic process	1/435	13/22980	0.220036	0.514357	0.465087	Lus10033622.g	1
GO:0009631	cold acclimation	1/435	13/22980	0.220036	0.514357	0.465087	Lus10033295.g	1
GO:0010114	response to red light	1/435	13/22980	0.220036	0.514357	0.465087	Lus10037819.g	1
GO:0010205	photoinhibition	1/435	13/22980	0.220036	0.514357	0.465087	Lus10042507.g	1
GO:0010332	response to gamma radiation	1/435	13/22980	0.220036	0.514357	0.465087	Lus10003543.g	1
GO:0019720	Mo-molybdopterin cofactor metabolic process	1/435	13/22980	0.220036	0.514357	0.465087	Lus10031190.g	1
GO:0034067	protein localization to Golgi apparatus	1/435	13/22980	0.220036	0.514357	0.465087	Lus10017107.g	1
GO:0043155	negative regulation of photosynthesis, light reaction	1/435	13/22980	0.220036	0.514357	0.465087	Lus10042507.g	1
GO:0043545	molybdopterin cofactor metabolic process	1/435	13/22980	0.220036	0.514357	0.465087	Lus10031190.g	1
GO:0044839	cell cycle G2/M phase transition	1/435	13/22980	0.220036	0.514357	0.465087	Lus10014595.g	1
GO:0045931	positive regulation of mitotic cell cycle	1/435	13/22980	0.220036	0.514357	0.465087	Lus10014595.g	1
GO:0046493	lipid A metabolic process	1/435	13/22980	0.220036	0.514357	0.465087	Lus10033622.g	1
GO:0051189	prosthetic group metabolic process	1/435	13/22980	0.220036	0.514357	0.465087	Lus10031190.g	1
GO:1901269	lipooligosaccharide metabolic process	1/435	13/22980	0.220036	0.514357	0.465087	Lus10033622.g	1
GO:1901271	lipooligosaccharide biosynthetic process	1/435	13/22980	0.220036	0.514357	0.465087	Lus10033622.g	1
GO:1905156	negative regulation of photosynthesis	1/435	13/22980	0.220036	0.514357	0.465087	Lus10042507.g	1
GO:0016050	vesicle organization	4/435	127/22980	0.220559	0.514755	0.465447	Lus10000565.g/Lus10008520.g/Lus10039880.g/Lus10040349.g	4
GO:0048583	regulation of response to stimulus	7/435	259/22980	0.22131	0.515684	0.466288	Lus10000937.g/Lus10002899.g/Lus10016535.g/Lus10022265.g/Lus10022983.g/Lus10031333.g/Lus10031907.g	7
GO:0006333	chromatin assembly or disassembly	3/435	86/22980	0.222754	0.517219	0.467675	Lus10013697.g/Lus10025203.g/Lus10030935.g	3
GO:0009070	serine family amino acid biosynthetic process	2/435	47/22980	0.223298	0.517219	0.467675	Lus10015947.g/Lus10021156.g	2
GO:0044772	mitotic cell cycle phase transition	2/435	47/22980	0.223298	0.517219	0.467675	Lus10014595.g/Lus10029956.g	2
GO:0046486	glycerolipid metabolic process	6/435	215/22980	0.223739	0.517219	0.467675	Lus10007817.g/Lus10014561.g/Lus10027073.g/Lus10028697.g/Lus10034618.g/Lus10039444.g	6
GO:0061024	membrane organization	6/435	215/22980	0.223739	0.517219	0.467675	Lus10000565.g/Lus10001639.g/Lus10008520.g/Lus10013109.g/Lus10039880.g/Lus10040349.g	6
GO:0000278	mitotic cell cycle	5/435	171/22980	0.224145	0.517339	0.467784	Lus10008977.g/Lus10014595.g/Lus10018892.g/Lus10029956.g/scaffold102.17	5
GO:0006090	pyruvate metabolic process	4/435	128/22980	0.224568	0.517498	0.467928	Lus10001967.g/Lus10031088.g/Lus10031168.g/Lus10032956.g	4
GO:1903509	liposaccharide metabolic process	3/435	87/22980	0.227739	0.52398	0.473789	Lus10014561.g/Lus10033622.g/Lus10039444.g	3
GO:0007568	aging	2/435	48/22980	0.230295	0.52616	0.475759	Lus10031686.g/Lus10033295.g	2
GO:0055080	cation homeostasis	6/435	218/22980	0.232916	0.52616	0.475759	Lus10011468.g/Lus10017433.g/Lus10030514.g/Lus10031686.g/Lus10035731.g/Lus10040964.g	6
GO:0044283	small molecule biosynthetic process	17/435	736/22980	0.233581	0.52616	0.475759	C8339529.1/Lus10002353.g/Lus10002546.g/Lus10007496.g/Lus10009359.g/Lus10011368.g/Lus10015561.g/Lus10015947.g/Lus10016945.g/Lus10021156.g/Lus10021344.g/Lus10031190.g/Lus10034822.g/Lus10035929.g/Lus10036980.g/Lus10040694.g/scaffold157.1	17
GO:0000726	non-recombinational repair	1/435	14/22980	0.234809	0.52616	0.475759	Lus10038078.g	1
GO:0006303	double-strand break repair via nonhomologous end joining	1/435	14/22980	0.234809	0.52616	0.475759	Lus10038078.g	1
GO:0007265	Ras protein signal transduction	1/435	14/22980	0.234809	0.52616	0.475759	Lus10022983.g	1
GO:0009695	jasmonic acid biosynthetic process	1/435	14/22980	0.234809	0.52616	0.475759	C8339529.1	1
GO:0010162	seed dormancy process	1/435	14/22980	0.234809	0.52616	0.475759	Lus10019636.g	1
GO:0010412	mannan metabolic process	1/435	14/22980	0.234809	0.52616	0.475759	Lus10031650.g	1
GO:0022611	dormancy process	1/435	14/22980	0.234809	0.52616	0.475759	Lus10019636.g	1
GO:0030865	cortical cytoskeleton organization	1/435	14/22980	0.234809	0.52616	0.475759	Lus10038496.g	1
GO:0032011	ARF protein signal transduction	1/435	14/22980	0.234809	0.52616	0.475759	Lus10022983.g	1
GO:0032012	regulation of ARF protein signal transduction	1/435	14/22980	0.234809	0.52616	0.475759	Lus10022983.g	1
GO:0046355	mannan catabolic process	1/435	14/22980	0.234809	0.52616	0.475759	Lus10031650.g	1
GO:0046578	regulation of Ras protein signal transduction	1/435	14/22980	0.234809	0.52616	0.475759	Lus10022983.g	1
GO:0051056	regulation of small GTPase mediated signal transduction	1/435	14/22980	0.234809	0.52616	0.475759	Lus10022983.g	1
GO:0071281	cellular response to iron ion	1/435	14/22980	0.234809	0.52616	0.475759	Lus10035731.g	1
GO:0044770	cell cycle phase transition	2/435	49/22980	0.237307	0.529322	0.478619	Lus10014595.g/Lus10029956.g	2
GO:0071166	ribonucleoprotein complex localization	2/435	49/22980	0.237307	0.529322	0.478619	Lus10028296.g/Lus10040194.g	2
GO:0071426	ribonucleoprotein complex export from nucleus	2/435	49/22980	0.237307	0.529322	0.478619	Lus10028296.g/Lus10040194.g	2
GO:0006091	generation of precursor metabolites and energy	10/435	406/22980	0.242263	0.539552	0.487869	Lus10004939.g/Lus10005421.g/Lus10014934.g/Lus10028194.g/Lus10031088.g/Lus10031168.g/Lus10032956.g/Lus10042507.g/Lus10042657.g/Lus10042897.g	10
GO:0048869	cellular developmental process	9/435	360/22980	0.244417	0.543521	0.491458	Lus10002010.g/Lus10003315.g/Lus10004514.g/Lus10018073.g/Lus10026457.g/Lus10032817.g/Lus10037398.g/Lus10037621.g/Lus10042865.g	9
GO:0051049	regulation of transport	3/435	91/22980	0.247878	0.543628	0.491555	Lus10006370.g/Lus10036454.g/Lus10040349.g	3
GO:0006720	isoprenoid metabolic process	5/435	178/22980	0.248561	0.543628	0.491555	Lus10008966.g/Lus10009359.g/Lus10031190.g/Lus10034147.g/Lus10042491.g	5
GO:0000381	regulation of alternative mRNA splicing, via spliceosome	1/435	15/22980	0.249303	0.543628	0.491555	Lus10030688.g	1
GO:0006271	DNA strand elongation involved in DNA replication	1/435	15/22980	0.249303	0.543628	0.491555	Lus10033871.g	1
GO:0006273	lagging strand elongation	1/435	15/22980	0.249303	0.543628	0.491555	Lus10033871.g	1
GO:0006573	valine metabolic process	1/435	15/22980	0.249303	0.543628	0.491555	Lus10038545.g	1
GO:0007064	mitotic sister chromatid cohesion	1/435	15/22980	0.249303	0.543628	0.491555	scaffold102.17	1
GO:0009071	serine family amino acid catabolic process	1/435	15/22980	0.249303	0.543628	0.491555	Lus10031325.g	1
GO:0009955	adaxial/abaxial pattern specification	1/435	15/22980	0.249303	0.543628	0.491555	scaffold315.73	1
GO:0022616	DNA strand elongation	1/435	15/22980	0.249303	0.543628	0.491555	Lus10033871.g	1
GO:0034982	mitochondrial protein processing	1/435	15/22980	0.249303	0.543628	0.491555	Lus10004822.g	1
GO:0042026	protein refolding	1/435	15/22980	0.249303	0.543628	0.491555	Lus10003791.g	1
GO:0071248	cellular response to metal ion	1/435	15/22980	0.249303	0.543628	0.491555	Lus10035731.g	1
GO:0006661	phosphatidylinositol biosynthetic process	2/435	51/22980	0.251361	0.544282	0.492146	Lus10014561.g/Lus10039444.g	2
GO:0022604	regulation of cell morphogenesis	2/435	51/22980	0.251361	0.544282	0.492146	Lus10002010.g/Lus10037621.g	2
GO:0006096	glycolytic process	3/435	92/22980	0.252955	0.544282	0.492146	Lus10031088.g/Lus10031168.g/Lus10032956.g	3
GO:0006757	ATP generation from ADP	3/435	92/22980	0.252955	0.544282	0.492146	Lus10031088.g/Lus10031168.g/Lus10032956.g	3
GO:0009135	purine nucleoside diphosphate metabolic process	3/435	92/22980	0.252955	0.544282	0.492146	Lus10031088.g/Lus10031168.g/Lus10032956.g	3
GO:0009179	purine ribonucleoside diphosphate metabolic process	3/435	92/22980	0.252955	0.544282	0.492146	Lus10031088.g/Lus10031168.g/Lus10032956.g	3
GO:0009185	ribonucleoside diphosphate metabolic process	3/435	92/22980	0.252955	0.544282	0.492146	Lus10031088.g/Lus10031168.g/Lus10032956.g	3
GO:0046031	ADP metabolic process	3/435	92/22980	0.252955	0.544282	0.492146	Lus10031088.g/Lus10031168.g/Lus10032956.g	3
GO:0051338	regulation of transferase activity	3/435	92/22980	0.252955	0.544282	0.492146	Lus10000937.g/Lus10003101.g/Lus10022265.g	3
GO:0098771	inorganic ion homeostasis	6/435	225/22980	0.254764	0.547369	0.494937	Lus10011468.g/Lus10017433.g/Lus10030514.g/Lus10031686.g/Lus10035731.g/Lus10040964.g	6
GO:0000041	transition metal ion transport	3/435	93/22980	0.258048	0.550008	0.497324	Lus10006370.g/Lus10017433.g/Lus10035731.g	3
GO:0044743	protein transmembrane import into intracellular organelle	3/435	93/22980	0.258048	0.550008	0.497324	Lus10016610.g/Lus10031190.g/Lus10032777.g	3
GO:0009081	branched-chain amino acid metabolic process	2/435	52/22980	0.258397	0.550008	0.497324	Lus10034822.g/Lus10038545.g	2
GO:0071478	cellular response to radiation	2/435	52/22980	0.258397	0.550008	0.497324	Lus10029911.g/Lus10037819.g	2
GO:0000373	Group II intron splicing	1/435	16/22980	0.263522	0.550008	0.497324	Lus10025805.g	1
GO:0000380	alternative mRNA splicing, via spliceosome	1/435	16/22980	0.263522	0.550008	0.497324	Lus10030688.g	1
GO:0006821	chloride transport	1/435	16/22980	0.263522	0.550008	0.497324	Lus10038909.g	1
GO:0006828	manganese ion transport	1/435	16/22980	0.263522	0.550008	0.497324	Lus10035731.g	1
GO:0006880	intracellular sequestering of iron ion	1/435	16/22980	0.263522	0.550008	0.497324	Lus10035731.g	1
GO:0007205	protein kinase C-activating G-protein coupled receptor signaling pathway	1/435	16/22980	0.263522	0.550008	0.497324	Lus10003460.g	1
GO:0009095	aromatic amino acid family biosynthetic process, prephenate pathway	1/435	16/22980	0.263522	0.550008	0.497324	Lus10015561.g	1
GO:0010039	response to iron ion	1/435	16/22980	0.263522	0.550008	0.497324	Lus10035731.g	1
GO:0010090	trichome morphogenesis	1/435	16/22980	0.263522	0.550008	0.497324	Lus10003315.g	1
GO:0030026	cellular manganese ion homeostasis	1/435	16/22980	0.263522	0.550008	0.497324	Lus10035731.g	1
GO:0030148	sphingolipid biosynthetic process	1/435	16/22980	0.263522	0.550008	0.497324	scaffold279.6	1
GO:0051205	protein insertion into membrane	1/435	16/22980	0.263522	0.550008	0.497324	Lus10001639.g	1
GO:0055071	manganese ion homeostasis	1/435	16/22980	0.263522	0.550008	0.497324	Lus10035731.g	1
GO:0070475	rRNA base methylation	1/435	16/22980	0.263522	0.550008	0.497324	Lus10000953.g	1
GO:0071421	manganese ion transmembrane transport	1/435	16/22980	0.263522	0.550008	0.497324	Lus10035731.g	1
GO:0097577	sequestering of iron ion	1/435	16/22980	0.263522	0.550008	0.497324	Lus10035731.g	1
GO:0000460	maturation of 5.8S rRNA	2/435	53/22980	0.265435	0.552423	0.499507	Lus10001173.g/Lus10001747.g	2
GO:0007015	actin filament organization	2/435	53/22980	0.265435	0.552423	0.499507	Lus10027941.g/scaffold286.59	2
GO:0046777	protein autophosphorylation	3/435	95/22980	0.268273	0.555953	0.502699	Lus10000937.g/Lus10011413.g/Lus10041132.g	3
GO:0065002	intracellular protein transmembrane transport	3/435	95/22980	0.268273	0.555953	0.502699	Lus10016610.g/Lus10031190.g/Lus10032777.g	3
GO:0071806	protein transmembrane transport	3/435	95/22980	0.268273	0.555953	0.502699	Lus10016610.g/Lus10031190.g/Lus10032777.g	3
GO:0071822	protein complex subunit organization	9/435	370/22980	0.269079	0.556088	0.502821	Lus10004822.g/Lus10008520.g/Lus10014934.g/Lus10018892.g/Lus10027941.g/Lus10028194.g/Lus10038496.g/Lus10042897.g/scaffold286.59	9
GO:0034754	cellular hormone metabolic process	2/435	54/22980	0.272474	0.556088	0.502821	Lus10021462.g/scaffold179.20	2
GO:0009451	RNA modification	6/435	231/22980	0.27392	0.556088	0.502821	Lus10000953.g/Lus10005645.g/Lus10008262.g/Lus10011019.g/Lus10037917.g/Lus10039480.g	6
GO:0050790	regulation of catalytic activity	6/435	231/22980	0.27392	0.556088	0.502821	Lus10000937.g/Lus10003101.g/Lus10022265.g/Lus10037343.g/Lus10040349.g/Lus10042048.g	6
GO:0016053	organic acid biosynthetic process	14/435	614/22980	0.276039	0.556088	0.502821	C8339529.1/Lus10002353.g/Lus10002546.g/Lus10009359.g/Lus10011368.g/Lus10015561.g/Lus10015947.g/Lus10016945.g/Lus10021156.g/Lus10021344.g/Lus10031190.g/Lus10034822.g/Lus10036980.g/scaffold157.1	14
GO:0046394	carboxylic acid biosynthetic process	14/435	614/22980	0.276039	0.556088	0.502821	C8339529.1/Lus10002353.g/Lus10002546.g/Lus10009359.g/Lus10011368.g/Lus10015561.g/Lus10015947.g/Lus10016945.g/Lus10021156.g/Lus10021344.g/Lus10031190.g/Lus10034822.g/Lus10036980.g/scaffold157.1	14
GO:0050801	ion homeostasis	6/435	232/22980	0.277146	0.556088	0.502821	Lus10011468.g/Lus10017433.g/Lus10030514.g/Lus10031686.g/Lus10035731.g/Lus10040964.g	6
GO:0001944	vasculature development	1/435	17/22980	0.277473	0.556088	0.502821	Lus10000813.g	1
GO:0002790	peptide secretion	1/435	17/22980	0.277473	0.556088	0.502821	Lus10004514.g	1
GO:0006491	N-glycan processing	1/435	17/22980	0.277473	0.556088	0.502821	Lus10034820.g	1
GO:0009306	protein secretion	1/435	17/22980	0.277473	0.556088	0.502821	Lus10004514.g	1
GO:0009692	ethylene metabolic process	1/435	17/22980	0.277473	0.556088	0.502821	Lus10031325.g	1
GO:0009693	ethylene biosynthetic process	1/435	17/22980	0.277473	0.556088	0.502821	Lus10031325.g	1
GO:0042752	regulation of circadian rhythm	1/435	17/22980	0.277473	0.556088	0.502821	scaffold370.2	1
GO:0043449	cellular alkene metabolic process	1/435	17/22980	0.277473	0.556088	0.502821	Lus10031325.g	1
GO:0043450	alkene biosynthetic process	1/435	17/22980	0.277473	0.556088	0.502821	Lus10031325.g	1
GO:0044273	sulfur compound catabolic process	1/435	17/22980	0.277473	0.556088	0.502821	Lus10031325.g	1
GO:0045037	protein import into chloroplast stroma	1/435	17/22980	0.277473	0.556088	0.502821	Lus10031190.g	1
GO:0048024	regulation of mRNA splicing, via spliceosome	1/435	17/22980	0.277473	0.556088	0.502821	Lus10030688.g	1
GO:0071241	cellular response to inorganic substance	1/435	17/22980	0.277473	0.556088	0.502821	Lus10035731.g	1
GO:0072358	cardiovascular system development	1/435	17/22980	0.277473	0.556088	0.502821	Lus10000813.g	1
GO:0072359	circulatory system development	1/435	17/22980	0.277473	0.556088	0.502821	Lus10000813.g	1
GO:1900673	olefin metabolic process	1/435	17/22980	0.277473	0.556088	0.502821	Lus10031325.g	1
GO:1900674	olefin biosynthetic process	1/435	17/22980	0.277473	0.556088	0.502821	Lus10031325.g	1
GO:0000302	response to reactive oxygen species	2/435	55/22980	0.279509	0.558636	0.505125	Lus10007064.g/Lus10042048.g	2
GO:0031401	positive regulation of protein modification process	2/435	55/22980	0.279509	0.558636	0.505125	Lus10000937.g/Lus10022265.g	2
GO:0007154	cell communication	30/435	1412/22980	0.281597	0.56204	0.508203	Lus10000937.g/Lus10002899.g/Lus10003013.g/Lus10003115.g/Lus10003460.g/Lus10006370.g/Lus10006805.g/Lus10008612.g/Lus10011044.g/Lus10015037.g/Lus10016535.g/Lus10017448.g/Lus10020106.g/Lus10020392.g/Lus10022265.g/Lus10022983.g/Lus10023660.g/Lus10025213.g/Lus10027600.g/Lus10031190.g/Lus10031333.g/Lus10031907.g/Lus10032822.g/Lus10037073.g/Lus10037608.g/Lus10037621.g/Lus10037819.g/Lus10041132.g/scaffol…	30
GO:0032535	regulation of cellular component size	3/435	98/22980	0.283693	0.564681	0.510591	Lus10027941.g/Lus10038909.g/scaffold286.59	3
GO:0090066	regulation of anatomical structure size	3/435	98/22980	0.283693	0.564681	0.510591	Lus10027941.g/Lus10038909.g/scaffold286.59	3
GO:0032502	developmental process	29/435	1364/22980	0.284607	0.56573	0.511539	Lus10000813.g/Lus10001185.g/Lus10002010.g/Lus10003315.g/Lus10004514.g/Lus10006370.g/Lus10011559.g/Lus10016372.g/Lus10018073.g/Lus10019636.g/Lus10020096.g/Lus10022769.g/Lus10024083.g/Lus10026457.g/Lus10029686.g/Lus10029876.g/Lus10030688.g/Lus10030829.g/Lus10031686.g/Lus10032777.g/Lus10032817.g/Lus10033209.g/Lus10033295.g/Lus10037398.g/Lus10037621.g/Lus10040140.g/Lus10042842.g/Lus10042865.g/scaffol…	29
GO:0009309	amine biosynthetic process	2/435	56/22980	0.28654	0.566425	0.512168	Lus10016945.g/Lus10026457.g	2
GO:0009636	response to toxic substance	2/435	56/22980	0.28654	0.566425	0.512168	Lus10006370.g/Lus10042048.g	2
GO:0042401	cellular biogenic amine biosynthetic process	2/435	56/22980	0.28654	0.566425	0.512168	Lus10016945.g/Lus10026457.g	2
GO:0042742	defense response to bacterium	4/435	143/22980	0.286588	0.566425	0.512168	Lus10000937.g/Lus10002899.g/Lus10016443.g/Lus10031190.g	4
GO:0045017	glycerolipid biosynthetic process	3/435	99/22980	0.288851	0.566425	0.512168	Lus10014561.g/Lus10034618.g/Lus10039444.g	3
GO:0048523	negative regulation of cellular process	9/435	378/22980	0.289326	0.566425	0.512168	Lus10000937.g/Lus10003470.g/Lus10014040.g/Lus10019636.g/Lus10029956.g/Lus10031333.g/Lus10031907.g/Lus10042507.g/scaffold370.2	9
GO:0009266	response to temperature stimulus	4/435	144/22980	0.290819	0.566425	0.512168	Lus10006370.g/Lus10031190.g/Lus10033295.g/scaffold370.2	4
GO:0006379	mRNA cleavage	1/435	18/22980	0.29116	0.566425	0.512168	Lus10020214.g	1
GO:0006892	post-Golgi vesicle-mediated transport	1/435	18/22980	0.29116	0.566425	0.512168	Lus10000565.g	1
GO:0009691	cytokinin biosynthetic process	1/435	18/22980	0.29116	0.566425	0.512168	Lus10021462.g	1
GO:0009744	response to sucrose	1/435	18/22980	0.29116	0.566425	0.512168	Lus10008612.g	1
GO:0009749	response to glucose	1/435	18/22980	0.29116	0.566425	0.512168	Lus10008612.g	1
GO:0010075	regulation of meristem growth	1/435	18/22980	0.29116	0.566425	0.512168	scaffold315.73	1
GO:0031023	microtubule organizing center organization	1/435	18/22980	0.29116	0.566425	0.512168	Lus10018892.g	1
GO:0046500	S-adenosylmethionine metabolic process	1/435	18/22980	0.29116	0.566425	0.512168	Lus10042407.g	1
GO:0050684	regulation of mRNA processing	1/435	18/22980	0.29116	0.566425	0.512168	Lus10030688.g	1
GO:0006897	endocytosis	2/435	57/22980	0.293563	0.57034	0.515708	Lus10036454.g/Lus10037621.g	2
GO:0006165	nucleoside diphosphate phosphorylation	3/435	100/22980	0.294015	0.57046	0.515817	Lus10031088.g/Lus10031168.g/Lus10032956.g	3
GO:0009790	embryo development	5/435	191/22980	0.295494	0.572569	0.517724	Lus10019636.g/Lus10020096.g/Lus10029876.g/Lus10030829.g/Lus10032777.g	5
GO:0090502	RNA phosphodiester bond hydrolysis, endonucleolytic	2/435	58/22980	0.300577	0.576139	0.520951	Lus10020096.g/Lus10042842.g	2
GO:1901135	carbohydrate derivative metabolic process	20/435	925/22980	0.302363	0.576139	0.520951	Lus10000674.g/Lus10001920.g/Lus10004939.g/Lus10011969.g/Lus10012191.g/Lus10014561.g/Lus10017943.g/Lus10020788.g/Lus10029448.g/Lus10031088.g/Lus10031168.g/Lus10032956.g/Lus10033248.g/Lus10033622.g/Lus10033871.g/Lus10033935.g/Lus10034820.g/Lus10037009.g/Lus10039444.g/Lus10040021.g	20
GO:0071215	cellular response to abscisic acid stimulus	4/435	147/22980	0.30356	0.576139	0.520951	Lus10000937.g/Lus10002899.g/Lus10006370.g/Lus10041132.g	4
GO:0097306	cellular response to alcohol	4/435	147/22980	0.30356	0.576139	0.520951	Lus10000937.g/Lus10002899.g/Lus10006370.g/Lus10041132.g	4
GO:0006302	double-strand break repair	3/435	102/22980	0.304361	0.576139	0.520951	Lus10027219.g/Lus10033618.g/Lus10038078.g	3
GO:0018105	peptidyl-serine phosphorylation	3/435	102/22980	0.304361	0.576139	0.520951	Lus10017448.g/Lus10037621.g/Lus10041132.g	3
GO:0006900	membrane budding	1/435	19/22980	0.304589	0.576139	0.520951	Lus10008520.g	1
GO:0007020	microtubule nucleation	1/435	19/22980	0.304589	0.576139	0.520951	Lus10018892.g	1
GO:0007029	endoplasmic reticulum organization	1/435	19/22980	0.304589	0.576139	0.520951	Lus10004916.g	1
GO:0008655	pyrimidine-containing compound salvage	1/435	19/22980	0.304589	0.576139	0.520951	Lus10000674.g	1
GO:0010675	regulation of cellular carbohydrate metabolic process	1/435	19/22980	0.304589	0.576139	0.520951	Lus10042048.g	1
GO:0019430	removal of superoxide radicals	1/435	19/22980	0.304589	0.576139	0.520951	Lus10042048.g	1
GO:0019856	pyrimidine nucleobase biosynthetic process	1/435	19/22980	0.304589	0.576139	0.520951	scaffold765.94	1
GO:0043097	pyrimidine nucleoside salvage	1/435	19/22980	0.304589	0.576139	0.520951	Lus10000674.g	1
GO:0046785	microtubule polymerization	1/435	19/22980	0.304589	0.576139	0.520951	Lus10018892.g	1
GO:0048598	embryonic morphogenesis	1/435	19/22980	0.304589	0.576139	0.520951	Lus10032777.g	1
GO:0071450	cellular response to oxygen radical	1/435	19/22980	0.304589	0.576139	0.520951	Lus10042048.g	1
GO:0071451	cellular response to superoxide	1/435	19/22980	0.304589	0.576139	0.520951	Lus10042048.g	1
GO:0044255	cellular lipid metabolic process	17/435	777/22980	0.304829	0.576139	0.520951	Lus10002546.g/Lus10007817.g/Lus10008966.g/Lus10009359.g/Lus10014561.g/Lus10027073.g/Lus10028697.g/Lus10031190.g/Lus10032777.g/Lus10033622.g/Lus10034147.g/Lus10034618.g/Lus10036980.g/Lus10039444.g/Lus10042491.g/scaffold157.1/scaffold279.6	17
GO:0090407	organophosphate biosynthetic process	9/435	385/22980	0.307362	0.577915	0.522557	Lus10008966.g/Lus10010283.g/Lus10014561.g/Lus10023871.g/Lus10031190.g/Lus10033622.g/Lus10034147.g/Lus10034618.g/Lus10039444.g	9
GO:0015994	chlorophyll metabolic process	2/435	59/22980	0.307579	0.577915	0.522557	Lus10029675.g/Lus10042048.g	2
GO:0006906	vesicle fusion	3/435	103/22980	0.30954	0.577915	0.522557	Lus10000565.g/Lus10039880.g/Lus10040349.g	3
GO:0018209	peptidyl-serine modification	3/435	103/22980	0.30954	0.577915	0.522557	Lus10017448.g/Lus10037621.g/Lus10041132.g	3
GO:0046939	nucleotide phosphorylation	3/435	103/22980	0.30954	0.577915	0.522557	Lus10031088.g/Lus10031168.g/Lus10032956.g	3
GO:0006497	protein lipidation	2/435	60/22980	0.314567	0.577915	0.522557	Lus10014561.g/Lus10039444.g	2
GO:0042158	lipoprotein biosynthetic process	2/435	60/22980	0.314567	0.577915	0.522557	Lus10014561.g/Lus10039444.g	2
GO:0009617	response to bacterium	4/435	150/22980	0.316361	0.577915	0.522557	Lus10000937.g/Lus10002899.g/Lus10016443.g/Lus10031190.g	4
GO:0006535	cysteine biosynthetic process from serine	1/435	20/22980	0.317763	0.577915	0.522557	Lus10015947.g	1
GO:0006558	L-phenylalanine metabolic process	1/435	20/22980	0.317763	0.577915	0.522557	Lus10015561.g	1
GO:0009694	jasmonic acid metabolic process	1/435	20/22980	0.317763	0.577915	0.522557	C8339529.1	1
GO:0009798	axis specification	1/435	20/22980	0.317763	0.577915	0.522557	scaffold315.73	1
GO:0009904	chloroplast accumulation movement	1/435	20/22980	0.317763	0.577915	0.522557	Lus10025721.g	1
GO:0010224	response to UV-B	1/435	20/22980	0.317763	0.577915	0.522557	Lus10029911.g	1
GO:0010305	leaf vascular tissue pattern formation	1/435	20/22980	0.317763	0.577915	0.522557	scaffold315.73	1
GO:0016925	protein sumoylation	1/435	20/22980	0.317763	0.577915	0.522557	Lus10008977.g	1
GO:0034285	response to disaccharide	1/435	20/22980	0.317763	0.577915	0.522557	Lus10008612.g	1
GO:0035266	meristem growth	1/435	20/22980	0.317763	0.577915	0.522557	scaffold315.73	1
GO:0042548	regulation of photosynthesis, light reaction	1/435	20/22980	0.317763	0.577915	0.522557	Lus10042507.g	1
GO:0042775	mitochondrial ATP synthesis coupled electron transport	1/435	20/22980	0.317763	0.577915	0.522557	Lus10004939.g	1
GO:0043467	regulation of generation of precursor metabolites and energy	1/435	20/22980	0.317763	0.577915	0.522557	Lus10042507.g	1
GO:1902221	erythrose 4-phosphate/phosphoenolpyruvate family amino acid metabolic process	1/435	20/22980	0.317763	0.577915	0.522557	Lus10015561.g	1
GO:0009132	nucleoside diphosphate metabolic process	3/435	105/22980	0.319906	0.577915	0.522557	Lus10031088.g/Lus10031168.g/Lus10032956.g	3
GO:0022402	cell cycle process	7/435	293/22980	0.320082	0.577915	0.522557	Lus10014040.g/Lus10014462.g/Lus10014595.g/Lus10018892.g/Lus10019636.g/Lus10029956.g/scaffold102.17	7
GO:0009653	anatomical structure morphogenesis	9/435	390/22980	0.3204	0.577915	0.522557	Lus10002010.g/Lus10003315.g/Lus10004514.g/Lus10026457.g/Lus10029876.g/Lus10032777.g/Lus10032817.g/Lus10037621.g/scaffold315.73	9
GO:0009073	aromatic amino acid family biosynthetic process	2/435	61/22980	0.321539	0.577915	0.522557	Lus10015561.g/Lus10016945.g	2
GO:0009765	photosynthesis, light harvesting	2/435	61/22980	0.321539	0.577915	0.522557	Lus10005421.g/Lus10042657.g	2
GO:1902679	negative regulation of RNA biosynthetic process	4/435	152/22980	0.324921	0.577915	0.522557	Lus10003470.g/Lus10031333.g/Lus10031907.g/scaffold370.2	4
GO:1903507	negative regulation of nucleic acid-templated transcription	4/435	152/22980	0.324921	0.577915	0.522557	Lus10003470.g/Lus10031333.g/Lus10031907.g/scaffold370.2	4
GO:0090174	organelle membrane fusion	3/435	106/22980	0.325091	0.577915	0.522557	Lus10000565.g/Lus10039880.g/Lus10040349.g	3
GO:0016192	vesicle-mediated transport	13/435	589/22980	0.325583	0.577915	0.522557	Lus10000565.g/Lus10004866.g/Lus10004916.g/Lus10008520.g/Lus10020106.g/Lus10022983.g/Lus10026018.g/Lus10029956.g/Lus10036454.g/Lus10037608.g/Lus10037621.g/Lus10039880.g/Lus10040349.g	13
GO:0009628	response to abiotic stimulus	14/435	639/22980	0.326294	0.577915	0.522557	Lus10000937.g/Lus10002899.g/Lus10003543.g/Lus10006370.g/Lus10008612.g/Lus10023792.g/Lus10029911.g/Lus10031190.g/Lus10033295.g/Lus10035227.g/Lus10037819.g/Lus10042507.g/Lus10042657.g/scaffold370.2	14
GO:0000288	nuclear-transcribed mRNA catabolic process, deadenylation-dependent decay	2/435	62/22980	0.328493	0.577915	0.522557	Lus10001173.g/Lus10001747.g	2
GO:0006611	protein export from nucleus	2/435	62/22980	0.328493	0.577915	0.522557	Lus10028296.g/Lus10040194.g	2
GO:1901606	alpha-amino acid catabolic process	2/435	62/22980	0.328493	0.577915	0.522557	Lus10031325.g/Lus10038545.g	2
GO:0006261	DNA-dependent DNA replication	3/435	107/22980	0.330275	0.577915	0.522557	Lus10033618.g/Lus10033871.g/Lus10042401.g	3
GO:0000303	response to superoxide	1/435	21/22980	0.330689	0.577915	0.522557	Lus10042048.g	1
GO:0000305	response to oxygen radical	1/435	21/22980	0.330689	0.577915	0.522557	Lus10042048.g	1
GO:0000422	mitophagy	1/435	21/22980	0.330689	0.577915	0.522557	Lus10025609.g	1
GO:0006109	regulation of carbohydrate metabolic process	1/435	21/22980	0.330689	0.577915	0.522557	Lus10042048.g	1
GO:0007062	sister chromatid cohesion	1/435	21/22980	0.330689	0.577915	0.522557	scaffold102.17	1
GO:0007094	mitotic spindle assembly checkpoint	1/435	21/22980	0.330689	0.577915	0.522557	Lus10029956.g	1
GO:0009559	embryo sac central cell differentiation	1/435	21/22980	0.330689	0.577915	0.522557	Lus10018073.g	1
GO:0009746	response to hexose	1/435	21/22980	0.330689	0.577915	0.522557	Lus10008612.g	1
GO:0010197	polar nucleus fusion	1/435	21/22980	0.330689	0.577915	0.522557	Lus10018073.g	1
GO:0031577	spindle checkpoint	1/435	21/22980	0.330689	0.577915	0.522557	Lus10029956.g	1
GO:0033046	negative regulation of sister chromatid segregation	1/435	21/22980	0.330689	0.577915	0.522557	Lus10029956.g	1
GO:0033048	negative regulation of mitotic sister chromatid segregation	1/435	21/22980	0.330689	0.577915	0.522557	Lus10029956.g	1
GO:0034284	response to monosaccharide	1/435	21/22980	0.330689	0.577915	0.522557	Lus10008612.g	1
GO:0045036	protein targeting to chloroplast	1/435	21/22980	0.330689	0.577915	0.522557	Lus10031190.g	1
GO:0045839	negative regulation of mitotic nuclear division	1/435	21/22980	0.330689	0.577915	0.522557	Lus10029956.g	1
GO:0045841	negative regulation of mitotic metaphase/anaphase transition	1/435	21/22980	0.330689	0.577915	0.522557	Lus10029956.g	1
GO:0051985	negative regulation of chromosome segregation	1/435	21/22980	0.330689	0.577915	0.522557	Lus10029956.g	1
GO:0061726	mitochondrion disassembly	1/435	21/22980	0.330689	0.577915	0.522557	Lus10025609.g	1
GO:0071173	spindle assembly checkpoint	1/435	21/22980	0.330689	0.577915	0.522557	Lus10029956.g	1
GO:0071174	mitotic spindle checkpoint	1/435	21/22980	0.330689	0.577915	0.522557	Lus10029956.g	1
GO:0071897	DNA biosynthetic process	1/435	21/22980	0.330689	0.577915	0.522557	Lus10029911.g	1
GO:0072596	establishment of protein localization to chloroplast	1/435	21/22980	0.330689	0.577915	0.522557	Lus10031190.g	1
GO:0072598	protein localization to chloroplast	1/435	21/22980	0.330689	0.577915	0.522557	Lus10031190.g	1
GO:0098869	cellular oxidant detoxification	1/435	21/22980	0.330689	0.577915	0.522557	Lus10042048.g	1
GO:1902100	negative regulation of metaphase/anaphase transition of cell cycle	1/435	21/22980	0.330689	0.577915	0.522557	Lus10029956.g	1
GO:1905819	negative regulation of chromosome separation	1/435	21/22980	0.330689	0.577915	0.522557	Lus10029956.g	1
GO:2000816	negative regulation of mitotic sister chromatid separation	1/435	21/22980	0.330689	0.577915	0.522557	Lus10029956.g	1
GO:0042157	lipoprotein metabolic process	2/435	63/22980	0.335428	0.585372	0.5293	Lus10014561.g/Lus10039444.g	2
GO:0030154	cell differentiation	5/435	202/22980	0.336271	0.585372	0.5293	Lus10003315.g/Lus10018073.g/Lus10026457.g/Lus10037398.g/Lus10042865.g	5
GO:0000280	nuclear division	4/435	155/22980	0.337787	0.585372	0.5293	Lus10014462.g/Lus10018892.g/Lus10029956.g/scaffold102.17	4
GO:0008033	tRNA processing	4/435	155/22980	0.337787	0.585372	0.5293	Lus10000953.g/Lus10011019.g/Lus10039480.g/Lus10042842.g	4
GO:0044767	single-organism developmental process	27/435	1302/22980	0.339698	0.585372	0.5293	Lus10000813.g/Lus10001185.g/Lus10002010.g/Lus10003315.g/Lus10004514.g/Lus10006370.g/Lus10018073.g/Lus10019636.g/Lus10020096.g/Lus10022769.g/Lus10024083.g/Lus10026457.g/Lus10029686.g/Lus10029876.g/Lus10030688.g/Lus10030829.g/Lus10031686.g/Lus10032777.g/Lus10032817.g/Lus10033209.g/Lus10033295.g/Lus10037398.g/Lus10037621.g/Lus10040140.g/Lus10042842.g/Lus10042865.g/scaffold315.73	27
GO:0032879	regulation of localization	3/435	109/22980	0.34064	0.585372	0.5293	Lus10006370.g/Lus10036454.g/Lus10040349.g	3
GO:0044801	single-organism membrane fusion	3/435	109/22980	0.34064	0.585372	0.5293	Lus10000565.g/Lus10039880.g/Lus10040349.g	3
GO:0009308	amine metabolic process	4/435	156/22980	0.34208	0.585372	0.5293	Lus10016945.g/Lus10021462.g/Lus10026457.g/scaffold179.20	4
GO:0051253	negative regulation of RNA metabolic process	4/435	156/22980	0.34208	0.585372	0.5293	Lus10003470.g/Lus10031333.g/Lus10031907.g/scaffold370.2	4
GO:0000070	mitotic sister chromatid segregation	2/435	64/22980	0.342342	0.585372	0.5293	Lus10029956.g/scaffold102.17	2
GO:0018298	protein-chromophore linkage	2/435	64/22980	0.342342	0.585372	0.5293	Lus10005421.g/Lus10042657.g	2
GO:0022603	regulation of anatomical structure morphogenesis	2/435	64/22980	0.342342	0.585372	0.5293	Lus10002010.g/Lus10037621.g	2
GO:0045859	regulation of protein kinase activity	2/435	64/22980	0.342342	0.585372	0.5293	Lus10000937.g/Lus10022265.g	2
GO:0000162	tryptophan biosynthetic process	1/435	22/22980	0.34337	0.585372	0.5293	Lus10016945.g	1
GO:0006553	lysine metabolic process	1/435	22/22980	0.34337	0.585372	0.5293	Lus10021344.g	1
GO:0008272	sulfate transport	1/435	22/22980	0.34337	0.585372	0.5293	Lus10003294.g	1
GO:0009085	lysine biosynthetic process	1/435	22/22980	0.34337	0.585372	0.5293	Lus10021344.g	1
GO:0009593	detection of chemical stimulus	1/435	22/22980	0.34337	0.585372	0.5293	Lus10011413.g	1
GO:0016036	cellular response to phosphate starvation	1/435	22/22980	0.34337	0.585372	0.5293	Lus10016535.g	1
GO:0046219	indolalkylamine biosynthetic process	1/435	22/22980	0.34337	0.585372	0.5293	Lus10016945.g	1
GO:0061512	protein localization to cilium	1/435	22/22980	0.34337	0.585372	0.5293	Lus10033209.g	1
GO:0048366	leaf development	4/435	157/22980	0.346375	0.589807	0.53331	Lus10003315.g/Lus10031686.g/Lus10033295.g/scaffold315.73	4
GO:0016311	dephosphorylation	7/435	302/22980	0.347534	0.590542	0.533975	Lus10005906.g/Lus10005908.g/Lus10027073.g/Lus10028697.g/Lus10035534.g/Lus10037915.g/Lus10042659.g	7
GO:0019637	organophosphate metabolic process	16/435	750/22980	0.348095	0.590542	0.533975	Lus10004939.g/Lus10007817.g/Lus10008966.g/Lus10010283.g/Lus10014561.g/Lus10023871.g/Lus10027073.g/Lus10028697.g/Lus10031088.g/Lus10031168.g/Lus10031190.g/Lus10032956.g/Lus10033622.g/Lus10034147.g/Lus10034618.g/Lus10039444.g	16
GO:0006626	protein targeting to mitochondrion	2/435	65/22980	0.349233	0.590542	0.533975	Lus10004822.g/Lus10016610.g	2
GO:0006914	autophagy	2/435	65/22980	0.349233	0.590542	0.533975	Lus10004916.g/Lus10025609.g	2
GO:0070585	protein localization to mitochondrion	2/435	65/22980	0.349233	0.590542	0.533975	Lus10004822.g/Lus10016610.g	2
GO:0072655	establishment of protein localization to mitochondrion	2/435	65/22980	0.349233	0.590542	0.533975	Lus10004822.g/Lus10016610.g	2
GO:0015931	nucleobase-containing compound transport	3/435	111/22980	0.350994	0.59255	0.53579	Lus10028296.g/Lus10037000.g/Lus10040194.g	3
GO:0071396	cellular response to lipid	5/435	206/22980	0.351231	0.59255	0.53579	Lus10000937.g/Lus10002899.g/Lus10006370.g/Lus10008612.g/Lus10041132.g	5
GO:0048519	negative regulation of biological process	13/435	602/22980	0.353655	0.592551	0.535792	Lus10000937.g/Lus10001173.g/Lus10001747.g/Lus10003470.g/Lus10006370.g/Lus10014040.g/Lus10019636.g/Lus10029956.g/Lus10031333.g/Lus10031907.g/Lus10042507.g/scaffold315.73/scaffold370.2	13
GO:1903047	mitotic cell cycle process	4/435	159/22980	0.354968	0.592551	0.535792	Lus10014595.g/Lus10018892.g/Lus10029956.g/scaffold102.17	4
GO:0000741	karyogamy	1/435	23/22980	0.355812	0.592551	0.535792	Lus10018073.g	1
GO:0009788	negative regulation of abscisic acid-activated signaling pathway	1/435	23/22980	0.355812	0.592551	0.535792	Lus10000937.g	1
GO:0010431	seed maturation	1/435	23/22980	0.355812	0.592551	0.535792	Lus10019636.g	1
GO:0019344	cysteine biosynthetic process	1/435	23/22980	0.355812	0.592551	0.535792	Lus10015947.g	1
GO:0031109	microtubule polymerization or depolymerization	1/435	23/22980	0.355812	0.592551	0.535792	Lus10018892.g	1
GO:0051784	negative regulation of nuclear division	1/435	23/22980	0.355812	0.592551	0.535792	Lus10029956.g	1
GO:1901420	negative regulation of response to alcohol	1/435	23/22980	0.355812	0.592551	0.535792	Lus10000937.g	1
GO:1905958	negative regulation of cellular response to alcohol	1/435	23/22980	0.355812	0.592551	0.535792	Lus10000937.g	1
GO:0006405	RNA export from nucleus	2/435	66/22980	0.356099	0.592551	0.535792	Lus10028296.g/Lus10040194.g	2
GO:0009063	cellular amino acid catabolic process	2/435	66/22980	0.356099	0.592551	0.535792	Lus10031325.g/Lus10038545.g	2
GO:0009737	response to abscisic acid	6/435	256/22980	0.356593	0.592699	0.535925	Lus10000937.g/Lus10002899.g/Lus10006370.g/Lus10031088.g/Lus10035227.g/Lus10041132.g	6
GO:0097305	response to alcohol	6/435	257/22980	0.359957	0.597604	0.54036	Lus10000937.g/Lus10002899.g/Lus10006370.g/Lus10031088.g/Lus10035227.g/Lus10041132.g	6
GO:1901617	organic hydroxy compound biosynthetic process	3/435	113/22980	0.36133	0.597604	0.54036	Lus10009359.g/Lus10024083.g/Lus10031190.g	3
GO:0000724	double-strand break repair via homologous recombination	2/435	67/22980	0.362939	0.597604	0.54036	Lus10027219.g/Lus10033618.g	2
GO:0000725	recombinational repair	2/435	67/22980	0.362939	0.597604	0.54036	Lus10027219.g/Lus10033618.g	2
GO:0001932	regulation of protein phosphorylation	2/435	67/22980	0.362939	0.597604	0.54036	Lus10000937.g/Lus10022265.g	2
GO:0006749	glutathione metabolic process	2/435	67/22980	0.362939	0.597604	0.54036	Lus10003994.g/Lus10040347.g	2
GO:0009611	response to wounding	2/435	67/22980	0.362939	0.597604	0.54036	Lus10031333.g/Lus10031907.g	2
GO:0071214	cellular response to abiotic stimulus	2/435	67/22980	0.362939	0.597604	0.54036	Lus10029911.g/Lus10037819.g	2
GO:0019725	cellular homeostasis	10/435	456/22980	0.363225	0.597604	0.54036	Lus10011157.g/Lus10011468.g/Lus10017433.g/Lus10019611.g/Lus10020199.g/Lus10030514.g/Lus10031907.g/Lus10035731.g/Lus10038909.g/Lus10042048.g	10
GO:0009644	response to high light intensity	1/435	24/22980	0.368018	0.600084	0.542602	Lus10042507.g	1
GO:0016055	Wnt signaling pathway	1/435	24/22980	0.368018	0.600084	0.542602	Lus10037621.g	1
GO:0070588	calcium ion transmembrane transport	1/435	24/22980	0.368018	0.600084	0.542602	Lus10034840.g	1
GO:0198738	cell-cell signaling by wnt	1/435	24/22980	0.368018	0.600084	0.542602	Lus10037621.g	1
GO:1903311	regulation of mRNA metabolic process	1/435	24/22980	0.368018	0.600084	0.542602	Lus10030688.g	1
GO:1905114	cell surface receptor signaling pathway involved in cell-cell signaling	1/435	24/22980	0.368018	0.600084	0.542602	Lus10037621.g	1
GO:1990748	cellular detoxification	1/435	24/22980	0.368018	0.600084	0.542602	Lus10042048.g	1
GO:2000280	regulation of root development	1/435	24/22980	0.368018	0.600084	0.542602	Lus10019636.g	1
GO:0046148	pigment biosynthetic process	3/435	115/22980	0.37164	0.605313	0.547331	Lus10029675.g/Lus10030544.g/Lus10042048.g	3
GO:0048827	phyllome development	5/435	212/22980	0.373725	0.606744	0.548625	Lus10003315.g/Lus10019636.g/Lus10031686.g/Lus10033295.g/scaffold315.73	5
GO:0070887	cellular response to chemical stimulus	12/435	561/22980	0.374368	0.606744	0.548625	Lus10000937.g/Lus10002899.g/Lus10006370.g/Lus10007064.g/Lus10008612.g/Lus10027600.g/Lus10031190.g/Lus10031333.g/Lus10031907.g/Lus10035731.g/Lus10041132.g/Lus10042048.g	12
GO:0032870	cellular response to hormone stimulus	9/435	411/22980	0.376172	0.606744	0.548625	Lus10000937.g/Lus10002899.g/Lus10006370.g/Lus10008612.g/Lus10027600.g/Lus10031190.g/Lus10031333.g/Lus10031907.g/Lus10041132.g	9
GO:0071495	cellular response to endogenous stimulus	9/435	411/22980	0.376172	0.606744	0.548625	Lus10000937.g/Lus10002899.g/Lus10006370.g/Lus10008612.g/Lus10027600.g/Lus10031190.g/Lus10031333.g/Lus10031907.g/Lus10041132.g	9
GO:0008219	cell death	2/435	69/22980	0.376534	0.606744	0.548625	Lus10000937.g/Lus10007064.g	2
GO:0045454	cell redox homeostasis	5/435	213/22980	0.377476	0.606744	0.548625	Lus10011157.g/Lus10019611.g/Lus10020199.g/Lus10031907.g/Lus10042048.g	5
GO:0009902	chloroplast relocation	1/435	25/22980	0.379994	0.606744	0.548625	Lus10025721.g	1
GO:0009933	meristem structural organization	1/435	25/22980	0.379994	0.606744	0.548625	Lus10029876.g	1
GO:0010017	red or far-red light signaling pathway	1/435	25/22980	0.379994	0.606744	0.548625	Lus10037819.g	1
GO:0010026	trichome differentiation	1/435	25/22980	0.379994	0.606744	0.548625	Lus10003315.g	1
GO:0015780	nucleotide-sugar transport	1/435	25/22980	0.379994	0.606744	0.548625	Lus10037000.g	1
GO:0016558	protein import into peroxisome matrix	1/435	25/22980	0.379994	0.606744	0.548625	Lus10032777.g	1
GO:0019750	chloroplast localization	1/435	25/22980	0.379994	0.606744	0.548625	Lus10025721.g	1
GO:0051644	plastid localization	1/435	25/22980	0.379994	0.606744	0.548625	Lus10025721.g	1
GO:0051667	establishment of plastid localization	1/435	25/22980	0.379994	0.606744	0.548625	Lus10025721.g	1
GO:0071489	cellular response to red or far red light	1/435	25/22980	0.379994	0.606744	0.548625	Lus10037819.g	1
GO:1901988	negative regulation of cell cycle phase transition	1/435	25/22980	0.379994	0.606744	0.548625	Lus10029956.g	1
GO:1901991	negative regulation of mitotic cell cycle phase transition	1/435	25/22980	0.379994	0.606744	0.548625	Lus10029956.g	1
GO:0030003	cellular cation homeostasis	4/435	165/22980	0.380727	0.607163	0.549004	Lus10011468.g/Lus10017433.g/Lus10030514.g/Lus10035731.g	4
GO:0001101	response to acid chemical	9/435	413/22980	0.38154	0.607163	0.549004	Lus10000937.g/Lus10002899.g/Lus10006370.g/Lus10008612.g/Lus10031088.g/Lus10031333.g/Lus10031907.g/Lus10035227.g/Lus10041132.g	9
GO:0016054	organic acid catabolic process	3/435	117/22980	0.381919	0.607163	0.549004	Lus10031325.g/Lus10032777.g/Lus10038545.g	3
GO:0046395	carboxylic acid catabolic process	3/435	117/22980	0.381919	0.607163	0.549004	Lus10031325.g/Lus10032777.g/Lus10038545.g	3
GO:0000819	sister chromatid segregation	2/435	70/22980	0.383288	0.608677	0.550373	Lus10029956.g/scaffold102.17	2
GO:0006950	response to stress	38/435	1899/22980	0.384113	0.609326	0.550959	Lus10000937.g/Lus10002899.g/Lus10003101.g/Lus10003470.g/Lus10003543.g/Lus10006370.g/Lus10007064.g/Lus10013697.g/Lus10014462.g/Lus10015481.g/Lus10016443.g/Lus10016535.g/Lus10017241.g/Lus10017433.g/Lus10018371.g/Lus10019636.g/Lus10022096.g/Lus10022265.g/Lus10025562.g/Lus10026421.g/Lus10027219.g/Lus10029567.g/Lus10029911.g/Lus10030503.g/Lus10031190.g/Lus10031333.g/Lus10031907.g/Lus10033295.g/Lus1003…	38
GO:0030198	extracellular matrix organization	2/435	71/22980	0.390009	0.613437	0.554677	Lus10032817.g/Lus10035132.g	2
GO:0043062	extracellular structure organization	2/435	71/22980	0.390009	0.613437	0.554677	Lus10032817.g/Lus10035132.g	2
GO:0044087	regulation of cellular component biogenesis	2/435	71/22980	0.390009	0.613437	0.554677	Lus10027941.g/scaffold286.59	2
GO:0043603	cellular amide metabolic process	30/435	1491/22980	0.391125	0.613437	0.554677	Lus10001251.g/Lus10002353.g/Lus10003101.g/Lus10003994.g/Lus10004009.g/Lus10004822.g/Lus10005586.g/Lus10006181.g/Lus10008297.g/Lus10009322.g/Lus10011368.g/Lus10011383.g/Lus10011792.g/Lus10017187.g/Lus10017648.g/Lus10018186.g/Lus10023747.g/Lus10025592.g/Lus10026554.g/Lus10030503.g/Lus10031021.g/Lus10031327.g/Lus10031487.g/Lus10036604.g/Lus10039083.g/Lus10040347.g/Lus10041346.g/Lus10042028.g/Lus1004…	30
GO:0031167	rRNA methylation	1/435	26/22980	0.391743	0.613437	0.554677	Lus10000953.g	1
GO:0035670	plant-type ovary development	1/435	26/22980	0.391743	0.613437	0.554677	Lus10019636.g	1
GO:0043174	nucleoside salvage	1/435	26/22980	0.391743	0.613437	0.554677	Lus10000674.g	1
GO:0043900	regulation of multi-organism process	1/435	26/22980	0.391743	0.613437	0.554677	Lus10000937.g	1
GO:0044804	nucleophagy	1/435	26/22980	0.391743	0.613437	0.554677	Lus10025609.g	1
GO:0048440	carpel development	1/435	26/22980	0.391743	0.613437	0.554677	Lus10019636.g	1
GO:0048481	plant ovule development	1/435	26/22980	0.391743	0.613437	0.554677	Lus10019636.g	1
GO:1903008	organelle disassembly	1/435	26/22980	0.391743	0.613437	0.554677	Lus10025609.g	1
GO:0044270	cellular nitrogen compound catabolic process	5/435	219/22980	0.399961	0.623476	0.563754	Lus10001173.g/Lus10001747.g/Lus10007065.g/Lus10018186.g/Lus10034306.g	5
GO:0009834	plant-type secondary cell wall biogenesis	1/435	27/22980	0.40327	0.623476	0.563754	Lus10032817.g	1
GO:0032507	maintenance of protein location in cell	1/435	27/22980	0.40327	0.623476	0.563754	Lus10017107.g	1
GO:0033108	mitochondrial respiratory chain complex assembly	1/435	27/22980	0.40327	0.623476	0.563754	Lus10004822.g	1
GO:0042773	ATP synthesis coupled electron transport	1/435	27/22980	0.40327	0.623476	0.563754	Lus10004939.g	1
GO:0043269	regulation of ion transport	1/435	27/22980	0.40327	0.623476	0.563754	Lus10006370.g	1
GO:0045185	maintenance of protein location	1/435	27/22980	0.40327	0.623476	0.563754	Lus10017107.g	1
GO:0051225	spindle assembly	1/435	27/22980	0.40327	0.623476	0.563754	Lus10018892.g	1
GO:0048438	floral whorl development	2/435	73/22980	0.403352	0.623476	0.563754	Lus10003315.g/Lus10019636.g	2
GO:0050657	nucleic acid transport	2/435	73/22980	0.403352	0.623476	0.563754	Lus10028296.g/Lus10040194.g	2
GO:0050658	RNA transport	2/435	73/22980	0.403352	0.623476	0.563754	Lus10028296.g/Lus10040194.g	2
GO:0051236	establishment of RNA localization	2/435	73/22980	0.403352	0.623476	0.563754	Lus10028296.g/Lus10040194.g	2
GO:0046700	heterocycle catabolic process	5/435	220/22980	0.403702	0.623476	0.563754	Lus10001173.g/Lus10001747.g/Lus10007065.g/Lus10018186.g/Lus10034306.g	5
GO:0010817	regulation of hormone levels	4/435	171/22980	0.406376	0.626281	0.566291	Lus10021462.g/Lus10024083.g/Lus10026457.g/scaffold179.20	4
GO:0070925	organelle assembly	4/435	171/22980	0.406376	0.626281	0.566291	Lus10017648.g/Lus10018892.g/Lus10025609.g/Lus10039083.g	4
GO:0019220	regulation of phosphate metabolic process	3/435	122/22980	0.407438	0.626597	0.566576	Lus10000937.g/Lus10003101.g/Lus10022265.g	3
GO:0051174	regulation of phosphorus metabolic process	3/435	122/22980	0.407438	0.626597	0.566576	Lus10000937.g/Lus10003101.g/Lus10022265.g	3
GO:0007059	chromosome segregation	3/435	123/22980	0.412506	0.63078	0.570359	Lus10029956.g/Lus10035404.g/scaffold102.17	3
GO:0006012	galactose metabolic process	1/435	28/22980	0.414579	0.63078	0.570359	Lus10016535.g	1
GO:0006625	protein targeting to peroxisome	1/435	28/22980	0.414579	0.63078	0.570359	Lus10032777.g	1
GO:0007267	cell-cell signaling	1/435	28/22980	0.414579	0.63078	0.570359	Lus10037621.g	1
GO:0009637	response to blue light	1/435	28/22980	0.414579	0.63078	0.570359	Lus10037819.g	1
GO:0046653	tetrahydrofolate metabolic process	1/435	28/22980	0.414579	0.63078	0.570359	Lus10002353.g	1
GO:0072348	sulfur compound transport	1/435	28/22980	0.414579	0.63078	0.570359	Lus10003294.g	1
GO:0072662	protein localization to peroxisome	1/435	28/22980	0.414579	0.63078	0.570359	Lus10032777.g	1
GO:0072663	establishment of protein localization to peroxisome	1/435	28/22980	0.414579	0.63078	0.570359	Lus10032777.g	1
GO:0006873	cellular ion homeostasis	4/435	173/22980	0.414883	0.63078	0.570359	Lus10011468.g/Lus10017433.g/Lus10030514.g/Lus10035731.g	4
GO:0022618	ribonucleoprotein complex assembly	5/435	223/22980	0.414908	0.63078	0.570359	Lus10009118.g/Lus10017648.g/Lus10023129.g/Lus10038909.g/Lus10039083.g	5
GO:0034976	response to endoplasmic reticulum stress	2/435	75/22980	0.416555	0.632627	0.572029	Lus10037073.g/Lus10040359.g	2
GO:0033993	response to lipid	7/435	325/22980	0.418492	0.634908	0.574091	Lus10000937.g/Lus10002899.g/Lus10006370.g/Lus10008612.g/Lus10031088.g/Lus10035227.g/Lus10041132.g	7
GO:0009108	coenzyme biosynthetic process	4/435	174/22980	0.419127	0.635212	0.574366	Lus10002353.g/Lus10010283.g/Lus10011368.g/Lus10031190.g	4
GO:0042273	ribosomal large subunit biogenesis	3/435	125/22980	0.4226	0.637203	0.576166	Lus10009322.g/Lus10017648.g/Lus10039083.g	3
GO:0006334	nucleosome assembly	2/435	76/22980	0.423101	0.637203	0.576166	Lus10025203.g/Lus10030935.g	2
GO:0016114	terpenoid biosynthetic process	2/435	76/22980	0.423101	0.637203	0.576166	Lus10009359.g/Lus10031190.g	2
GO:0009793	embryo development ending in seed dormancy	4/435	175/22980	0.423364	0.637203	0.576166	Lus10019636.g/Lus10020096.g/Lus10029876.g/Lus10030829.g	4
GO:0006119	oxidative phosphorylation	1/435	29/22980	0.425675	0.637203	0.576166	Lus10004939.g	1
GO:0006801	superoxide metabolic process	1/435	29/22980	0.425675	0.637203	0.576166	Lus10042048.g	1
GO:0009740	gibberellic acid mediated signaling pathway	1/435	29/22980	0.425675	0.637203	0.576166	Lus10008612.g	1
GO:0010476	gibberellin mediated signaling pathway	1/435	29/22980	0.425675	0.637203	0.576166	Lus10008612.g	1
GO:0042127	regulation of cell proliferation	1/435	29/22980	0.425675	0.637203	0.576166	Lus10014536.g	1
GO:0071370	cellular response to gibberellin stimulus	1/435	29/22980	0.425675	0.637203	0.576166	Lus10008612.g	1
GO:0080135	regulation of cellular response to stress	1/435	29/22980	0.425675	0.637203	0.576166	Lus10016535.g	1
GO:0090630	activation of GTPase activity	1/435	29/22980	0.425675	0.637203	0.576166	Lus10040349.g	1
GO:0071824	protein-DNA complex subunit organization	3/435	126/22980	0.427626	0.637865	0.576765	Lus10013697.g/Lus10025203.g/Lus10030935.g	3
GO:0006026	aminoglycan catabolic process	2/435	77/22980	0.42961	0.637865	0.576765	Lus10029448.g/Lus10040021.g	2
GO:0006030	chitin metabolic process	2/435	77/22980	0.42961	0.637865	0.576765	Lus10029448.g/Lus10040021.g	2
GO:0006032	chitin catabolic process	2/435	77/22980	0.42961	0.637865	0.576765	Lus10029448.g/Lus10040021.g	2
GO:0034599	cellular response to oxidative stress	2/435	77/22980	0.42961	0.637865	0.576765	Lus10007064.g/Lus10042048.g	2
GO:0046348	amino sugar catabolic process	2/435	77/22980	0.42961	0.637865	0.576765	Lus10029448.g/Lus10040021.g	2
GO:1901071	glucosamine-containing compound metabolic process	2/435	77/22980	0.42961	0.637865	0.576765	Lus10029448.g/Lus10040021.g	2
GO:1901072	glucosamine-containing compound catabolic process	2/435	77/22980	0.42961	0.637865	0.576765	Lus10029448.g/Lus10040021.g	2
GO:0045934	negative regulation of nucleobase-containing compound metabolic process	4/435	177/22980	0.431814	0.640487	0.579136	Lus10003470.g/Lus10031333.g/Lus10031907.g/scaffold370.2	4
GO:0042445	hormone metabolic process	3/435	127/22980	0.432635	0.641055	0.579649	Lus10021462.g/Lus10024083.g/scaffold179.20	3
GO:0000096	sulfur amino acid metabolic process	2/435	78/22980	0.436079	0.644257	0.582544	Lus10015947.g/Lus10031325.g	2
GO:0006596	polyamine biosynthetic process	1/435	30/22980	0.43656	0.644257	0.582544	Lus10026457.g	1
GO:0043574	peroxisomal transport	1/435	30/22980	0.43656	0.644257	0.582544	Lus10032777.g	1
GO:0090626	plant epidermis morphogenesis	1/435	30/22980	0.43656	0.644257	0.582544	Lus10003315.g	1
GO:0006399	tRNA metabolic process	6/435	280/22980	0.43737	0.644801	0.583037	Lus10000953.g/Lus10001173.g/Lus10001747.g/Lus10011019.g/Lus10039480.g/Lus10042842.g	6
GO:0048285	organelle fission	4/435	179/22980	0.44023	0.648363	0.586258	Lus10014462.g/Lus10018892.g/Lus10029956.g/scaffold102.17	4
GO:0051168	nuclear export	2/435	79/22980	0.442508	0.651061	0.588697	Lus10028296.g/Lus10040194.g	2
GO:0072330	monocarboxylic acid biosynthetic process	6/435	282/22980	0.444053	0.651279	0.588893	C8339529.1/Lus10002546.g/Lus10009359.g/Lus10031190.g/Lus10036980.g/scaffold157.1	6
GO:0043632	modification-dependent macromolecule catabolic process	10/435	488/22980	0.444468	0.651279	0.588893	Lus10001173.g/Lus10001747.g/Lus10013144.g/Lus10014595.g/Lus10014763.g/Lus10029686.g/Lus10036372.g/Lus10037073.g/Lus10037820.g/Lus10040359.g	10
GO:0007052	mitotic spindle organization	1/435	31/22980	0.44724	0.651279	0.588893	Lus10018892.g	1
GO:0007091	metaphase/anaphase transition of mitotic cell cycle	1/435	31/22980	0.44724	0.651279	0.588893	Lus10029956.g	1
GO:0009411	response to UV	1/435	31/22980	0.44724	0.651279	0.588893	Lus10029911.g	1
GO:0010212	response to ionizing radiation	1/435	31/22980	0.44724	0.651279	0.588893	Lus10003543.g	1
GO:0030071	regulation of mitotic metaphase/anaphase transition	1/435	31/22980	0.44724	0.651279	0.588893	Lus10029956.g	1
GO:0044784	metaphase/anaphase transition of cell cycle	1/435	31/22980	0.44724	0.651279	0.588893	Lus10029956.g	1
GO:1902099	regulation of metaphase/anaphase transition of cell cycle	1/435	31/22980	0.44724	0.651279	0.588893	Lus10029956.g	1
GO:1902850	microtubule cytoskeleton organization involved in mitosis	1/435	31/22980	0.44724	0.651279	0.588893	Lus10018892.g	1
GO:0044712	single-organism catabolic process	12/435	593/22980	0.44817	0.651279	0.588893	Lus10007065.g/Lus10018186.g/Lus10025609.g/Lus10031088.g/Lus10031168.g/Lus10031325.g/Lus10032777.g/Lus10032956.g/Lus10034306.g/Lus10037073.g/Lus10038545.g/Lus10040359.g	12
GO:0006403	RNA localization	2/435	80/22980	0.448896	0.651279	0.588893	Lus10028296.g/Lus10040194.g	2
GO:0006576	cellular biogenic amine metabolic process	2/435	80/22980	0.448896	0.651279	0.588893	Lus10016945.g/Lus10026457.g	2
GO:0042446	hormone biosynthetic process	2/435	80/22980	0.448896	0.651279	0.588893	Lus10021462.g/Lus10024083.g	2
GO:1901700	response to oxygen-containing compound	11/435	543/22980	0.452504	0.652414	0.58992	Lus10000937.g/Lus10002899.g/Lus10006370.g/Lus10007064.g/Lus10008612.g/Lus10031088.g/Lus10031333.g/Lus10031907.g/Lus10035227.g/Lus10041132.g/Lus10042048.g	11
GO:0048856	anatomical structure development	25/435	1272/22980	0.452533	0.652414	0.58992	Lus10000813.g/Lus10001185.g/Lus10002010.g/Lus10003315.g/Lus10004514.g/Lus10006370.g/Lus10018073.g/Lus10019636.g/Lus10020096.g/Lus10022769.g/Lus10024083.g/Lus10026457.g/Lus10029686.g/Lus10029876.g/Lus10030688.g/Lus10030829.g/Lus10031686.g/Lus10032777.g/Lus10032817.g/Lus10033209.g/Lus10033295.g/Lus10037621.g/Lus10040140.g/Lus10042842.g/scaffold315.73	25
GO:0042255	ribosome assembly	2/435	81/22980	0.455243	0.652414	0.58992	Lus10017648.g/Lus10039083.g	2
GO:0071826	ribonucleoprotein complex subunit organization	5/435	234/22980	0.455654	0.652414	0.58992	Lus10009118.g/Lus10017648.g/Lus10023129.g/Lus10038909.g/Lus10039083.g	5
GO:0006812	cation transport	13/435	649/22980	0.457365	0.652414	0.58992	Lus10006370.g/Lus10011468.g/Lus10012589.g/Lus10014353.g/Lus10017433.g/Lus10019313.g/Lus10022218.g/Lus10026924.g/Lus10029172.g/Lus10030514.g/Lus10034840.g/Lus10035731.g/Lus10040964.g	13
GO:0007623	circadian rhythm	1/435	32/22980	0.457717	0.652414	0.58992	scaffold370.2	1
GO:0010215	cellulose microfibril organization	1/435	32/22980	0.457717	0.652414	0.58992	Lus10035132.g	1
GO:0010948	negative regulation of cell cycle process	1/435	32/22980	0.457717	0.652414	0.58992	Lus10029956.g	1
GO:0010965	regulation of mitotic sister chromatid separation	1/435	32/22980	0.457717	0.652414	0.58992	Lus10029956.g	1
GO:0031124	mRNA 3'-end processing	1/435	32/22980	0.457717	0.652414	0.58992	Lus10017923.g	1
GO:0033045	regulation of sister chromatid segregation	1/435	32/22980	0.457717	0.652414	0.58992	Lus10029956.g	1
GO:0033047	regulation of mitotic sister chromatid segregation	1/435	32/22980	0.457717	0.652414	0.58992	Lus10029956.g	1
GO:0042435	indole-containing compound biosynthetic process	1/435	32/22980	0.457717	0.652414	0.58992	Lus10016945.g	1
GO:0048511	rhythmic process	1/435	32/22980	0.457717	0.652414	0.58992	scaffold370.2	1
GO:0051238	sequestering of metal ion	1/435	32/22980	0.457717	0.652414	0.58992	Lus10035731.g	1
GO:0051306	mitotic sister chromatid separation	1/435	32/22980	0.457717	0.652414	0.58992	Lus10029956.g	1
GO:0051983	regulation of chromosome segregation	1/435	32/22980	0.457717	0.652414	0.58992	Lus10029956.g	1
GO:1905818	regulation of chromosome separation	1/435	32/22980	0.457717	0.652414	0.58992	Lus10029956.g	1
GO:1901615	organic hydroxy compound metabolic process	5/435	235/22980	0.459323	0.654046	0.591396	Lus10009359.g/Lus10024083.g/Lus10031190.g/Lus10031879.g/Lus10033981.g	5
GO:0018205	peptidyl-lysine modification	4/435	184/22980	0.461105	0.654046	0.591396	Lus10003470.g/Lus10008977.g/Lus10042188.g/scaffold102.17	4
GO:0009553	embryo sac development	2/435	82/22980	0.461548	0.654046	0.591396	Lus10018073.g/Lus10042842.g	2
GO:0009826	unidimensional cell growth	2/435	82/22980	0.461548	0.654046	0.591396	Lus10004514.g/Lus10026457.g	2
GO:0010256	endomembrane system organization	2/435	82/22980	0.461548	0.654046	0.591396	Lus10004514.g/Lus10004916.g	2
GO:0031497	chromatin assembly	2/435	82/22980	0.461548	0.654046	0.591396	Lus10025203.g/Lus10030935.g	2
GO:0051276	chromosome organization	11/435	547/22980	0.462137	0.654247	0.591577	Lus10003470.g/Lus10013697.g/Lus10014764.g/Lus10016527.g/Lus10025203.g/Lus10027219.g/Lus10029956.g/Lus10030935.g/Lus10038078.g/Lus10042188.g/scaffold102.17	11
GO:0098542	defense response to other organism	5/435	236/22980	0.462985	0.6543	0.591625	Lus10000937.g/Lus10002899.g/Lus10016443.g/Lus10022265.g/Lus10031190.g	5
GO:0007005	mitochondrion organization	3/435	134/22980	0.467222	0.6543	0.591625	Lus10004822.g/Lus10016610.g/Lus10025609.g	3
GO:0006270	DNA replication initiation	1/435	33/22980	0.467997	0.6543	0.591625	Lus10033618.g	1
GO:0006298	mismatch repair	1/435	33/22980	0.467997	0.6543	0.591625	Lus10014462.g	1
GO:0006595	polyamine metabolic process	1/435	33/22980	0.467997	0.6543	0.591625	Lus10026457.g	1
GO:0007093	mitotic cell cycle checkpoint	1/435	33/22980	0.467997	0.6543	0.591625	Lus10029956.g	1
GO:0010087	phloem or xylem histogenesis	1/435	33/22980	0.467997	0.6543	0.591625	Lus10026457.g	1
GO:0010584	pollen exine formation	1/435	33/22980	0.467997	0.6543	0.591625	Lus10032817.g	1
GO:0042147	retrograde transport, endosome to Golgi	1/435	33/22980	0.467997	0.6543	0.591625	Lus10000565.g	1
GO:0046854	phosphatidylinositol phosphorylation	1/435	33/22980	0.467997	0.6543	0.591625	Lus10007817.g	1
GO:0070726	cell wall assembly	1/435	33/22980	0.467997	0.6543	0.591625	Lus10035132.g	1
GO:0071668	plant-type cell wall assembly	1/435	33/22980	0.467997	0.6543	0.591625	Lus10035132.g	1
GO:2001251	negative regulation of chromosome organization	1/435	33/22980	0.467997	0.6543	0.591625	Lus10029956.g	1
GO:0006310	DNA recombination	4/435	187/22980	0.473501	0.661362	0.598011	Lus10014462.g/Lus10027219.g/Lus10033618.g/Lus10035534.g	4
GO:0000075	cell cycle checkpoint	1/435	34/22980	0.478082	0.663321	0.599783	Lus10029956.g	1
GO:0009082	branched-chain amino acid biosynthetic process	1/435	34/22980	0.478082	0.663321	0.599783	Lus10034822.g	1
GO:0019252	starch biosynthetic process	1/435	34/22980	0.478082	0.663321	0.599783	Lus10042048.g	1
GO:0030150	protein import into mitochondrial matrix	1/435	34/22980	0.478082	0.663321	0.599783	Lus10016610.g	1
GO:0031338	regulation of vesicle fusion	1/435	34/22980	0.478082	0.663321	0.599783	Lus10040349.g	1
GO:0045930	negative regulation of mitotic cell cycle	1/435	34/22980	0.478082	0.663321	0.599783	Lus10029956.g	1
GO:0046834	lipid phosphorylation	1/435	34/22980	0.478082	0.663321	0.599783	Lus10007817.g	1
GO:0016569	covalent chromatin modification	4/435	189/22980	0.481705	0.667156	0.60325	Lus10003470.g/Lus10013697.g/Lus10042188.g/scaffold102.17	4
GO:0000160	phosphorelay signal transduction system	3/435	137/22980	0.481759	0.667156	0.60325	Lus10003013.g/Lus10006370.g/Lus10011044.g	3
GO:0006325	chromatin organization	7/435	346/22980	0.482734	0.667873	0.603898	Lus10003470.g/Lus10013697.g/Lus10014764.g/Lus10025203.g/Lus10030935.g/Lus10042188.g/scaffold102.17	7
GO:0000045	autophagosome assembly	1/435	35/22980	0.487976	0.67005	0.605866	Lus10025609.g	1
GO:0006635	fatty acid beta-oxidation	1/435	35/22980	0.487976	0.67005	0.605866	Lus10032777.g	1
GO:0006665	sphingolipid metabolic process	1/435	35/22980	0.487976	0.67005	0.605866	scaffold279.6	1
GO:0007088	regulation of mitotic nuclear division	1/435	35/22980	0.487976	0.67005	0.605866	Lus10029956.g	1
GO:0009062	fatty acid catabolic process	1/435	35/22980	0.487976	0.67005	0.605866	Lus10032777.g	1
GO:0009768	photosynthesis, light harvesting in photosystem I	1/435	35/22980	0.487976	0.67005	0.605866	Lus10042657.g	1
GO:0019321	pentose metabolic process	1/435	35/22980	0.487976	0.67005	0.605866	Lus10031829.g	1
GO:1905037	autophagosome organization	1/435	35/22980	0.487976	0.67005	0.605866	Lus10025609.g	1
GO:0070647	protein modification by small protein conjugation or removal	9/435	453/22980	0.488709	0.670427	0.606207	Lus10008977.g/Lus10026630.g/Lus10029686.g/Lus10032777.g/Lus10036363.g/Lus10036454.g/Lus10037820.g/Lus10040359.g/scaffold103.61	9
GO:0044802	single-organism membrane organization	4/435	191/22980	0.489859	0.671374	0.607064	Lus10000565.g/Lus10001639.g/Lus10039880.g/Lus10040349.g	4
GO:0034660	ncRNA metabolic process	11/435	560/22980	0.493251	0.675173	0.610499	Lus10000953.g/Lus10001173.g/Lus10001747.g/Lus10009322.g/Lus10011019.g/Lus10011969.g/Lus10015673.g/Lus10031021.g/Lus10039480.g/Lus10042842.g/scaffold263.4	11
GO:0008652	cellular amino acid biosynthetic process	6/435	297/22980	0.493556	0.675173	0.610499	Lus10015561.g/Lus10015947.g/Lus10016945.g/Lus10021156.g/Lus10021344.g/Lus10034822.g	6
GO:0010119	regulation of stomatal movement	1/435	36/22980	0.497683	0.679547	0.614454	Lus10033391.g	1
GO:0046112	nucleobase biosynthetic process	1/435	36/22980	0.497683	0.679547	0.614454	scaffold765.94	1
GO:0009311	oligosaccharide metabolic process	2/435	88/22980	0.498456	0.679662	0.614558	Lus10033622.g/Lus10037009.g	2
GO:0040007	growth	5/435	246/22980	0.499163	0.679662	0.614558	Lus10004514.g/Lus10006370.g/Lus10026457.g/Lus10035132.g/scaffold315.73	5
GO:0048316	seed development	5/435	246/22980	0.499163	0.679662	0.614558	Lus10019636.g/Lus10020096.g/Lus10029686.g/Lus10029876.g/Lus10030829.g	5
GO:0009755	hormone-mediated signaling pathway	8/435	406/22980	0.504142	0.685802	0.62011	Lus10000937.g/Lus10002899.g/Lus10008612.g/Lus10027600.g/Lus10031190.g/Lus10031333.g/Lus10031907.g/Lus10041132.g	8
GO:0006518	peptide metabolic process	26/435	1358/22980	0.505257	0.686138	0.620414	Lus10001251.g/Lus10003101.g/Lus10003994.g/Lus10004009.g/Lus10004822.g/Lus10005586.g/Lus10006181.g/Lus10008297.g/Lus10009322.g/Lus10011383.g/Lus10011792.g/Lus10017187.g/Lus10017648.g/Lus10023747.g/Lus10025592.g/Lus10026554.g/Lus10030503.g/Lus10031021.g/Lus10031327.g/Lus10031487.g/Lus10036604.g/Lus10039083.g/Lus10040347.g/Lus10041346.g/Lus10042028.g/Lus10042977.g	26
GO:0010558	negative regulation of macromolecule biosynthetic process	4/435	195/22980	0.506006	0.686138	0.620414	Lus10003470.g/Lus10031333.g/Lus10031907.g/scaffold370.2	4
GO:0016482	cytosolic transport	1/435	37/22980	0.507207	0.686138	0.620414	Lus10000565.g	1
GO:0019751	polyol metabolic process	1/435	37/22980	0.507207	0.686138	0.620414	Lus10031879.g	1
GO:0045489	pectin biosynthetic process	1/435	37/22980	0.507207	0.686138	0.620414	Lus10024859.g	1
GO:0046134	pyrimidine nucleoside biosynthetic process	1/435	37/22980	0.507207	0.686138	0.620414	Lus10000674.g	1
GO:0009738	abscisic acid-activated signaling pathway	3/435	143/22980	0.510251	0.688539	0.622584	Lus10000937.g/Lus10002899.g/Lus10041132.g	3
GO:0044272	sulfur compound biosynthetic process	3/435	143/22980	0.510251	0.688539	0.622584	Lus10010283.g/Lus10015947.g/Lus10040694.g	3
GO:0006022	aminoglycan metabolic process	2/435	90/22980	0.510395	0.688539	0.622584	Lus10029448.g/Lus10040021.g	2
GO:0007275	multicellular organism development	21/435	1100/22980	0.515999	0.693639	0.627196	Lus10000813.g/Lus10001185.g/Lus10003315.g/Lus10006370.g/Lus10018073.g/Lus10019636.g/Lus10020096.g/Lus10022769.g/Lus10024083.g/Lus10029686.g/Lus10029876.g/Lus10030688.g/Lus10030829.g/Lus10031686.g/Lus10032777.g/Lus10032817.g/Lus10033209.g/Lus10033295.g/Lus10040140.g/Lus10042842.g/scaffold315.73	21
GO:0009414	response to water deprivation	2/435	91/22980	0.516294	0.693639	0.627196	Lus10000937.g/Lus10002899.g	2
GO:0015698	inorganic anion transport	2/435	91/22980	0.516294	0.693639	0.627196	Lus10003294.g/Lus10038909.g	2
GO:0010051	xylem and phloem pattern formation	1/435	38/22980	0.51655	0.693639	0.627196	scaffold315.73	1
GO:0016236	macroautophagy	1/435	38/22980	0.51655	0.693639	0.627196	Lus10025609.g	1
GO:0044724	single-organism carbohydrate catabolic process	3/435	145/22980	0.519565	0.695088	0.628506	Lus10031088.g/Lus10031168.g/Lus10032956.g	3
GO:1902578	single-organism localization	25/435	1315/22980	0.520783	0.695088	0.628506	Lus10003294.g/Lus10004250.g/Lus10004514.g/Lus10004916.g/Lus10014441.g/Lus10014932.g/Lus10016610.g/Lus10017107.g/Lus10018620.g/Lus10020307.g/Lus10023613.g/Lus10026457.g/Lus10026562.g/Lus10028296.g/Lus10028873.g/Lus10029172.g/Lus10031190.g/Lus10032777.g/Lus10035731.g/Lus10036330.g/Lus10037000.g/Lus10038090.g/Lus10039855.g/Lus10040194.g/Lus10042864.g	25
GO:0022411	cellular component disassembly	2/435	92/22980	0.522146	0.695088	0.628506	Lus10013697.g/Lus10025609.g	2
GO:0048507	meristem development	2/435	92/22980	0.522146	0.695088	0.628506	Lus10029876.g/scaffold315.73	2
GO:0071310	cellular response to organic substance	9/435	466/22980	0.522728	0.695088	0.628506	Lus10000937.g/Lus10002899.g/Lus10006370.g/Lus10008612.g/Lus10027600.g/Lus10031190.g/Lus10031333.g/Lus10031907.g/Lus10041132.g	9
GO:0048589	developmental growth	3/435	146/22980	0.524186	0.695088	0.628506	Lus10004514.g/Lus10026457.g/scaffold315.73	3
GO:0006568	tryptophan metabolic process	1/435	39/22980	0.525717	0.695088	0.628506	Lus10016945.g	1
GO:0006586	indolalkylamine metabolic process	1/435	39/22980	0.525717	0.695088	0.628506	Lus10016945.g	1
GO:0009561	megagametogenesis	1/435	39/22980	0.525717	0.695088	0.628506	Lus10018073.g	1
GO:0009926	auxin polar transport	1/435	39/22980	0.525717	0.695088	0.628506	Lus10026457.g	1
GO:0010073	meristem maintenance	1/435	39/22980	0.525717	0.695088	0.628506	scaffold315.73	1
GO:0010208	pollen wall assembly	1/435	39/22980	0.525717	0.695088	0.628506	Lus10032817.g	1
GO:0010927	cellular component assembly involved in morphogenesis	1/435	39/22980	0.525717	0.695088	0.628506	Lus10032817.g	1
GO:0019395	fatty acid oxidation	1/435	39/22980	0.525717	0.695088	0.628506	Lus10032777.g	1
GO:0022904	respiratory electron transport chain	1/435	39/22980	0.525717	0.695088	0.628506	Lus10004939.g	1
GO:0051783	regulation of nuclear division	1/435	39/22980	0.525717	0.695088	0.628506	Lus10029956.g	1
GO:0085029	extracellular matrix assembly	1/435	39/22980	0.525717	0.695088	0.628506	Lus10032817.g	1
GO:0006323	DNA packaging	2/435	93/22980	0.527951	0.695992	0.629324	Lus10025203.g/Lus10030935.g	2
GO:0006813	potassium ion transport	2/435	93/22980	0.527951	0.695992	0.629324	Lus10026924.g/Lus10029172.g	2
GO:0044106	cellular amine metabolic process	2/435	93/22980	0.527951	0.695992	0.629324	Lus10016945.g/Lus10026457.g	2
GO:0006970	response to osmotic stress	3/435	147/22980	0.528782	0.695992	0.629324	Lus10006370.g/Lus10031190.g/Lus10035227.g	3
GO:0042440	pigment metabolic process	3/435	147/22980	0.528782	0.695992	0.629324	Lus10029675.g/Lus10030544.g/Lus10042048.g	3
GO:0048367	shoot system development	7/435	362/22980	0.53034	0.697414	0.630609	Lus10003315.g/Lus10006370.g/Lus10019636.g/Lus10029876.g/Lus10031686.g/Lus10033295.g/scaffold315.73	7
GO:0009415	response to water	2/435	94/22980	0.533707	0.698758	0.631825	Lus10000937.g/Lus10002899.g	2
GO:0006816	calcium ion transport	1/435	40/22980	0.53471	0.698758	0.631825	Lus10034840.g	1
GO:0009767	photosynthetic electron transport chain	1/435	40/22980	0.53471	0.698758	0.631825	Lus10042507.g	1
GO:0034440	lipid oxidation	1/435	40/22980	0.53471	0.698758	0.631825	Lus10032777.g	1
GO:0042391	regulation of membrane potential	1/435	40/22980	0.53471	0.698758	0.631825	Lus10026924.g	1
GO:0044092	negative regulation of molecular function	1/435	40/22980	0.53471	0.698758	0.631825	scaffold315.73	1
GO:0048509	regulation of meristem development	1/435	40/22980	0.53471	0.698758	0.631825	scaffold315.73	1
GO:0072521	purine-containing compound metabolic process	7/435	365/22980	0.539083	0.702394	0.635112	Lus10004939.g/Lus10018186.g/Lus10023871.g/Lus10031088.g/Lus10031168.g/Lus10032956.g/Lus10034306.g	7
GO:0000956	nuclear-transcribed mRNA catabolic process	2/435	95/22980	0.539415	0.702394	0.635112	Lus10001173.g/Lus10001747.g	2
GO:0009072	aromatic amino acid family metabolic process	2/435	95/22980	0.539415	0.702394	0.635112	Lus10015561.g/Lus10016945.g	2
GO:0010016	shoot system morphogenesis	2/435	95/22980	0.539415	0.702394	0.635112	Lus10029876.g/scaffold315.73	2
GO:0000904	cell morphogenesis involved in differentiation	1/435	41/22980	0.543533	0.705868	0.638254	Lus10003315.g	1
GO:0006098	pentose-phosphate shunt	1/435	41/22980	0.543533	0.705868	0.638254	Lus10031088.g	1
GO:0006474	N-terminal protein amino acid acetylation	1/435	41/22980	0.543533	0.705868	0.638254	Lus10026402.g	1
GO:0031324	negative regulation of cellular metabolic process	5/435	259/22980	0.544726	0.706316	0.638659	Lus10003470.g/Lus10031333.g/Lus10031907.g/Lus10042507.g/scaffold370.2	5
GO:0009890	negative regulation of biosynthetic process	4/435	205/22980	0.545328	0.706316	0.638659	Lus10003470.g/Lus10031333.g/Lus10031907.g/scaffold370.2	4
GO:0031327	negative regulation of cellular biosynthetic process	4/435	205/22980	0.545328	0.706316	0.638659	Lus10003470.g/Lus10031333.g/Lus10031907.g/scaffold370.2	4
GO:0010154	fruit development	5/435	260/22980	0.548151	0.709344	0.641397	Lus10019636.g/Lus10020096.g/Lus10029686.g/Lus10029876.g/Lus10030829.g	5
GO:0006400	tRNA modification	2/435	97/22980	0.550686	0.711994	0.643793	Lus10000953.g/Lus10011019.g	2
GO:1901607	alpha-amino acid biosynthetic process	5/435	261/22980	0.551564	0.712046	0.64384	Lus10015561.g/Lus10015947.g/Lus10016945.g/Lus10021156.g/Lus10021344.g	5
GO:0009743	response to carbohydrate	1/435	42/22980	0.552189	0.712046	0.64384	Lus10008612.g	1
GO:0045492	xylan biosynthetic process	1/435	42/22980	0.552189	0.712046	0.64384	Lus10032817.g	1
GO:0009888	tissue development	4/435	208/22980	0.556808	0.717368	0.648653	Lus10003315.g/Lus10026457.g/Lus10029876.g/scaffold315.73	4
GO:0048229	gametophyte development	4/435	209/22980	0.560599	0.720453	0.651442	Lus10018073.g/Lus10032817.g/Lus10033209.g/Lus10042842.g	4
GO:0006213	pyrimidine nucleoside metabolic process	1/435	43/22980	0.560681	0.720453	0.651442	Lus10000674.g	1
GO:0006465	signal peptide processing	1/435	43/22980	0.560681	0.720453	0.651442	Lus10004822.g	1
GO:0046034	ATP metabolic process	4/435	210/22980	0.564374	0.724561	0.655156	Lus10004939.g/Lus10031088.g/Lus10031168.g/Lus10032956.g	4
GO:0009832	plant-type cell wall biogenesis	2/435	100/22980	0.567226	0.725417	0.65593	Lus10032817.g/Lus10035132.g	2
GO:0060560	developmental growth involved in morphogenesis	2/435	100/22980	0.567226	0.725417	0.65593	Lus10004514.g/Lus10026457.g	2
GO:1901698	response to nitrogen compound	2/435	100/22980	0.567226	0.725417	0.65593	Lus10037073.g/Lus10040359.g	2
GO:0006413	translational initiation	4/435	211/22980	0.56813	0.725417	0.65593	Lus10001251.g/Lus10004009.g/Lus10008297.g/Lus10036604.g	4
GO:0006470	protein dephosphorylation	4/435	211/22980	0.56813	0.725417	0.65593	Lus10005906.g/Lus10005908.g/Lus10035534.g/Lus10042659.g	4
GO:0009739	response to gibberellin	1/435	44/22980	0.569013	0.725417	0.65593	Lus10008612.g	1
GO:0071804	cellular potassium ion transport	1/435	44/22980	0.569013	0.725417	0.65593	Lus10029172.g	1
GO:0071805	potassium ion transmembrane transport	1/435	44/22980	0.569013	0.725417	0.65593	Lus10029172.g	1
GO:0044707	single-multicellular organism process	21/435	1132/22980	0.569944	0.725971	0.656431	Lus10000813.g/Lus10001185.g/Lus10003315.g/Lus10006370.g/Lus10018073.g/Lus10019636.g/Lus10020096.g/Lus10022769.g/Lus10024083.g/Lus10029686.g/Lus10029876.g/Lus10030688.g/Lus10030829.g/Lus10031686.g/Lus10032777.g/Lus10032817.g/Lus10033209.g/Lus10033295.g/Lus10040140.g/Lus10042842.g/scaffold315.73	21
GO:0019439	aromatic compound catabolic process	5/435	267/22980	0.571771	0.727664	0.657962	Lus10001173.g/Lus10001747.g/Lus10008571.g/Lus10018186.g/Lus10034306.g	5
GO:0009267	cellular response to starvation	1/435	45/22980	0.577187	0.731008	0.660985	Lus10016535.g	1
GO:0009642	response to light intensity	1/435	45/22980	0.577187	0.731008	0.660985	Lus10042507.g	1
GO:0009845	seed germination	1/435	45/22980	0.577187	0.731008	0.660985	Lus10030688.g	1
GO:0051156	glucose 6-phosphate metabolic process	1/435	45/22980	0.577187	0.731008	0.660985	Lus10031088.g	1
GO:0032270	positive regulation of cellular protein metabolic process	2/435	102/22980	0.578007	0.731008	0.660985	Lus10000937.g/Lus10022265.g	2
GO:0051247	positive regulation of protein metabolic process	2/435	102/22980	0.578007	0.731008	0.660985	Lus10000937.g/Lus10022265.g	2
GO:0098813	nuclear chromosome segregation	2/435	102/22980	0.578007	0.731008	0.660985	Lus10029956.g/scaffold102.17	2
GO:0050793	regulation of developmental process	5/435	269/22980	0.578402	0.731008	0.660985	Lus10002010.g/Lus10006370.g/Lus10019636.g/Lus10037621.g/scaffold315.73	5
GO:0006820	anion transport	7/435	380/22980	0.581745	0.734398	0.664051	Lus10003294.g/Lus10018620.g/Lus10028873.g/Lus10038909.g/Lus10039855.g/Lus10040686.g/Lus10042864.g	7
GO:0055086	nucleobase-containing small molecule metabolic process	10/435	544/22980	0.582089	0.734398	0.664051	Lus10000674.g/Lus10004939.g/Lus10007065.g/Lus10018186.g/Lus10023871.g/Lus10031088.g/Lus10031168.g/Lus10032956.g/Lus10034306.g/scaffold765.94	10
GO:0006260	DNA replication	4/435	215/22980	0.582975	0.734685	0.664311	Lus10029911.g/Lus10033618.g/Lus10033871.g/Lus10042401.g	4
GO:0006855	drug transmembrane transport	2/435	103/22980	0.583323	0.734685	0.664311	Lus10014441.g/Lus10020307.g	2
GO:0008283	cell proliferation	1/435	46/22980	0.585206	0.735156	0.664736	Lus10014536.g	1
GO:0010639	negative regulation of organelle organization	1/435	46/22980	0.585206	0.735156	0.664736	Lus10029956.g	1
GO:0051129	negative regulation of cellular component organization	1/435	46/22980	0.585206	0.735156	0.664736	Lus10029956.g	1
GO:0022900	electron transport chain	2/435	104/22980	0.58859	0.738771	0.668005	Lus10004939.g/Lus10042507.g	2
GO:0000154	rRNA modification	1/435	47/22980	0.593074	0.739601	0.668756	Lus10000953.g	1
GO:0009914	hormone transport	1/435	47/22980	0.593074	0.739601	0.668756	Lus10026457.g	1
GO:0031365	N-terminal protein amino acid modification	1/435	47/22980	0.593074	0.739601	0.668756	Lus10026402.g	1
GO:0060918	auxin transport	1/435	47/22980	0.593074	0.739601	0.668756	Lus10026457.g	1
GO:0098754	detoxification	1/435	47/22980	0.593074	0.739601	0.668756	Lus10042048.g	1
GO:0006402	mRNA catabolic process	2/435	105/22980	0.593807	0.739601	0.668756	Lus10001173.g/Lus10001747.g	2
GO:0006721	terpenoid metabolic process	2/435	105/22980	0.593807	0.739601	0.668756	Lus10009359.g/Lus10031190.g	2
GO:0015893	drug transport	2/435	105/22980	0.593807	0.739601	0.668756	Lus10014441.g/Lus10020307.g	2
GO:0042493	response to drug	2/435	105/22980	0.593807	0.739601	0.668756	Lus10014441.g/Lus10020307.g	2
GO:1901605	alpha-amino acid metabolic process	7/435	386/22980	0.598267	0.744522	0.673205	Lus10015561.g/Lus10015947.g/Lus10016945.g/Lus10021156.g/Lus10021344.g/Lus10031325.g/Lus10038545.g	7
GO:0009312	oligosaccharide biosynthetic process	1/435	48/22980	0.600793	0.744736	0.673399	Lus10033622.g	1
GO:0043547	positive regulation of GTPase activity	1/435	48/22980	0.600793	0.744736	0.673399	Lus10040349.g	1
GO:0051304	chromosome separation	1/435	48/22980	0.600793	0.744736	0.673399	Lus10029956.g	1
GO:0072329	monocarboxylic acid catabolic process	1/435	48/22980	0.600793	0.744736	0.673399	Lus10032777.g	1
GO:0048878	chemical homeostasis	7/435	387/22980	0.600988	0.744736	0.673399	Lus10011468.g/Lus10017433.g/Lus10024083.g/Lus10030514.g/Lus10031686.g/Lus10035731.g/Lus10040964.g	7
GO:0019362	pyridine nucleotide metabolic process	3/435	165/22980	0.607042	0.748797	0.67707	Lus10031088.g/Lus10031168.g/Lus10032956.g	3
GO:0046496	nicotinamide nucleotide metabolic process	3/435	165/22980	0.607042	0.748797	0.67707	Lus10031088.g/Lus10031168.g/Lus10032956.g	3
GO:0043207	response to external biotic stimulus	5/435	278/22980	0.607549	0.748797	0.67707	Lus10000937.g/Lus10002899.g/Lus10016443.g/Lus10022265.g/Lus10031190.g	5
GO:0051707	response to other organism	5/435	278/22980	0.607549	0.748797	0.67707	Lus10000937.g/Lus10002899.g/Lus10016443.g/Lus10022265.g/Lus10031190.g	5
GO:0009968	negative regulation of signal transduction	1/435	49/22980	0.608365	0.748797	0.67707	Lus10000937.g	1
GO:0010268	brassinosteroid homeostasis	1/435	49/22980	0.608365	0.748797	0.67707	Lus10024083.g	1
GO:0010648	negative regulation of cell communication	1/435	49/22980	0.608365	0.748797	0.67707	Lus10000937.g	1
GO:0023057	negative regulation of signaling	1/435	49/22980	0.608365	0.748797	0.67707	Lus10000937.g	1
GO:0006811	ion transport	20/435	1103/22980	0.611089	0.751516	0.679529	Lus10003294.g/Lus10006370.g/Lus10011468.g/Lus10012589.g/Lus10014353.g/Lus10017433.g/Lus10018620.g/Lus10019313.g/Lus10022218.g/Lus10026924.g/Lus10028873.g/Lus10029172.g/Lus10030514.g/Lus10034840.g/Lus10035731.g/Lus10038909.g/Lus10039855.g/Lus10040686.g/Lus10040964.g/Lus10042864.g	20
GO:0009205	purine ribonucleoside triphosphate metabolic process	4/435	223/22980	0.611763	0.751712	0.679707	Lus10004939.g/Lus10031088.g/Lus10031168.g/Lus10032956.g	4
GO:0032259	methylation	10/435	558/22980	0.614193	0.754064	0.681833	Lus10000953.g/Lus10002522.g/Lus10003470.g/Lus10003656.g/Lus10008495.g/Lus10011019.g/Lus10025172.g/Lus10036591.g/Lus10037917.g/Lus10042407.g	10
GO:0006284	base-excision repair	1/435	50/22980	0.615795	0.754129	0.681892	Lus10017241.g	1
GO:0031329	regulation of cellular catabolic process	1/435	50/22980	0.615795	0.754129	0.681892	Lus10004916.g	1
GO:0048868	pollen tube development	1/435	50/22980	0.615795	0.754129	0.681892	Lus10042842.g	1
GO:0044765	single-organism transport	23/435	1272/22980	0.620514	0.758785	0.686102	Lus10003294.g/Lus10004250.g/Lus10004514.g/Lus10004916.g/Lus10014441.g/Lus10014932.g/Lus10016610.g/Lus10018620.g/Lus10020307.g/Lus10023613.g/Lus10026457.g/Lus10026562.g/Lus10028296.g/Lus10028873.g/Lus10029172.g/Lus10031190.g/Lus10032777.g/Lus10036330.g/Lus10037000.g/Lus10038090.g/Lus10039855.g/Lus10040194.g/Lus10042864.g	23
GO:0006508	proteolysis	26/435	1435/22980	0.620767	0.758785	0.686102	Lus10000933.g/Lus10004402.g/Lus10004822.g/Lus10004939.g/Lus10008358.g/Lus10013144.g/Lus10014595.g/Lus10014763.g/Lus10017568.g/Lus10018210.g/Lus10018667.g/Lus10020024.g/Lus10023129.g/Lus10025609.g/Lus10026630.g/Lus10029686.g/Lus10031169.g/Lus10035210.g/Lus10036372.g/Lus10036454.g/Lus10037073.g/Lus10037820.g/Lus10039405.g/Lus10040359.g/Lus10042507.g/scaffold820.60	26
GO:0043604	amide biosynthetic process	24/435	1327/22980	0.621534	0.758785	0.686102	Lus10001251.g/Lus10002353.g/Lus10003101.g/Lus10004009.g/Lus10005586.g/Lus10006181.g/Lus10008297.g/Lus10009322.g/Lus10011368.g/Lus10011792.g/Lus10017187.g/Lus10017648.g/Lus10023747.g/Lus10025592.g/Lus10026554.g/Lus10030503.g/Lus10031021.g/Lus10031327.g/Lus10031487.g/Lus10036604.g/Lus10039083.g/Lus10041346.g/Lus10042028.g/Lus10042977.g	24
GO:0009144	purine nucleoside triphosphate metabolic process	4/435	226/22980	0.622238	0.758785	0.686102	Lus10004939.g/Lus10031088.g/Lus10031168.g/Lus10032956.g	4
GO:0009814	defense response, incompatible interaction	1/435	51/22980	0.623083	0.758785	0.686102	Lus10022265.g	1
GO:0048638	regulation of developmental growth	1/435	51/22980	0.623083	0.758785	0.686102	scaffold315.73	1
GO:1901361	organic cyclic compound catabolic process	5/435	283/22980	0.623232	0.758785	0.686102	Lus10001173.g/Lus10001747.g/Lus10007065.g/Lus10018186.g/Lus10034306.g	5
GO:0044282	small molecule catabolic process	3/435	170/22980	0.627188	0.762966	0.689882	Lus10031325.g/Lus10032777.g/Lus10038545.g	3
GO:0002181	cytoplasmic translation	2/435	112/22980	0.628941	0.763492	0.690358	Lus10039083.g/Lus10042028.g	2
GO:0000470	maturation of LSU-rRNA	1/435	52/22980	0.630234	0.763492	0.690358	Lus10009322.g	1
GO:0006730	one-carbon metabolic process	1/435	52/22980	0.630234	0.763492	0.690358	Lus10011368.g	1
GO:0051345	positive regulation of hydrolase activity	1/435	52/22980	0.630234	0.763492	0.690358	Lus10040349.g	1
GO:0090351	seedling development	1/435	52/22980	0.630234	0.763492	0.690358	Lus10030688.g	1
GO:0015711	organic anion transport	4/435	230/22980	0.635925	0.768804	0.695161	Lus10018620.g/Lus10028873.g/Lus10039855.g/Lus10042864.g	4
GO:0006487	protein N-linked glycosylation	1/435	53/22980	0.637249	0.768804	0.695161	Lus10037009.g	1
GO:0006739	NADP metabolic process	1/435	53/22980	0.637249	0.768804	0.695161	Lus10031088.g	1
GO:0007051	spindle organization	1/435	53/22980	0.637249	0.768804	0.695161	Lus10018892.g	1
GO:1901264	carbohydrate derivative transport	1/435	53/22980	0.637249	0.768804	0.695161	Lus10037000.g	1
GO:0016570	histone modification	3/435	173/22980	0.63893	0.770196	0.69642	Lus10003470.g/Lus10042188.g/scaffold102.17	3
GO:0006412	translation	22/435	1232/22980	0.642375	0.77371	0.699597	Lus10001251.g/Lus10003101.g/Lus10004009.g/Lus10005586.g/Lus10006181.g/Lus10008297.g/Lus10009322.g/Lus10011792.g/Lus10017187.g/Lus10017648.g/Lus10023747.g/Lus10025592.g/Lus10026554.g/Lus10030503.g/Lus10031021.g/Lus10031327.g/Lus10031487.g/Lus10036604.g/Lus10039083.g/Lus10041346.g/Lus10042028.g/Lus10042977.g	22
GO:0006884	cell volume homeostasis	1/435	54/22980	0.644132	0.774549	0.700356	Lus10038909.g	1
GO:0009965	leaf morphogenesis	1/435	54/22980	0.644132	0.774549	0.700356	scaffold315.73	1
GO:0016049	cell growth	3/435	175/22980	0.646614	0.776894	0.702476	Lus10004514.g/Lus10026457.g/Lus10035132.g	3
GO:0045087	innate immune response	2/435	116/22980	0.647935	0.777841	0.703333	Lus10002899.g/Lus10022265.g	2
GO:0005982	starch metabolic process	1/435	55/22980	0.650884	0.778185	0.703643	Lus10042048.g	1
GO:0016132	brassinosteroid biosynthetic process	1/435	55/22980	0.650884	0.778185	0.703643	Lus10024083.g	1
GO:0043087	regulation of GTPase activity	1/435	55/22980	0.650884	0.778185	0.703643	Lus10040349.g	1
GO:0051606	detection of stimulus	1/435	55/22980	0.650884	0.778185	0.703643	Lus10011413.g	1
GO:0060627	regulation of vesicle-mediated transport	1/435	55/22980	0.650884	0.778185	0.703643	Lus10040349.g	1
GO:0009651	response to salt stress	2/435	117/22980	0.652561	0.778934	0.704321	Lus10031190.g/Lus10035227.g	2
GO:0009199	ribonucleoside triphosphate metabolic process	4/435	235/22980	0.652577	0.778934	0.704321	Lus10004939.g/Lus10031088.g/Lus10031168.g/Lus10032956.g	4
GO:0003006	developmental process involved in reproduction	9/435	521/22980	0.65599	0.779724	0.705035	Lus10003315.g/Lus10006370.g/Lus10018073.g/Lus10019636.g/Lus10020096.g/Lus10029686.g/Lus10029876.g/Lus10030829.g/Lus10042842.g	9
GO:0009620	response to fungus	2/435	118/22980	0.657139	0.779724	0.705035	Lus10000937.g/Lus10002899.g	2
GO:0043043	peptide biosynthetic process	22/435	1242/22980	0.657248	0.779724	0.705035	Lus10001251.g/Lus10003101.g/Lus10004009.g/Lus10005586.g/Lus10006181.g/Lus10008297.g/Lus10009322.g/Lus10011792.g/Lus10017187.g/Lus10017648.g/Lus10023747.g/Lus10025592.g/Lus10026554.g/Lus10030503.g/Lus10031021.g/Lus10031327.g/Lus10031487.g/Lus10036604.g/Lus10039083.g/Lus10041346.g/Lus10042028.g/Lus10042977.g	22
GO:0000097	sulfur amino acid biosynthetic process	1/435	56/22980	0.657509	0.779724	0.705035	Lus10015947.g	1
GO:0016129	phytosteroid biosynthetic process	1/435	56/22980	0.657509	0.779724	0.705035	Lus10024083.g	1
GO:0031669	cellular response to nutrient levels	1/435	56/22980	0.657509	0.779724	0.705035	Lus10016535.g	1
GO:0048609	multicellular organismal reproductive process	1/435	56/22980	0.657509	0.779724	0.705035	Lus10019636.g	1
GO:0070592	cell wall polysaccharide biosynthetic process	1/435	56/22980	0.657509	0.779724	0.705035	Lus10032817.g	1
GO:0006163	purine nucleotide metabolic process	5/435	295/22980	0.659309	0.781225	0.706393	Lus10004939.g/Lus10023871.g/Lus10031088.g/Lus10031168.g/Lus10032956.g	5
GO:0006511	ubiquitin-dependent protein catabolic process	8/435	467/22980	0.661465	0.782118	0.7072	Lus10013144.g/Lus10014595.g/Lus10014763.g/Lus10029686.g/Lus10036372.g/Lus10037073.g/Lus10037820.g/Lus10040359.g	8
GO:0072524	pyridine-containing compound metabolic process	3/435	179/22980	0.661631	0.782118	0.7072	Lus10031088.g/Lus10031168.g/Lus10032956.g	3
GO:0006401	RNA catabolic process	2/435	119/22980	0.661669	0.782118	0.7072	Lus10001173.g/Lus10001747.g	2
GO:0045491	xylan metabolic process	1/435	57/22980	0.664008	0.784243	0.709121	Lus10032817.g	1
GO:0048608	reproductive structure development	8/435	469/22980	0.666102	0.784243	0.709121	Lus10003315.g/Lus10006370.g/Lus10018073.g/Lus10019636.g/Lus10020096.g/Lus10029686.g/Lus10029876.g/Lus10030829.g	8
GO:0061458	reproductive system development	8/435	469/22980	0.666102	0.784243	0.709121	Lus10003315.g/Lus10006370.g/Lus10018073.g/Lus10019636.g/Lus10020096.g/Lus10029686.g/Lus10029876.g/Lus10030829.g	8
GO:0042274	ribosomal small subunit biogenesis	2/435	120/22980	0.66615	0.784243	0.709121	Lus10015673.g/Lus10031021.g	2
GO:0065004	protein-DNA complex assembly	2/435	120/22980	0.66615	0.784243	0.709121	Lus10025203.g/Lus10030935.g	2
GO:0019941	modification-dependent protein catabolic process	8/435	470/22980	0.668406	0.785034	0.709837	Lus10013144.g/Lus10014595.g/Lus10014763.g/Lus10029686.g/Lus10036372.g/Lus10037073.g/Lus10037820.g/Lus10040359.g	8
GO:0007131	reciprocal meiotic recombination	1/435	58/22980	0.670384	0.785034	0.709837	Lus10014462.g	1
GO:0009894	regulation of catabolic process	1/435	58/22980	0.670384	0.785034	0.709837	Lus10004916.g	1
GO:0035825	reciprocal DNA recombination	1/435	58/22980	0.670384	0.785034	0.709837	Lus10014462.g	1
GO:0044038	cell wall macromolecule biosynthetic process	1/435	58/22980	0.670384	0.785034	0.709837	Lus10032817.g	1
GO:0070589	cellular component macromolecule biosynthetic process	1/435	58/22980	0.670384	0.785034	0.709837	Lus10032817.g	1
GO:0006955	immune response	2/435	121/22980	0.670583	0.785034	0.709837	Lus10002899.g/Lus10022265.g	2
GO:0051172	negative regulation of nitrogen compound metabolic process	4/435	241/22980	0.671879	0.785293	0.71007	Lus10003470.g/Lus10031333.g/Lus10031907.g/scaffold370.2	4
GO:0055082	cellular chemical homeostasis	4/435	241/22980	0.671879	0.785293	0.71007	Lus10011468.g/Lus10017433.g/Lus10030514.g/Lus10035731.g	4
GO:0000413	protein peptidyl-prolyl isomerization	1/435	59/22980	0.676639	0.786483	0.711147	Lus10014846.g	1
GO:0006662	glycerol ether metabolic process	1/435	59/22980	0.676639	0.786483	0.711147	Lus10020199.g	1
GO:0006997	nucleus organization	1/435	59/22980	0.676639	0.786483	0.711147	Lus10018073.g	1
GO:0012501	programmed cell death	1/435	59/22980	0.676639	0.786483	0.711147	Lus10007064.g	1
GO:0016131	brassinosteroid metabolic process	1/435	59/22980	0.676639	0.786483	0.711147	Lus10024083.g	1
GO:0018904	ether metabolic process	1/435	59/22980	0.676639	0.786483	0.711147	Lus10020199.g	1
GO:0009607	response to biotic stimulus	6/435	359/22980	0.676666	0.786483	0.711147	Lus10000937.g/Lus10002899.g/Lus10016443.g/Lus10022096.g/Lus10022265.g/Lus10031190.g	6
GO:0016128	phytosteroid metabolic process	1/435	60/22980	0.682776	0.792324	0.716428	Lus10024083.g	1
GO:0018208	peptidyl-proline modification	1/435	60/22980	0.682776	0.792324	0.716428	Lus10014846.g	1
GO:0031399	regulation of protein modification process	2/435	124/22980	0.683598	0.792649	0.716722	Lus10000937.g/Lus10022265.g	2
GO:0006733	oxidoreduction coenzyme metabolic process	3/435	186/22980	0.686789	0.794891	0.718749	Lus10031088.g/Lus10031168.g/Lus10032956.g	3
GO:0006629	lipid metabolic process	20/435	1152/22980	0.687083	0.794891	0.718749	Lus10002546.g/Lus10007817.g/Lus10008966.g/Lus10009359.g/Lus10014561.g/Lus10017165.g/Lus10020024.g/Lus10024083.g/Lus10027073.g/Lus10028697.g/Lus10031190.g/Lus10032777.g/Lus10033622.g/Lus10034147.g/Lus10034618.g/Lus10036980.g/Lus10039444.g/Lus10042491.g/scaffold157.1/scaffold279.6	20
GO:0009141	nucleoside triphosphate metabolic process	4/435	246/22980	0.687392	0.794891	0.718749	Lus10004939.g/Lus10031088.g/Lus10031168.g/Lus10032956.g	4
GO:0019682	glyceraldehyde-3-phosphate metabolic process	1/435	61/22980	0.688796	0.794891	0.718749	Lus10031088.g	1
GO:0032504	multicellular organism reproduction	1/435	61/22980	0.688796	0.794891	0.718749	Lus10019636.g	1
GO:0042430	indole-containing compound metabolic process	1/435	61/22980	0.688796	0.794891	0.718749	Lus10016945.g	1
GO:0009892	negative regulation of metabolic process	7/435	422/22980	0.689771	0.795387	0.719198	Lus10001173.g/Lus10001747.g/Lus10003470.g/Lus10031333.g/Lus10031907.g/Lus10042507.g/scaffold370.2	7
GO:0009126	purine nucleoside monophosphate metabolic process	4/435	248/22980	0.69345	0.798045	0.721602	Lus10004939.g/Lus10031088.g/Lus10031168.g/Lus10032956.g	4
GO:0009167	purine ribonucleoside monophosphate metabolic process	4/435	248/22980	0.69345	0.798045	0.721602	Lus10004939.g/Lus10031088.g/Lus10031168.g/Lus10032956.g	4
GO:0009908	flower development	3/435	188/22980	0.693715	0.798045	0.721602	Lus10003315.g/Lus10006370.g/Lus10019636.g	3
GO:0006891	intra-Golgi vesicle-mediated transport	1/435	62/22980	0.694703	0.798553	0.722061	Lus10000565.g	1
GO:0009734	auxin-activated signaling pathway	2/435	127/22980	0.69619	0.799005	0.722469	Lus10027600.g/Lus10031190.g	2
GO:0071365	cellular response to auxin stimulus	2/435	127/22980	0.69619	0.799005	0.722469	Lus10027600.g/Lus10031190.g	2
GO:0009314	response to radiation	5/435	309/22980	0.698493	0.801019	0.72429	Lus10003543.g/Lus10029911.g/Lus10037819.g/Lus10042507.g/Lus10042657.g	5
GO:0002376	immune system process	2/435	128/22980	0.700294	0.802059	0.725231	Lus10002899.g/Lus10022265.g	2
GO:0008361	regulation of cell size	1/435	63/22980	0.700498	0.802059	0.725231	Lus10038909.g	1
GO:1901136	carbohydrate derivative catabolic process	2/435	129/22980	0.704352	0.805412	0.728263	Lus10029448.g/Lus10040021.g	2
GO:0016197	endosomal transport	1/435	64/22980	0.706183	0.805412	0.728263	Lus10000565.g	1
GO:0016998	cell wall macromolecule catabolic process	1/435	64/22980	0.706183	0.805412	0.728263	Lus10031650.g	1
GO:0031668	cellular response to extracellular stimulus	1/435	64/22980	0.706183	0.805412	0.728263	Lus10016535.g	1
GO:0071496	cellular response to external stimulus	1/435	64/22980	0.706183	0.805412	0.728263	Lus10016535.g	1
GO:0032446	protein modification by small protein conjugation	6/435	371/22980	0.706737	0.805416	0.728266	Lus10008977.g/Lus10032777.g/Lus10036363.g/Lus10037820.g/Lus10040359.g/scaffold103.61	6
GO:0003002	regionalization	1/435	65/22980	0.71176	0.809246	0.73173	scaffold315.73	1
GO:0042594	response to starvation	1/435	65/22980	0.71176	0.809246	0.73173	Lus10016535.g	1
GO:0044242	cellular lipid catabolic process	1/435	65/22980	0.71176	0.809246	0.73173	Lus10032777.g	1
GO:0045892	negative regulation of transcription, DNA-templated	2/435	131/22980	0.712331	0.809266	0.731747	Lus10003470.g/scaffold370.2	2
GO:0043414	macromolecule methylation	3/435	195/22980	0.717046	0.812307	0.734497	Lus10000953.g/Lus10011019.g/Lus10037917.g	3
GO:0007127	meiosis I	1/435	66/22980	0.717232	0.812307	0.734497	Lus10014462.g	1
GO:0021700	developmental maturation	1/435	66/22980	0.717232	0.812307	0.734497	Lus10019636.g	1
GO:0033044	regulation of chromosome organization	1/435	66/22980	0.717232	0.812307	0.734497	Lus10029956.g	1
GO:1901565	organonitrogen compound catabolic process	17/435	1007/22980	0.720237	0.815078	0.737003	Lus10000933.g/Lus10007065.g/Lus10013144.g/Lus10014595.g/Lus10014763.g/Lus10018186.g/Lus10020024.g/Lus10029448.g/Lus10029686.g/Lus10031325.g/Lus10034306.g/Lus10036372.g/Lus10037073.g/Lus10037820.g/Lus10038545.g/Lus10040021.g/Lus10040359.g	17
GO:0042221	response to chemical	22/435	1290/22980	0.724048	0.818757	0.740329	Lus10000937.g/Lus10002899.g/Lus10006370.g/Lus10007064.g/Lus10008612.g/Lus10011413.g/Lus10014441.g/Lus10019636.g/Lus10020106.g/Lus10020307.g/Lus10027600.g/Lus10030544.g/Lus10031088.g/Lus10031190.g/Lus10031333.g/Lus10031907.g/Lus10035227.g/Lus10035731.g/Lus10037073.g/Lus10040359.g/Lus10041132.g/Lus10042048.g	22
GO:0090567	reproductive shoot system development	3/435	198/22980	0.726615	0.821025	0.74238	Lus10003315.g/Lus10006370.g/Lus10019636.g	3
GO:0032787	monocarboxylic acid metabolic process	12/435	728/22980	0.727328	0.821195	0.742534	C8339529.1/Lus10001967.g/Lus10002546.g/Lus10009359.g/Lus10031088.g/Lus10031168.g/Lus10031190.g/Lus10032777.g/Lus10032956.g/Lus10033981.g/Lus10036980.g/scaffold157.1	12
GO:0007166	cell surface receptor signaling pathway	1/435	69/22980	0.733033	0.826359	0.747203	Lus10037621.g	1
GO:0009909	regulation of flower development	1/435	69/22980	0.733033	0.826359	0.747203	Lus10006370.g	1
GO:0048731	system development	12/435	734/22980	0.73738	0.830618	0.751055	Lus10000813.g/Lus10003315.g/Lus10006370.g/Lus10018073.g/Lus10019636.g/Lus10020096.g/Lus10029686.g/Lus10029876.g/Lus10030829.g/Lus10031686.g/Lus10033295.g/scaffold315.73	12
GO:0009161	ribonucleoside monophosphate metabolic process	4/435	264/22980	0.738902	0.831692	0.752025	Lus10004939.g/Lus10031088.g/Lus10031168.g/Lus10032956.g	4
GO:0032984	macromolecular complex disassembly	1/435	71/22980	0.743074	0.835744	0.755689	Lus10013697.g	1
GO:0009163	nucleoside biosynthetic process	1/435	72/22980	0.747953	0.839293	0.758898	Lus10000674.g	1
GO:0010228	vegetative to reproductive phase transition of meristem	1/435	72/22980	0.747953	0.839293	0.758898	Lus10018073.g	1
GO:0055088	lipid homeostasis	1/435	72/22980	0.747953	0.839293	0.758898	Lus10024083.g	1
GO:0009123	nucleoside monophosphate metabolic process	4/435	269/22980	0.752016	0.842722	0.761998	Lus10004939.g/Lus10031088.g/Lus10031168.g/Lus10032956.g	4
GO:0000462	maturation of SSU-rRNA from tricistronic rRNA transcript (SSU-rRNA, 5.8S rRNA, LSU-rRNA)	1/435	73/22980	0.752739	0.842722	0.761998	Lus10015673.g	1
GO:0009408	response to heat	1/435	73/22980	0.752739	0.842722	0.761998	Lus10031190.g	1
GO:0051301	cell division	3/435	207/22980	0.753806	0.84327	0.762494	Lus10002010.g/Lus10018210.g/Lus10031169.g	3
GO:0071103	DNA conformation change	2/435	143/22980	0.756489	0.845624	0.764623	Lus10025203.g/Lus10030935.g	2
GO:0009067	aspartate family amino acid biosynthetic process	1/435	74/22980	0.757435	0.846034	0.764993	Lus10021344.g	1
GO:0010605	negative regulation of macromolecule metabolic process	6/435	394/22980	0.758916	0.847041	0.765904	Lus10001173.g/Lus10001747.g/Lus10003470.g/Lus10031333.g/Lus10031907.g/scaffold370.2	6
GO:0007389	pattern specification process	1/435	75/22980	0.762041	0.848584	0.767299	scaffold315.73	1
GO:0040008	regulation of growth	1/435	75/22980	0.762041	0.848584	0.767299	scaffold315.73	1
GO:0048468	cell development	1/435	75/22980	0.762041	0.848584	0.767299	Lus10003315.g	1
GO:0009639	response to red or far red light	1/435	76/22980	0.76656	0.852317	0.770675	Lus10037819.g	1
GO:1901659	glycosyl compound biosynthetic process	1/435	76/22980	0.76656	0.852317	0.770675	Lus10000674.g	1
GO:0009555	pollen development	2/435	147/22980	0.769853	0.855327	0.773396	Lus10032817.g/Lus10033209.g	2
GO:0016567	protein ubiquitination	5/435	339/22980	0.771637	0.856658	0.7746	Lus10032777.g/Lus10036363.g/Lus10037820.g/Lus10040359.g/scaffold103.61	5
GO:0008643	carbohydrate transport	3/435	214/22980	0.773419	0.8577	0.775542	Lus10014932.g/Lus10026562.g/Lus10038090.g	3
GO:0006952	defense response	10/435	640/22980	0.77375	0.8577	0.775542	Lus10000937.g/Lus10002899.g/Lus10015481.g/Lus10016443.g/Lus10022096.g/Lus10022265.g/Lus10026421.g/Lus10031190.g/Lus10031333.g/Lus10031907.g	10
GO:0031667	response to nutrient levels	1/435	78/22980	0.775343	0.858815	0.77655	Lus10016535.g	1
GO:0009416	response to light stimulus	4/435	280/22980	0.779078	0.861582	0.779052	Lus10029911.g/Lus10037819.g/Lus10042507.g/Lus10042657.g	4
GO:0006694	steroid biosynthetic process	1/435	79/22980	0.77961	0.861582	0.779052	Lus10024083.g	1
GO:0140013	meiotic nuclear division	1/435	79/22980	0.77961	0.861582	0.779052	Lus10014462.g	1
GO:0006633	fatty acid biosynthetic process	3/435	217/22980	0.781425	0.862934	0.780275	Lus10002546.g/Lus10036980.g/scaffold157.1	3
GO:0006631	fatty acid metabolic process	4/435	282/22980	0.783739	0.864247	0.781462	Lus10002546.g/Lus10032777.g/Lus10036980.g/scaffold157.1	4
GO:0009808	lignin metabolic process	1/435	80/22980	0.783797	0.864247	0.781462	Lus10019110.g	1
GO:0032501	multicellular organismal process	21/435	1285/22980	0.786825	0.866813	0.783782	Lus10000813.g/Lus10001185.g/Lus10003315.g/Lus10006370.g/Lus10018073.g/Lus10019636.g/Lus10020096.g/Lus10022769.g/Lus10024083.g/Lus10029686.g/Lus10029876.g/Lus10030688.g/Lus10030829.g/Lus10031686.g/Lus10032777.g/Lus10032817.g/Lus10033209.g/Lus10033295.g/Lus10040140.g/Lus10042842.g/scaffold315.73	21
GO:0048437	floral organ development	1/435	81/22980	0.787904	0.866813	0.783782	Lus10019636.g	1
GO:0090558	plant epidermis development	1/435	81/22980	0.787904	0.866813	0.783782	Lus10003315.g	1
GO:0009150	purine ribonucleotide metabolic process	4/435	285/22980	0.790584	0.869107	0.785857	Lus10004939.g/Lus10031088.g/Lus10031168.g/Lus10032956.g	4
GO:0006885	regulation of pH	1/435	82/22980	0.791933	0.869282	0.786014	Lus10040964.g	1
GO:0009735	response to cytokinin	1/435	82/22980	0.791933	0.869282	0.786014	Lus10030544.g	1
GO:0009719	response to endogenous stimulus	12/435	771/22980	0.793936	0.869536	0.786245	Lus10000937.g/Lus10002899.g/Lus10006370.g/Lus10008612.g/Lus10027600.g/Lus10030544.g/Lus10031088.g/Lus10031190.g/Lus10031333.g/Lus10031907.g/Lus10035227.g/Lus10041132.g	12
GO:0009725	response to hormone	12/435	771/22980	0.793936	0.869536	0.786245	Lus10000937.g/Lus10002899.g/Lus10006370.g/Lus10008612.g/Lus10027600.g/Lus10030544.g/Lus10031088.g/Lus10031190.g/Lus10031333.g/Lus10031907.g/Lus10035227.g/Lus10041132.g	12
GO:0010033	response to organic substance	14/435	888/22980	0.79395	0.869536	0.786245	Lus10000937.g/Lus10002899.g/Lus10006370.g/Lus10008612.g/Lus10027600.g/Lus10030544.g/Lus10031088.g/Lus10031190.g/Lus10031333.g/Lus10031907.g/Lus10035227.g/Lus10037073.g/Lus10040359.g/Lus10041132.g	14
GO:0009066	aspartate family amino acid metabolic process	1/435	83/22980	0.795885	0.871003	0.78757	Lus10021344.g	1
GO:0034655	nucleobase-containing compound catabolic process	2/435	156/22980	0.797606	0.872232	0.788682	Lus10001173.g/Lus10001747.g	2
GO:0043094	cellular metabolic compound salvage	1/435	84/22980	0.799763	0.873937	0.790224	Lus10000674.g	1
GO:0032940	secretion by cell	2/435	159/22980	0.806177	0.879541	0.795291	Lus10004514.g/Lus10004916.g	2
GO:0009991	response to extracellular stimulus	1/435	86/22980	0.8073	0.879541	0.795291	Lus10016535.g	1
GO:0030490	maturation of SSU-rRNA	1/435	86/22980	0.8073	0.879541	0.795291	Lus10015673.g	1
GO:0048585	negative regulation of response to stimulus	1/435	86/22980	0.8073	0.879541	0.795291	Lus10000937.g	1
GO:0016125	sterol metabolic process	1/435	87/22980	0.810961	0.881558	0.797115	Lus10024083.g	1
GO:0055067	monovalent inorganic cation homeostasis	1/435	87/22980	0.810961	0.881558	0.797115	Lus10040964.g	1
GO:1903046	meiotic cell cycle process	1/435	87/22980	0.810961	0.881558	0.797115	Lus10014462.g	1
GO:0046903	secretion	2/435	162/22980	0.814425	0.883169	0.798571	Lus10004514.g/Lus10004916.g	2
GO:0048278	vesicle docking	1/435	88/22980	0.814553	0.883169	0.798571	Lus10039880.g	1
GO:0048831	regulation of shoot system development	1/435	88/22980	0.814553	0.883169	0.798571	Lus10006370.g	1
GO:0019752	carboxylic acid metabolic process	25/435	1540/22980	0.814861	0.883169	0.798571	C8339529.1/Lus10001967.g/Lus10002353.g/Lus10002546.g/Lus10005483.g/Lus10009359.g/Lus10011368.g/Lus10015561.g/Lus10015947.g/Lus10016945.g/Lus10021156.g/Lus10021344.g/Lus10028642.g/Lus10031088.g/Lus10031168.g/Lus10031190.g/Lus10031325.g/Lus10032777.g/Lus10032956.g/Lus10033981.g/Lus10034822.g/Lus10036980.g/Lus10038545.g/Lus10042410.g/scaffold157.1	25
GO:0043648	dicarboxylic acid metabolic process	2/435	163/22980	0.817104	0.884943	0.800176	Lus10005483.g/Lus10028642.g	2
GO:0051321	meiotic cell cycle	1/435	89/22980	0.818077	0.885341	0.800535	Lus10014462.g	1
GO:0010501	RNA secondary structure unwinding	1/435	90/22980	0.821534	0.888424	0.803323	Lus10000894.g	1
GO:0099402	plant organ development	5/435	365/22980	0.823392	0.889153	0.803982	Lus10003315.g/Lus10019636.g/Lus10031686.g/Lus10033295.g/scaffold315.73	5
GO:0009791	post-embryonic development	9/435	613/22980	0.823425	0.889153	0.803982	Lus10003315.g/Lus10006370.g/Lus10018073.g/Lus10019636.g/Lus10020096.g/Lus10029686.g/Lus10029876.g/Lus10030688.g/Lus10030829.g	9
GO:0009605	response to external stimulus	6/435	429/22980	0.824736	0.889911	0.804668	Lus10000937.g/Lus10002899.g/Lus10016443.g/Lus10016535.g/Lus10022265.g/Lus10031190.g	6
GO:0009259	ribonucleotide metabolic process	4/435	302/22980	0.826151	0.89078	0.805453	Lus10004939.g/Lus10031088.g/Lus10031168.g/Lus10032956.g	4
GO:0098662	inorganic cation transmembrane transport	3/435	236/22980	0.826857	0.890883	0.805546	Lus10029172.g/Lus10034840.g/Lus10035731.g	3
GO:0009060	aerobic respiration	1/435	92/22980	0.828253	0.89173	0.806312	Lus10004939.g	1
GO:0044247	cellular polysaccharide catabolic process	1/435	94/22980	0.834719	0.897369	0.811411	Lus10031650.g	1
GO:0048646	anatomical structure formation involved in morphogenesis	1/435	94/22980	0.834719	0.897369	0.811411	Lus10032817.g	1
GO:2000026	regulation of multicellular organismal development	2/435	171/22980	0.837317	0.8995	0.813338	Lus10006370.g/Lus10019636.g	2
GO:0009251	glucan catabolic process	1/435	96/22980	0.840943	0.902588	0.81613	Lus10033393.g	1
GO:0022622	root system development	2/435	173/22980	0.842045	0.902588	0.81613	Lus10019636.g/Lus10033295.g	2
GO:0048364	root development	2/435	173/22980	0.842045	0.902588	0.81613	Lus10019636.g/Lus10033295.g	2
GO:2000113	negative regulation of cellular macromolecule biosynthetic process	2/435	174/22980	0.844362	0.904408	0.817776	Lus10003470.g/scaffold370.2	2
GO:2000241	regulation of reproductive process	1/435	98/22980	0.846933	0.906497	0.819665	Lus10006370.g	1
GO:0043436	oxoacid metabolic process	25/435	1579/22980	0.849497	0.908577	0.821545	C8339529.1/Lus10001967.g/Lus10002353.g/Lus10002546.g/Lus10005483.g/Lus10009359.g/Lus10011368.g/Lus10015561.g/Lus10015947.g/Lus10016945.g/Lus10021156.g/Lus10021344.g/Lus10028642.g/Lus10031088.g/Lus10031168.g/Lus10031190.g/Lus10031325.g/Lus10032777.g/Lus10032956.g/Lus10033981.g/Lus10034822.g/Lus10036980.g/Lus10038545.g/Lus10042410.g/scaffold157.1	25
GO:0022406	membrane docking	1/435	100/22980	0.852697	0.910734	0.823496	Lus10039880.g	1
GO:0006082	organic acid metabolic process	25/435	1583/22980	0.852761	0.910734	0.823496	C8339529.1/Lus10001967.g/Lus10002353.g/Lus10002546.g/Lus10005483.g/Lus10009359.g/Lus10011368.g/Lus10015561.g/Lus10015947.g/Lus10016945.g/Lus10021156.g/Lus10021344.g/Lus10028642.g/Lus10031088.g/Lus10031168.g/Lus10031190.g/Lus10031325.g/Lus10032777.g/Lus10032956.g/Lus10033981.g/Lus10034822.g/Lus10036980.g/Lus10038545.g/Lus10042410.g/scaffold157.1	25
GO:0098656	anion transmembrane transport	2/435	180/22980	0.857627	0.915262	0.82759	Lus10040686.g/Lus10042864.g	2
GO:0000271	polysaccharide biosynthetic process	3/435	253/22980	0.86042	0.916802	0.828983	Lus10024859.g/Lus10032817.g/Lus10042048.g	3
GO:0098660	inorganic ion transmembrane transport	3/435	253/22980	0.86042	0.916802	0.828983	Lus10029172.g/Lus10034840.g/Lus10035731.g	3
GO:0005975	carbohydrate metabolic process	29/435	1824/22980	0.860953	0.916802	0.828983	Lus10000271.g/Lus10000674.g/Lus10009327.g/Lus10012191.g/Lus10016535.g/Lus10017967.g/Lus10024859.g/Lus10025054.g/Lus10026106.g/Lus10028538.g/Lus10028848.g/Lus10029448.g/Lus10031088.g/Lus10031168.g/Lus10031650.g/Lus10031829.g/Lus10031879.g/Lus10032817.g/Lus10032956.g/Lus10033393.g/Lus10033622.g/Lus10033786.g/Lus10034490.g/Lus10035545.g/Lus10037009.g/Lus10038305.g/Lus10040021.g/Lus10040402.g/Lus1004…	29
GO:0019318	hexose metabolic process	1/435	104/22980	0.863585	0.918935	0.830911	Lus10016535.g	1
GO:0010629	negative regulation of gene expression	4/435	325/22980	0.866174	0.921019	0.832796	Lus10001173.g/Lus10001747.g/Lus10003470.g/scaffold370.2	4
GO:0055085	transmembrane transport	24/435	1544/22980	0.867629	0.921049	0.832822	Lus10003294.g/Lus10009277.g/Lus10014353.g/Lus10014441.g/Lus10016610.g/Lus10020307.g/Lus10022218.g/Lus10026924.g/Lus10029172.g/Lus10031190.g/Lus10032777.g/Lus10033351.g/Lus10033391.g/Lus10034840.g/Lus10035311.g/Lus10035610.g/Lus10035731.g/Lus10038090.g/Lus10039075.g/Lus10040686.g/Lus10040772.g/Lus10040964.g/Lus10042864.g/scaffold38.2	24
GO:0042787	protein ubiquitination involved in ubiquitin-dependent protein catabolic process	1/435	106/22980	0.868723	0.921049	0.832822	Lus10037820.g	1
GO:0050832	defense response to fungus	1/435	106/22980	0.868723	0.921049	0.832822	Lus10000937.g	1
GO:0051336	regulation of hydrolase activity	1/435	106/22980	0.868723	0.921049	0.832822	Lus10040349.g	1
GO:0006979	response to oxidative stress	4/435	329/22980	0.872265	0.923463	0.835006	Lus10007064.g/Lus10017433.g/Lus10025562.g/Lus10042048.g	4
GO:0016051	carbohydrate biosynthetic process	4/435	329/22980	0.872265	0.923463	0.835006	Lus10024859.g/Lus10032817.g/Lus10033622.g/Lus10042048.g	4
GO:0034219	carbohydrate transmembrane transport	1/435	109/22980	0.876072	0.926822	0.838043	Lus10038090.g	1
GO:0044275	cellular carbohydrate catabolic process	1/435	113/22980	0.885235	0.935838	0.846195	Lus10031650.g	1
GO:0019693	ribose phosphate metabolic process	4/435	339/22980	0.886458	0.936453	0.846751	Lus10004939.g/Lus10031088.g/Lus10031168.g/Lus10032956.g	4
GO:0006081	cellular aldehyde metabolic process	1/435	114/22980	0.887418	0.936791	0.847057	Lus10031088.g	1
GO:0051239	regulation of multicellular organismal process	2/435	196/22980	0.888106	0.936839	0.8471	Lus10006370.g/Lus10019636.g	2
GO:0044723	single-organism carbohydrate metabolic process	11/435	795/22980	0.890379	0.938559	0.848656	Lus10016535.g/Lus10024859.g/Lus10031088.g/Lus10031168.g/Lus10031829.g/Lus10031879.g/Lus10032817.g/Lus10032956.g/Lus10033622.g/Lus10037009.g/Lus10042048.g	11
GO:0008202	steroid metabolic process	1/435	116/22980	0.891661	0.939233	0.849265	Lus10024083.g	1
GO:0010498	proteasomal protein catabolic process	3/435	275/22980	0.89531	0.941041	0.8509	Lus10013144.g/Lus10037073.g/Lus10040359.g	3
GO:0043161	proteasome-mediated ubiquitin-dependent protein catabolic process	3/435	275/22980	0.89531	0.941041	0.8509	Lus10013144.g/Lus10037073.g/Lus10040359.g	3
GO:0098655	cation transmembrane transport	3/435	275/22980	0.89531	0.941041	0.8509	Lus10029172.g/Lus10034840.g/Lus10035731.g	3
GO:0042546	cell wall biogenesis	2/435	203/22980	0.89944	0.943856	0.853445	Lus10032817.g/Lus10035132.g	2
GO:0003333	amino acid transmembrane transport	1/435	120/22980	0.899674	0.943856	0.853445	Lus10042864.g	1
GO:0044702	single organism reproductive process	9/435	680/22980	0.899926	0.943856	0.853445	Lus10003315.g/Lus10006370.g/Lus10014462.g/Lus10019636.g/Lus10020096.g/Lus10029686.g/Lus10029876.g/Lus10030829.g/Lus10042842.g	9
GO:0071669	plant-type cell wall organization or biogenesis	2/435	204/22980	0.900969	0.944273	0.853822	Lus10032817.g/Lus10035132.g	2
GO:0006520	cellular amino acid metabolic process	8/435	619/22980	0.902707	0.945416	0.854856	Lus10015561.g/Lus10015947.g/Lus10016945.g/Lus10021156.g/Lus10021344.g/Lus10031325.g/Lus10034822.g/Lus10038545.g	8
GO:0051603	proteolysis involved in cellular protein catabolic process	8/435	623/22980	0.906304	0.948503	0.857647	Lus10013144.g/Lus10014595.g/Lus10014763.g/Lus10029686.g/Lus10036372.g/Lus10037073.g/Lus10037820.g/Lus10040359.g	8
GO:0040029	regulation of gene expression, epigenetic	1/435	124/22980	0.907096	0.948652	0.857782	Lus10014764.g	1
GO:0009117	nucleotide metabolic process	5/435	427/22980	0.909214	0.949596	0.858636	Lus10004939.g/Lus10023871.g/Lus10031088.g/Lus10031168.g/Lus10032956.g	5
GO:0022414	reproductive process	10/435	755/22980	0.909543	0.949596	0.858636	Lus10003315.g/Lus10006370.g/Lus10014462.g/Lus10018073.g/Lus10019636.g/Lus10020096.g/Lus10029686.g/Lus10029876.g/Lus10030829.g/Lus10042842.g	10
GO:0016052	carbohydrate catabolic process	5/435	428/22980	0.910232	0.949596	0.858636	Lus10031088.g/Lus10031168.g/Lus10031650.g/Lus10032956.g/Lus10033393.g	5
GO:0006417	regulation of translation	1/435	126/22980	0.910598	0.949596	0.858636	Lus10003101.g	1
GO:0000003	reproduction	10/435	760/22980	0.913422	0.9516	0.860447	Lus10003315.g/Lus10006370.g/Lus10014462.g/Lus10018073.g/Lus10019636.g/Lus10020096.g/Lus10029686.g/Lus10029876.g/Lus10030829.g/Lus10042842.g	10
GO:0034248	regulation of cellular amide metabolic process	1/435	128/22980	0.913969	0.9516	0.860447	Lus10003101.g	1
GO:0006865	amino acid transport	1/435	129/22980	0.915607	0.9516	0.860447	Lus10042864.g	1
GO:0045333	cellular respiration	1/435	129/22980	0.915607	0.9516	0.860447	Lus10004939.g	1
GO:0044257	cellular protein catabolic process	8/435	636/22980	0.917227	0.9516	0.860447	Lus10013144.g/Lus10014595.g/Lus10014763.g/Lus10029686.g/Lus10036372.g/Lus10037073.g/Lus10037820.g/Lus10040359.g	8
GO:0032268	regulation of cellular protein metabolic process	3/435	293/22980	0.917808	0.9516	0.860447	Lus10000937.g/Lus10003101.g/Lus10022265.g	3
GO:0006753	nucleoside phosphate metabolic process	5/435	436/22980	0.918024	0.9516	0.860447	Lus10004939.g/Lus10023871.g/Lus10031088.g/Lus10031168.g/Lus10032956.g	5
GO:1903825	organic acid transmembrane transport	1/435	131/22980	0.91879	0.9516	0.860447	Lus10042864.g	1
GO:1905039	carboxylic acid transmembrane transport	1/435	131/22980	0.91879	0.9516	0.860447	Lus10042864.g	1
GO:0030163	protein catabolic process	10/435	769/22980	0.920051	0.9516	0.860447	Lus10000933.g/Lus10013144.g/Lus10014595.g/Lus10014763.g/Lus10020024.g/Lus10029686.g/Lus10036372.g/Lus10037073.g/Lus10037820.g/Lus10040359.g	10
GO:0072593	reactive oxygen species metabolic process	2/435	218/22980	0.920221	0.9516	0.860447	Lus10031686.g/Lus10042048.g	2
GO:1905392	plant organ morphogenesis	1/435	132/22980	0.920336	0.9516	0.860447	scaffold315.73	1
GO:0044265	cellular macromolecule catabolic process	10/435	771/22980	0.921464	0.951821	0.860647	Lus10001173.g/Lus10001747.g/Lus10013144.g/Lus10014595.g/Lus10014763.g/Lus10029686.g/Lus10036372.g/Lus10037073.g/Lus10037820.g/Lus10040359.g	10
GO:0048580	regulation of post-embryonic development	1/435	133/22980	0.921852	0.951821	0.860647	Lus10006370.g	1
GO:0044248	cellular catabolic process	21/435	1457/22980	0.924915	0.953735	0.862378	Lus10001173.g/Lus10001747.g/Lus10004916.g/Lus10007065.g/Lus10008571.g/Lus10013144.g/Lus10014595.g/Lus10014763.g/Lus10018186.g/Lus10025609.g/Lus10029686.g/Lus10031325.g/Lus10031650.g/Lus10032777.g/Lus10034306.g/Lus10036372.g/Lus10037073.g/Lus10037820.g/Lus10038545.g/Lus10040359.g/Lus10042048.g	21
GO:0006164	purine nucleotide biosynthetic process	1/435	136/22980	0.926232	0.953735	0.862378	Lus10023871.g	1
GO:0009116	nucleoside metabolic process	1/435	136/22980	0.926232	0.953735	0.862378	Lus10000674.g	1
GO:0051246	regulation of protein metabolic process	3/435	301/22980	0.926317	0.953735	0.862378	Lus10000937.g/Lus10003101.g/Lus10022265.g	3
GO:0033692	cellular polysaccharide biosynthetic process	2/435	225/22980	0.928472	0.95528	0.863775	Lus10032817.g/Lus10042048.g	2
GO:0044036	cell wall macromolecule metabolic process	2/435	229/22980	0.932819	0.959077	0.867208	Lus10031650.g/Lus10032817.g	2
GO:0006887	exocytosis	1/435	142/22980	0.93427	0.959893	0.867946	Lus10004916.g	1
GO:0042744	hydrogen peroxide catabolic process	1/435	145/22980	0.937955	0.962862	0.870631	Lus10042048.g	1
GO:0009664	plant-type cell wall organization	1/435	146/22980	0.939137	0.962862	0.870631	Lus10035132.g	1
GO:0009698	phenylpropanoid metabolic process	1/435	146/22980	0.939137	0.962862	0.870631	Lus10019110.g	1
GO:0010410	hemicellulose metabolic process	1/435	153/22980	0.946805	0.970043	0.877124	Lus10032817.g	1
GO:0016042	lipid catabolic process	1/435	155/22980	0.948813	0.971406	0.878356	Lus10032777.g	1
GO:0015672	monovalent inorganic cation transport	2/435	247/22980	0.949465	0.971406	0.878356	Lus10026924.g/Lus10029172.g	2
GO:0051704	multi-organism process	6/435	561/22980	0.956323	0.976859	0.883287	Lus10000937.g/Lus10002899.g/Lus10016443.g/Lus10022265.g/Lus10031190.g/Lus10042842.g	6
GO:0072522	purine-containing compound biosynthetic process	1/435	165/22980	0.957774	0.976859	0.883287	Lus10023871.g	1
GO:0010608	posttranscriptional regulation of gene expression	1/435	166/22980	0.958579	0.976859	0.883287	Lus10003101.g	1
GO:0015980	energy derivation by oxidation of organic compounds	1/435	166/22980	0.958579	0.976859	0.883287	Lus10004939.g	1
GO:0034637	cellular carbohydrate biosynthetic process	2/435	260/22980	0.958958	0.976859	0.883287	Lus10032817.g/Lus10042048.g	2
GO:0010383	cell wall polysaccharide metabolic process	1/435	167/22980	0.959369	0.976859	0.883287	Lus10032817.g	1
GO:0034220	ion transmembrane transport	5/435	496/22980	0.959749	0.976859	0.883287	Lus10029172.g/Lus10034840.g/Lus10035731.g/Lus10040686.g/Lus10042864.g	5
GO:0009250	glucan biosynthetic process	1/435	168/22980	0.960144	0.976859	0.883287	Lus10042048.g	1
GO:0042743	hydrogen peroxide metabolic process	1/435	170/22980	0.961649	0.97771	0.884057	Lus10042048.g	1
GO:1901575	organic substance catabolic process	25/435	1804/22980	0.96363	0.979043	0.885261	Lus10000933.g/Lus10001173.g/Lus10001747.g/Lus10007065.g/Lus10013144.g/Lus10014595.g/Lus10014763.g/Lus10018186.g/Lus10020024.g/Lus10029448.g/Lus10029686.g/Lus10031088.g/Lus10031168.g/Lus10031325.g/Lus10031650.g/Lus10032777.g/Lus10032956.g/Lus10033393.g/Lus10034306.g/Lus10036372.g/Lus10037073.g/Lus10037820.g/Lus10038545.g/Lus10040021.g/Lus10040359.g	25
GO:0015849	organic acid transport	1/435	178/22980	0.967125	0.981229	0.887238	Lus10042864.g	1
GO:0046942	carboxylic acid transport	1/435	178/22980	0.967125	0.981229	0.887238	Lus10042864.g	1
GO:1901657	glycosyl compound metabolic process	1/435	188/22980	0.972886	0.985377	0.890989	Lus10000674.g	1
GO:0009057	macromolecule catabolic process	16/435	1282/22980	0.973751	0.985377	0.890989	Lus10000933.g/Lus10001173.g/Lus10001747.g/Lus10013144.g/Lus10014595.g/Lus10014763.g/Lus10020024.g/Lus10029448.g/Lus10029686.g/Lus10031650.g/Lus10033393.g/Lus10036372.g/Lus10037073.g/Lus10037820.g/Lus10040021.g/Lus10040359.g	16
GO:0009856	pollination	1/435	190/22980	0.973911	0.985377	0.890989	Lus10042842.g	1
GO:0044706	multi-multicellular organism process	1/435	190/22980	0.973911	0.985377	0.890989	Lus10042842.g	1
GO:0010393	galacturonan metabolic process	1/435	199/22980	0.978066	0.988212	0.893552	Lus10024859.g	1
GO:0045488	pectin metabolic process	1/435	199/22980	0.978066	0.988212	0.893552	Lus10024859.g	1
GO:0000272	polysaccharide catabolic process	2/435	305/22980	0.980301	0.989102	0.894357	Lus10031650.g/Lus10033393.g	2
GO:0009733	response to auxin	2/435	305/22980	0.980301	0.989102	0.894357	Lus10027600.g/Lus10031190.g	2
GO:0044264	cellular polysaccharide metabolic process	3/435	397/22980	0.981484	0.989612	0.894818	Lus10031650.g/Lus10032817.g/Lus10042048.g	3
GO:0009165	nucleotide biosynthetic process	1/435	211/22980	0.982597	0.990051	0.895216	Lus10023871.g	1
GO:1901293	nucleoside phosphate biosynthetic process	1/435	216/22980	0.984198	0.99098	0.896056	Lus10023871.g	1
GO:0005996	monosaccharide metabolic process	2/435	324/22980	0.98563	0.99174	0.896742	Lus10016535.g/Lus10031829.g	2
GO:0044550	secondary metabolite biosynthetic process	2/435	329/22980	0.986782	0.992215	0.897172	Lus10009359.g/Lus10019110.g	2
GO:0044042	glucan metabolic process	2/435	342/22980	0.989371	0.994134	0.898907	Lus10033393.g/Lus10042048.g	2
GO:0044262	cellular carbohydrate metabolic process	4/435	538/22980	0.99195	0.99604	0.900631	Lus10031650.g/Lus10031879.g/Lus10032817.g/Lus10042048.g	4
GO:0005976	polysaccharide metabolic process	5/435	641/22980	0.993967	0.997381	0.901843	Lus10024859.g/Lus10031650.g/Lus10032817.g/Lus10033393.g/Lus10042048.g	5
GO:0019748	secondary metabolic process	2/435	421/22980	0.997242	0.999488	0.903748	Lus10009359.g/Lus10019110.g	2
GO:0006073	cellular glucan metabolic process	1/435	326/22980	0.998117	0.999488	0.903748	Lus10042048.g	1
GO:0045229	external encapsulating structure organization	3/435	553/22980	0.998386	0.999488	0.903748	Lus10024859.g/Lus10032817.g/Lus10035132.g	3
GO:0071554	cell wall organization or biogenesis	5/435	767/22980	0.999006	0.999488	0.903748	Lus10012229.g/Lus10024859.g/Lus10031650.g/Lus10032817.g/Lus10035132.g	5
GO:0071555	cell wall organization	2/435	517/22980	0.999488	0.999488	0.903748	Lus10024859.g/Lus10035132.g	2

## Sheet: Z141-RD
ID	Description	GeneRatio	BgRatio	pvalue	p.adjust	qvalue	geneID	Count
GO:0022622	root system development	10/372	173/22980	0.000539456	0.276462	0.245338	Lus10012221.g/Lus10014225.g/Lus10017654.g/Lus10021090.g/Lus10021317.g/Lus10023579.g/Lus10033845.g/Lus10036370.g/Lus10036582.g/Lus10039342.g	10
GO:0048364	root development	10/372	173/22980	0.000539456	0.276462	0.245338	Lus10012221.g/Lus10014225.g/Lus10017654.g/Lus10021090.g/Lus10021317.g/Lus10023579.g/Lus10033845.g/Lus10036370.g/Lus10036582.g/Lus10039342.g	10
GO:0009909	regulation of flower development	6/372	69/22980	0.00087807	0.276462	0.245338	Lus10007459.g/Lus10012325.g/Lus10021090.g/Lus10021161.g/Lus10033845.g/Lus10037636.g	6
GO:0048580	regulation of post-embryonic development	8/372	133/22980	0.00148201	0.276462	0.245338	Lus10001656.g/Lus10007459.g/Lus10012325.g/Lus10021090.g/Lus10021161.g/Lus10033845.g/Lus10034996.g/Lus10037636.g	8
GO:2000026	regulation of multicellular organismal development	9/372	171/22980	0.00194003	0.276462	0.245338	Lus10001656.g/Lus10007459.g/Lus10012325.g/Lus10021090.g/Lus10021161.g/Lus10023579.g/Lus10033845.g/Lus10034996.g/Lus10037636.g	9
GO:0097502	mannosylation	3/372	16/22980	0.00201476	0.276462	0.245338	Lus10009387.g/Lus10023414.g/Lus10035085.g	3
GO:0045324	late endosome to vacuole transport	3/372	18/22980	0.00286624	0.276462	0.245338	Lus10012273.g/Lus10018442.g/Lus10043037.g	3
GO:0005977	glycogen metabolic process	4/372	37/22980	0.00292702	0.276462	0.245338	Lus10010515.g/Lus10016069.g/Lus10037093.g/Lus10042688.g	4
GO:0006112	energy reserve metabolic process	4/372	37/22980	0.00292702	0.276462	0.245338	Lus10010515.g/Lus10016069.g/Lus10037093.g/Lus10042688.g	4
GO:0048831	regulation of shoot system development	6/372	88/22980	0.00307319	0.276462	0.245338	Lus10007459.g/Lus10012325.g/Lus10021090.g/Lus10021161.g/Lus10033845.g/Lus10037636.g	6
GO:0033554	cellular response to stress	20/372	630/22980	0.00346291	0.276462	0.245338	Lus10000998.g/Lus10007089.g/Lus10008819.g/Lus10009064.g/Lus10012325.g/Lus10013827.g/Lus10015179.g/Lus10017654.g/Lus10017785.g/Lus10019415.g/Lus10022625.g/Lus10023579.g/Lus10023840.g/Lus10023864.g/Lus10024924.g/Lus10028387.g/Lus10028430.g/Lus10035661.g/Lus10038258.g/Lus10041170.g	20
GO:0016192	vesicle-mediated transport	19/372	589/22980	0.00364925	0.276462	0.245338	Lus10004944.g/Lus10008135.g/Lus10010078.g/Lus10012273.g/Lus10015215.g/Lus10018442.g/Lus10019023.g/Lus10019520.g/Lus10022975.g/Lus10023580.g/Lus10026214.g/Lus10026688.g/Lus10033604.g/Lus10033648.g/Lus10036618.g/Lus10036645.g/Lus10036987.g/Lus10039381.g/Lus10043037.g	19
GO:0042391	regulation of membrane potential	4/372	40/22980	0.00389931	0.276462	0.245338	Lus10010061.g/Lus10014925.g/Lus10015687.g/Lus10037904.g	4
GO:0048731	system development	22/372	734/22980	0.00439628	0.276462	0.245338	Lus10002209.g/Lus10007459.g/Lus10009387.g/Lus10012221.g/Lus10012325.g/Lus10012447.g/Lus10014225.g/Lus10014835.g/Lus10016069.g/Lus10017654.g/Lus10021090.g/Lus10021161.g/Lus10021317.g/Lus10023579.g/Lus10023647.g/Lus10027952.g/Lus10033845.g/Lus10034171.g/Lus10036370.g/Lus10036582.g/Lus10037636.g/Lus10039342.g	22
GO:0007602	phototransduction	3/372	21/22980	0.00450701	0.276462	0.245338	Lus10007459.g/Lus10017931.g/Lus10034996.g	3
GO:0009583	detection of light stimulus	3/372	21/22980	0.00450701	0.276462	0.245338	Lus10007459.g/Lus10017931.g/Lus10034996.g	3
GO:0009585	red, far-red light phototransduction	3/372	21/22980	0.00450701	0.276462	0.245338	Lus10007459.g/Lus10017931.g/Lus10034996.g	3
GO:0042254	ribosome biogenesis	16/372	472/22980	0.00462626	0.276462	0.245338	Lus10006031.g/Lus10006236.g/Lus10007264.g/Lus10013005.g/Lus10013507.g/Lus10014654.g/Lus10014835.g/Lus10017864.g/Lus10023402.g/Lus10024493.g/Lus10024656.g/Lus10024918.g/Lus10025642.g/Lus10031812.g/Lus10038133.g/Lus10039121.g	16
GO:0051239	regulation of multicellular organismal process	9/372	196/22980	0.00480277	0.276462	0.245338	Lus10001656.g/Lus10007459.g/Lus10012325.g/Lus10021090.g/Lus10021161.g/Lus10023579.g/Lus10033845.g/Lus10034996.g/Lus10037636.g	9
GO:0003006	developmental process involved in reproduction	17/372	521/22980	0.00519559	0.276462	0.245338	Lus10002209.g/Lus10007459.g/Lus10009387.g/Lus10012325.g/Lus10012447.g/Lus10014835.g/Lus10016069.g/Lus10020383.g/Lus10021090.g/Lus10021161.g/Lus10023579.g/Lus10023647.g/Lus10033845.g/Lus10034171.g/Lus10036370.g/Lus10036582.g/Lus10037636.g	17
GO:1901292	nucleoside phosphate catabolic process	2/372	7/22980	0.00520093	0.276462	0.245338	Lus10011757.g/Lus10027652.g	2
GO:2000241	regulation of reproductive process	6/372	98/22980	0.00522031	0.276462	0.245338	Lus10007459.g/Lus10012325.g/Lus10021090.g/Lus10021161.g/Lus10033845.g/Lus10037636.g	6
GO:0007034	vacuolar transport	5/372	70/22980	0.00554071	0.276462	0.245338	Lus10012273.g/Lus10014225.g/Lus10018442.g/Lus10021317.g/Lus10043037.g	5
GO:0009247	glycolipid biosynthetic process	5/372	71/22980	0.00588311	0.276462	0.245338	Lus10000321.g/Lus10009064.g/Lus10023414.g/Lus10025916.g/Lus10035357.g	5
GO:0043549	regulation of kinase activity	5/372	73/22980	0.00661211	0.276462	0.245338	Lus10003679.g/Lus10012023.g/Lus10015179.g/Lus10024924.g/Lus10036192.g	5
GO:0005980	glycogen catabolic process	2/372	8/22980	0.00686063	0.276462	0.245338	Lus10037093.g/Lus10042688.g	2
GO:0009200	deoxyribonucleoside triphosphate metabolic process	2/372	8/22980	0.00686063	0.276462	0.245338	Lus10011757.g/Lus10027801.g	2
GO:0032509	endosome transport via multivesicular body sorting pathway	2/372	8/22980	0.00686063	0.276462	0.245338	Lus10012273.g/Lus10018442.g	2
GO:0032511	late endosome to vacuole transport via multivesicular body sorting pathway	2/372	8/22980	0.00686063	0.276462	0.245338	Lus10012273.g/Lus10018442.g	2
GO:0043162	ubiquitin-dependent protein catabolic process via the multivesicular body sorting pathway	2/372	8/22980	0.00686063	0.276462	0.245338	Lus10012273.g/Lus10018442.g	2
GO:0043328	protein targeting to vacuole involved in ubiquitin-dependent protein catabolic process via the multivesicular body sorting pathway	2/372	8/22980	0.00686063	0.276462	0.245338	Lus10012273.g/Lus10018442.g	2
GO:0071985	multivesicular body sorting pathway	2/372	8/22980	0.00686063	0.276462	0.245338	Lus10012273.g/Lus10018442.g	2
GO:0007389	pattern specification process	5/372	75/22980	0.00740213	0.276462	0.245338	Lus10007233.g/Lus10012221.g/Lus10021090.g/Lus10031812.g/Lus10033845.g	5
GO:0010017	red or far-red light signaling pathway	3/372	25/22980	0.00743095	0.276462	0.245338	Lus10007459.g/Lus10017931.g/Lus10034996.g	3
GO:0071489	cellular response to red or far red light	3/372	25/22980	0.00743095	0.276462	0.245338	Lus10007459.g/Lus10017931.g/Lus10034996.g	3
GO:0042325	regulation of phosphorylation	5/372	76/22980	0.00782081	0.276462	0.245338	Lus10003679.g/Lus10012023.g/Lus10015179.g/Lus10024924.g/Lus10036192.g	5
GO:0031167	rRNA methylation	3/372	26/22980	0.00830082	0.276462	0.245338	Lus10013005.g/Lus10017864.g/Lus10023402.g	3
GO:0031667	response to nutrient levels	5/372	78/22980	0.00870699	0.276462	0.245338	Lus10009064.g/Lus10015179.g/Lus10019415.g/Lus10036582.g/Lus10036618.g	5
GO:0000079	regulation of cyclin-dependent protein serine/threonine kinase activity	3/372	27/22980	0.00922802	0.276462	0.245338	Lus10012023.g/Lus10024924.g/Lus10036192.g	3
GO:1904029	regulation of cyclin-dependent protein kinase activity	3/372	27/22980	0.00922802	0.276462	0.245338	Lus10012023.g/Lus10024924.g/Lus10036192.g	3
GO:0044270	cellular nitrogen compound catabolic process	9/372	219/22980	0.00965802	0.276462	0.245338	Lus10004986.g/Lus10011757.g/Lus10012325.g/Lus10021748.g/Lus10023840.g/Lus10027652.g/Lus10036370.g/Lus10040400.g/Lus10042608.g	9
GO:0048608	reproductive structure development	15/372	469/22980	0.00995602	0.276462	0.245338	Lus10002209.g/Lus10007459.g/Lus10009387.g/Lus10012325.g/Lus10012447.g/Lus10014835.g/Lus10016069.g/Lus10021090.g/Lus10021161.g/Lus10023579.g/Lus10023647.g/Lus10033845.g/Lus10034171.g/Lus10036370.g/Lus10037636.g	15
GO:0061458	reproductive system development	15/372	469/22980	0.00995602	0.276462	0.245338	Lus10002209.g/Lus10007459.g/Lus10009387.g/Lus10012325.g/Lus10012447.g/Lus10014835.g/Lus10016069.g/Lus10021090.g/Lus10021161.g/Lus10023579.g/Lus10023647.g/Lus10033845.g/Lus10034171.g/Lus10036370.g/Lus10037636.g	15
GO:0009069	serine family amino acid metabolic process	5/372	82/22980	0.0106829	0.276462	0.245338	Lus10008490.g/Lus10010679.g/Lus10035374.g/Lus10036370.g/scaffold380.2	5
GO:0009083	branched-chain amino acid catabolic process	2/372	10/22980	0.0107926	0.276462	0.245338	Lus10023258.g/scaffold189.2	2
GO:0019464	glycine decarboxylation via glycine cleavage system	2/372	10/22980	0.0107926	0.276462	0.245338	Lus10035374.g/scaffold380.2	2
GO:0009791	post-embryonic development	18/372	613/22980	0.0115499	0.276462	0.245338	Lus10001656.g/Lus10002209.g/Lus10007459.g/Lus10009387.g/Lus10012325.g/Lus10012447.g/Lus10014835.g/Lus10016069.g/Lus10021090.g/Lus10021161.g/Lus10023579.g/Lus10023647.g/Lus10033845.g/Lus10034171.g/Lus10034996.g/Lus10036582.g/Lus10037636.g/Lus10039342.g	18
GO:0022414	reproductive process	21/372	755/22980	0.0118523	0.276462	0.245338	Lus10000998.g/Lus10002209.g/Lus10007459.g/Lus10007601.g/Lus10009387.g/Lus10012325.g/Lus10012447.g/Lus10013244.g/Lus10014835.g/Lus10016069.g/Lus10020383.g/Lus10021090.g/Lus10021161.g/Lus10023579.g/Lus10023647.g/Lus10033845.g/Lus10034171.g/Lus10036370.g/Lus10036582.g/Lus10037636.g/Lus10043037.g	21
GO:0005982	starch metabolic process	4/372	55/22980	0.0120466	0.276462	0.245338	Lus10010515.g/Lus10013044.g/Lus10016069.g/Lus10033245.g	4
GO:0051606	detection of stimulus	4/372	55/22980	0.0120466	0.276462	0.245338	Lus10007459.g/Lus10017931.g/Lus10034996.g/Lus10036582.g	4
GO:0006664	glycolipid metabolic process	5/372	85/22980	0.0123519	0.276462	0.245338	Lus10000321.g/Lus10009064.g/Lus10023414.g/Lus10025916.g/Lus10035357.g	5
GO:0046467	membrane lipid biosynthetic process	5/372	85/22980	0.0123519	0.276462	0.245338	Lus10000321.g/Lus10009064.g/Lus10023414.g/Lus10025916.g/Lus10035357.g	5
GO:0007275	multicellular organism development	28/372	1100/22980	0.012513	0.276462	0.245338	Lus10001656.g/Lus10001979.g/Lus10002209.g/Lus10007233.g/Lus10007459.g/Lus10009387.g/Lus10012221.g/Lus10012325.g/Lus10012447.g/Lus10014225.g/Lus10014835.g/Lus10016069.g/Lus10017654.g/Lus10021090.g/Lus10021161.g/Lus10021317.g/Lus10023579.g/Lus10023647.g/Lus10027952.g/Lus10031812.g/Lus10033845.g/Lus10034171.g/Lus10034996.g/Lus10036370.g/Lus10036582.g/Lus10037636.g/Lus10039342.g/Lus10043037.g	28
GO:0000003	reproduction	21/372	760/22980	0.0126832	0.276462	0.245338	Lus10000998.g/Lus10002209.g/Lus10007459.g/Lus10007601.g/Lus10009387.g/Lus10012325.g/Lus10012447.g/Lus10013244.g/Lus10014835.g/Lus10016069.g/Lus10020383.g/Lus10021090.g/Lus10021161.g/Lus10023579.g/Lus10023647.g/Lus10033845.g/Lus10034171.g/Lus10036370.g/Lus10036582.g/Lus10037636.g/Lus10043037.g	21
GO:0050793	regulation of developmental process	10/372	269/22980	0.0126974	0.276462	0.245338	Lus10001656.g/Lus10007459.g/Lus10012325.g/Lus10021090.g/Lus10021161.g/Lus10023579.g/Lus10026214.g/Lus10033845.g/Lus10034996.g/Lus10037636.g	10
GO:0009991	response to extracellular stimulus	5/372	86/22980	0.0129453	0.276462	0.245338	Lus10009064.g/Lus10015179.g/Lus10019415.g/Lus10036582.g/Lus10036618.g	5
GO:0009581	detection of external stimulus	3/372	31/22980	0.0135238	0.276462	0.245338	Lus10007459.g/Lus10017931.g/Lus10034996.g	3
GO:0009582	detection of abiotic stimulus	3/372	31/22980	0.0135238	0.276462	0.245338	Lus10007459.g/Lus10017931.g/Lus10034996.g	3
GO:1903509	liposaccharide metabolic process	5/372	87/22980	0.0135577	0.276462	0.245338	Lus10000321.g/Lus10009064.g/Lus10023414.g/Lus10025916.g/Lus10035357.g	5
GO:0010214	seed coat development	2/372	12/22980	0.0154949	0.276462	0.245338	Lus10009387.g/Lus10012447.g	2
GO:0048856	anatomical structure development	31/372	1272/22980	0.0155967	0.276462	0.245338	Lus10001656.g/Lus10001979.g/Lus10002209.g/Lus10007185.g/Lus10007233.g/Lus10007459.g/Lus10009387.g/Lus10012221.g/Lus10012325.g/Lus10012447.g/Lus10014225.g/Lus10014835.g/Lus10016069.g/Lus10017654.g/Lus10020383.g/Lus10021090.g/Lus10021161.g/Lus10021317.g/Lus10023579.g/Lus10023647.g/Lus10026214.g/Lus10027952.g/Lus10031812.g/Lus10033845.g/Lus10034171.g/Lus10034996.g/Lus10036370.g/Lus10036582.g/Lus1003…	31
GO:0006227	dUDP biosynthetic process	1/372	1/22980	0.016188	0.276462	0.245338	Lus10027801.g	1
GO:0006235	dTTP biosynthetic process	1/372	1/22980	0.016188	0.276462	0.245338	Lus10027801.g	1
GO:0009202	deoxyribonucleoside triphosphate biosynthetic process	1/372	1/22980	0.016188	0.276462	0.245338	Lus10027801.g	1
GO:0009212	pyrimidine deoxyribonucleoside triphosphate biosynthetic process	1/372	1/22980	0.016188	0.276462	0.245338	Lus10027801.g	1
GO:0009836	fruit ripening, climacteric	1/372	1/22980	0.016188	0.276462	0.245338	Lus10036370.g	1
GO:0010271	regulation of chlorophyll catabolic process	1/372	1/22980	0.016188	0.276462	0.245338	Lus10012325.g	1
GO:0046075	dTTP metabolic process	1/372	1/22980	0.016188	0.276462	0.245338	Lus10027801.g	1
GO:0046077	dUDP metabolic process	1/372	1/22980	0.016188	0.276462	0.245338	Lus10027801.g	1
GO:0046437	D-amino acid biosynthetic process	1/372	1/22980	0.016188	0.276462	0.245338	Lus10008490.g	1
GO:0046719	regulation by virus of viral protein levels in host cell	1/372	1/22980	0.016188	0.276462	0.245338	Lus10038665.g	1
GO:0070178	D-serine metabolic process	1/372	1/22980	0.016188	0.276462	0.245338	Lus10008490.g	1
GO:0070179	D-serine biosynthetic process	1/372	1/22980	0.016188	0.276462	0.245338	Lus10008490.g	1
GO:0097339	glycolate transmembrane transport	1/372	1/22980	0.016188	0.276462	0.245338	Lus10012137.g	1
GO:1900866	glycolate transport	1/372	1/22980	0.016188	0.276462	0.245338	Lus10012137.g	1
GO:1901404	regulation of tetrapyrrole catabolic process	1/372	1/22980	0.016188	0.276462	0.245338	Lus10012325.g	1
GO:1901975	glycerate transmembrane transport	1/372	1/22980	0.016188	0.276462	0.245338	Lus10012137.g	1
GO:0019684	photosynthesis, light reaction	6/372	126/22980	0.0168232	0.276462	0.245338	Lus10006416.g/Lus10022479.g/Lus10028120.g/Lus10030191.g/Lus10038385.g/scaffold51.20	6
GO:0051338	regulation of transferase activity	5/372	92/22980	0.0169127	0.276462	0.245338	Lus10003679.g/Lus10012023.g/Lus10015179.g/Lus10024924.g/Lus10036192.g	5
GO:0019252	starch biosynthetic process	3/372	34/22980	0.0173758	0.276462	0.245338	Lus10010515.g/Lus10016069.g/Lus10033245.g	3
GO:0044707	single-multicellular organism process	28/372	1132/22980	0.0176435	0.276462	0.245338	Lus10001656.g/Lus10001979.g/Lus10002209.g/Lus10007233.g/Lus10007459.g/Lus10009387.g/Lus10012221.g/Lus10012325.g/Lus10012447.g/Lus10014225.g/Lus10014835.g/Lus10016069.g/Lus10017654.g/Lus10021090.g/Lus10021161.g/Lus10021317.g/Lus10023579.g/Lus10023647.g/Lus10027952.g/Lus10031812.g/Lus10033845.g/Lus10034171.g/Lus10034996.g/Lus10036370.g/Lus10036582.g/Lus10037636.g/Lus10039342.g/Lus10043037.g	28
GO:0006813	potassium ion transport	5/372	93/22980	0.017644	0.276462	0.245338	Lus10014531.g/Lus10015687.g/Lus10018844.g/Lus10037904.g/Lus10041014.g	5
GO:0032501	multicellular organismal process	31/372	1285/22980	0.0177258	0.276462	0.245338	Lus10001656.g/Lus10001979.g/Lus10002209.g/Lus10007233.g/Lus10007459.g/Lus10007601.g/Lus10009387.g/Lus10012221.g/Lus10012325.g/Lus10012447.g/Lus10013244.g/Lus10014225.g/Lus10014835.g/Lus10016069.g/Lus10017654.g/Lus10020383.g/Lus10021090.g/Lus10021161.g/Lus10021317.g/Lus10023579.g/Lus10023647.g/Lus10027952.g/Lus10031812.g/Lus10033845.g/Lus10034171.g/Lus10034996.g/Lus10036370.g/Lus10036582.g/Lus1003…	31
GO:1901606	alpha-amino acid catabolic process	4/372	62/22980	0.0180516	0.276462	0.245338	Lus10023258.g/Lus10035374.g/scaffold189.2/scaffold380.2	4
GO:0006546	glycine catabolic process	2/372	13/22980	0.0181182	0.276462	0.245338	Lus10035374.g/scaffold380.2	2
GO:0030968	endoplasmic reticulum unfolded protein response	2/372	13/22980	0.0181182	0.276462	0.245338	Lus10023579.g/Lus10041170.g	2
GO:0034620	cellular response to unfolded protein	2/372	13/22980	0.0181182	0.276462	0.245338	Lus10023579.g/Lus10041170.g	2
GO:0009658	chloroplast organization	6/372	129/22980	0.0186728	0.276462	0.245338	Lus10012137.g/Lus10022653.g/Lus10023647.g/Lus10035940.g/Lus10038385.g/scaffold175.45	6
GO:0045859	regulation of protein kinase activity	4/372	64/22980	0.0200537	0.276462	0.245338	Lus10012023.g/Lus10015179.g/Lus10024924.g/Lus10036192.g	4
GO:0044767	single-organism developmental process	31/372	1302/22980	0.0208543	0.276462	0.245338	Lus10001656.g/Lus10001979.g/Lus10002209.g/Lus10007185.g/Lus10007233.g/Lus10007459.g/Lus10009387.g/Lus10012221.g/Lus10012325.g/Lus10012447.g/Lus10014225.g/Lus10014835.g/Lus10016069.g/Lus10017654.g/Lus10017864.g/Lus10021090.g/Lus10021161.g/Lus10021317.g/Lus10023579.g/Lus10023647.g/Lus10026214.g/Lus10027952.g/Lus10031812.g/Lus10033845.g/Lus10034171.g/Lus10034996.g/Lus10036370.g/Lus10036582.g/Lus1003…	31
GO:0035967	cellular response to topologically incorrect protein	2/372	14/22980	0.0209143	0.276462	0.245338	Lus10023579.g/Lus10041170.g	2
GO:0048513	animal organ development	2/372	14/22980	0.0209143	0.276462	0.245338	Lus10023579.g/Lus10036582.g	2
GO:0034660	ncRNA metabolic process	16/372	560/22980	0.0209363	0.276462	0.245338	Lus10002756.g/Lus10006031.g/Lus10009382.g/Lus10013005.g/Lus10014835.g/Lus10017864.g/Lus10021124.g/Lus10023402.g/Lus10023647.g/Lus10024493.g/Lus10024656.g/Lus10030645.g/Lus10034171.g/Lus10038133.g/Lus10039121.g/Lus10040967.g	16
GO:0003002	regionalization	4/372	65/22980	0.021104	0.276462	0.245338	Lus10007233.g/Lus10012221.g/Lus10021090.g/Lus10033845.g	4
GO:0042594	response to starvation	4/372	65/22980	0.021104	0.276462	0.245338	Lus10009064.g/Lus10015179.g/Lus10019415.g/Lus10036618.g	4
GO:0006623	protein targeting to vacuole	3/372	37/22980	0.0217771	0.276462	0.245338	Lus10012273.g/Lus10018442.g/Lus10043037.g	3
GO:0072665	protein localization to vacuole	3/372	37/22980	0.0217771	0.276462	0.245338	Lus10012273.g/Lus10018442.g/Lus10043037.g	3
GO:0072666	establishment of protein localization to vacuole	3/372	37/22980	0.0217771	0.276462	0.245338	Lus10012273.g/Lus10018442.g/Lus10043037.g	3
GO:0009063	cellular amino acid catabolic process	4/372	66/22980	0.0221874	0.276462	0.245338	Lus10023258.g/Lus10035374.g/scaffold189.2/scaffold380.2	4
GO:0010015	root morphogenesis	4/372	66/22980	0.0221874	0.276462	0.245338	Lus10017654.g/Lus10021090.g/Lus10036370.g/Lus10039342.g	4
GO:0032502	developmental process	32/372	1364/22980	0.0229255	0.276462	0.245338	Lus10001656.g/Lus10001979.g/Lus10002209.g/Lus10007185.g/Lus10007233.g/Lus10007459.g/Lus10009387.g/Lus10012221.g/Lus10012325.g/Lus10012447.g/Lus10014225.g/Lus10014835.g/Lus10016069.g/Lus10017654.g/Lus10017864.g/Lus10020383.g/Lus10021090.g/Lus10021161.g/Lus10021317.g/Lus10023579.g/Lus10023647.g/Lus10026214.g/Lus10027952.g/Lus10031812.g/Lus10033845.g/Lus10034171.g/Lus10034996.g/Lus10036370.g/Lus1003…	32
GO:0001932	regulation of protein phosphorylation	4/372	67/22980	0.0233042	0.276462	0.245338	Lus10012023.g/Lus10015179.g/Lus10024924.g/Lus10036192.g	4
GO:0051716	cellular response to stimulus	42/372	1896/22980	0.0236727	0.276462	0.245338	Lus10000490.g/Lus10000998.g/Lus10001146.g/Lus10002692.g/Lus10004944.g/Lus10007089.g/Lus10007459.g/Lus10008819.g/Lus10009064.g/Lus10011104.g/Lus10012325.g/Lus10013827.g/Lus10015179.g/Lus10017654.g/Lus10017785.g/Lus10017931.g/Lus10018736.g/Lus10019415.g/Lus10020383.g/Lus10020804.g/Lus10021710.g/Lus10022625.g/Lus10022975.g/Lus10023229.g/Lus10023579.g/Lus10023840.g/Lus10023864.g/Lus10024924.g/Lus1002…	42
GO:0006986	response to unfolded protein	2/372	15/22980	0.0238771	0.276462	0.245338	Lus10023579.g/Lus10041170.g	2
GO:0009071	serine family amino acid catabolic process	2/372	15/22980	0.0238771	0.276462	0.245338	Lus10035374.g/scaffold380.2	2
GO:0071900	regulation of protein serine/threonine kinase activity	3/372	39/22980	0.0250179	0.276462	0.245338	Lus10012023.g/Lus10024924.g/Lus10036192.g	3
GO:0009262	deoxyribonucleotide metabolic process	2/372	16/22980	0.0270002	0.276462	0.245338	Lus10027652.g/Lus10027801.g	2
GO:0046700	heterocycle catabolic process	8/372	220/22980	0.0273769	0.276462	0.245338	Lus10004986.g/Lus10011757.g/Lus10012325.g/Lus10021748.g/Lus10023840.g/Lus10027652.g/Lus10040400.g/Lus10042608.g	8
GO:0006221	pyrimidine nucleotide biosynthetic process	3/372	41/22980	0.0285036	0.276462	0.245338	Lus10017931.g/Lus10027801.g/Lus10033492.g	3
GO:0009266	response to temperature stimulus	6/372	144/22980	0.0300115	0.276462	0.245338	Lus10007185.g/Lus10011934.g/Lus10012325.g/Lus10013044.g/Lus10021161.g/Lus10038385.g	6
GO:0000462	maturation of SSU-rRNA from tricistronic rRNA transcript (SSU-rRNA, 5.8S rRNA, LSU-rRNA)	4/372	73/22980	0.0307161	0.276462	0.245338	Lus10014835.g/Lus10024493.g/Lus10024656.g/Lus10039121.g	4
GO:0001510	RNA methylation	4/372	74/22980	0.0320713	0.276462	0.245338	Lus10013005.g/Lus10017864.g/Lus10021124.g/Lus10023402.g	4
GO:0000733	DNA strand renaturation	1/372	2/22980	0.0321146	0.276462	0.245338	Lus10028387.g	1
GO:0006148	inosine catabolic process	1/372	2/22980	0.0321146	0.276462	0.245338	Lus10042608.g	1
GO:0006233	dTDP biosynthetic process	1/372	2/22980	0.0321146	0.276462	0.245338	Lus10027801.g	1
GO:0006296	nucleotide-excision repair, DNA incision, 5'-to lesion	1/372	2/22980	0.0321146	0.276462	0.245338	Lus10000998.g	1
GO:0006574	valine catabolic process	1/372	2/22980	0.0321146	0.276462	0.245338	Lus10023258.g	1
GO:0007584	response to nutrient	1/372	2/22980	0.0321146	0.276462	0.245338	Lus10036582.g	1
GO:0009133	nucleoside diphosphate biosynthetic process	1/372	2/22980	0.0321146	0.276462	0.245338	Lus10027801.g	1
GO:0009138	pyrimidine nucleoside diphosphate metabolic process	1/372	2/22980	0.0321146	0.276462	0.245338	Lus10027801.g	1
GO:0009139	pyrimidine nucleoside diphosphate biosynthetic process	1/372	2/22980	0.0321146	0.276462	0.245338	Lus10027801.g	1
GO:0009189	deoxyribonucleoside diphosphate biosynthetic process	1/372	2/22980	0.0321146	0.276462	0.245338	Lus10027801.g	1
GO:0009196	pyrimidine deoxyribonucleoside diphosphate metabolic process	1/372	2/22980	0.0321146	0.276462	0.245338	Lus10027801.g	1
GO:0009197	pyrimidine deoxyribonucleoside diphosphate biosynthetic process	1/372	2/22980	0.0321146	0.276462	0.245338	Lus10027801.g	1
GO:0009594	detection of nutrient	1/372	2/22980	0.0321146	0.276462	0.245338	Lus10036582.g	1
GO:0010080	regulation of floral meristem growth	1/372	2/22980	0.0321146	0.276462	0.245338	Lus10021090.g	1
GO:0010081	regulation of inflorescence meristem growth	1/372	2/22980	0.0321146	0.276462	0.245338	Lus10021090.g	1
GO:0010098	suspensor development	1/372	2/22980	0.0321146	0.276462	0.245338	Lus10023647.g	1
GO:0010260	animal organ senescence	1/372	2/22980	0.0321146	0.276462	0.245338	Lus10036582.g	1
GO:0010450	inflorescence meristem growth	1/372	2/22980	0.0321146	0.276462	0.245338	Lus10021090.g	1
GO:0010451	floral meristem growth	1/372	2/22980	0.0321146	0.276462	0.245338	Lus10021090.g	1
GO:0015853	adenine transport	1/372	2/22980	0.0321146	0.276462	0.245338	Lus10009401.g	1
GO:0015854	guanine transport	1/372	2/22980	0.0321146	0.276462	0.245338	Lus10009401.g	1
GO:0015855	pyrimidine nucleobase transport	1/372	2/22980	0.0321146	0.276462	0.245338	Lus10009401.g	1
GO:0015857	uracil transport	1/372	2/22980	0.0321146	0.276462	0.245338	Lus10009401.g	1
GO:0019499	cyanide metabolic process	1/372	2/22980	0.0321146	0.276462	0.245338	Lus10036370.g	1
GO:0019500	cyanide catabolic process	1/372	2/22980	0.0321146	0.276462	0.245338	Lus10036370.g	1
GO:0030970	retrograde protein transport, ER to cytosol	1/372	2/22980	0.0321146	0.276462	0.245338	Lus10008819.g	1
GO:0033683	nucleotide-excision repair, DNA incision	1/372	2/22980	0.0321146	0.276462	0.245338	Lus10000998.g	1
GO:0035344	hypoxanthine transport	1/372	2/22980	0.0321146	0.276462	0.245338	Lus10009401.g	1
GO:0046072	dTDP metabolic process	1/372	2/22980	0.0321146	0.276462	0.245338	Lus10027801.g	1
GO:0090042	tubulin deacetylation	1/372	2/22980	0.0321146	0.276462	0.245338	Lus10012713.g	1
GO:0090057	root radial pattern formation	1/372	2/22980	0.0321146	0.276462	0.245338	Lus10012221.g	1
GO:0098657	import into cell	1/372	2/22980	0.0321146	0.276462	0.245338	Lus10009401.g	1
GO:0098702	adenine import across plasma membrane	1/372	2/22980	0.0321146	0.276462	0.245338	Lus10009401.g	1
GO:0098710	guanine import across plasma membrane	1/372	2/22980	0.0321146	0.276462	0.245338	Lus10009401.g	1
GO:0098721	uracil import across plasma membrane	1/372	2/22980	0.0321146	0.276462	0.245338	Lus10009401.g	1
GO:0098739	import across plasma membrane	1/372	2/22980	0.0321146	0.276462	0.245338	Lus10009401.g	1
GO:1901255	nucleotide-excision repair involved in interstrand cross-link repair	1/372	2/22980	0.0321146	0.276462	0.245338	Lus10000998.g	1
GO:1903513	endoplasmic reticulum to cytosol transport	1/372	2/22980	0.0321146	0.276462	0.245338	Lus10008819.g	1
GO:1903716	guanine transmembrane transport	1/372	2/22980	0.0321146	0.276462	0.245338	Lus10009401.g	1
GO:1903791	uracil transmembrane transport	1/372	2/22980	0.0321146	0.276462	0.245338	Lus10009401.g	1
GO:1904082	pyrimidine nucleobase transmembrane transport	1/372	2/22980	0.0321146	0.276462	0.245338	Lus10009401.g	1
GO:1904823	purine nucleobase transmembrane transport	1/372	2/22980	0.0321146	0.276462	0.245338	Lus10009401.g	1
GO:0006220	pyrimidine nucleotide metabolic process	3/372	43/22980	0.0322332	0.276462	0.245338	Lus10017931.g/Lus10027801.g/Lus10033492.g	3
GO:0071482	cellular response to light stimulus	3/372	43/22980	0.0322332	0.276462	0.245338	Lus10007459.g/Lus10017931.g/Lus10034996.g	3
GO:0006643	membrane lipid metabolic process	5/372	110/22980	0.0333824	0.277875	0.246591	Lus10000321.g/Lus10009064.g/Lus10023414.g/Lus10025916.g/Lus10035357.g	5
GO:0006014	D-ribose metabolic process	2/372	18/22980	0.0337044	0.277875	0.246591	Lus10011270.g/Lus10026199.g	2
GO:0010029	regulation of seed germination	2/372	18/22980	0.0337044	0.277875	0.246591	Lus10001656.g/Lus10012325.g	2
GO:0010252	auxin homeostasis	2/372	18/22980	0.0337044	0.277875	0.246591	Lus10014225.g/Lus10021317.g	2
GO:0035966	response to topologically incorrect protein	2/372	18/22980	0.0337044	0.277875	0.246591	Lus10023579.g/Lus10041170.g	2
GO:0046500	S-adenosylmethionine metabolic process	2/372	18/22980	0.0337044	0.277875	0.246591	Lus10026263.g/Lus10038044.g	2
GO:0009908	flower development	7/372	188/22980	0.0338517	0.277875	0.246591	Lus10007459.g/Lus10012325.g/Lus10021090.g/Lus10021161.g/Lus10033845.g/Lus10034171.g/Lus10037636.g	7
GO:0006281	DNA repair	11/372	361/22980	0.0340616	0.277893	0.246608	Lus10000998.g/Lus10007089.g/Lus10017654.g/Lus10017785.g/Lus10023840.g/Lus10023864.g/Lus10024924.g/Lus10028387.g/Lus10028430.g/Lus10035661.g/Lus10038258.g	11
GO:0009639	response to red or far red light	4/372	76/22980	0.0348856	0.28289	0.251043	Lus10007459.g/Lus10017931.g/Lus10021090.g/Lus10034996.g	4
GO:0006505	GPI anchor metabolic process	3/372	45/22980	0.0362046	0.286637	0.254368	Lus10000321.g/Lus10023414.g/Lus10025916.g	3
GO:0006506	GPI anchor biosynthetic process	3/372	45/22980	0.0362046	0.286637	0.254368	Lus10000321.g/Lus10023414.g/Lus10025916.g	3
GO:0006563	L-serine metabolic process	3/372	45/22980	0.0362046	0.286637	0.254368	Lus10008490.g/Lus10010679.g/Lus10036370.g	3
GO:0009267	cellular response to starvation	3/372	45/22980	0.0362046	0.286637	0.254368	Lus10009064.g/Lus10015179.g/Lus10019415.g	3
GO:0099402	plant organ development	11/372	365/22980	0.036429	0.286717	0.254439	Lus10012221.g/Lus10014225.g/Lus10017654.g/Lus10021090.g/Lus10021317.g/Lus10023579.g/Lus10033845.g/Lus10034171.g/Lus10036370.g/Lus10036582.g/Lus10039342.g	11
GO:0009910	negative regulation of flower development	2/372	19/22980	0.037274	0.291653	0.258818	Lus10021161.g/Lus10033845.g	2
GO:0000154	rRNA modification	3/372	47/22980	0.0404152	0.311879	0.276767	Lus10013005.g/Lus10017864.g/Lus10023402.g	3
GO:0009070	serine family amino acid biosynthetic process	3/372	47/22980	0.0404152	0.311879	0.276767	Lus10008490.g/Lus10010679.g/Lus10036370.g	3
GO:0051641	cellular localization	22/372	910/22980	0.0408551	0.311879	0.276767	Lus10006236.g/Lus10008819.g/Lus10009064.g/Lus10009572.g/Lus10010078.g/Lus10012273.g/Lus10014225.g/Lus10015215.g/Lus10015708.g/Lus10018442.g/Lus10019520.g/Lus10021317.g/Lus10023580.g/Lus10026688.g/Lus10032959.g/Lus10033648.g/Lus10033845.g/Lus10033977.g/Lus10035940.g/Lus10036645.g/Lus10041124.g/Lus10043037.g	22
GO:0006535	cysteine biosynthetic process from serine	2/372	20/22980	0.0409811	0.311879	0.276767	Lus10010679.g/Lus10036370.g	2
GO:0034655	nucleobase-containing compound catabolic process	6/372	156/22980	0.0417855	0.311879	0.276767	Lus10004986.g/Lus10011757.g/Lus10023840.g/Lus10027652.g/Lus10040400.g/Lus10042608.g	6
GO:0006904	vesicle docking involved in exocytosis	3/372	48/22980	0.0426092	0.311879	0.276767	Lus10004944.g/Lus10033604.g/Lus10033648.g	3
GO:0140029	exocytic process	3/372	48/22980	0.0426092	0.311879	0.276767	Lus10004944.g/Lus10033604.g/Lus10033648.g	3
GO:0090567	reproductive shoot system development	7/372	198/22980	0.0428213	0.311879	0.276767	Lus10007459.g/Lus10012325.g/Lus10021090.g/Lus10021161.g/Lus10033845.g/Lus10034171.g/Lus10037636.g	7
GO:0022613	ribonucleoprotein complex biogenesis	16/372	614/22980	0.0430304	0.311879	0.276767	Lus10006031.g/Lus10006236.g/Lus10007264.g/Lus10013005.g/Lus10013507.g/Lus10014654.g/Lus10014835.g/Lus10017864.g/Lus10023402.g/Lus10024493.g/Lus10024656.g/Lus10024918.g/Lus10025642.g/Lus10031812.g/Lus10038133.g/Lus10039121.g	16
GO:0009148	pyrimidine nucleoside triphosphate biosynthetic process	2/372	21/22980	0.0448205	0.311879	0.276767	Lus10017931.g/Lus10027801.g	2
GO:0006974	cellular response to DNA damage stimulus	11/372	379/22980	0.0456212	0.311879	0.276767	Lus10000998.g/Lus10007089.g/Lus10017654.g/Lus10017785.g/Lus10023840.g/Lus10023864.g/Lus10024924.g/Lus10028387.g/Lus10028430.g/Lus10035661.g/Lus10038258.g	11
GO:0006364	rRNA processing	9/372	288/22980	0.0457462	0.311879	0.276767	Lus10006031.g/Lus10013005.g/Lus10014835.g/Lus10017864.g/Lus10023402.g/Lus10024493.g/Lus10024656.g/Lus10038133.g/Lus10039121.g	9
GO:0006955	immune response	5/372	121/22980	0.0471064	0.311879	0.276767	Lus10007601.g/Lus10013244.g/Lus10022625.g/Lus10023579.g/Lus10036370.g	5
GO:0031329	regulation of cellular catabolic process	3/372	50/22980	0.0471724	0.311879	0.276767	Lus10004986.g/Lus10008251.g/Lus10012325.g	3
GO:0006356	regulation of transcription from RNA polymerase I promoter	1/372	3/22980	0.0477841	0.311879	0.276767	Lus10039121.g	1
GO:0008615	pyridoxine biosynthetic process	1/372	3/22980	0.0477841	0.311879	0.276767	Lus10000833.g	1
GO:0009211	pyrimidine deoxyribonucleoside triphosphate metabolic process	1/372	3/22980	0.0477841	0.311879	0.276767	Lus10027801.g	1
GO:0010030	positive regulation of seed germination	1/372	3/22980	0.0477841	0.311879	0.276767	Lus10001656.g	1
GO:0019374	galactolipid metabolic process	1/372	3/22980	0.0477841	0.311879	0.276767	Lus10009064.g	1
GO:0019375	galactolipid biosynthetic process	1/372	3/22980	0.0477841	0.311879	0.276767	Lus10009064.g	1
GO:0034756	regulation of iron ion transport	1/372	3/22980	0.0477841	0.311879	0.276767	Lus10012325.g	1
GO:0034757	negative regulation of iron ion transport	1/372	3/22980	0.0477841	0.311879	0.276767	Lus10012325.g	1
GO:0035281	pre-miRNA export from nucleus	1/372	3/22980	0.0477841	0.311879	0.276767	Lus10033845.g	1
GO:0042549	photosystem II stabilization	1/372	3/22980	0.0477841	0.311879	0.276767	Lus10022479.g	1
GO:0043271	negative regulation of ion transport	1/372	3/22980	0.0477841	0.311879	0.276767	Lus10012325.g	1
GO:0043903	regulation of symbiosis, encompassing mutualism through parasitism	1/372	3/22980	0.0477841	0.311879	0.276767	Lus10038665.g	1
GO:0045943	positive regulation of transcription from RNA polymerase I promoter	1/372	3/22980	0.0477841	0.311879	0.276767	Lus10039121.g	1
GO:0048311	mitochondrion distribution	1/372	3/22980	0.0477841	0.311879	0.276767	Lus10015708.g	1
GO:0048312	intracellular distribution of mitochondria	1/372	3/22980	0.0477841	0.311879	0.276767	Lus10015708.g	1
GO:0050792	regulation of viral process	1/372	3/22980	0.0477841	0.311879	0.276767	Lus10038665.g	1
GO:0051051	negative regulation of transport	1/372	3/22980	0.0477841	0.311879	0.276767	Lus10012325.g	1
GO:0051646	mitochondrion localization	1/372	3/22980	0.0477841	0.311879	0.276767	Lus10015708.g	1
GO:0055070	copper ion homeostasis	1/372	3/22980	0.0477841	0.311879	0.276767	Lus10016805.g	1
GO:0080183	response to photooxidative stress	1/372	3/22980	0.0477841	0.311879	0.276767	Lus10038385.g	1
GO:0016072	rRNA metabolic process	9/372	291/22980	0.0482667	0.311969	0.276847	Lus10006031.g/Lus10013005.g/Lus10014835.g/Lus10017864.g/Lus10023402.g/Lus10024493.g/Lus10024656.g/Lus10038133.g/Lus10039121.g	9
GO:0019220	regulation of phosphate metabolic process	5/372	122/22980	0.0484973	0.311969	0.276847	Lus10003679.g/Lus10012023.g/Lus10015179.g/Lus10024924.g/Lus10036192.g	5
GO:0051174	regulation of phosphorus metabolic process	5/372	122/22980	0.0484973	0.311969	0.276847	Lus10003679.g/Lus10012023.g/Lus10015179.g/Lus10024924.g/Lus10036192.g	5
GO:0016036	cellular response to phosphate starvation	2/372	22/22980	0.0487869	0.31233	0.277168	Lus10009064.g/Lus10019415.g	2
GO:0006661	phosphatidylinositol biosynthetic process	3/372	51/22980	0.0495406	0.315644	0.280109	Lus10000321.g/Lus10023414.g/Lus10025916.g	3
GO:0030490	maturation of SSU-rRNA	4/372	86/22980	0.0510423	0.31868	0.282803	Lus10014835.g/Lus10024493.g/Lus10024656.g/Lus10039121.g	4
GO:0071478	cellular response to radiation	3/372	52/22980	0.0519658	0.31868	0.282803	Lus10007459.g/Lus10017931.g/Lus10034996.g	3
GO:0044702	single organism reproductive process	17/372	680/22980	0.0520093	0.31868	0.282803	Lus10000998.g/Lus10007459.g/Lus10007601.g/Lus10009387.g/Lus10012325.g/Lus10012447.g/Lus10013244.g/Lus10014835.g/Lus10020383.g/Lus10021090.g/Lus10021161.g/Lus10023647.g/Lus10033845.g/Lus10034171.g/Lus10036370.g/Lus10037636.g/Lus10043037.g	17
GO:0051301	cell division	7/372	207/22980	0.0520995	0.31868	0.282803	Lus10001203.g/Lus10017864.g/Lus10021124.g/Lus10021405.g/Lus10023923.g/Lus10036645.g/Lus10038754.g	7
GO:0009657	plastid organization	6/372	165/22980	0.0522917	0.31868	0.282803	Lus10012137.g/Lus10022653.g/Lus10023647.g/Lus10035940.g/Lus10038385.g/scaffold175.45	6
GO:0006787	porphyrin-containing compound catabolic process	2/372	23/22980	0.0528752	0.31868	0.282803	Lus10012325.g/Lus10021748.g	2
GO:0009147	pyrimidine nucleoside triphosphate metabolic process	2/372	23/22980	0.0528752	0.31868	0.282803	Lus10017931.g/Lus10027801.g	2
GO:0016032	viral process	2/372	23/22980	0.0528752	0.31868	0.282803	Lus10018348.g/Lus10038665.g	2
GO:0019344	cysteine biosynthetic process	2/372	23/22980	0.0528752	0.31868	0.282803	Lus10010679.g/Lus10036370.g	2
GO:0033015	tetrapyrrole catabolic process	2/372	23/22980	0.0528752	0.31868	0.282803	Lus10012325.g/Lus10021748.g	2
GO:0051187	cofactor catabolic process	2/372	23/22980	0.0528752	0.31868	0.282803	Lus10012325.g/Lus10021748.g	2
GO:1900140	regulation of seedling development	2/372	23/22980	0.0528752	0.31868	0.282803	Lus10001656.g/Lus10012325.g	2
GO:0015979	photosynthesis	8/372	254/22980	0.0555224	0.332923	0.295442	Lus10006416.g/Lus10021748.g/Lus10022479.g/Lus10028120.g/Lus10030191.g/Lus10030719.g/Lus10038385.g/scaffold51.20	8
GO:0034470	ncRNA processing	12/372	441/22980	0.0565395	0.332923	0.295442	Lus10002756.g/Lus10006031.g/Lus10013005.g/Lus10014835.g/Lus10017864.g/Lus10021124.g/Lus10023402.g/Lus10023647.g/Lus10024493.g/Lus10024656.g/Lus10038133.g/Lus10039121.g	12
GO:2000280	regulation of root development	2/372	24/22980	0.0570804	0.332923	0.295442	Lus10021090.g/Lus10023579.g	2
GO:0002376	immune system process	5/372	128/22980	0.0573486	0.332923	0.295442	Lus10007601.g/Lus10013244.g/Lus10022625.g/Lus10023579.g/Lus10036370.g	5
GO:0009628	response to abiotic stimulus	16/372	639/22980	0.057546	0.332923	0.295442	Lus10002209.g/Lus10006416.g/Lus10007185.g/Lus10007459.g/Lus10011934.g/Lus10012325.g/Lus10013044.g/Lus10013155.g/Lus10016069.g/Lus10017931.g/Lus10021090.g/Lus10021161.g/Lus10024708.g/Lus10034996.g/Lus10037636.g/Lus10038385.g	16
GO:0051640	organelle localization	3/372	55/22980	0.0595774	0.332923	0.295442	Lus10006236.g/Lus10015708.g/Lus10035940.g	3
GO:0044712	single-organism catabolic process	15/372	593/22980	0.0601957	0.332923	0.295442	Lus10008819.g/Lus10011757.g/Lus10012325.g/Lus10016447.g/Lus10016834.g/Lus10023258.g/Lus10027652.g/Lus10035374.g/Lus10036370.g/Lus10037093.g/Lus10041170.g/Lus10042608.g/Lus10042688.g/scaffold189.2/scaffold380.2	15
GO:0008654	phospholipid biosynthetic process	5/372	130/22980	0.0604916	0.332923	0.295442	Lus10000321.g/Lus10009064.g/Lus10023414.g/Lus10025916.g/Lus10035357.g	5
GO:0031669	cellular response to nutrient levels	3/372	56/22980	0.0622245	0.332923	0.295442	Lus10009064.g/Lus10015179.g/Lus10019415.g	3
GO:0006360	transcription from RNA polymerase I promoter	1/372	4/22980	0.0632006	0.332923	0.295442	Lus10039121.g	1
GO:0006788	heme oxidation	1/372	4/22980	0.0632006	0.332923	0.295442	Lus10021748.g	1
GO:0009303	rRNA transcription	1/372	4/22980	0.0632006	0.332923	0.295442	Lus10014835.g	1
GO:0009835	fruit ripening	1/372	4/22980	0.0632006	0.332923	0.295442	Lus10036370.g	1
GO:0010024	phytochromobilin biosynthetic process	1/372	4/22980	0.0632006	0.332923	0.295442	Lus10021748.g	1
GO:0010031	circumnutation	1/372	4/22980	0.0632006	0.332923	0.295442	Lus10007459.g	1
GO:0017196	N-terminal peptidyl-methionine acetylation	1/372	4/22980	0.0632006	0.332923	0.295442	Lus10023111.g	1
GO:0018206	peptidyl-methionine modification	1/372	4/22980	0.0632006	0.332923	0.295442	Lus10023111.g	1
GO:0019354	siroheme biosynthetic process	1/372	4/22980	0.0632006	0.332923	0.295442	Lus10027819.g	1
GO:0030242	pexophagy	1/372	4/22980	0.0632006	0.332923	0.295442	Lus10043037.g	1
GO:0030834	regulation of actin filament depolymerization	1/372	4/22980	0.0632006	0.332923	0.295442	Lus10007185.g	1
GO:0030835	negative regulation of actin filament depolymerization	1/372	4/22980	0.0632006	0.332923	0.295442	Lus10007185.g	1
GO:0042149	cellular response to glucose starvation	1/372	4/22980	0.0632006	0.332923	0.295442	Lus10015179.g	1
GO:0042873	aldonate transport	1/372	4/22980	0.0632006	0.332923	0.295442	Lus10012137.g	1
GO:0046102	inosine metabolic process	1/372	4/22980	0.0632006	0.332923	0.295442	Lus10042608.g	1
GO:0046130	purine ribonucleoside catabolic process	1/372	4/22980	0.0632006	0.332923	0.295442	Lus10042608.g	1
GO:0046156	siroheme metabolic process	1/372	4/22980	0.0632006	0.332923	0.295442	Lus10027819.g	1
GO:0050879	multicellular organismal movement	1/372	4/22980	0.0632006	0.332923	0.295442	Lus10007459.g	1
GO:0051016	barbed-end actin filament capping	1/372	4/22980	0.0632006	0.332923	0.295442	Lus10007185.g	1
GO:0051202	phytochromobilin metabolic process	1/372	4/22980	0.0632006	0.332923	0.295442	Lus10021748.g	1
GO:0051693	actin filament capping	1/372	4/22980	0.0632006	0.332923	0.295442	Lus10007185.g	1
GO:0071695	anatomical structure maturation	1/372	4/22980	0.0632006	0.332923	0.295442	Lus10036370.g	1
GO:2001289	lipid X metabolic process	1/372	4/22980	0.0632006	0.332923	0.295442	Lus10035357.g	1
GO:1905392	plant organ morphogenesis	5/372	132/22980	0.0637308	0.334399	0.296753	Lus10017654.g/Lus10021090.g/Lus10033845.g/Lus10036370.g/Lus10039342.g	5
GO:0005978	glycogen biosynthetic process	2/372	26/22980	0.0658225	0.344025	0.305295	Lus10010515.g/Lus10016069.g	2
GO:0044247	cellular polysaccharide catabolic process	4/372	94/22980	0.0664518	0.345963	0.307015	Lus10013044.g/Lus10037093.g/Lus10042688.g/scaffold230.56	4
GO:0006091	generation of precursor metabolites and energy	11/372	406/22980	0.0675761	0.349522	0.310173	Lus10006416.g/Lus10010515.g/Lus10016069.g/Lus10016447.g/Lus10022479.g/Lus10028120.g/Lus10030191.g/Lus10037093.g/Lus10038385.g/Lus10042688.g/scaffold51.20	11
GO:0009894	regulation of catabolic process	3/372	58/22980	0.0676796	0.349522	0.310173	Lus10004986.g/Lus10008251.g/Lus10012325.g	3
GO:0071705	nitrogen compound transport	23/372	1020/22980	0.069433	0.349522	0.310173	Lus10000215.g/Lus10001908.g/Lus10003817.g/Lus10004944.g/Lus10006236.g/Lus10007233.g/Lus10008819.g/Lus10009064.g/Lus10009401.g/Lus10009572.g/Lus10010078.g/Lus10012273.g/Lus10015215.g/Lus10018442.g/Lus10019520.g/Lus10023580.g/Lus10026688.g/Lus10027362.g/Lus10033845.g/Lus10036909.g/Lus10039381.g/Lus10041124.g/Lus10043037.g	23
GO:0019439	aromatic compound catabolic process	8/372	267/22980	0.0698909	0.349522	0.310173	Lus10004986.g/Lus10011757.g/Lus10012325.g/Lus10021748.g/Lus10023840.g/Lus10027652.g/Lus10040400.g/Lus10042608.g	8
GO:0006544	glycine metabolic process	2/372	27/22980	0.0703501	0.349522	0.310173	Lus10035374.g/scaffold380.2	2
GO:0032784	regulation of DNA-templated transcription, elongation	2/372	27/22980	0.0703501	0.349522	0.310173	Lus10013071.g/Lus10021161.g	2
GO:0048573	photoperiodism, flowering	2/372	27/22980	0.0703501	0.349522	0.310173	Lus10007459.g/Lus10016069.g	2
GO:0009251	glucan catabolic process	4/372	96/22980	0.0706418	0.349522	0.310173	Lus10013044.g/Lus10037093.g/Lus10042688.g/scaffold230.56	4
GO:0006497	protein lipidation	3/372	60/22980	0.0733444	0.349522	0.310173	Lus10000321.g/Lus10023414.g/Lus10025916.g	3
GO:0042158	lipoprotein biosynthetic process	3/372	60/22980	0.0733444	0.349522	0.310173	Lus10000321.g/Lus10023414.g/Lus10025916.g	3
GO:0006950	response to stress	39/372	1899/22980	0.0739029	0.349522	0.310173	Lus10000490.g/Lus10000998.g/Lus10002209.g/Lus10007089.g/Lus10007185.g/Lus10007601.g/Lus10008819.g/Lus10009064.g/Lus10010419.g/Lus10011104.g/Lus10011934.g/Lus10012325.g/Lus10013044.g/Lus10013155.g/Lus10013244.g/Lus10013727.g/Lus10013827.g/Lus10015179.g/Lus10017654.g/Lus10017785.g/Lus10017931.g/Lus10019415.g/Lus10021124.g/Lus10021161.g/Lus10022625.g/Lus10023579.g/Lus10023840.g/Lus10023864.g/Lus1002…	39
GO:0006778	porphyrin-containing compound metabolic process	4/372	98/22980	0.0749641	0.349522	0.310173	Lus10012325.g/Lus10021748.g/Lus10027819.g/scaffold1982.15	4
GO:0030091	protein repair	2/372	28/22980	0.074976	0.349522	0.310173	Lus10013727.g/Lus10028120.g	2
GO:0009765	photosynthesis, light harvesting	3/372	61/22980	0.0762537	0.349522	0.310173	Lus10006416.g/Lus10028120.g/scaffold51.20	3
GO:0045017	glycerolipid biosynthetic process	4/372	99/22980	0.0771743	0.349522	0.310173	Lus10000321.g/Lus10017154.g/Lus10023414.g/Lus10025916.g	4
GO:0051254	positive regulation of RNA metabolic process	5/372	140/22980	0.0776417	0.349522	0.310173	Lus10004986.g/Lus10021161.g/Lus10036192.g/Lus10039121.g/Lus10043167.g	5
GO:0007154	cell communication	30/372	1412/22980	0.0781326	0.349522	0.310173	Lus10000490.g/Lus10001146.g/Lus10002692.g/Lus10004944.g/Lus10007459.g/Lus10007601.g/Lus10009064.g/Lus10011104.g/Lus10012325.g/Lus10013244.g/Lus10015179.g/Lus10017931.g/Lus10018736.g/Lus10019415.g/Lus10020383.g/Lus10020804.g/Lus10021710.g/Lus10022975.g/Lus10023229.g/Lus10023579.g/Lus10026199.g/Lus10026214.g/Lus10027965.g/Lus10031560.g/Lus10032471.g/Lus10033732.g/Lus10034996.g/Lus10036582.g/Lus1004…	30
GO:0000289	nuclear-transcribed mRNA poly(A) tail shortening	1/372	5/22980	0.0783681	0.349522	0.310173	Lus10004986.g	1
GO:0002128	tRNA nucleoside ribose methylation	1/372	5/22980	0.0783681	0.349522	0.310173	Lus10021124.g	1
GO:0008614	pyridoxine metabolic process	1/372	5/22980	0.0783681	0.349522	0.310173	Lus10000833.g	1
GO:0009143	nucleoside triphosphate catabolic process	1/372	5/22980	0.0783681	0.349522	0.310173	Lus10011757.g	1
GO:0009166	nucleotide catabolic process	1/372	5/22980	0.0783681	0.349522	0.310173	Lus10027652.g	1
GO:0009186	deoxyribonucleoside diphosphate metabolic process	1/372	5/22980	0.0783681	0.349522	0.310173	Lus10027801.g	1
GO:0009204	deoxyribonucleoside triphosphate catabolic process	1/372	5/22980	0.0783681	0.349522	0.310173	Lus10011757.g	1
GO:0009221	pyrimidine deoxyribonucleotide biosynthetic process	1/372	5/22980	0.0783681	0.349522	0.310173	Lus10027801.g	1
GO:0009264	deoxyribonucleotide catabolic process	1/372	5/22980	0.0783681	0.349522	0.310173	Lus10027652.g	1
GO:0009265	2'-deoxyribonucleotide biosynthetic process	1/372	5/22980	0.0783681	0.349522	0.310173	Lus10027801.g	1
GO:0010048	vernalization response	1/372	5/22980	0.0783681	0.349522	0.310173	Lus10021161.g	1
GO:0010163	high-affinity potassium ion import	1/372	5/22980	0.0783681	0.349522	0.310173	Lus10037904.g	1
GO:0010959	regulation of metal ion transport	1/372	5/22980	0.0783681	0.349522	0.310173	Lus10012325.g	1
GO:0036297	interstrand cross-link repair	1/372	5/22980	0.0783681	0.349522	0.310173	Lus10000998.g	1
GO:0042450	arginine biosynthetic process via ornithine	1/372	5/22980	0.0783681	0.349522	0.310173	Lus10010641.g	1
GO:0043550	regulation of lipid kinase activity	1/372	5/22980	0.0783681	0.349522	0.310173	Lus10003679.g	1
GO:0046385	deoxyribose phosphate biosynthetic process	1/372	5/22980	0.0783681	0.349522	0.310173	Lus10027801.g	1
GO:0046416	D-amino acid metabolic process	1/372	5/22980	0.0783681	0.349522	0.310173	Lus10008490.g	1
GO:0048564	photosystem I assembly	1/372	5/22980	0.0783681	0.349522	0.310173	Lus10038385.g	1
GO:0060211	regulation of nuclear-transcribed mRNA poly(A) tail shortening	1/372	5/22980	0.0783681	0.349522	0.310173	Lus10004986.g	1
GO:0060213	positive regulation of nuclear-transcribed mRNA poly(A) tail shortening	1/372	5/22980	0.0783681	0.349522	0.310173	Lus10004986.g	1
GO:0070417	cellular response to cold	1/372	5/22980	0.0783681	0.349522	0.310173	Lus10012325.g	1
GO:0072530	purine-containing compound transmembrane transport	1/372	5/22980	0.0783681	0.349522	0.310173	Lus10009401.g	1
GO:0090056	regulation of chlorophyll metabolic process	1/372	5/22980	0.0783681	0.349522	0.310173	Lus10012325.g	1
GO:1900151	regulation of nuclear-transcribed mRNA catabolic process, deadenylation-dependent decay	1/372	5/22980	0.0783681	0.349522	0.310173	Lus10004986.g	1
GO:1900153	positive regulation of nuclear-transcribed mRNA catabolic process, deadenylation-dependent decay	1/372	5/22980	0.0783681	0.349522	0.310173	Lus10004986.g	1
GO:0006396	RNA processing	21/372	931/22980	0.0799312	0.354369	0.314474	Lus10002222.g/Lus10002756.g/Lus10003803.g/Lus10006031.g/Lus10013005.g/Lus10013479.g/Lus10014835.g/Lus10015703.g/Lus10017864.g/Lus10021124.g/Lus10022566.g/Lus10023402.g/Lus10023647.g/Lus10024493.g/Lus10024656.g/Lus10035573.g/Lus10036991.g/Lus10038133.g/Lus10039121.g/Lus10039811.g/Lus10043237.g	21
GO:0006520	cellular amino acid metabolic process	15/372	619/22980	0.0799845	0.354369	0.314474	Lus10005250.g/Lus10008490.g/Lus10009382.g/Lus10010641.g/Lus10010679.g/Lus10012568.g/Lus10023258.g/Lus10028971.g/Lus10030645.g/Lus10034171.g/Lus10035374.g/Lus10036370.g/Lus10040967.g/scaffold189.2/scaffold380.2	15
GO:0051649	establishment of localization in cell	18/372	774/22980	0.0802549	0.354393	0.314495	Lus10006236.g/Lus10008819.g/Lus10009064.g/Lus10009572.g/Lus10010078.g/Lus10012273.g/Lus10014225.g/Lus10015215.g/Lus10018442.g/Lus10019520.g/Lus10021317.g/Lus10023580.g/Lus10026688.g/Lus10033845.g/Lus10035940.g/Lus10036645.g/Lus10041124.g/Lus10043037.g	18
GO:0042157	lipoprotein metabolic process	3/372	63/22980	0.082222	0.361885	0.321144	Lus10000321.g/Lus10023414.g/Lus10025916.g	3
GO:0042168	heme metabolic process	2/372	30/22980	0.0845055	0.369268	0.327696	Lus10021748.g/Lus10027819.g	2
GO:2000242	negative regulation of reproductive process	2/372	30/22980	0.0845055	0.369268	0.327696	Lus10021161.g/Lus10033845.g	2
GO:0016197	endosomal transport	3/372	64/22980	0.0852794	0.369268	0.327696	Lus10012273.g/Lus10018442.g/Lus10043037.g	3
GO:0031668	cellular response to extracellular stimulus	3/372	64/22980	0.0852794	0.369268	0.327696	Lus10009064.g/Lus10015179.g/Lus10019415.g	3
GO:0071496	cellular response to external stimulus	3/372	64/22980	0.0852794	0.369268	0.327696	Lus10009064.g/Lus10015179.g/Lus10019415.g	3
GO:0006399	tRNA metabolic process	8/372	280/22980	0.0863411	0.371461	0.329642	Lus10002756.g/Lus10009382.g/Lus10013005.g/Lus10021124.g/Lus10023647.g/Lus10030645.g/Lus10034171.g/Lus10040967.g	8
GO:0009416	response to light stimulus	8/372	280/22980	0.0863411	0.371461	0.329642	Lus10006416.g/Lus10007459.g/Lus10016069.g/Lus10017931.g/Lus10021090.g/Lus10024708.g/Lus10034996.g/Lus10037636.g	8
GO:0008104	protein localization	19/372	837/22980	0.0882663	0.375973	0.333646	Lus10004944.g/Lus10006236.g/Lus10008819.g/Lus10009064.g/Lus10009572.g/Lus10010078.g/Lus10012273.g/Lus10015215.g/Lus10018442.g/Lus10019520.g/Lus10023580.g/Lus10026688.g/Lus10027362.g/Lus10032959.g/Lus10033648.g/Lus10033977.g/Lus10039381.g/Lus10041124.g/Lus10043037.g	19
GO:0006914	autophagy	3/372	65/22980	0.0883847	0.375973	0.333646	Lus10000495.g/Lus10006790.g/Lus10043037.g	3
GO:0033013	tetrapyrrole metabolic process	4/372	104/22980	0.0887066	0.375973	0.333646	Lus10012325.g/Lus10021748.g/Lus10027819.g/scaffold1982.15	4
GO:0030433	ubiquitin-dependent ERAD pathway	2/372	31/22980	0.0894008	0.375973	0.333646	Lus10008819.g/Lus10041170.g	2
GO:0036503	ERAD pathway	2/372	31/22980	0.0894008	0.375973	0.333646	Lus10008819.g/Lus10041170.g	2
GO:0046434	organophosphate catabolic process	2/372	31/22980	0.0894008	0.375973	0.333646	Lus10011757.g/Lus10027652.g	2
GO:1901361	organic cyclic compound catabolic process	8/372	283/22980	0.0904333	0.375973	0.333646	Lus10004986.g/Lus10011757.g/Lus10012325.g/Lus10021748.g/Lus10023840.g/Lus10027652.g/Lus10040400.g/Lus10042608.g	8
GO:0009605	response to external stimulus	11/372	429/22980	0.0909169	0.375973	0.333646	Lus10007459.g/Lus10009064.g/Lus10015179.g/Lus10017931.g/Lus10019415.g/Lus10020383.g/Lus10021124.g/Lus10023579.g/Lus10034996.g/Lus10036582.g/Lus10036618.g	11
GO:0001887	selenium compound metabolic process	1/372	6/22980	0.0932907	0.375973	0.333646	Lus10026263.g	1
GO:0006428	isoleucyl-tRNA aminoacylation	1/372	6/22980	0.0932907	0.375973	0.333646	Lus10034171.g	1
GO:0010286	heat acclimation	1/372	6/22980	0.0932907	0.375973	0.333646	Lus10038385.g	1
GO:0015850	organic hydroxy compound transport	1/372	6/22980	0.0932907	0.375973	0.333646	Lus10012137.g	1
GO:0035335	peptidyl-tyrosine dephosphorylation	1/372	6/22980	0.0932907	0.375973	0.333646	Lus10023923.g	1
GO:0045948	positive regulation of translational initiation	1/372	6/22980	0.0932907	0.375973	0.333646	Lus10004986.g	1
GO:0046786	viral replication complex formation and maintenance	1/372	6/22980	0.0932907	0.375973	0.333646	Lus10018348.g	1
GO:0048359	mucilage metabolic process involved in seed coat development	1/372	6/22980	0.0932907	0.375973	0.333646	Lus10009387.g	1
GO:0061013	regulation of mRNA catabolic process	1/372	6/22980	0.0932907	0.375973	0.333646	Lus10004986.g	1
GO:0061014	positive regulation of mRNA catabolic process	1/372	6/22980	0.0932907	0.375973	0.333646	Lus10004986.g	1
GO:0070534	protein K63-linked ubiquitination	1/372	6/22980	0.0932907	0.375973	0.333646	Lus10017654.g	1
GO:1902025	nitrate import	1/372	6/22980	0.0932907	0.375973	0.333646	Lus10007233.g	1
GO:1903313	positive regulation of mRNA metabolic process	1/372	6/22980	0.0932907	0.375973	0.333646	Lus10004986.g	1
GO:0044403	symbiosis, encompassing mutualism through parasitism	2/372	32/22980	0.0943778	0.37725	0.334779	Lus10018348.g/Lus10038665.g	2
GO:0000724	double-strand break repair via homologous recombination	3/372	67/22980	0.0947353	0.37725	0.334779	Lus10000998.g/Lus10017785.g/Lus10028387.g	3
GO:0000725	recombinational repair	3/372	67/22980	0.0947353	0.37725	0.334779	Lus10000998.g/Lus10017785.g/Lus10028387.g	3
GO:0071214	cellular response to abiotic stimulus	3/372	67/22980	0.0947353	0.37725	0.334779	Lus10007459.g/Lus10017931.g/Lus10034996.g	3
GO:0070085	glycosylation	5/372	149/22980	0.0950805	0.377501	0.335002	Lus10002401.g/Lus10009387.g/Lus10023414.g/Lus10024750.g/Lus10035085.g	5
GO:0006261	DNA-dependent DNA replication	4/372	107/22980	0.0960016	0.38003	0.337247	Lus10007673.g/Lus10014124.g/Lus10031812.g/Lus10038385.g	4
GO:0046907	intracellular transport	17/372	744/22980	0.0983302	0.3881	0.344408	Lus10006236.g/Lus10008819.g/Lus10009064.g/Lus10009572.g/Lus10010078.g/Lus10012273.g/Lus10014225.g/Lus10015215.g/Lus10018442.g/Lus10019520.g/Lus10021317.g/Lus10023580.g/Lus10026688.g/Lus10033845.g/Lus10036645.g/Lus10041124.g/Lus10043037.g	17
GO:0045935	positive regulation of nucleobase-containing compound metabolic process	5/372	151/22980	0.0992059	0.390148	0.346225	Lus10004986.g/Lus10021161.g/Lus10036192.g/Lus10039121.g/Lus10043167.g	5
GO:0006270	DNA replication initiation	2/372	33/22980	0.0994324	0.390148	0.346225	Lus10014124.g/Lus10038385.g	2
GO:0009966	regulation of signal transduction	5/372	152/22980	0.101302	0.392573	0.348378	Lus10000490.g/Lus10021710.g/Lus10022975.g/Lus10023579.g/Lus10032471.g	5
GO:0010557	positive regulation of macromolecule biosynthetic process	5/372	152/22980	0.101302	0.392573	0.348378	Lus10004986.g/Lus10021161.g/Lus10036192.g/Lus10039121.g/Lus10043167.g	5
GO:0023051	regulation of signaling	5/372	152/22980	0.101302	0.392573	0.348378	Lus10000490.g/Lus10021710.g/Lus10022975.g/Lus10023579.g/Lus10032471.g	5
GO:0010628	positive regulation of gene expression	5/372	153/22980	0.10342	0.392573	0.348378	Lus10004986.g/Lus10021161.g/Lus10036192.g/Lus10039121.g/Lus10043167.g	5
GO:0009653	anatomical structure morphogenesis	10/372	390/22980	0.103596	0.392573	0.348378	Lus10007185.g/Lus10007459.g/Lus10017654.g/Lus10021090.g/Lus10023579.g/Lus10026214.g/Lus10031812.g/Lus10033845.g/Lus10036370.g/Lus10039342.g	10
GO:0030488	tRNA methylation	2/372	34/22980	0.104561	0.392573	0.348378	Lus10013005.g/Lus10021124.g	2
GO:0009409	response to cold	3/372	70/22980	0.104599	0.392573	0.348378	Lus10012325.g/Lus10013044.g/Lus10021161.g	3
GO:0044248	cellular catabolic process	30/372	1457/22980	0.105003	0.392573	0.348378	Lus10000495.g/Lus10004986.g/Lus10006790.g/Lus10008251.g/Lus10008819.g/Lus10011757.g/Lus10012273.g/Lus10012325.g/Lus10013044.g/Lus10017135.g/Lus10017654.g/Lus10018442.g/Lus10021748.g/Lus10023258.g/Lus10023840.g/Lus10024446.g/Lus10026984.g/Lus10027652.g/Lus10035374.g/Lus10036370.g/Lus10037093.g/Lus10037636.g/Lus10040400.g/Lus10041170.g/Lus10042608.g/Lus10042688.g/Lus10043037.g/scaffold189.2/scaffol…	30
GO:0010646	regulation of cell communication	5/372	154/22980	0.10556	0.392573	0.348378	Lus10000490.g/Lus10021710.g/Lus10022975.g/Lus10023579.g/Lus10032471.g	5
GO:0015672	monovalent inorganic cation transport	7/372	247/22980	0.107674	0.392573	0.348378	Lus10014531.g/Lus10015687.g/Lus10018844.g/Lus10029418.g/Lus10037904.g/Lus10041014.g/scaffold735.6	7
GO:0031328	positive regulation of cellular biosynthetic process	5/372	155/22980	0.107722	0.392573	0.348378	Lus10004986.g/Lus10021161.g/Lus10036192.g/Lus10039121.g/Lus10043167.g	5
GO:0000055	ribosomal large subunit export from nucleus	1/372	7/22980	0.107972	0.392573	0.348378	Lus10006236.g	1
GO:0006874	cellular calcium ion homeostasis	1/372	7/22980	0.107972	0.392573	0.348378	Lus10018668.g	1
GO:0009219	pyrimidine deoxyribonucleotide metabolic process	1/372	7/22980	0.107972	0.392573	0.348378	Lus10027801.g	1
GO:0009887	animal organ morphogenesis	1/372	7/22980	0.107972	0.392573	0.348378	Lus10023579.g	1
GO:0009944	polarity specification of adaxial/abaxial axis	1/372	7/22980	0.107972	0.392573	0.348378	Lus10033845.g	1
GO:0030837	negative regulation of actin filament polymerization	1/372	7/22980	0.107972	0.392573	0.348378	Lus10007185.g	1
GO:0031333	negative regulation of protein complex assembly	1/372	7/22980	0.107972	0.392573	0.348378	Lus10007185.g	1
GO:0032272	negative regulation of protein polymerization	1/372	7/22980	0.107972	0.392573	0.348378	Lus10007185.g	1
GO:0032527	protein exit from endoplasmic reticulum	1/372	7/22980	0.107972	0.392573	0.348378	Lus10008819.g	1
GO:0065001	specification of axis polarity	1/372	7/22980	0.107972	0.392573	0.348378	Lus10033845.g	1
GO:0097466	ubiquitin-dependent glycoprotein ERAD pathway	1/372	7/22980	0.107972	0.392573	0.348378	Lus10041170.g	1
GO:0098781	ncRNA transcription	1/372	7/22980	0.107972	0.392573	0.348378	Lus10014835.g	1
GO:1901004	ubiquinone-6 metabolic process	1/372	7/22980	0.107972	0.392573	0.348378	Lus10010419.g	1
GO:1901006	ubiquinone-6 biosynthetic process	1/372	7/22980	0.107972	0.392573	0.348378	Lus10010419.g	1
GO:1901401	regulation of tetrapyrrole metabolic process	1/372	7/22980	0.107972	0.392573	0.348378	Lus10012325.g	1
GO:1904587	response to glycoprotein	1/372	7/22980	0.107972	0.392573	0.348378	Lus10041170.g	1
GO:0006418	tRNA aminoacylation for protein translation	4/372	112/22980	0.108761	0.39437	0.349972	Lus10009382.g/Lus10030645.g/Lus10034171.g/Lus10040967.g	4
GO:0009648	photoperiodism	2/372	35/22980	0.10976	0.394781	0.350336	Lus10007459.g/Lus10016069.g	2
GO:0019321	pentose metabolic process	2/372	35/22980	0.10976	0.394781	0.350336	Lus10011270.g/Lus10026199.g	2
GO:0048527	lateral root development	2/372	35/22980	0.10976	0.394781	0.350336	Lus10023579.g/Lus10039342.g	2
GO:0010228	vegetative to reproductive phase transition of meristem	3/372	72/22980	0.11139	0.396595	0.351947	Lus10002209.g/Lus10007459.g/Lus10016069.g	3
GO:0044275	cellular carbohydrate catabolic process	4/372	113/22980	0.111401	0.396595	0.351947	Lus10013044.g/Lus10037093.g/Lus10042688.g/scaffold230.56	4
GO:0034613	cellular protein localization	16/372	708/22980	0.114008	0.396595	0.351947	Lus10006236.g/Lus10008819.g/Lus10009064.g/Lus10009572.g/Lus10010078.g/Lus10012273.g/Lus10015215.g/Lus10018442.g/Lus10019520.g/Lus10023580.g/Lus10026688.g/Lus10032959.g/Lus10033648.g/Lus10033977.g/Lus10041124.g/Lus10043037.g	16
GO:0009408	response to heat	3/372	73/22980	0.114848	0.396595	0.351947	Lus10007185.g/Lus10011934.g/Lus10038385.g	3
GO:0033014	tetrapyrrole biosynthetic process	3/372	73/22980	0.114848	0.396595	0.351947	Lus10021748.g/Lus10027819.g/scaffold1982.15	3
GO:0006534	cysteine metabolic process	2/372	36/22980	0.115025	0.396595	0.351947	Lus10010679.g/Lus10036370.g	2
GO:0010053	root epidermal cell differentiation	2/372	36/22980	0.115025	0.396595	0.351947	Lus10017654.g/Lus10036370.g	2
GO:0010119	regulation of stomatal movement	2/372	36/22980	0.115025	0.396595	0.351947	Lus10007459.g/Lus10035766.g	2
GO:0009891	positive regulation of biosynthetic process	5/372	159/22980	0.116583	0.396595	0.351947	Lus10004986.g/Lus10021161.g/Lus10036192.g/Lus10039121.g/Lus10043167.g	5
GO:1901137	carbohydrate derivative biosynthetic process	11/372	451/22980	0.117321	0.396595	0.351947	Lus10000321.g/Lus10002401.g/Lus10007545.g/Lus10009064.g/Lus10017931.g/Lus10023414.g/Lus10024750.g/Lus10025916.g/Lus10027801.g/Lus10035085.g/Lus10035357.g	11
GO:0072528	pyrimidine-containing compound biosynthetic process	3/372	74/22980	0.118345	0.396595	0.351947	Lus10017931.g/Lus10027801.g/Lus10033492.g	3
GO:0006259	DNA metabolic process	15/372	660/22980	0.118959	0.396595	0.351947	Lus10000998.g/Lus10007089.g/Lus10007673.g/Lus10014124.g/Lus10017654.g/Lus10017785.g/Lus10023840.g/Lus10023864.g/Lus10024924.g/Lus10028387.g/Lus10028430.g/Lus10031812.g/Lus10035661.g/Lus10038258.g/Lus10038385.g	15
GO:0043038	amino acid activation	4/372	116/22980	0.119487	0.396595	0.351947	Lus10009382.g/Lus10030645.g/Lus10034171.g/Lus10040967.g	4
GO:0043039	tRNA aminoacylation	4/372	116/22980	0.119487	0.396595	0.351947	Lus10009382.g/Lus10030645.g/Lus10034171.g/Lus10040967.g	4
GO:0045087	innate immune response	4/372	116/22980	0.119487	0.396595	0.351947	Lus10007601.g/Lus10013244.g/Lus10022625.g/Lus10023579.g	4
GO:0034976	response to endoplasmic reticulum stress	3/372	75/22980	0.121882	0.396595	0.351947	Lus10008819.g/Lus10023579.g/Lus10041170.g	3
GO:0032259	methylation	13/372	558/22980	0.122153	0.396595	0.351947	Lus10003803.g/Lus10011107.g/Lus10011784.g/Lus10013005.g/Lus10013825.g/Lus10017673.g/Lus10017864.g/Lus10021124.g/Lus10023402.g/Lus10026263.g/Lus10027819.g/Lus10039864.g/Lus10042197.g	13
GO:0016054	organic acid catabolic process	4/372	117/22980	0.122238	0.396595	0.351947	Lus10023258.g/Lus10035374.g/scaffold189.2/scaffold380.2	4
GO:0046395	carboxylic acid catabolic process	4/372	117/22980	0.122238	0.396595	0.351947	Lus10023258.g/Lus10035374.g/scaffold189.2/scaffold380.2	4
GO:0000451	rRNA 2'-O-methylation	1/372	8/22980	0.122417	0.396595	0.351947	Lus10023402.g	1
GO:0000453	enzyme-directed rRNA 2'-O-methylation	1/372	8/22980	0.122417	0.396595	0.351947	Lus10023402.g	1
GO:0006183	GTP biosynthetic process	1/372	8/22980	0.122417	0.396595	0.351947	Lus10017931.g	1
GO:0006228	UTP biosynthetic process	1/372	8/22980	0.122417	0.396595	0.351947	Lus10017931.g	1
GO:0006369	termination of RNA polymerase II transcription	1/372	8/22980	0.122417	0.396595	0.351947	Lus10035573.g	1
GO:0006516	glycoprotein catabolic process	1/372	8/22980	0.122417	0.396595	0.351947	Lus10041170.g	1
GO:0006552	leucine catabolic process	1/372	8/22980	0.122417	0.396595	0.351947	scaffold189.2	1
GO:0006556	S-adenosylmethionine biosynthetic process	1/372	8/22980	0.122417	0.396595	0.351947	Lus10038044.g	1
GO:0006624	vacuolar protein processing	1/372	8/22980	0.122417	0.396595	0.351947	Lus10024446.g	1
GO:0009643	photosynthetic acclimation	1/372	8/22980	0.122417	0.396595	0.351947	Lus10024708.g	1
GO:0010082	regulation of root meristem growth	1/372	8/22980	0.122417	0.396595	0.351947	Lus10021090.g	1
GO:0019058	viral life cycle	1/372	8/22980	0.122417	0.396595	0.351947	Lus10018348.g	1
GO:0019079	viral genome replication	1/372	8/22980	0.122417	0.396595	0.351947	Lus10018348.g	1
GO:0032968	positive regulation of transcription elongation from RNA polymerase II promoter	1/372	8/22980	0.122417	0.396595	0.351947	Lus10021161.g	1
GO:0043242	negative regulation of protein complex disassembly	1/372	8/22980	0.122417	0.396595	0.351947	Lus10007185.g	1
GO:0046051	UTP metabolic process	1/372	8/22980	0.122417	0.396595	0.351947	Lus10017931.g	1
GO:0046685	response to arsenic-containing substance	1/372	8/22980	0.122417	0.396595	0.351947	Lus10023923.g	1
GO:0055074	calcium ion homeostasis	1/372	8/22980	0.122417	0.396595	0.351947	Lus10018668.g	1
GO:0070084	protein initiator methionine removal	1/372	8/22980	0.122417	0.396595	0.351947	Lus10010592.g	1
GO:0072531	pyrimidine-containing compound transmembrane transport	1/372	8/22980	0.122417	0.396595	0.351947	Lus10009401.g	1
GO:1901879	regulation of protein depolymerization	1/372	8/22980	0.122417	0.396595	0.351947	Lus10007185.g	1
GO:1901880	negative regulation of protein depolymerization	1/372	8/22980	0.122417	0.396595	0.351947	Lus10007185.g	1
GO:0009867	jasmonic acid mediated signaling pathway	2/372	38/22980	0.125742	0.402493	0.357181	Lus10000490.g/Lus10023579.g	2
GO:0009896	positive regulation of catabolic process	2/372	38/22980	0.125742	0.402493	0.357181	Lus10004986.g/Lus10008251.g	2
GO:0010051	xylem and phloem pattern formation	2/372	38/22980	0.125742	0.402493	0.357181	Lus10007233.g/Lus10021090.g	2
GO:0031331	positive regulation of cellular catabolic process	2/372	38/22980	0.125742	0.402493	0.357181	Lus10004986.g/Lus10008251.g	2
GO:0071395	cellular response to jasmonic acid stimulus	2/372	38/22980	0.125742	0.402493	0.357181	Lus10000490.g/Lus10023579.g	2
GO:0055085	transmembrane transport	31/372	1544/22980	0.126645	0.404418	0.358889	Lus10000215.g/Lus10001656.g/Lus10001908.g/Lus10002258.g/Lus10002652.g/Lus10003817.g/Lus10005210.g/Lus10009314.g/Lus10009401.g/Lus10010061.g/Lus10010707.g/Lus10011580.g/Lus10012137.g/Lus10012526.g/Lus10014531.g/Lus10014925.g/Lus10015687.g/Lus10018844.g/Lus10019120.g/Lus10022270.g/Lus10022858.g/Lus10030365.g/Lus10032024.g/Lus10032364.g/Lus10033701.g/Lus10035766.g/Lus10037904.g/Lus10038886.g/Lus1004…	31
GO:0070727	cellular macromolecule localization	16/372	722/22980	0.128529	0.409231	0.36316	Lus10006236.g/Lus10008819.g/Lus10009064.g/Lus10009572.g/Lus10010078.g/Lus10012273.g/Lus10015215.g/Lus10018442.g/Lus10019520.g/Lus10023580.g/Lus10026688.g/Lus10032959.g/Lus10033648.g/Lus10033977.g/Lus10041124.g/Lus10043037.g	16
GO:0048583	regulation of response to stimulus	7/372	259/22980	0.128836	0.409231	0.36316	Lus10000490.g/Lus10021710.g/Lus10022975.g/Lus10023579.g/Lus10028430.g/Lus10032471.g/Lus10034996.g	7
GO:0046474	glycerophospholipid biosynthetic process	3/372	77/22980	0.12907	0.409231	0.36316	Lus10000321.g/Lus10023414.g/Lus10025916.g	3
GO:0009314	response to radiation	8/372	309/22980	0.130454	0.411438	0.365118	Lus10006416.g/Lus10007459.g/Lus10016069.g/Lus10017931.g/Lus10021090.g/Lus10024708.g/Lus10034996.g/Lus10037636.g	8
GO:0042274	ribosomal small subunit biogenesis	4/372	120/22980	0.13065	0.411438	0.365118	Lus10014835.g/Lus10024493.g/Lus10024656.g/Lus10039121.g	4
GO:0010154	fruit development	7/372	260/22980	0.130688	0.411438	0.365118	Lus10009387.g/Lus10012447.g/Lus10014835.g/Lus10021090.g/Lus10023579.g/Lus10023647.g/Lus10036370.g	7
GO:0009100	glycoprotein metabolic process	5/372	167/22980	0.135298	0.415474	0.3687	Lus10002401.g/Lus10023414.g/Lus10024750.g/Lus10035085.g/Lus10041170.g	5
GO:0006282	regulation of DNA repair	1/372	9/22980	0.136628	0.415474	0.3687	Lus10028430.g	1
GO:0006370	7-methylguanosine mRNA capping	1/372	9/22980	0.136628	0.415474	0.3687	Lus10003803.g	1
GO:0006435	threonyl-tRNA aminoacylation	1/372	9/22980	0.136628	0.415474	0.3687	Lus10030645.g	1
GO:0006591	ornithine metabolic process	1/372	9/22980	0.136628	0.415474	0.3687	Lus10010641.g	1
GO:0009263	deoxyribonucleotide biosynthetic process	1/372	9/22980	0.136628	0.415474	0.3687	Lus10027801.g	1
GO:0010191	mucilage metabolic process	1/372	9/22980	0.136628	0.415474	0.3687	Lus10009387.g	1
GO:0010192	mucilage biosynthetic process	1/372	9/22980	0.136628	0.415474	0.3687	Lus10009387.g	1
GO:0032786	positive regulation of DNA-templated transcription, elongation	1/372	9/22980	0.136628	0.415474	0.3687	Lus10021161.g	1
GO:0035269	protein O-linked mannosylation	1/372	9/22980	0.136628	0.415474	0.3687	Lus10023414.g	1
GO:0042454	ribonucleoside catabolic process	1/372	9/22980	0.136628	0.415474	0.3687	Lus10042608.g	1
GO:0051193	regulation of cofactor metabolic process	1/372	9/22980	0.136628	0.415474	0.3687	Lus10012325.g	1
GO:0080022	primary root development	1/372	9/22980	0.136628	0.415474	0.3687	Lus10036582.g	1
GO:0090333	regulation of stomatal closure	1/372	9/22980	0.136628	0.415474	0.3687	Lus10035766.g	1
GO:2001020	regulation of response to DNA damage stimulus	1/372	9/22980	0.136628	0.415474	0.3687	Lus10028430.g	1
GO:0033036	macromolecule localization	21/372	1006/22980	0.141504	0.428617	0.380363	Lus10004944.g/Lus10006236.g/Lus10008819.g/Lus10009064.g/Lus10009572.g/Lus10010078.g/Lus10012273.g/Lus10015215.g/Lus10018442.g/Lus10019520.g/Lus10023580.g/Lus10026688.g/Lus10027362.g/Lus10032959.g/Lus10033648.g/Lus10033845.g/Lus10033977.g/Lus10034872.g/Lus10039381.g/Lus10041124.g/Lus10043037.g	21
GO:0031399	regulation of protein modification process	4/372	124/22980	0.142226	0.428617	0.380363	Lus10012023.g/Lus10015179.g/Lus10024924.g/Lus10036192.g	4
GO:0006474	N-terminal protein amino acid acetylation	2/372	41/22980	0.142232	0.428617	0.380363	Lus10023111.g/scaffold216.87	2
GO:0009640	photomorphogenesis	2/372	41/22980	0.142232	0.428617	0.380363	Lus10021090.g/Lus10034996.g	2
GO:0007165	signal transduction	25/372	1230/22980	0.143829	0.431632	0.383039	Lus10000490.g/Lus10001146.g/Lus10002692.g/Lus10004944.g/Lus10007459.g/Lus10011104.g/Lus10012325.g/Lus10017931.g/Lus10018736.g/Lus10020383.g/Lus10020804.g/Lus10021710.g/Lus10022975.g/Lus10023229.g/Lus10023579.g/Lus10026199.g/Lus10026214.g/Lus10027965.g/Lus10031560.g/Lus10032471.g/Lus10033732.g/Lus10034996.g/Lus10036582.g/Lus10040179.g/Lus10041170.g	25
GO:0090558	plant epidermis development	3/372	81/22980	0.143877	0.431632	0.383039	Lus10017654.g/Lus10031812.g/Lus10036370.g	3
GO:0023052	signaling	25/372	1233/22980	0.146498	0.432438	0.383754	Lus10000490.g/Lus10001146.g/Lus10002692.g/Lus10004944.g/Lus10007459.g/Lus10011104.g/Lus10012325.g/Lus10017931.g/Lus10018736.g/Lus10020383.g/Lus10020804.g/Lus10021710.g/Lus10022975.g/Lus10023229.g/Lus10023579.g/Lus10026199.g/Lus10026214.g/Lus10027965.g/Lus10031560.g/Lus10032471.g/Lus10033732.g/Lus10034996.g/Lus10036582.g/Lus10040179.g/Lus10041170.g	25
GO:0044700	single organism signaling	25/372	1233/22980	0.146498	0.432438	0.383754	Lus10000490.g/Lus10001146.g/Lus10002692.g/Lus10004944.g/Lus10007459.g/Lus10011104.g/Lus10012325.g/Lus10017931.g/Lus10018736.g/Lus10020383.g/Lus10020804.g/Lus10021710.g/Lus10022975.g/Lus10023229.g/Lus10023579.g/Lus10026199.g/Lus10026214.g/Lus10027965.g/Lus10031560.g/Lus10032471.g/Lus10033732.g/Lus10034996.g/Lus10036582.g/Lus10040179.g/Lus10041170.g	25
GO:0006289	nucleotide-excision repair	2/372	42/22980	0.147826	0.432438	0.383754	Lus10000998.g/Lus10007089.g	2
GO:0007186	G-protein coupled receptor signaling pathway	2/372	42/22980	0.147826	0.432438	0.383754	Lus10031560.g/Lus10033732.g	2
GO:0048581	negative regulation of post-embryonic development	2/372	42/22980	0.147826	0.432438	0.383754	Lus10021161.g/Lus10033845.g	2
GO:0015031	protein transport	16/372	740/22980	0.148702	0.432438	0.383754	Lus10004944.g/Lus10006236.g/Lus10008819.g/Lus10009064.g/Lus10009572.g/Lus10010078.g/Lus10012273.g/Lus10015215.g/Lus10018442.g/Lus10019520.g/Lus10023580.g/Lus10026688.g/Lus10027362.g/Lus10039381.g/Lus10041124.g/Lus10043037.g	16
GO:0000054	ribosomal subunit export from nucleus	1/372	10/22980	0.15061	0.432438	0.383754	Lus10006236.g	1
GO:0000712	resolution of meiotic recombination intermediates	1/372	10/22980	0.15061	0.432438	0.383754	Lus10000998.g	1
GO:0006863	purine nucleobase transport	1/372	10/22980	0.15061	0.432438	0.383754	Lus10009401.g	1
GO:0009394	2'-deoxyribonucleotide metabolic process	1/372	10/22980	0.15061	0.432438	0.383754	Lus10027801.g	1
GO:0009452	7-methylguanosine RNA capping	1/372	10/22980	0.15061	0.432438	0.383754	Lus10003803.g	1
GO:0010449	root meristem growth	1/372	10/22980	0.15061	0.432438	0.383754	Lus10021090.g	1
GO:0010496	intercellular transport	1/372	10/22980	0.15061	0.432438	0.383754	Lus10012221.g	1
GO:0019692	deoxyribose phosphate metabolic process	1/372	10/22980	0.15061	0.432438	0.383754	Lus10027801.g	1
GO:0033750	ribosome localization	1/372	10/22980	0.15061	0.432438	0.383754	Lus10006236.g	1
GO:0033753	establishment of ribosome localization	1/372	10/22980	0.15061	0.432438	0.383754	Lus10006236.g	1
GO:0036260	RNA capping	1/372	10/22980	0.15061	0.432438	0.383754	Lus10003803.g	1
GO:0080117	secondary growth	1/372	10/22980	0.15061	0.432438	0.383754	Lus10012325.g	1
GO:0080190	lateral growth	1/372	10/22980	0.15061	0.432438	0.383754	Lus10012325.g	1
GO:0090332	stomatal closure	1/372	10/22980	0.15061	0.432438	0.383754	Lus10035766.g	1
GO:0010118	stomatal movement	2/372	43/22980	0.153465	0.438752	0.389358	Lus10007459.g/Lus10035766.g	2
GO:0090627	plant epidermal cell differentiation	2/372	43/22980	0.153465	0.438752	0.389358	Lus10017654.g/Lus10036370.g	2
GO:0071804	cellular potassium ion transport	2/372	44/22980	0.159145	0.452287	0.401369	Lus10014531.g/Lus10037904.g	2
GO:0071805	potassium ion transmembrane transport	2/372	44/22980	0.159145	0.452287	0.401369	Lus10014531.g/Lus10037904.g	2
GO:0072527	pyrimidine-containing compound metabolic process	3/372	85/22980	0.159213	0.452287	0.401369	Lus10017931.g/Lus10027801.g/Lus10033492.g	3
GO:0006073	cellular glucan metabolic process	8/372	326/22980	0.160819	0.45295	0.401957	Lus10010515.g/Lus10013044.g/Lus10016069.g/Lus10032463.g/Lus10033245.g/Lus10037093.g/Lus10042688.g/scaffold230.56	8
GO:1903825	organic acid transmembrane transport	4/372	131/22980	0.163404	0.45295	0.401957	Lus10000215.g/Lus10001908.g/Lus10003817.g/Lus10012137.g	4
GO:1905039	carboxylic acid transmembrane transport	4/372	131/22980	0.163404	0.45295	0.401957	Lus10000215.g/Lus10001908.g/Lus10003817.g/Lus10012137.g	4
GO:0000050	urea cycle	1/372	11/22980	0.164366	0.45295	0.401957	Lus10010641.g	1
GO:0006048	UDP-N-acetylglucosamine biosynthetic process	1/372	11/22980	0.164366	0.45295	0.401957	Lus10007545.g	1
GO:0016255	attachment of GPI anchor to protein	1/372	11/22980	0.164366	0.45295	0.401957	Lus10025916.g	1
GO:0019348	dolichol metabolic process	1/372	11/22980	0.164366	0.45295	0.401957	Lus10023414.g	1
GO:0019432	triglyceride biosynthetic process	1/372	11/22980	0.164366	0.45295	0.401957	Lus10017154.g	1
GO:0032957	inositol trisphosphate metabolic process	1/372	11/22980	0.164366	0.45295	0.401957	Lus10012447.g	1
GO:0035268	protein mannosylation	1/372	11/22980	0.164366	0.45295	0.401957	Lus10023414.g	1
GO:0046349	amino sugar biosynthetic process	1/372	11/22980	0.164366	0.45295	0.401957	Lus10007545.g	1
GO:0051494	negative regulation of cytoskeleton organization	1/372	11/22980	0.164366	0.45295	0.401957	Lus10007185.g	1
GO:1902904	negative regulation of supramolecular fiber organization	1/372	11/22980	0.164366	0.45295	0.401957	Lus10007185.g	1
GO:0009845	seed germination	2/372	45/22980	0.164863	0.45295	0.401957	Lus10001656.g/Lus10012325.g	2
GO:0010243	response to organonitrogen compound	2/372	45/22980	0.164863	0.45295	0.401957	Lus10008819.g/Lus10041170.g	2
GO:0051656	establishment of organelle localization	2/372	45/22980	0.164863	0.45295	0.401957	Lus10006236.g/Lus10035940.g	2
GO:0045184	establishment of protein localization	16/372	756/22980	0.168011	0.460654	0.408794	Lus10004944.g/Lus10006236.g/Lus10008819.g/Lus10009064.g/Lus10009572.g/Lus10010078.g/Lus10012273.g/Lus10015215.g/Lus10018442.g/Lus10019520.g/Lus10023580.g/Lus10026688.g/Lus10027362.g/Lus10039381.g/Lus10041124.g/Lus10043037.g	16
GO:0010639	negative regulation of organelle organization	2/372	46/22980	0.170617	0.465811	0.41337	Lus10007185.g/Lus10023814.g	2
GO:0051129	negative regulation of cellular component organization	2/372	46/22980	0.170617	0.465811	0.41337	Lus10007185.g/Lus10023814.g	2
GO:0048278	vesicle docking	3/372	88/22980	0.171027	0.465811	0.41337	Lus10004944.g/Lus10033604.g/Lus10033648.g	3
GO:0007049	cell cycle	9/372	384/22980	0.172571	0.465811	0.41337	Lus10000998.g/Lus10012023.g/Lus10021405.g/Lus10023814.g/Lus10023923.g/Lus10024924.g/Lus10028430.g/Lus10031812.g/Lus10036192.g	9
GO:0045893	positive regulation of transcription, DNA-templated	4/372	134/22980	0.172812	0.465811	0.41337	Lus10021161.g/Lus10036192.g/Lus10039121.g/Lus10043167.g	4
GO:0046488	phosphatidylinositol metabolic process	4/372	134/22980	0.172812	0.465811	0.41337	Lus10000321.g/Lus10023414.g/Lus10025916.g/Lus10039352.g	4
GO:1902680	positive regulation of RNA biosynthetic process	4/372	134/22980	0.172812	0.465811	0.41337	Lus10021161.g/Lus10036192.g/Lus10039121.g/Lus10043167.g	4
GO:1903508	positive regulation of nucleic acid-templated transcription	4/372	134/22980	0.172812	0.465811	0.41337	Lus10021161.g/Lus10036192.g/Lus10039121.g/Lus10043167.g	4
GO:0050790	regulation of catalytic activity	6/372	231/22980	0.173146	0.465811	0.41337	Lus10003679.g/Lus10012023.g/Lus10015179.g/Lus10024924.g/Lus10036192.g/Lus10043078.g	6
GO:1901605	alpha-amino acid metabolic process	9/372	386/22980	0.176182	0.465811	0.41337	Lus10008490.g/Lus10010641.g/Lus10010679.g/Lus10023258.g/Lus10028971.g/Lus10035374.g/Lus10036370.g/scaffold189.2/scaffold380.2	9
GO:0006367	transcription initiation from RNA polymerase II promoter	2/372	47/22980	0.176403	0.465811	0.41337	Lus10004986.g/Lus10021337.g	2
GO:0031365	N-terminal protein amino acid modification	2/372	47/22980	0.176403	0.465811	0.41337	Lus10023111.g/scaffold216.87	2
GO:0051241	negative regulation of multicellular organismal process	2/372	47/22980	0.176403	0.465811	0.41337	Lus10021161.g/Lus10033845.g	2
GO:0006152	purine nucleoside catabolic process	1/372	12/22980	0.1779	0.465811	0.41337	Lus10042608.g	1
GO:0006301	postreplication repair	1/372	12/22980	0.1779	0.465811	0.41337	Lus10017654.g	1
GO:0006432	phenylalanyl-tRNA aminoacylation	1/372	12/22980	0.1779	0.465811	0.41337	Lus10009382.g	1
GO:0009773	photosynthetic electron transport in photosystem I	1/372	12/22980	0.1779	0.465811	0.41337	Lus10030191.g	1
GO:0009943	adaxial/abaxial axis specification	1/372	12/22980	0.1779	0.465811	0.41337	Lus10033845.g	1
GO:0009956	radial pattern formation	1/372	12/22980	0.1779	0.465811	0.41337	Lus10012221.g	1
GO:0015851	nucleobase transport	1/372	12/22980	0.1779	0.465811	0.41337	Lus10009401.g	1
GO:0034243	regulation of transcription elongation from RNA polymerase II promoter	1/372	12/22980	0.1779	0.465811	0.41337	Lus10021161.g	1
GO:0042538	hyperosmotic salinity response	1/372	12/22980	0.1779	0.465811	0.41337	Lus10038385.g	1
GO:0051307	meiotic chromosome separation	1/372	12/22980	0.1779	0.465811	0.41337	Lus10000998.g	1
GO:0006486	protein glycosylation	4/372	136/22980	0.179185	0.467348	0.414735	Lus10002401.g/Lus10023414.g/Lus10024750.g/Lus10035085.g	4
GO:0043413	macromolecule glycosylation	4/372	136/22980	0.179185	0.467348	0.414735	Lus10002401.g/Lus10023414.g/Lus10024750.g/Lus10035085.g	4
GO:0010604	positive regulation of macromolecule metabolic process	6/372	234/22980	0.180279	0.469286	0.416454	Lus10004986.g/Lus10008251.g/Lus10021161.g/Lus10036192.g/Lus10039121.g/Lus10043167.g	6
GO:0007568	aging	2/372	48/22980	0.18222	0.469509	0.416652	Lus10036370.g/Lus10036582.g	2
GO:0009312	oligosaccharide biosynthetic process	2/372	48/22980	0.18222	0.469509	0.416652	Lus10035357.g/Lus10038921.g	2
GO:0051304	chromosome separation	2/372	48/22980	0.18222	0.469509	0.416652	Lus10000998.g/Lus10023814.g	2
GO:0090305	nucleic acid phosphodiester bond hydrolysis	4/372	137/22980	0.182401	0.469509	0.416652	Lus10000998.g/Lus10018117.g/Lus10024493.g/Lus10035573.g	4
GO:0051173	positive regulation of nitrogen compound metabolic process	6/372	235/22980	0.182682	0.469509	0.416652	Lus10004986.g/Lus10008251.g/Lus10021161.g/Lus10036192.g/Lus10039121.g/Lus10043167.g	6
GO:0048528	post-embryonic root development	2/372	49/22980	0.188066	0.469509	0.416652	Lus10023579.g/Lus10039342.g	2
GO:0051093	negative regulation of developmental process	2/372	49/22980	0.188066	0.469509	0.416652	Lus10021161.g/Lus10033845.g	2
GO:0000290	deadenylation-dependent decapping of nuclear-transcribed mRNA	1/372	13/22980	0.191215	0.469509	0.416652	Lus10040400.g	1
GO:0001708	cell fate specification	1/372	13/22980	0.191215	0.469509	0.416652	Lus10017864.g	1
GO:0001927	exocyst assembly	1/372	13/22980	0.191215	0.469509	0.416652	Lus10033648.g	1
GO:0006493	protein O-linked glycosylation	1/372	13/22980	0.191215	0.469509	0.416652	Lus10023414.g	1
GO:0006551	leucine metabolic process	1/372	13/22980	0.191215	0.469509	0.416652	scaffold189.2	1
GO:0006972	hyperosmotic response	1/372	13/22980	0.191215	0.469509	0.416652	Lus10038385.g	1
GO:0009245	lipid A biosynthetic process	1/372	13/22980	0.191215	0.469509	0.416652	Lus10035357.g	1
GO:0009631	cold acclimation	1/372	13/22980	0.191215	0.469509	0.416652	Lus10013044.g	1
GO:0010020	chloroplast fission	1/372	13/22980	0.191215	0.469509	0.416652	scaffold175.45	1
GO:0010050	vegetative phase change	1/372	13/22980	0.191215	0.469509	0.416652	Lus10036582.g	1
GO:0015706	nitrate transport	1/372	13/22980	0.191215	0.469509	0.416652	Lus10007233.g	1
GO:0016093	polyprenol metabolic process	1/372	13/22980	0.191215	0.469509	0.416652	Lus10023414.g	1
GO:0019627	urea metabolic process	1/372	13/22980	0.191215	0.469509	0.416652	Lus10010641.g	1
GO:0043244	regulation of protein complex disassembly	1/372	13/22980	0.191215	0.469509	0.416652	Lus10007185.g	1
GO:0043572	plastid fission	1/372	13/22980	0.191215	0.469509	0.416652	scaffold175.45	1
GO:0045737	positive regulation of cyclin-dependent protein serine/threonine kinase activity	1/372	13/22980	0.191215	0.469509	0.416652	Lus10036192.g	1
GO:0046039	GTP metabolic process	1/372	13/22980	0.191215	0.469509	0.416652	Lus10017931.g	1
GO:0046493	lipid A metabolic process	1/372	13/22980	0.191215	0.469509	0.416652	Lus10035357.g	1
GO:1901269	lipooligosaccharide metabolic process	1/372	13/22980	0.191215	0.469509	0.416652	Lus10035357.g	1
GO:1901271	lipooligosaccharide biosynthetic process	1/372	13/22980	0.191215	0.469509	0.416652	Lus10035357.g	1
GO:1901407	regulation of phosphorylation of RNA polymerase II C-terminal domain	1/372	13/22980	0.191215	0.469509	0.416652	Lus10036192.g	1
GO:1901409	positive regulation of phosphorylation of RNA polymerase II C-terminal domain	1/372	13/22980	0.191215	0.469509	0.416652	Lus10036192.g	1
GO:1904031	positive regulation of cyclin-dependent protein kinase activity	1/372	13/22980	0.191215	0.469509	0.416652	Lus10036192.g	1
GO:0006352	DNA-templated transcription, initiation	3/372	93/22980	0.191242	0.469509	0.416652	Lus10004986.g/Lus10005077.g/Lus10021337.g	3
GO:0044042	glucan metabolic process	8/372	342/22980	0.192127	0.470682	0.417693	Lus10010515.g/Lus10013044.g/Lus10016069.g/Lus10032463.g/Lus10033245.g/Lus10037093.g/Lus10042688.g/scaffold230.56	8
GO:0006886	intracellular protein transport	13/372	610/22980	0.192424	0.470682	0.417693	Lus10006236.g/Lus10008819.g/Lus10009064.g/Lus10009572.g/Lus10010078.g/Lus10012273.g/Lus10015215.g/Lus10018442.g/Lus10019520.g/Lus10023580.g/Lus10026688.g/Lus10041124.g/Lus10043037.g	13
GO:0032268	regulation of cellular protein metabolic process	7/372	293/22980	0.198741	0.479592	0.4256	Lus10004986.g/Lus10008251.g/Lus10012023.g/Lus10015179.g/Lus10024924.g/Lus10033845.g/Lus10036192.g	7
GO:0000956	nuclear-transcribed mRNA catabolic process	3/372	95/22980	0.199492	0.479592	0.4256	Lus10004986.g/Lus10023840.g/Lus10040400.g	3
GO:0015833	peptide transport	16/372	781/22980	0.20064	0.479592	0.4256	Lus10004944.g/Lus10006236.g/Lus10008819.g/Lus10009064.g/Lus10009572.g/Lus10010078.g/Lus10012273.g/Lus10015215.g/Lus10018442.g/Lus10019520.g/Lus10023580.g/Lus10026688.g/Lus10027362.g/Lus10039381.g/Lus10041124.g/Lus10043037.g	16
GO:0009101	glycoprotein biosynthetic process	4/372	143/22980	0.202083	0.479592	0.4256	Lus10002401.g/Lus10023414.g/Lus10024750.g/Lus10035085.g	4
GO:0000184	nuclear-transcribed mRNA catabolic process, nonsense-mediated decay	1/372	14/22980	0.204315	0.479592	0.4256	Lus10023840.g	1
GO:0006935	chemotaxis	1/372	14/22980	0.204315	0.479592	0.4256	Lus10020383.g	1
GO:0007265	Ras protein signal transduction	1/372	14/22980	0.204315	0.479592	0.4256	Lus10022975.g	1
GO:0009269	response to desiccation	1/372	14/22980	0.204315	0.479592	0.4256	Lus10013155.g	1
GO:0009756	carbohydrate mediated signaling	1/372	14/22980	0.204315	0.479592	0.4256	Lus10036582.g	1
GO:0010099	regulation of photomorphogenesis	1/372	14/22980	0.204315	0.479592	0.4256	Lus10034996.g	1
GO:0010182	sugar mediated signaling pathway	1/372	14/22980	0.204315	0.479592	0.4256	Lus10036582.g	1
GO:0010183	pollen tube guidance	1/372	14/22980	0.204315	0.479592	0.4256	Lus10020383.g	1
GO:0032011	ARF protein signal transduction	1/372	14/22980	0.204315	0.479592	0.4256	Lus10022975.g	1
GO:0032012	regulation of ARF protein signal transduction	1/372	14/22980	0.204315	0.479592	0.4256	Lus10022975.g	1
GO:0042330	taxis	1/372	14/22980	0.204315	0.479592	0.4256	Lus10020383.g	1
GO:0042542	response to hydrogen peroxide	1/372	14/22980	0.204315	0.479592	0.4256	Lus10017931.g	1
GO:0046460	neutral lipid biosynthetic process	1/372	14/22980	0.204315	0.479592	0.4256	Lus10017154.g	1
GO:0046463	acylglycerol biosynthetic process	1/372	14/22980	0.204315	0.479592	0.4256	Lus10017154.g	1
GO:0046578	regulation of Ras protein signal transduction	1/372	14/22980	0.204315	0.479592	0.4256	Lus10022975.g	1
GO:0050918	positive chemotaxis	1/372	14/22980	0.204315	0.479592	0.4256	Lus10020383.g	1
GO:0051056	regulation of small GTPase mediated signal transduction	1/372	14/22980	0.204315	0.479592	0.4256	Lus10022975.g	1
GO:0071322	cellular response to carbohydrate stimulus	1/372	14/22980	0.204315	0.479592	0.4256	Lus10036582.g	1
GO:2000030	regulation of response to red or far red light	1/372	14/22980	0.204315	0.479592	0.4256	Lus10034996.g	1
GO:0006354	DNA-templated transcription, elongation	2/372	52/22980	0.205744	0.479592	0.4256	Lus10013071.g/Lus10021161.g	2
GO:0009081	branched-chain amino acid metabolic process	2/372	52/22980	0.205744	0.479592	0.4256	Lus10023258.g/scaffold189.2	2
GO:0009753	response to jasmonic acid	2/372	52/22980	0.205744	0.479592	0.4256	Lus10000490.g/Lus10023579.g	2
GO:0090351	seedling development	2/372	52/22980	0.205744	0.479592	0.4256	Lus10001656.g/Lus10012325.g	2
GO:0043414	macromolecule methylation	5/372	195/22980	0.20984	0.487614	0.432718	Lus10013005.g/Lus10013825.g/Lus10017864.g/Lus10021124.g/Lus10023402.g	5
GO:0031325	positive regulation of cellular metabolic process	6/372	247/22980	0.212473	0.487614	0.432718	Lus10004986.g/Lus10008251.g/Lus10021161.g/Lus10036192.g/Lus10039121.g/Lus10043167.g	6
GO:0042886	amide transport	16/372	790/22980	0.213074	0.487614	0.432718	Lus10004944.g/Lus10006236.g/Lus10008819.g/Lus10009064.g/Lus10009572.g/Lus10010078.g/Lus10012273.g/Lus10015215.g/Lus10018442.g/Lus10019520.g/Lus10023580.g/Lus10026688.g/Lus10027362.g/Lus10039381.g/Lus10041124.g/Lus10043037.g	16
GO:0006970	response to osmotic stress	4/372	147/22980	0.215541	0.487614	0.432718	Lus10002209.g/Lus10012325.g/Lus10013155.g/Lus10038385.g	4
GO:0042440	pigment metabolic process	4/372	147/22980	0.215541	0.487614	0.432718	Lus10012325.g/Lus10021748.g/Lus10027819.g/scaffold1982.15	4
GO:0071215	cellular response to abscisic acid stimulus	4/372	147/22980	0.215541	0.487614	0.432718	Lus10001146.g/Lus10012325.g/Lus10023579.g/Lus10036582.g	4
GO:0097306	cellular response to alcohol	4/372	147/22980	0.215541	0.487614	0.432718	Lus10001146.g/Lus10012325.g/Lus10023579.g/Lus10036582.g	4
GO:0051246	regulation of protein metabolic process	7/372	301/22980	0.217034	0.487614	0.432718	Lus10004986.g/Lus10008251.g/Lus10012023.g/Lus10015179.g/Lus10024924.g/Lus10033845.g/Lus10036192.g	7
GO:0006353	DNA-templated transcription, termination	1/372	15/22980	0.217203	0.487614	0.432718	Lus10035573.g	1
GO:0006573	valine metabolic process	1/372	15/22980	0.217203	0.487614	0.432718	Lus10023258.g	1
GO:0009164	nucleoside catabolic process	1/372	15/22980	0.217203	0.487614	0.432718	Lus10042608.g	1
GO:0009955	adaxial/abaxial pattern specification	1/372	15/22980	0.217203	0.487614	0.432718	Lus10033845.g	1
GO:0010101	post-embryonic root morphogenesis	1/372	15/22980	0.217203	0.487614	0.432718	Lus10039342.g	1
GO:0010102	lateral root morphogenesis	1/372	15/22980	0.217203	0.487614	0.432718	Lus10039342.g	1
GO:0010311	lateral root formation	1/372	15/22980	0.217203	0.487614	0.432718	Lus10039342.g	1
GO:0015718	monocarboxylic acid transport	1/372	15/22980	0.217203	0.487614	0.432718	Lus10012137.g	1
GO:0033500	carbohydrate homeostasis	1/372	15/22980	0.217203	0.487614	0.432718	Lus10001656.g	1
GO:0042023	DNA endoreduplication	1/372	15/22980	0.217203	0.487614	0.432718	Lus10031812.g	1
GO:0042593	glucose homeostasis	1/372	15/22980	0.217203	0.487614	0.432718	Lus10001656.g	1
GO:0042816	vitamin B6 metabolic process	1/372	15/22980	0.217203	0.487614	0.432718	Lus10000833.g	1
GO:0042819	vitamin B6 biosynthetic process	1/372	15/22980	0.217203	0.487614	0.432718	Lus10000833.g	1
GO:0051601	exocyst localization	1/372	15/22980	0.217203	0.487614	0.432718	Lus10033648.g	1
GO:0006644	phospholipid metabolic process	6/372	250/22980	0.220174	0.49246	0.437019	Lus10000321.g/Lus10009064.g/Lus10023414.g/Lus10025916.g/Lus10035357.g/Lus10039352.g	6
GO:0065009	regulation of molecular function	6/372	250/22980	0.220174	0.49246	0.437019	Lus10003679.g/Lus10012023.g/Lus10015179.g/Lus10024924.g/Lus10036192.g/Lus10043078.g	6
GO:0022406	membrane docking	3/372	100/22980	0.220466	0.49246	0.437019	Lus10004944.g/Lus10033604.g/Lus10033648.g	3
GO:0032870	cellular response to hormone stimulus	9/372	411/22980	0.224066	0.498515	0.442392	Lus10000490.g/Lus10001146.g/Lus10012325.g/Lus10017931.g/Lus10020804.g/Lus10023579.g/Lus10026199.g/Lus10027965.g/Lus10036582.g	9
GO:0071495	cellular response to endogenous stimulus	9/372	411/22980	0.224066	0.498515	0.442392	Lus10000490.g/Lus10001146.g/Lus10012325.g/Lus10017931.g/Lus10020804.g/Lus10023579.g/Lus10026199.g/Lus10027965.g/Lus10036582.g	9
GO:0071310	cellular response to organic substance	10/372	466/22980	0.225465	0.498515	0.442392	Lus10000490.g/Lus10001146.g/Lus10012325.g/Lus10017931.g/Lus10020804.g/Lus10023579.g/Lus10026199.g/Lus10027965.g/Lus10036582.g/Lus10041170.g	10
GO:0006302	double-strand break repair	3/372	102/22980	0.228978	0.498515	0.442392	Lus10000998.g/Lus10017785.g/Lus10028387.g	3
GO:0032270	positive regulation of cellular protein metabolic process	3/372	102/22980	0.228978	0.498515	0.442392	Lus10004986.g/Lus10008251.g/Lus10036192.g	3
GO:0051247	positive regulation of protein metabolic process	3/372	102/22980	0.228978	0.498515	0.442392	Lus10004986.g/Lus10008251.g/Lus10036192.g	3
GO:0051726	regulation of cell cycle	4/372	151/22980	0.229236	0.498515	0.442392	Lus10012023.g/Lus10023814.g/Lus10024924.g/Lus10036192.g	4
GO:0071702	organic substance transport	26/372	1372/22980	0.229369	0.498515	0.442392	Lus10000215.g/Lus10001656.g/Lus10001908.g/Lus10002258.g/Lus10003817.g/Lus10004944.g/Lus10006236.g/Lus10008819.g/Lus10009064.g/Lus10009401.g/Lus10009572.g/Lus10010078.g/Lus10012137.g/Lus10012273.g/Lus10015215.g/Lus10018442.g/Lus10019520.g/Lus10023580.g/Lus10026688.g/Lus10027362.g/Lus10033701.g/Lus10033845.g/Lus10034872.g/Lus10039381.g/Lus10041124.g/Lus10043037.g	26
GO:0000097	sulfur amino acid biosynthetic process	2/372	56/22980	0.229568	0.498515	0.442392	Lus10010679.g/Lus10036370.g	2
GO:0000373	Group II intron splicing	1/372	16/22980	0.229883	0.498515	0.442392	Lus10043237.g	1
GO:0006641	triglyceride metabolic process	1/372	16/22980	0.229883	0.498515	0.442392	Lus10017154.g	1
GO:0006821	chloride transport	1/372	16/22980	0.229883	0.498515	0.442392	Lus10012526.g	1
GO:0007205	protein kinase C-activating G-protein coupled receptor signaling pathway	1/372	16/22980	0.229883	0.498515	0.442392	Lus10033732.g	1
GO:0010039	response to iron ion	1/372	16/22980	0.229883	0.498515	0.442392	Lus10017654.g	1
GO:0010206	photosystem II repair	1/372	16/22980	0.229883	0.498515	0.442392	Lus10028120.g	1
GO:0018026	peptidyl-lysine monomethylation	1/372	16/22980	0.229883	0.498515	0.442392	Lus10013825.g	1
GO:0070475	rRNA base methylation	1/372	16/22980	0.229883	0.498515	0.442392	Lus10013005.g	1
GO:0070816	phosphorylation of RNA polymerase II C-terminal domain	1/372	16/22980	0.229883	0.498515	0.442392	Lus10036192.g	1
GO:0009737	response to abscisic acid	6/372	256/22980	0.235848	0.507474	0.450343	Lus10001146.g/Lus10012325.g/Lus10013155.g/Lus10023579.g/Lus10030191.g/Lus10036582.g	6
GO:0006366	transcription from RNA polymerase II promoter	7/372	309/22980	0.235908	0.507474	0.450343	Lus10004986.g/Lus10013071.g/Lus10021161.g/Lus10021337.g/Lus10024924.g/Lus10035573.g/Lus10036192.g	7
GO:0097305	response to alcohol	6/372	257/22980	0.238494	0.507474	0.450343	Lus10001146.g/Lus10012325.g/Lus10013155.g/Lus10023579.g/Lus10030191.g/Lus10036582.g	6
GO:0009893	positive regulation of metabolic process	6/372	258/22980	0.241149	0.507474	0.450343	Lus10004986.g/Lus10008251.g/Lus10021161.g/Lus10036192.g/Lus10039121.g/Lus10043167.g	6
GO:0043241	protein complex disassembly	2/372	58/22980	0.24155	0.507474	0.450343	Lus10007185.g/Lus10038039.g	2
GO:0043624	cellular protein complex disassembly	2/372	58/22980	0.24155	0.507474	0.450343	Lus10007185.g/Lus10038039.g	2
GO:0045944	positive regulation of transcription from RNA polymerase II promoter	2/372	58/22980	0.24155	0.507474	0.450343	Lus10021161.g/Lus10036192.g	2
GO:0006402	mRNA catabolic process	3/372	105/22980	0.241858	0.507474	0.450343	Lus10004986.g/Lus10023840.g/Lus10040400.g	3
GO:0009132	nucleoside diphosphate metabolic process	3/372	105/22980	0.241858	0.507474	0.450343	Lus10016447.g/Lus10017931.g/Lus10027801.g	3
GO:0090501	RNA phosphodiester bond hydrolysis	3/372	105/22980	0.241858	0.507474	0.450343	Lus10018117.g/Lus10024493.g/Lus10035573.g	3
GO:0001944	vasculature development	1/372	17/22980	0.242359	0.507474	0.450343	Lus10027952.g	1
GO:0002790	peptide secretion	1/372	17/22980	0.242359	0.507474	0.450343	Lus10004944.g	1
GO:0005983	starch catabolic process	1/372	17/22980	0.242359	0.507474	0.450343	Lus10013044.g	1
GO:0006491	N-glycan processing	1/372	17/22980	0.242359	0.507474	0.450343	Lus10041170.g	1
GO:0009306	protein secretion	1/372	17/22980	0.242359	0.507474	0.450343	Lus10004944.g	1
GO:0033539	fatty acid beta-oxidation using acyl-CoA dehydrogenase	1/372	17/22980	0.242359	0.507474	0.450343	scaffold189.2	1
GO:0034250	positive regulation of cellular amide metabolic process	1/372	17/22980	0.242359	0.507474	0.450343	Lus10004986.g	1
GO:0045727	positive regulation of translation	1/372	17/22980	0.242359	0.507474	0.450343	Lus10004986.g	1
GO:0051123	RNA polymerase II transcriptional preinitiation complex assembly	1/372	17/22980	0.242359	0.507474	0.450343	Lus10021337.g	1
GO:0070897	DNA-templated transcriptional preinitiation complex assembly	1/372	17/22980	0.242359	0.507474	0.450343	Lus10021337.g	1
GO:0072358	cardiovascular system development	1/372	17/22980	0.242359	0.507474	0.450343	Lus10027952.g	1
GO:0072359	circulatory system development	1/372	17/22980	0.242359	0.507474	0.450343	Lus10027952.g	1
GO:0008033	tRNA processing	4/372	155/22980	0.243141	0.508317	0.451091	Lus10002756.g/Lus10013005.g/Lus10021124.g/Lus10023647.g	4
GO:0006357	regulation of transcription from RNA polymerase II promoter	5/372	207/22980	0.245194	0.511808	0.454189	Lus10013071.g/Lus10021161.g/Lus10021337.g/Lus10024924.g/Lus10036192.g	5
GO:0015994	chlorophyll metabolic process	2/372	59/22980	0.247553	0.515928	0.457845	Lus10012325.g/scaffold1982.15	2
GO:0006811	ion transport	21/372	1103/22980	0.252202	0.524801	0.465719	Lus10000215.g/Lus10001908.g/Lus10003817.g/Lus10007233.g/Lus10009401.g/Lus10010061.g/Lus10012137.g/Lus10012325.g/Lus10012526.g/Lus10014531.g/Lus10014925.g/Lus10015687.g/Lus10018668.g/Lus10018844.g/Lus10021686.g/Lus10029418.g/Lus10031560.g/Lus10034872.g/Lus10037904.g/Lus10041014.g/scaffold735.6	21
GO:0006047	UDP-N-acetylglucosamine metabolic process	1/372	18/22980	0.254632	0.524958	0.465859	Lus10007545.g	1
GO:0006379	mRNA cleavage	1/372	18/22980	0.254632	0.524958	0.465859	Lus10035573.g	1
GO:0010075	regulation of meristem growth	1/372	18/22980	0.254632	0.524958	0.465859	Lus10021090.g	1
GO:0030042	actin filament depolymerization	1/372	18/22980	0.254632	0.524958	0.465859	Lus10007185.g	1
GO:0071428	rRNA-containing ribonucleoprotein complex export from nucleus	1/372	18/22980	0.254632	0.524958	0.465859	Lus10006236.g	1
GO:1901070	guanosine-containing compound biosynthetic process	1/372	18/22980	0.254632	0.524958	0.465859	Lus10017931.g	1
GO:0000902	cell morphogenesis	4/372	159/22980	0.257231	0.528859	0.46932	Lus10007185.g/Lus10007459.g/Lus10026214.g/Lus10031812.g	4
GO:0006470	protein dephosphorylation	5/372	211/22980	0.257315	0.528859	0.46932	Lus10015787.g/Lus10023923.g/Lus10037018.g/Lus10040346.g/Lus10042416.g	5
GO:0071229	cellular response to acid chemical	5/372	213/22980	0.263429	0.540596	0.479736	Lus10000490.g/Lus10001146.g/Lus10012325.g/Lus10023579.g/Lus10036582.g	5
GO:0000288	nuclear-transcribed mRNA catabolic process, deadenylation-dependent decay	2/372	62/22980	0.265582	0.54151	0.480547	Lus10004986.g/Lus10040400.g	2
GO:1901700	response to oxygen-containing compound	11/372	543/22980	0.266564	0.54151	0.480547	Lus10000490.g/Lus10001146.g/Lus10012325.g/Lus10013155.g/Lus10017931.g/Lus10023579.g/Lus10030191.g/Lus10031812.g/Lus10036582.g/Lus10038385.g/Lus10041170.g	11
GO:0006638	neutral lipid metabolic process	1/372	19/22980	0.266708	0.54151	0.480547	Lus10017154.g	1
GO:0006639	acylglycerol metabolic process	1/372	19/22980	0.266708	0.54151	0.480547	Lus10017154.g	1
GO:0006826	iron ion transport	1/372	19/22980	0.266708	0.54151	0.480547	Lus10012325.g	1
GO:0015996	chlorophyll catabolic process	1/372	19/22980	0.266708	0.54151	0.480547	Lus10012325.g	1
GO:0046149	pigment catabolic process	1/372	19/22980	0.266708	0.54151	0.480547	Lus10012325.g	1
GO:0046486	glycerolipid metabolic process	5/372	215/22980	0.269577	0.546506	0.484981	Lus10000321.g/Lus10017154.g/Lus10023414.g/Lus10025916.g/Lus10039352.g	5
GO:0033993	response to lipid	7/372	325/22980	0.275142	0.54978	0.487886	Lus10001146.g/Lus10012325.g/Lus10013155.g/Lus10023579.g/Lus10030191.g/Lus10031812.g/Lus10036582.g	7
GO:0018298	protein-chromophore linkage	2/372	64/22980	0.277604	0.54978	0.487886	Lus10006416.g/scaffold51.20	2
GO:0030029	actin filament-based process	2/372	64/22980	0.277604	0.54978	0.487886	Lus10006236.g/Lus10007185.g	2
GO:0030036	actin cytoskeleton organization	2/372	64/22980	0.277604	0.54978	0.487886	Lus10006236.g/Lus10007185.g	2
GO:0006241	CTP biosynthetic process	1/372	20/22980	0.278588	0.54978	0.487886	Lus10017931.g	1
GO:0009208	pyrimidine ribonucleoside triphosphate metabolic process	1/372	20/22980	0.278588	0.54978	0.487886	Lus10017931.g	1
GO:0009209	pyrimidine ribonucleoside triphosphate biosynthetic process	1/372	20/22980	0.278588	0.54978	0.487886	Lus10017931.g	1
GO:0009798	axis specification	1/372	20/22980	0.278588	0.54978	0.487886	Lus10033845.g	1
GO:0009904	chloroplast accumulation movement	1/372	20/22980	0.278588	0.54978	0.487886	Lus10035940.g	1
GO:0010305	leaf vascular tissue pattern formation	1/372	20/22980	0.278588	0.54978	0.487886	Lus10021090.g	1
GO:0034629	cellular protein complex localization	1/372	20/22980	0.278588	0.54978	0.487886	Lus10033648.g	1
GO:0035266	meristem growth	1/372	20/22980	0.278588	0.54978	0.487886	Lus10021090.g	1
GO:0042548	regulation of photosynthesis, light reaction	1/372	20/22980	0.278588	0.54978	0.487886	Lus10022479.g	1
GO:0043467	regulation of generation of precursor metabolites and energy	1/372	20/22980	0.278588	0.54978	0.487886	Lus10022479.g	1
GO:0043647	inositol phosphate metabolic process	1/372	20/22980	0.278588	0.54978	0.487886	Lus10012447.g	1
GO:0045165	cell fate commitment	1/372	20/22980	0.278588	0.54978	0.487886	Lus10017864.g	1
GO:0046036	CTP metabolic process	1/372	20/22980	0.278588	0.54978	0.487886	Lus10017931.g	1
GO:2000022	regulation of jasmonic acid mediated signaling pathway	1/372	20/22980	0.278588	0.54978	0.487886	Lus10000490.g	1
GO:0015980	energy derivation by oxidation of organic compounds	4/372	166/22980	0.282254	0.55169	0.489581	Lus10010515.g/Lus10016069.g/Lus10037093.g/Lus10042688.g	4
GO:0006779	porphyrin-containing compound biosynthetic process	2/372	65/22980	0.283611	0.55169	0.489581	Lus10027819.g/scaffold1982.15	2
GO:0006979	response to oxidative stress	7/372	329/22980	0.285212	0.55169	0.489581	Lus10010419.g/Lus10013727.g/Lus10013827.g/Lus10017931.g/Lus10026887.g/Lus10038385.g/Lus10042692.g	7
GO:0016051	carbohydrate biosynthetic process	7/372	329/22980	0.285212	0.55169	0.489581	Lus10010515.g/Lus10016069.g/Lus10029734.g/Lus10032463.g/Lus10033245.g/Lus10035357.g/Lus10038921.g	7
GO:0090407	organophosphate biosynthetic process	8/372	385/22980	0.286729	0.55169	0.489581	Lus10000321.g/Lus10009064.g/Lus10017931.g/Lus10023414.g/Lus10025916.g/Lus10027801.g/Lus10033492.g/Lus10035357.g	8
GO:0009250	glucan biosynthetic process	4/372	168/22980	0.289473	0.55169	0.489581	Lus10010515.g/Lus10016069.g/Lus10032463.g/Lus10033245.g	4
GO:0006405	RNA export from nucleus	2/372	66/22980	0.289613	0.55169	0.489581	Lus10006236.g/Lus10033845.g	2
GO:0090696	post-embryonic plant organ development	2/372	66/22980	0.289613	0.55169	0.489581	Lus10023579.g/Lus10039342.g	2
GO:0006607	NLS-bearing protein import into nucleus	1/372	21/22980	0.290277	0.55169	0.489581	Lus10041124.g	1
GO:0006743	ubiquinone metabolic process	1/372	21/22980	0.290277	0.55169	0.489581	Lus10010419.g	1
GO:0006744	ubiquinone biosynthetic process	1/372	21/22980	0.290277	0.55169	0.489581	Lus10010419.g	1
GO:0007094	mitotic spindle assembly checkpoint	1/372	21/22980	0.290277	0.55169	0.489581	Lus10023814.g	1
GO:0010229	inflorescence development	1/372	21/22980	0.290277	0.55169	0.489581	Lus10021090.g	1
GO:0031577	spindle checkpoint	1/372	21/22980	0.290277	0.55169	0.489581	Lus10023814.g	1
GO:0033046	negative regulation of sister chromatid segregation	1/372	21/22980	0.290277	0.55169	0.489581	Lus10023814.g	1
GO:0033048	negative regulation of mitotic sister chromatid segregation	1/372	21/22980	0.290277	0.55169	0.489581	Lus10023814.g	1
GO:0035195	gene silencing by miRNA	1/372	21/22980	0.290277	0.55169	0.489581	Lus10033845.g	1
GO:0045839	negative regulation of mitotic nuclear division	1/372	21/22980	0.290277	0.55169	0.489581	Lus10023814.g	1
GO:0045841	negative regulation of mitotic metaphase/anaphase transition	1/372	21/22980	0.290277	0.55169	0.489581	Lus10023814.g	1
GO:0051985	negative regulation of chromosome segregation	1/372	21/22980	0.290277	0.55169	0.489581	Lus10023814.g	1
GO:0071173	spindle assembly checkpoint	1/372	21/22980	0.290277	0.55169	0.489581	Lus10023814.g	1
GO:0071174	mitotic spindle checkpoint	1/372	21/22980	0.290277	0.55169	0.489581	Lus10023814.g	1
GO:0071902	positive regulation of protein serine/threonine kinase activity	1/372	21/22980	0.290277	0.55169	0.489581	Lus10036192.g	1
GO:1902100	negative regulation of metaphase/anaphase transition of cell cycle	1/372	21/22980	0.290277	0.55169	0.489581	Lus10023814.g	1
GO:1905819	negative regulation of chromosome separation	1/372	21/22980	0.290277	0.55169	0.489581	Lus10023814.g	1
GO:2000816	negative regulation of mitotic sister chromatid separation	1/372	21/22980	0.290277	0.55169	0.489581	Lus10023814.g	1
GO:0048878	chemical homeostasis	8/372	387/22980	0.291413	0.553065	0.490801	Lus10001656.g/Lus10014225.g/Lus10016805.g/Lus10018668.g/Lus10019120.g/Lus10021317.g/Lus10038665.g/scaffold189.2	8
GO:0009651	response to salt stress	3/372	117/22980	0.294332	0.557814	0.495016	Lus10002209.g/Lus10013155.g/Lus10038385.g	3
GO:0046128	purine ribonucleoside metabolic process	2/372	67/22980	0.29561	0.559442	0.496461	Lus10017931.g/Lus10042608.g	2
GO:0030001	metal ion transport	8/372	389/22980	0.296116	0.559609	0.496608	Lus10012325.g/Lus10014531.g/Lus10015687.g/Lus10018668.g/Lus10018844.g/Lus10021686.g/Lus10037904.g/Lus10041014.g	8
GO:0044282	small molecule catabolic process	4/372	170/22980	0.296718	0.559955	0.496916	Lus10023258.g/Lus10035374.g/scaffold189.2/scaffold380.2	4
GO:0070887	cellular response to chemical stimulus	11/372	561/22980	0.301406	0.563933	0.500446	Lus10000490.g/Lus10001146.g/Lus10012325.g/Lus10013827.g/Lus10017931.g/Lus10020804.g/Lus10023579.g/Lus10026199.g/Lus10027965.g/Lus10036582.g/Lus10041170.g	11
GO:0006265	DNA topological change	1/372	22/22980	0.301776	0.563933	0.500446	Lus10031812.g	1
GO:0009593	detection of chemical stimulus	1/372	22/22980	0.301776	0.563933	0.500446	Lus10036582.g	1
GO:0009736	cytokinin-activated signaling pathway	1/372	22/22980	0.301776	0.563933	0.500446	Lus10027965.g	1
GO:0051261	protein depolymerization	1/372	22/22980	0.301776	0.563933	0.500446	Lus10007185.g	1
GO:0061512	protein localization to cilium	1/372	22/22980	0.301776	0.563933	0.500446	Lus10033977.g	1
GO:0071368	cellular response to cytokinin stimulus	1/372	22/22980	0.301776	0.563933	0.500446	Lus10027965.g	1
GO:0006401	RNA catabolic process	3/372	119/22980	0.30317	0.565748	0.502056	Lus10004986.g/Lus10023840.g/Lus10040400.g	3
GO:0007166	cell surface receptor signaling pathway	2/372	69/22980	0.307579	0.572406	0.507965	Lus10020383.g/Lus10026214.g	2
GO:0003333	amino acid transmembrane transport	3/372	120/22980	0.307594	0.572406	0.507965	Lus10000215.g/Lus10001908.g/Lus10003817.g	3
GO:0009788	negative regulation of abscisic acid-activated signaling pathway	1/372	23/22980	0.31309	0.576223	0.511352	Lus10023579.g	1
GO:0009817	defense response to fungus, incompatible interaction	1/372	23/22980	0.31309	0.576223	0.511352	Lus10023579.g	1
GO:0040011	locomotion	1/372	23/22980	0.31309	0.576223	0.511352	Lus10020383.g	1
GO:0043248	proteasome assembly	1/372	23/22980	0.31309	0.576223	0.511352	scaffold76.68	1
GO:0044786	cell cycle DNA replication	1/372	23/22980	0.31309	0.576223	0.511352	Lus10031812.g	1
GO:0051784	negative regulation of nuclear division	1/372	23/22980	0.31309	0.576223	0.511352	Lus10023814.g	1
GO:1901420	negative regulation of response to alcohol	1/372	23/22980	0.31309	0.576223	0.511352	Lus10023579.g	1
GO:1905958	negative regulation of cellular response to alcohol	1/372	23/22980	0.31309	0.576223	0.511352	Lus10023579.g	1
GO:0044264	cellular polysaccharide metabolic process	8/372	397/22980	0.3151	0.579126	0.513928	Lus10010515.g/Lus10013044.g/Lus10016069.g/Lus10032463.g/Lus10033245.g/Lus10037093.g/Lus10042688.g/scaffold230.56	8
GO:0015711	organic anion transport	5/372	230/22980	0.316538	0.580906	0.515508	Lus10000215.g/Lus10001908.g/Lus10003817.g/Lus10012137.g/Lus10034872.g	5
GO:0032984	macromolecular complex disassembly	2/372	71/22980	0.319507	0.580906	0.515508	Lus10007185.g/Lus10038039.g	2
GO:0006476	protein deacetylation	1/372	24/22980	0.324221	0.580906	0.515508	Lus10012713.g	1
GO:0009853	photorespiration	1/372	24/22980	0.324221	0.580906	0.515508	Lus10012137.g	1
GO:0016055	Wnt signaling pathway	1/372	24/22980	0.324221	0.580906	0.515508	Lus10026214.g	1
GO:0030041	actin filament polymerization	1/372	24/22980	0.324221	0.580906	0.515508	Lus10007185.g	1
GO:0030833	regulation of actin filament polymerization	1/372	24/22980	0.324221	0.580906	0.515508	Lus10007185.g	1
GO:0032271	regulation of protein polymerization	1/372	24/22980	0.324221	0.580906	0.515508	Lus10007185.g	1
GO:0198738	cell-cell signaling by wnt	1/372	24/22980	0.324221	0.580906	0.515508	Lus10026214.g	1
GO:1901658	glycosyl compound catabolic process	1/372	24/22980	0.324221	0.580906	0.515508	Lus10042608.g	1
GO:1903311	regulation of mRNA metabolic process	1/372	24/22980	0.324221	0.580906	0.515508	Lus10004986.g	1
GO:1905114	cell surface receptor signaling pathway involved in cell-cell signaling	1/372	24/22980	0.324221	0.580906	0.515508	Lus10026214.g	1
GO:0044419	interspecies interaction between organisms	2/372	72/22980	0.325453	0.580906	0.515508	Lus10018348.g/Lus10038665.g	2
GO:0015849	organic acid transport	4/372	178/22980	0.32589	0.580906	0.515508	Lus10000215.g/Lus10001908.g/Lus10003817.g/Lus10012137.g	4
GO:0046942	carboxylic acid transport	4/372	178/22980	0.32589	0.580906	0.515508	Lus10000215.g/Lus10001908.g/Lus10003817.g/Lus10012137.g	4
GO:0006913	nucleocytoplasmic transport	3/372	125/22980	0.329735	0.580906	0.515508	Lus10006236.g/Lus10033845.g/Lus10041124.g	3
GO:0051169	nuclear transport	3/372	125/22980	0.329735	0.580906	0.515508	Lus10006236.g/Lus10033845.g/Lus10041124.g	3
GO:0019637	organophosphate metabolic process	14/372	750/22980	0.331095	0.580906	0.515508	Lus10000321.g/Lus10009064.g/Lus10011757.g/Lus10012447.g/Lus10016447.g/Lus10017931.g/Lus10023414.g/Lus10025916.g/Lus10027652.g/Lus10027801.g/Lus10033492.g/Lus10035357.g/Lus10039352.g/scaffold1186.79	14
GO:0050657	nucleic acid transport	2/372	73/22980	0.331386	0.580906	0.515508	Lus10006236.g/Lus10033845.g	2
GO:0050658	RNA transport	2/372	73/22980	0.331386	0.580906	0.515508	Lus10006236.g/Lus10033845.g	2
GO:0051236	establishment of RNA localization	2/372	73/22980	0.331386	0.580906	0.515508	Lus10006236.g/Lus10033845.g	2
GO:0098656	anion transmembrane transport	4/372	180/22980	0.333217	0.580906	0.515508	Lus10000215.g/Lus10001908.g/Lus10003817.g/Lus10012137.g	4
GO:0006378	mRNA polyadenylation	1/372	25/22980	0.335171	0.580906	0.515508	Lus10035573.g	1
GO:0006526	arginine biosynthetic process	1/372	25/22980	0.335171	0.580906	0.515508	Lus10010641.g	1
GO:0008064	regulation of actin polymerization or depolymerization	1/372	25/22980	0.335171	0.580906	0.515508	Lus10007185.g	1
GO:0009218	pyrimidine ribonucleotide metabolic process	1/372	25/22980	0.335171	0.580906	0.515508	Lus10017931.g	1
GO:0009220	pyrimidine ribonucleotide biosynthetic process	1/372	25/22980	0.335171	0.580906	0.515508	Lus10017931.g	1
GO:0009902	chloroplast relocation	1/372	25/22980	0.335171	0.580906	0.515508	Lus10035940.g	1
GO:0010026	trichome differentiation	1/372	25/22980	0.335171	0.580906	0.515508	Lus10031812.g	1
GO:0010109	regulation of photosynthesis	1/372	25/22980	0.335171	0.580906	0.515508	Lus10022479.g	1
GO:0019750	chloroplast localization	1/372	25/22980	0.335171	0.580906	0.515508	Lus10035940.g	1
GO:0030832	regulation of actin filament length	1/372	25/22980	0.335171	0.580906	0.515508	Lus10007185.g	1
GO:0031503	protein complex localization	1/372	25/22980	0.335171	0.580906	0.515508	Lus10033648.g	1
GO:0032956	regulation of actin cytoskeleton organization	1/372	25/22980	0.335171	0.580906	0.515508	Lus10007185.g	1
GO:0032970	regulation of actin filament-based process	1/372	25/22980	0.335171	0.580906	0.515508	Lus10007185.g	1
GO:0043631	RNA polyadenylation	1/372	25/22980	0.335171	0.580906	0.515508	Lus10035573.g	1
GO:0046132	pyrimidine ribonucleoside biosynthetic process	1/372	25/22980	0.335171	0.580906	0.515508	Lus10017931.g	1
GO:0051644	plastid localization	1/372	25/22980	0.335171	0.580906	0.515508	Lus10035940.g	1
GO:0051667	establishment of plastid localization	1/372	25/22980	0.335171	0.580906	0.515508	Lus10035940.g	1
GO:0071941	nitrogen cycle metabolic process	1/372	25/22980	0.335171	0.580906	0.515508	Lus10010641.g	1
GO:0072503	cellular divalent inorganic cation homeostasis	1/372	25/22980	0.335171	0.580906	0.515508	Lus10018668.g	1
GO:0080147	root hair cell development	1/372	25/22980	0.335171	0.580906	0.515508	Lus10036370.g	1
GO:1901988	negative regulation of cell cycle phase transition	1/372	25/22980	0.335171	0.580906	0.515508	Lus10023814.g	1
GO:1901991	negative regulation of mitotic cell cycle phase transition	1/372	25/22980	0.335171	0.580906	0.515508	Lus10023814.g	1
GO:0009755	hormone-mediated signaling pathway	8/372	406/22980	0.336735	0.582862	0.517243	Lus10000490.g/Lus10001146.g/Lus10017931.g/Lus10020804.g/Lus10023579.g/Lus10026199.g/Lus10027965.g/Lus10036582.g	8
GO:0009734	auxin-activated signaling pathway	3/372	127/22980	0.338591	0.58456	0.518751	Lus10017931.g/Lus10020804.g/Lus10026199.g	3
GO:0071365	cellular response to auxin stimulus	3/372	127/22980	0.338591	0.58456	0.518751	Lus10017931.g/Lus10020804.g/Lus10026199.g	3
GO:0042278	purine nucleoside metabolic process	2/372	75/22980	0.343206	0.588151	0.521937	Lus10017931.g/Lus10042608.g	2
GO:0006783	heme biosynthetic process	1/372	26/22980	0.345945	0.588151	0.521937	Lus10027819.g	1
GO:0006879	cellular iron ion homeostasis	1/372	26/22980	0.345945	0.588151	0.521937	Lus10019120.g	1
GO:0009626	plant-type hypersensitive response	1/372	26/22980	0.345945	0.588151	0.521937	Lus10022625.g	1
GO:0009846	pollen germination	1/372	26/22980	0.345945	0.588151	0.521937	Lus10043037.g	1
GO:0034050	host programmed cell death induced by symbiont	1/372	26/22980	0.345945	0.588151	0.521937	Lus10022625.g	1
GO:0035670	plant-type ovary development	1/372	26/22980	0.345945	0.588151	0.521937	Lus10034171.g	1
GO:0043900	regulation of multi-organism process	1/372	26/22980	0.345945	0.588151	0.521937	Lus10038665.g	1
GO:0048440	carpel development	1/372	26/22980	0.345945	0.588151	0.521937	Lus10034171.g	1
GO:0048481	plant ovule development	1/372	26/22980	0.345945	0.588151	0.521937	Lus10034171.g	1
GO:0048582	positive regulation of post-embryonic development	1/372	26/22980	0.345945	0.588151	0.521937	Lus10001656.g	1
GO:0072507	divalent inorganic cation homeostasis	1/372	26/22980	0.345945	0.588151	0.521937	Lus10018668.g	1
GO:0006865	amino acid transport	3/372	129/22980	0.34744	0.589194	0.522863	Lus10000215.g/Lus10001908.g/Lus10003817.g	3
GO:1901136	carbohydrate derivative catabolic process	3/372	129/22980	0.34744	0.589194	0.522863	Lus10027652.g/Lus10041170.g/Lus10042608.g	3
GO:0006412	translation	22/372	1232/22980	0.348239	0.589803	0.523403	Lus10003290.g/Lus10004986.g/Lus10005077.g/Lus10007264.g/Lus10009382.g/Lus10010251.g/Lus10015708.g/Lus10021124.g/Lus10024918.g/Lus10025642.g/Lus10027800.g/Lus10030645.g/Lus10031812.g/Lus10032364.g/Lus10033845.g/Lus10034171.g/Lus10035975.g/Lus10038039.g/Lus10038301.g/Lus10040967.g/Lus10041789.g/Lus10042614.g	22
GO:0006066	alcohol metabolic process	2/372	76/22980	0.349091	0.590498	0.52402	Lus10012447.g/Lus10023414.g	2
GO:0008652	cellular amino acid biosynthetic process	6/372	297/22980	0.349841	0.59102	0.524483	Lus10005250.g/Lus10008490.g/Lus10010641.g/Lus10010679.g/Lus10012568.g/Lus10036370.g	6
GO:0001101	response to acid chemical	8/372	413/22980	0.353721	0.59682	0.52963	Lus10000490.g/Lus10001146.g/Lus10012325.g/Lus10013155.g/Lus10023579.g/Lus10030191.g/Lus10036582.g/Lus10038385.g	8
GO:0035601	protein deacylation	1/372	27/22980	0.356545	0.597068	0.529851	Lus10012713.g	1
GO:0043269	regulation of ion transport	1/372	27/22980	0.356545	0.597068	0.529851	Lus10012325.g	1
GO:0046856	phosphatidylinositol dephosphorylation	1/372	27/22980	0.356545	0.597068	0.529851	Lus10039352.g	1
GO:0051094	positive regulation of developmental process	1/372	27/22980	0.356545	0.597068	0.529851	Lus10001656.g	1
GO:0051240	positive regulation of multicellular organismal process	1/372	27/22980	0.356545	0.597068	0.529851	Lus10001656.g	1
GO:0098732	macromolecule deacylation	1/372	27/22980	0.356545	0.597068	0.529851	Lus10012713.g	1
GO:0006518	peptide metabolic process	24/372	1358/22980	0.357915	0.598613	0.531221	Lus10001283.g/Lus10003290.g/Lus10004986.g/Lus10005077.g/Lus10007264.g/Lus10009382.g/Lus10010251.g/Lus10015708.g/Lus10021124.g/Lus10024918.g/Lus10025642.g/Lus10027800.g/Lus10030645.g/Lus10031715.g/Lus10031812.g/Lus10032364.g/Lus10033845.g/Lus10034171.g/Lus10035975.g/Lus10038039.g/Lus10038301.g/Lus10040967.g/Lus10041789.g/Lus10042614.g	24
GO:0000096	sulfur amino acid metabolic process	2/372	78/22980	0.360807	0.602696	0.534844	Lus10010679.g/Lus10036370.g	2
GO:0043043	peptide biosynthetic process	22/372	1242/22980	0.362405	0.604143	0.536129	Lus10003290.g/Lus10004986.g/Lus10005077.g/Lus10007264.g/Lus10009382.g/Lus10010251.g/Lus10015708.g/Lus10021124.g/Lus10024918.g/Lus10025642.g/Lus10027800.g/Lus10030645.g/Lus10031812.g/Lus10032364.g/Lus10033845.g/Lus10034171.g/Lus10035975.g/Lus10038039.g/Lus10038301.g/Lus10040967.g/Lus10041789.g/Lus10042614.g	22
GO:0006650	glycerophospholipid metabolic process	4/372	188/22980	0.362576	0.604143	0.536129	Lus10000321.g/Lus10023414.g/Lus10025916.g/Lus10039352.g	4
GO:0016311	dephosphorylation	6/372	302/22980	0.364215	0.604693	0.536617	Lus10015787.g/Lus10023923.g/Lus10037018.g/Lus10039352.g/Lus10040346.g/Lus10042416.g	6
GO:0048869	cellular developmental process	7/372	360/22980	0.365567	0.604693	0.536617	Lus10007185.g/Lus10007459.g/Lus10017654.g/Lus10017864.g/Lus10026214.g/Lus10031812.g/Lus10036370.g	7
GO:0010033	response to organic substance	16/372	888/22980	0.366331	0.604693	0.536617	Lus10000490.g/Lus10001146.g/Lus10008819.g/Lus10012325.g/Lus10013155.g/Lus10017931.g/Lus10020804.g/Lus10023579.g/Lus10025822.g/Lus10026199.g/Lus10027965.g/Lus10030191.g/Lus10031812.g/Lus10036582.g/Lus10038665.g/Lus10041170.g	16
GO:0006694	steroid biosynthetic process	2/372	79/22980	0.366635	0.604693	0.536617	Lus10009467.g/Lus10013413.g	2
GO:0006888	ER to Golgi vesicle-mediated transport	2/372	79/22980	0.366635	0.604693	0.536617	Lus10010078.g/Lus10036645.g	2
GO:0051168	nuclear export	2/372	79/22980	0.366635	0.604693	0.536617	Lus10006236.g/Lus10033845.g	2
GO:1901565	organonitrogen compound catabolic process	18/372	1007/22980	0.366921	0.604693	0.536617	Lus10008251.g/Lus10008819.g/Lus10012273.g/Lus10012325.g/Lus10017135.g/Lus10017654.g/Lus10018442.g/Lus10021748.g/Lus10023258.g/Lus10024446.g/Lus10026984.g/Lus10033503.g/Lus10035374.g/Lus10037636.g/Lus10041170.g/Lus10042608.g/scaffold189.2/scaffold380.2	18
GO:0006012	galactose metabolic process	1/372	28/22980	0.366974	0.604693	0.536617	Lus10003496.g	1
GO:0007267	cell-cell signaling	1/372	28/22980	0.366974	0.604693	0.536617	Lus10026214.g	1
GO:0048316	seed development	5/372	246/22980	0.367624	0.605019	0.536906	Lus10009387.g/Lus10012447.g/Lus10014835.g/Lus10021090.g/Lus10023647.g	5
GO:0009719	response to endogenous stimulus	14/372	771/22980	0.368605	0.605146	0.537019	Lus10000490.g/Lus10001146.g/Lus10012325.g/Lus10013155.g/Lus10017931.g/Lus10020804.g/Lus10023579.g/Lus10025822.g/Lus10026199.g/Lus10027965.g/Lus10030191.g/Lus10031812.g/Lus10036582.g/Lus10038665.g	14
GO:0009725	response to hormone	14/372	771/22980	0.368605	0.605146	0.537019	Lus10000490.g/Lus10001146.g/Lus10012325.g/Lus10013155.g/Lus10017931.g/Lus10020804.g/Lus10023579.g/Lus10025822.g/Lus10026199.g/Lus10027965.g/Lus10030191.g/Lus10031812.g/Lus10036582.g/Lus10038665.g	14
GO:0009856	pollination	4/372	190/22980	0.369915	0.60581	0.537608	Lus10007601.g/Lus10013244.g/Lus10020383.g/Lus10043037.g	4
GO:0044706	multi-multicellular organism process	4/372	190/22980	0.369915	0.60581	0.537608	Lus10007601.g/Lus10013244.g/Lus10020383.g/Lus10043037.g	4
GO:0048367	shoot system development	7/372	362/22980	0.370839	0.60658	0.538291	Lus10007459.g/Lus10012325.g/Lus10021090.g/Lus10021161.g/Lus10033845.g/Lus10034171.g/Lus10037636.g	7
GO:0006403	RNA localization	2/372	80/22980	0.372443	0.60846	0.53996	Lus10006236.g/Lus10033845.g	2
GO:0005992	trehalose biosynthetic process	1/372	29/22980	0.377234	0.612547	0.543587	Lus10038921.g	1
GO:0006075	(1->3)-beta-D-glucan biosynthetic process	1/372	29/22980	0.377234	0.612547	0.543587	Lus10032463.g	1
GO:0015914	phospholipid transport	1/372	29/22980	0.377234	0.612547	0.543587	Lus10034872.g	1
GO:0080135	regulation of cellular response to stress	1/372	29/22980	0.377234	0.612547	0.543587	Lus10028430.g	1
GO:1902903	regulation of supramolecular fiber organization	1/372	29/22980	0.377234	0.612547	0.543587	Lus10007185.g	1
GO:0000160	phosphorelay signal transduction system	3/372	137/22980	0.382678	0.620633	0.550763	Lus10012325.g/Lus10023229.g/Lus10027965.g	3
GO:0009735	response to cytokinin	2/372	82/22980	0.383994	0.620652	0.550779	Lus10027965.g/Lus10038665.g	2
GO:0009226	nucleotide-sugar biosynthetic process	1/372	30/22980	0.387328	0.620652	0.550779	Lus10007545.g	1
GO:0019216	regulation of lipid metabolic process	1/372	30/22980	0.387328	0.620652	0.550779	Lus10003679.g	1
GO:0032436	positive regulation of proteasomal ubiquitin-dependent protein catabolic process	1/372	30/22980	0.387328	0.620652	0.550779	Lus10008251.g	1
GO:0045732	positive regulation of protein catabolic process	1/372	30/22980	0.387328	0.620652	0.550779	Lus10008251.g	1
GO:0045862	positive regulation of proteolysis	1/372	30/22980	0.387328	0.620652	0.550779	Lus10008251.g	1
GO:0046131	pyrimidine ribonucleoside metabolic process	1/372	30/22980	0.387328	0.620652	0.550779	Lus10017931.g	1
GO:1901800	positive regulation of proteasomal protein catabolic process	1/372	30/22980	0.387328	0.620652	0.550779	Lus10008251.g	1
GO:1903052	positive regulation of proteolysis involved in cellular protein catabolic process	1/372	30/22980	0.387328	0.620652	0.550779	Lus10008251.g	1
GO:1903364	positive regulation of cellular protein catabolic process	1/372	30/22980	0.387328	0.620652	0.550779	Lus10008251.g	1
GO:0007346	regulation of mitotic cell cycle	2/372	83/22980	0.389735	0.623535	0.553338	Lus10012023.g/Lus10023814.g	2
GO:0000271	polysaccharide biosynthetic process	5/372	253/22980	0.390059	0.623535	0.553338	Lus10010515.g/Lus10016069.g/Lus10029734.g/Lus10032463.g/Lus10033245.g	5
GO:1901575	organic substance catabolic process	31/372	1804/22980	0.391008	0.624306	0.554022	Lus10004986.g/Lus10008251.g/Lus10008819.g/Lus10011757.g/Lus10012273.g/Lus10012325.g/Lus10013044.g/Lus10016447.g/Lus10016834.g/Lus10017135.g/Lus10017654.g/Lus10018442.g/Lus10021748.g/Lus10023258.g/Lus10023840.g/Lus10024446.g/Lus10026984.g/Lus10027652.g/Lus10033503.g/Lus10035374.g/Lus10036370.g/Lus10037093.g/Lus10037636.g/Lus10040400.g/Lus10041170.g/Lus10041699.g/Lus10042608.g/Lus10042688.g/scaffol…	31
GO:0033365	protein localization to organelle	6/372	313/22980	0.395917	0.626807	0.556241	Lus10012273.g/Lus10018442.g/Lus10032959.g/Lus10033977.g/Lus10041124.g/Lus10043037.g	6
GO:0006525	arginine metabolic process	1/372	31/22980	0.397259	0.626807	0.556241	Lus10010641.g	1
GO:0007091	metaphase/anaphase transition of mitotic cell cycle	1/372	31/22980	0.397259	0.626807	0.556241	Lus10023814.g	1
GO:0030071	regulation of mitotic metaphase/anaphase transition	1/372	31/22980	0.397259	0.626807	0.556241	Lus10023814.g	1
GO:0032434	regulation of proteasomal ubiquitin-dependent protein catabolic process	1/372	31/22980	0.397259	0.626807	0.556241	Lus10008251.g	1
GO:0044784	metaphase/anaphase transition of cell cycle	1/372	31/22980	0.397259	0.626807	0.556241	Lus10023814.g	1
GO:0061136	regulation of proteasomal protein catabolic process	1/372	31/22980	0.397259	0.626807	0.556241	Lus10008251.g	1
GO:1902099	regulation of metaphase/anaphase transition of cell cycle	1/372	31/22980	0.397259	0.626807	0.556241	Lus10023814.g	1
GO:1903050	regulation of proteolysis involved in cellular protein catabolic process	1/372	31/22980	0.397259	0.626807	0.556241	Lus10008251.g	1
GO:1903362	regulation of cellular protein catabolic process	1/372	31/22980	0.397259	0.626807	0.556241	Lus10008251.g	1
GO:0043604	amide biosynthetic process	23/372	1327/22980	0.398023	0.627274	0.556655	Lus10003290.g/Lus10004986.g/Lus10005077.g/Lus10007264.g/Lus10009382.g/Lus10010251.g/Lus10010641.g/Lus10015708.g/Lus10021124.g/Lus10024918.g/Lus10025642.g/Lus10027800.g/Lus10030645.g/Lus10031812.g/Lus10032364.g/Lus10033845.g/Lus10034171.g/Lus10035975.g/Lus10038039.g/Lus10038301.g/Lus10040967.g/Lus10041789.g/Lus10042614.g	23
GO:0032989	cellular component morphogenesis	4/372	198/22980	0.399195	0.627425	0.55679	Lus10007185.g/Lus10007459.g/Lus10026214.g/Lus10031812.g	4
GO:0006887	exocytosis	3/372	142/22980	0.404493	0.627425	0.55679	Lus10004944.g/Lus10033604.g/Lus10033648.g	3
GO:0007623	circadian rhythm	1/372	32/22980	0.407029	0.627425	0.55679	Lus10007459.g	1
GO:0010948	negative regulation of cell cycle process	1/372	32/22980	0.407029	0.627425	0.55679	Lus10023814.g	1
GO:0010965	regulation of mitotic sister chromatid separation	1/372	32/22980	0.407029	0.627425	0.55679	Lus10023814.g	1
GO:0015995	chlorophyll biosynthetic process	1/372	32/22980	0.407029	0.627425	0.55679	scaffold1982.15	1
GO:0031124	mRNA 3'-end processing	1/372	32/22980	0.407029	0.627425	0.55679	Lus10035573.g	1
GO:0033045	regulation of sister chromatid segregation	1/372	32/22980	0.407029	0.627425	0.55679	Lus10023814.g	1
GO:0033047	regulation of mitotic sister chromatid segregation	1/372	32/22980	0.407029	0.627425	0.55679	Lus10023814.g	1
GO:0048467	gynoecium development	1/372	32/22980	0.407029	0.627425	0.55679	Lus10034171.g	1
GO:0048469	cell maturation	1/372	32/22980	0.407029	0.627425	0.55679	Lus10036370.g	1
GO:0048511	rhythmic process	1/372	32/22980	0.407029	0.627425	0.55679	Lus10007459.g	1
GO:0048764	trichoblast maturation	1/372	32/22980	0.407029	0.627425	0.55679	Lus10036370.g	1
GO:0048765	root hair cell differentiation	1/372	32/22980	0.407029	0.627425	0.55679	Lus10036370.g	1
GO:0051306	mitotic sister chromatid separation	1/372	32/22980	0.407029	0.627425	0.55679	Lus10023814.g	1
GO:0051983	regulation of chromosome segregation	1/372	32/22980	0.407029	0.627425	0.55679	Lus10023814.g	1
GO:0072523	purine-containing compound catabolic process	1/372	32/22980	0.407029	0.627425	0.55679	Lus10042608.g	1
GO:0090697	post-embryonic plant organ morphogenesis	1/372	32/22980	0.407029	0.627425	0.55679	Lus10039342.g	1
GO:1905818	regulation of chromosome separation	1/372	32/22980	0.407029	0.627425	0.55679	Lus10023814.g	1
GO:0009738	abscisic acid-activated signaling pathway	3/372	143/22980	0.40883	0.628752	0.557968	Lus10001146.g/Lus10023579.g/Lus10036582.g	3
GO:0044272	sulfur compound biosynthetic process	3/372	143/22980	0.40883	0.628752	0.557968	Lus10010679.g/Lus10036370.g/Lus10038044.g	3
GO:0034637	cellular carbohydrate biosynthetic process	5/372	260/22980	0.412441	0.631109	0.560059	Lus10010515.g/Lus10016069.g/Lus10032463.g/Lus10033245.g/Lus10038921.g	5
GO:0030154	cell differentiation	4/372	202/22980	0.413755	0.631109	0.560059	Lus10017654.g/Lus10017864.g/Lus10031812.g/Lus10036370.g	4
GO:0000291	nuclear-transcribed mRNA catabolic process, exonucleolytic	1/372	33/22980	0.416641	0.631109	0.560059	Lus10004986.g	1
GO:0005991	trehalose metabolic process	1/372	33/22980	0.416641	0.631109	0.560059	Lus10038921.g	1
GO:0006074	(1->3)-beta-D-glucan metabolic process	1/372	33/22980	0.416641	0.631109	0.560059	Lus10032463.g	1
GO:0006415	translational termination	1/372	33/22980	0.416641	0.631109	0.560059	Lus10038039.g	1
GO:0007093	mitotic cell cycle checkpoint	1/372	33/22980	0.416641	0.631109	0.560059	Lus10023814.g	1
GO:0042181	ketone biosynthetic process	1/372	33/22980	0.416641	0.631109	0.560059	Lus10010419.g	1
GO:0046351	disaccharide biosynthetic process	1/372	33/22980	0.416641	0.631109	0.560059	Lus10038921.g	1
GO:0046839	phospholipid dephosphorylation	1/372	33/22980	0.416641	0.631109	0.560059	Lus10039352.g	1
GO:1901661	quinone metabolic process	1/372	33/22980	0.416641	0.631109	0.560059	Lus10010419.g	1
GO:1901663	quinone biosynthetic process	1/372	33/22980	0.416641	0.631109	0.560059	Lus10010419.g	1
GO:2001251	negative regulation of chromosome organization	1/372	33/22980	0.416641	0.631109	0.560059	Lus10023814.g	1
GO:0044724	single-organism carbohydrate catabolic process	3/372	145/22980	0.417476	0.631109	0.560059	Lus10016447.g/Lus10037093.g/Lus10042688.g	3
GO:0055065	metal ion homeostasis	3/372	145/22980	0.417476	0.631109	0.560059	Lus10016805.g/Lus10018668.g/Lus10019120.g	3
GO:0009311	oligosaccharide metabolic process	2/372	88/22980	0.418067	0.631109	0.560059	Lus10035357.g/Lus10038921.g	2
GO:0006820	anion transport	7/372	380/22980	0.418381	0.631109	0.560059	Lus10000215.g/Lus10001908.g/Lus10003817.g/Lus10007233.g/Lus10012137.g/Lus10012526.g/Lus10034872.g	7
GO:0048522	positive regulation of cellular process	6/372	322/22980	0.42182	0.63558	0.564026	Lus10004986.g/Lus10008251.g/Lus10021161.g/Lus10036192.g/Lus10039121.g/Lus10043167.g	6
GO:0000075	cell cycle checkpoint	1/372	34/22980	0.426098	0.638432	0.566557	Lus10023814.g	1
GO:0010054	trichoblast differentiation	1/372	34/22980	0.426098	0.638432	0.566557	Lus10036370.g	1
GO:0032392	DNA geometric change	1/372	34/22980	0.426098	0.638432	0.566557	Lus10028387.g	1
GO:0032508	DNA duplex unwinding	1/372	34/22980	0.426098	0.638432	0.566557	Lus10028387.g	1
GO:0045930	negative regulation of mitotic cell cycle	1/372	34/22980	0.426098	0.638432	0.566557	Lus10023814.g	1
GO:0071396	cellular response to lipid	4/372	206/22980	0.428238	0.64092	0.568765	Lus10001146.g/Lus10012325.g/Lus10023579.g/Lus10036582.g	4
GO:1901135	carbohydrate derivative metabolic process	16/372	925/22980	0.429107	0.641503	0.569283	Lus10000321.g/Lus10002401.g/Lus10007545.g/Lus10009064.g/Lus10016447.g/Lus10017931.g/Lus10023414.g/Lus10024750.g/Lus10025916.g/Lus10027652.g/Lus10027801.g/Lus10032659.g/Lus10035085.g/Lus10035357.g/Lus10041170.g/Lus10042608.g	16
GO:0009414	response to water deprivation	2/372	91/22980	0.434745	0.642366	0.570049	Lus10013155.g/Lus10038385.g	2
GO:0015698	inorganic anion transport	2/372	91/22980	0.434745	0.642366	0.570049	Lus10007233.g/Lus10012526.g	2
GO:0006635	fatty acid beta-oxidation	1/372	35/22980	0.435402	0.642366	0.570049	scaffold189.2	1
GO:0007088	regulation of mitotic nuclear division	1/372	35/22980	0.435402	0.642366	0.570049	Lus10023814.g	1
GO:0008360	regulation of cell shape	1/372	35/22980	0.435402	0.642366	0.570049	Lus10026214.g	1
GO:0009062	fatty acid catabolic process	1/372	35/22980	0.435402	0.642366	0.570049	scaffold189.2	1
GO:0009768	photosynthesis, light harvesting in photosystem I	1/372	35/22980	0.435402	0.642366	0.570049	Lus10006416.g	1
GO:0042451	purine nucleoside biosynthetic process	1/372	35/22980	0.435402	0.642366	0.570049	Lus10017931.g	1
GO:0045787	positive regulation of cell cycle	1/372	35/22980	0.435402	0.642366	0.570049	Lus10036192.g	1
GO:0045860	positive regulation of protein kinase activity	1/372	35/22980	0.435402	0.642366	0.570049	Lus10036192.g	1
GO:0046129	purine ribonucleoside biosynthetic process	1/372	35/22980	0.435402	0.642366	0.570049	Lus10017931.g	1
GO:0009888	tissue development	4/372	208/22980	0.435445	0.642366	0.570049	Lus10017654.g/Lus10021090.g/Lus10031812.g/Lus10036370.g	4
GO:0022411	cellular component disassembly	2/372	92/22980	0.440247	0.648734	0.5757	Lus10007185.g/Lus10038039.g	2
GO:0055072	iron ion homeostasis	1/372	36/22980	0.444556	0.653859	0.580247	Lus10019120.g	1
GO:0048518	positive regulation of biological process	7/372	390/22980	0.444702	0.653859	0.580247	Lus10001656.g/Lus10004986.g/Lus10008251.g/Lus10021161.g/Lus10036192.g/Lus10039121.g/Lus10043167.g	7
GO:0035556	intracellular signal transduction	10/372	573/22980	0.449592	0.660323	0.585984	Lus10001146.g/Lus10002692.g/Lus10004944.g/Lus10012325.g/Lus10018736.g/Lus10022975.g/Lus10023229.g/Lus10027965.g/Lus10036582.g/Lus10040179.g	10
GO:0009415	response to water	2/372	94/22980	0.451162	0.660354	0.586012	Lus10013155.g/Lus10038385.g	2
GO:0006368	transcription elongation from RNA polymerase II promoter	1/372	37/22980	0.453562	0.660354	0.586012	Lus10021161.g	1
GO:0017148	negative regulation of translation	1/372	37/22980	0.453562	0.660354	0.586012	Lus10033845.g	1
GO:0019751	polyol metabolic process	1/372	37/22980	0.453562	0.660354	0.586012	Lus10012447.g	1
GO:0034249	negative regulation of cellular amide metabolic process	1/372	37/22980	0.453562	0.660354	0.586012	Lus10033845.g	1
GO:0045132	meiotic chromosome segregation	1/372	37/22980	0.453562	0.660354	0.586012	Lus10000998.g	1
GO:0045489	pectin biosynthetic process	1/372	37/22980	0.453562	0.660354	0.586012	Lus10029734.g	1
GO:0046134	pyrimidine nucleoside biosynthetic process	1/372	37/22980	0.453562	0.660354	0.586012	Lus10017931.g	1
GO:0009072	aromatic amino acid family metabolic process	2/372	95/22980	0.456575	0.663061	0.588414	Lus10005250.g/Lus10028971.g	2
GO:0046777	protein autophosphorylation	2/372	95/22980	0.456575	0.663061	0.588414	Lus10001146.g/Lus10015179.g	2
GO:0008643	carbohydrate transport	4/372	214/22980	0.456908	0.663061	0.588414	Lus10001656.g/Lus10002258.g/Lus10012137.g/Lus10033701.g	4
GO:0043603	cellular amide metabolic process	25/372	1491/22980	0.457452	0.663132	0.588477	Lus10001283.g/Lus10003290.g/Lus10004986.g/Lus10005077.g/Lus10007264.g/Lus10009382.g/Lus10010251.g/Lus10010641.g/Lus10015708.g/Lus10021124.g/Lus10024918.g/Lus10025642.g/Lus10027800.g/Lus10030645.g/Lus10031715.g/Lus10031812.g/Lus10032364.g/Lus10033845.g/Lus10034171.g/Lus10035975.g/Lus10038039.g/Lus10038301.g/Lus10040967.g/Lus10041789.g/Lus10042614.g	25
GO:0006260	DNA replication	4/372	215/22980	0.460459	0.666769	0.591704	Lus10007673.g/Lus10014124.g/Lus10031812.g/Lus10038385.g	4
GO:0000209	protein polyubiquitination	2/372	96/22980	0.461956	0.667444	0.592303	Lus10008251.g/Lus10017654.g	2
GO:0001934	positive regulation of protein phosphorylation	1/372	38/22980	0.462422	0.667444	0.592303	Lus10036192.g	1
GO:0016236	macroautophagy	1/372	38/22980	0.462422	0.667444	0.592303	Lus10043037.g	1
GO:0006400	tRNA modification	2/372	97/22980	0.467306	0.672768	0.597028	Lus10013005.g/Lus10021124.g	2
GO:0009119	ribonucleoside metabolic process	2/372	97/22980	0.467306	0.672768	0.597028	Lus10017931.g/Lus10042608.g	2
GO:0006568	tryptophan metabolic process	1/372	39/22980	0.471138	0.672768	0.597028	Lus10028971.g	1
GO:0006586	indolalkylamine metabolic process	1/372	39/22980	0.471138	0.672768	0.597028	Lus10028971.g	1
GO:0008154	actin polymerization or depolymerization	1/372	39/22980	0.471138	0.672768	0.597028	Lus10007185.g	1
GO:0010073	meristem maintenance	1/372	39/22980	0.471138	0.672768	0.597028	Lus10021090.g	1
GO:0019395	fatty acid oxidation	1/372	39/22980	0.471138	0.672768	0.597028	scaffold189.2	1
GO:0033674	positive regulation of kinase activity	1/372	39/22980	0.471138	0.672768	0.597028	Lus10036192.g	1
GO:0042176	regulation of protein catabolic process	1/372	39/22980	0.471138	0.672768	0.597028	Lus10008251.g	1
GO:0051783	regulation of nuclear division	1/372	39/22980	0.471138	0.672768	0.597028	Lus10023814.g	1
GO:0065008	regulation of biological quality	16/372	952/22980	0.475123	0.677735	0.601436	Lus10001656.g/Lus10007185.g/Lus10010061.g/Lus10013827.g/Lus10014225.g/Lus10014925.g/Lus10015687.g/Lus10016805.g/Lus10018668.g/Lus10019120.g/Lus10021317.g/Lus10026214.g/Lus10037904.g/Lus10038665.g/Lus10041576.g/scaffold189.2	16
GO:0032940	secretion by cell	3/372	159/22980	0.476672	0.677769	0.601466	Lus10004944.g/Lus10033604.g/Lus10033648.g	3
GO:0006040	amino sugar metabolic process	2/372	99/22980	0.477911	0.677769	0.601466	Lus10007545.g/Lus10035357.g	2
GO:0000469	cleavage involved in rRNA processing	1/372	40/22980	0.479714	0.677769	0.601466	Lus10024493.g	1
GO:0006816	calcium ion transport	1/372	40/22980	0.479714	0.677769	0.601466	Lus10018668.g	1
GO:0009741	response to brassinosteroid	1/372	40/22980	0.479714	0.677769	0.601466	Lus10031812.g	1
GO:0009767	photosynthetic electron transport chain	1/372	40/22980	0.479714	0.677769	0.601466	Lus10030191.g	1
GO:0034440	lipid oxidation	1/372	40/22980	0.479714	0.677769	0.601466	scaffold189.2	1
GO:0048509	regulation of meristem development	1/372	40/22980	0.479714	0.677769	0.601466	Lus10021090.g	1
GO:1901068	guanosine-containing compound metabolic process	1/372	40/22980	0.479714	0.677769	0.601466	Lus10017931.g	1
GO:0044265	cellular macromolecule catabolic process	13/372	771/22980	0.480213	0.677769	0.601466	Lus10004986.g/Lus10008251.g/Lus10008819.g/Lus10012273.g/Lus10017135.g/Lus10017654.g/Lus10018442.g/Lus10023840.g/Lus10024446.g/Lus10026984.g/Lus10037636.g/Lus10040400.g/Lus10041170.g	13
GO:0006812	cation transport	11/372	649/22980	0.481386	0.67838	0.602009	Lus10009401.g/Lus10012325.g/Lus10014531.g/Lus10015687.g/Lus10018668.g/Lus10018844.g/Lus10021686.g/Lus10029418.g/Lus10037904.g/Lus10041014.g/scaffold735.6	11
GO:1901701	cellular response to oxygen-containing compound	5/372	282/22980	0.481702	0.67838	0.602009	Lus10000490.g/Lus10001146.g/Lus10012325.g/Lus10023579.g/Lus10036582.g	5
GO:0006165	nucleoside diphosphate phosphorylation	2/372	100/22980	0.483165	0.67838	0.602009	Lus10016447.g/Lus10017931.g	2
GO:1901698	response to nitrogen compound	2/372	100/22980	0.483165	0.67838	0.602009	Lus10008819.g/Lus10041170.g	2
GO:0016071	mRNA metabolic process	8/372	466/22980	0.483181	0.67838	0.602009	Lus10002222.g/Lus10003803.g/Lus10004986.g/Lus10022566.g/Lus10023840.g/Lus10035573.g/Lus10039811.g/Lus10040400.g	8
GO:0006511	ubiquitin-dependent protein catabolic process	8/372	467/22980	0.485588	0.681045	0.604373	Lus10008251.g/Lus10008819.g/Lus10012273.g/Lus10017135.g/Lus10017654.g/Lus10018442.g/Lus10037636.g/Lus10041170.g	8
GO:1905393	plant organ formation	1/372	41/22980	0.488151	0.683923	0.606927	Lus10039342.g	1
GO:0046903	secretion	3/372	162/22980	0.489001	0.684397	0.607348	Lus10004944.g/Lus10033604.g/Lus10033648.g	3
GO:0019941	modification-dependent protein catabolic process	8/372	470/22980	0.49279	0.687632	0.610219	Lus10008251.g/Lus10008819.g/Lus10012273.g/Lus10017135.g/Lus10017654.g/Lus10018442.g/Lus10037636.g/Lus10041170.g	8
GO:0018105	peptidyl-serine phosphorylation	2/372	102/22980	0.493574	0.687632	0.610219	Lus10001146.g/Lus10026214.g	2
GO:0098813	nuclear chromosome segregation	2/372	102/22980	0.493574	0.687632	0.610219	Lus10000998.g/Lus10023814.g	2
GO:0033692	cellular polysaccharide biosynthetic process	4/372	225/22980	0.495499	0.687632	0.610219	Lus10010515.g/Lus10016069.g/Lus10032463.g/Lus10033245.g	4
GO:0009743	response to carbohydrate	1/372	42/22980	0.496452	0.687632	0.610219	Lus10036582.g	1
GO:0009787	regulation of abscisic acid-activated signaling pathway	1/372	42/22980	0.496452	0.687632	0.610219	Lus10023579.g	1
GO:0042327	positive regulation of phosphorylation	1/372	42/22980	0.496452	0.687632	0.610219	Lus10036192.g	1
GO:0072525	pyridine-containing compound biosynthetic process	1/372	42/22980	0.496452	0.687632	0.610219	Lus10000833.g	1
GO:1901419	regulation of response to alcohol	1/372	42/22980	0.496452	0.687632	0.610219	Lus10023579.g	1
GO:1905957	regulation of cellular response to alcohol	1/372	42/22980	0.496452	0.687632	0.610219	Lus10023579.g	1
GO:0018209	peptidyl-serine modification	2/372	103/22980	0.498729	0.689359	0.611751	Lus10001146.g/Lus10026214.g	2
GO:0046939	nucleotide phosphorylation	2/372	103/22980	0.498729	0.689359	0.611751	Lus10016447.g/Lus10017931.g	2
GO:0006108	malate metabolic process	1/372	43/22980	0.504618	0.693915	0.615794	Lus10005484.g	1
GO:0006213	pyrimidine nucleoside metabolic process	1/372	43/22980	0.504618	0.693915	0.615794	Lus10017931.g	1
GO:0030162	regulation of proteolysis	1/372	43/22980	0.504618	0.693915	0.615794	Lus10008251.g	1
GO:0051258	protein polymerization	1/372	43/22980	0.504618	0.693915	0.615794	Lus10007185.g	1
GO:1901990	regulation of mitotic cell cycle phase transition	1/372	43/22980	0.504618	0.693915	0.615794	Lus10023814.g	1
GO:0044262	cellular carbohydrate metabolic process	9/372	538/22980	0.507361	0.69697	0.618505	Lus10010515.g/Lus10013044.g/Lus10016069.g/Lus10032463.g/Lus10033245.g/Lus10037093.g/Lus10038921.g/Lus10042688.g/scaffold230.56	9
GO:0009142	nucleoside triphosphate biosynthetic process	2/372	105/22980	0.508938	0.698419	0.619791	Lus10017931.g/Lus10027801.g	2
GO:0048519	negative regulation of biological process	10/372	602/22980	0.511838	0.700643	0.621764	Lus10000490.g/Lus10004986.g/Lus10007185.g/Lus10012325.g/Lus10021161.g/Lus10023579.g/Lus10023814.g/Lus10023840.g/Lus10033845.g/Lus10040400.g	10
GO:0051188	cofactor biosynthetic process	5/372	292/22980	0.512291	0.700643	0.621764	Lus10010419.g/Lus10021748.g/Lus10027819.g/Lus10038044.g/scaffold1982.15	5
GO:0010562	positive regulation of phosphorus metabolic process	1/372	44/22980	0.512653	0.700643	0.621764	Lus10036192.g	1
GO:0045937	positive regulation of phosphate metabolic process	1/372	44/22980	0.512653	0.700643	0.621764	Lus10036192.g	1
GO:0009451	RNA modification	4/372	231/22980	0.516058	0.704577	0.625256	Lus10013005.g/Lus10017864.g/Lus10021124.g/Lus10023402.g	4
GO:0009642	response to light intensity	1/372	45/22980	0.520557	0.70783	0.628143	Lus10024708.g	1
GO:0015748	organophosphate ester transport	1/372	45/22980	0.520557	0.70783	0.628143	Lus10034872.g	1
GO:0043254	regulation of protein complex assembly	1/372	45/22980	0.520557	0.70783	0.628143	Lus10007185.g	1
GO:1901987	regulation of cell cycle phase transition	1/372	45/22980	0.520557	0.70783	0.628143	Lus10023814.g	1
GO:0042221	response to chemical	21/372	1290/22980	0.521646	0.708591	0.628818	Lus10000490.g/Lus10001146.g/Lus10008819.g/Lus10012325.g/Lus10013155.g/Lus10013827.g/Lus10017654.g/Lus10017931.g/Lus10020383.g/Lus10020804.g/Lus10023579.g/Lus10023923.g/Lus10025822.g/Lus10026199.g/Lus10027965.g/Lus10030191.g/Lus10031812.g/Lus10036582.g/Lus10038385.g/Lus10038665.g/Lus10041170.g	21
GO:0044723	single-organism carbohydrate metabolic process	13/372	795/22980	0.524946	0.71235	0.632154	Lus10003496.g/Lus10010515.g/Lus10011270.g/Lus10016069.g/Lus10016447.g/Lus10026199.g/Lus10029734.g/Lus10032463.g/Lus10033245.g/Lus10035357.g/Lus10037093.g/Lus10038921.g/Lus10042688.g	13
GO:0051493	regulation of cytoskeleton organization	1/372	46/22980	0.528333	0.716221	0.635589	Lus10007185.g	1
GO:0034219	carbohydrate transmembrane transport	2/372	109/22980	0.528943	0.716321	0.635678	Lus10001656.g/Lus10012137.g	2
GO:0043632	modification-dependent macromolecule catabolic process	8/372	488/22980	0.535349	0.722202	0.640897	Lus10008251.g/Lus10008819.g/Lus10012273.g/Lus10017135.g/Lus10017654.g/Lus10018442.g/Lus10037636.g/Lus10041170.g	8
GO:0000103	sulfate assimilation	1/372	47/22980	0.535984	0.722202	0.640897	Lus10013827.g	1
GO:0006446	regulation of translational initiation	1/372	47/22980	0.535984	0.722202	0.640897	Lus10004986.g	1
GO:0044772	mitotic cell cycle phase transition	1/372	47/22980	0.535984	0.722202	0.640897	Lus10023814.g	1
GO:1902531	regulation of intracellular signal transduction	1/372	47/22980	0.535984	0.722202	0.640897	Lus10022975.g	1
GO:0015931	nucleobase-containing compound transport	2/372	111/22980	0.538736	0.72518	0.64354	Lus10006236.g/Lus10033845.g	2
GO:0009117	nucleotide metabolic process	7/372	427/22980	0.53954	0.725532	0.643852	Lus10011757.g/Lus10016447.g/Lus10017931.g/Lus10027652.g/Lus10027801.g/Lus10033492.g/scaffold1186.79	7
GO:0009793	embryo development ending in seed dormancy	3/372	175/22980	0.5407	0.725766	0.644059	Lus10014835.g/Lus10021090.g/Lus10023647.g	3
GO:0015988	energy coupled proton transmembrane transport, against electrochemical gradient	1/372	48/22980	0.543511	0.725766	0.644059	scaffold735.6	1
GO:0015991	ATP hydrolysis coupled proton transport	1/372	48/22980	0.543511	0.725766	0.644059	scaffold735.6	1
GO:0072329	monocarboxylic acid catabolic process	1/372	48/22980	0.543511	0.725766	0.644059	scaffold189.2	1
GO:0090662	ATP hydrolysis coupled transmembrane transport	1/372	48/22980	0.543511	0.725766	0.644059	scaffold735.6	1
GO:0099131	ATP hydrolysis coupled ion transmembrane transport	1/372	48/22980	0.543511	0.725766	0.644059	scaffold735.6	1
GO:0099132	ATP hydrolysis coupled cation transmembrane transport	1/372	48/22980	0.543511	0.725766	0.644059	scaffold735.6	1
GO:0008037	cell recognition	2/372	113/22980	0.548388	0.728385	0.646384	Lus10007601.g/Lus10013244.g	2
GO:0048544	recognition of pollen	2/372	113/22980	0.548388	0.728385	0.646384	Lus10007601.g/Lus10013244.g	2
GO:0000272	polysaccharide catabolic process	5/372	305/22980	0.550906	0.728385	0.646384	Lus10013044.g/Lus10037093.g/Lus10041699.g/Lus10042688.g/scaffold230.56	5
GO:0009968	negative regulation of signal transduction	1/372	49/22980	0.550916	0.728385	0.646384	Lus10023579.g	1
GO:0010648	negative regulation of cell communication	1/372	49/22980	0.550916	0.728385	0.646384	Lus10023579.g	1
GO:0023057	negative regulation of signaling	1/372	49/22980	0.550916	0.728385	0.646384	Lus10023579.g	1
GO:0044770	cell cycle phase transition	1/372	49/22980	0.550916	0.728385	0.646384	Lus10023814.g	1
GO:0051347	positive regulation of transferase activity	1/372	49/22980	0.550916	0.728385	0.646384	Lus10036192.g	1
GO:0071166	ribonucleoprotein complex localization	1/372	49/22980	0.550916	0.728385	0.646384	Lus10006236.g	1
GO:0071426	ribonucleoprotein complex export from nucleus	1/372	49/22980	0.550916	0.728385	0.646384	Lus10006236.g	1
GO:0006081	cellular aldehyde metabolic process	2/372	114/22980	0.553161	0.730632	0.648377	Lus10013155.g/Lus10042724.g	2
GO:0034220	ion transmembrane transport	8/372	496/22980	0.553835	0.7308	0.648527	Lus10000215.g/Lus10001908.g/Lus10003817.g/Lus10009401.g/Lus10012137.g/Lus10014531.g/Lus10037904.g/scaffold735.6	8
GO:0051603	proteolysis involved in cellular protein catabolic process	10/372	623/22980	0.555613	0.732206	0.649774	Lus10008251.g/Lus10008819.g/Lus10012273.g/Lus10017135.g/Lus10017654.g/Lus10018442.g/Lus10024446.g/Lus10026984.g/Lus10037636.g/Lus10041170.g	10
GO:0048285	organelle fission	3/372	179/22980	0.555995	0.732206	0.649774	Lus10000998.g/Lus10023814.g/scaffold175.45	3
GO:0046148	pigment biosynthetic process	2/372	115/22980	0.557898	0.732229	0.649795	Lus10027819.g/scaffold1982.15	2
GO:0080134	regulation of response to stress	2/372	115/22980	0.557898	0.732229	0.649795	Lus10000490.g/Lus10028430.g	2
GO:0006284	base-excision repair	1/372	50/22980	0.558201	0.732229	0.649795	Lus10023864.g	1
GO:0048868	pollen tube development	1/372	50/22980	0.558201	0.732229	0.649795	Lus10020383.g	1
GO:0006753	nucleoside phosphate metabolic process	7/372	436/22980	0.561654	0.734092	0.651448	Lus10011757.g/Lus10016447.g/Lus10017931.g/Lus10027652.g/Lus10027801.g/Lus10033492.g/scaffold1186.79	7
GO:0010035	response to inorganic substance	4/372	245/22980	0.562436	0.734092	0.651448	Lus10013155.g/Lus10017654.g/Lus10017931.g/Lus10038385.g	4
GO:0008202	steroid metabolic process	2/372	116/22980	0.5626	0.734092	0.651448	Lus10009467.g/Lus10013413.g	2
GO:0009875	pollen-pistil interaction	2/372	116/22980	0.5626	0.734092	0.651448	Lus10007601.g/Lus10013244.g	2
GO:0006338	chromatin remodeling	1/372	51/22980	0.565369	0.734092	0.651448	Lus10037760.g	1
GO:0009814	defense response, incompatible interaction	1/372	51/22980	0.565369	0.734092	0.651448	Lus10023579.g	1
GO:0022604	regulation of cell morphogenesis	1/372	51/22980	0.565369	0.734092	0.651448	Lus10026214.g	1
GO:0030245	cellulose catabolic process	1/372	51/22980	0.565369	0.734092	0.651448	scaffold230.56	1
GO:0035194	posttranscriptional gene silencing by RNA	1/372	51/22980	0.565369	0.734092	0.651448	Lus10033845.g	1
GO:0048638	regulation of developmental growth	1/372	51/22980	0.565369	0.734092	0.651448	Lus10021090.g	1
GO:0009141	nucleoside triphosphate metabolic process	4/372	246/22980	0.565656	0.734092	0.651448	Lus10011757.g/Lus10016447.g/Lus10017931.g/Lus10027801.g	4
GO:0006730	one-carbon metabolic process	1/372	52/22980	0.57242	0.742149	0.658598	Lus10038044.g	1
GO:0006790	sulfur compound metabolic process	6/372	377/22980	0.573552	0.742896	0.659261	Lus10001283.g/Lus10010679.g/Lus10013827.g/Lus10026263.g/Lus10036370.g/Lus10038044.g	6
GO:0006487	protein N-linked glycosylation	1/372	53/22980	0.579357	0.748244	0.664007	Lus10023414.g	1
GO:0007015	actin filament organization	1/372	53/22980	0.579357	0.748244	0.664007	Lus10007185.g	1
GO:0051052	regulation of DNA metabolic process	1/372	53/22980	0.579357	0.748244	0.664007	Lus10028430.g	1
GO:0007018	microtubule-based movement	2/372	120/22980	0.581046	0.749404	0.665036	Lus10002007.g/Lus10035940.g	2
GO:0043623	cellular protein complex assembly	4/372	251/22980	0.581559	0.749404	0.665036	Lus10007185.g/Lus10033648.g/Lus10038385.g/scaffold76.68	4
GO:0044257	cellular protein catabolic process	10/372	636/22980	0.581936	0.749404	0.665036	Lus10008251.g/Lus10008819.g/Lus10012273.g/Lus10017135.g/Lus10017654.g/Lus10018442.g/Lus10024446.g/Lus10026984.g/Lus10037636.g/Lus10041170.g	10
GO:0016485	protein processing	2/372	121/22980	0.585567	0.751977	0.66732	Lus10001612.g/Lus10024446.g	2
GO:0030258	lipid modification	2/372	121/22980	0.585567	0.751977	0.66732	Lus10039352.g/scaffold189.2	2
GO:0006310	DNA recombination	3/372	187/22980	0.585652	0.751977	0.66732	Lus10000998.g/Lus10017785.g/Lus10028387.g	3
GO:0009965	leaf morphogenesis	1/372	54/22980	0.586183	0.751977	0.66732	Lus10033845.g	1
GO:0072594	establishment of protein localization to organelle	4/372	253/22980	0.587826	0.752548	0.667827	Lus10012273.g/Lus10018442.g/Lus10041124.g/Lus10043037.g	4
GO:1901657	glycosyl compound metabolic process	3/372	188/22980	0.58927	0.752548	0.667827	Lus10017931.g/Lus10032659.g/Lus10042608.g	3
GO:0006473	protein acetylation	2/372	122/22980	0.590053	0.752548	0.667827	Lus10023111.g/scaffold216.87	2
GO:0006875	cellular metal ion homeostasis	2/372	122/22980	0.590053	0.752548	0.667827	Lus10018668.g/Lus10019120.g	2
GO:0055076	transition metal ion homeostasis	2/372	122/22980	0.590053	0.752548	0.667827	Lus10016805.g/Lus10019120.g	2
GO:0005976	polysaccharide metabolic process	10/372	641/22980	0.591878	0.752548	0.667827	Lus10010515.g/Lus10013044.g/Lus10016069.g/Lus10029734.g/Lus10032463.g/Lus10033245.g/Lus10037093.g/Lus10041699.g/Lus10042688.g/scaffold230.56	10
GO:0000302	response to reactive oxygen species	1/372	55/22980	0.592897	0.752548	0.667827	Lus10017931.g	1
GO:0031401	positive regulation of protein modification process	1/372	55/22980	0.592897	0.752548	0.667827	Lus10036192.g	1
GO:0043087	regulation of GTPase activity	1/372	55/22980	0.592897	0.752548	0.667827	Lus10043078.g	1
GO:0045786	negative regulation of cell cycle	1/372	55/22980	0.592897	0.752548	0.667827	Lus10023814.g	1
GO:0051275	beta-glucan catabolic process	1/372	55/22980	0.592897	0.752548	0.667827	scaffold230.56	1
GO:0006928	movement of cell or subcellular component	2/372	123/22980	0.594502	0.752548	0.667827	Lus10002007.g/Lus10035940.g	2
GO:0007059	chromosome segregation	2/372	123/22980	0.594502	0.752548	0.667827	Lus10000998.g/Lus10023814.g	2
GO:0043543	protein acylation	2/372	123/22980	0.594502	0.752548	0.667827	Lus10023111.g/scaffold216.87	2
GO:0008610	lipid biosynthetic process	9/372	580/22980	0.598034	0.756304	0.671159	Lus10000321.g/Lus10006058.g/Lus10009064.g/Lus10009467.g/Lus10013413.g/Lus10017154.g/Lus10023414.g/Lus10025916.g/Lus10035357.g	9
GO:0009636	response to toxic substance	1/372	56/22980	0.599503	0.756644	0.671462	Lus10012325.g	1
GO:0009723	response to ethylene	1/372	56/22980	0.599503	0.756644	0.671462	Lus10025822.g	1
GO:0009790	embryo development	3/372	191/22980	0.6	0.756644	0.671462	Lus10014835.g/Lus10021090.g/Lus10023647.g	3
GO:0042273	ribosomal large subunit biogenesis	2/372	125/22980	0.603292	0.76008	0.67451	Lus10006236.g/Lus10024918.g	2
GO:0006897	endocytosis	1/372	57/22980	0.606002	0.762059	0.676267	Lus10026214.g	1
GO:0016441	posttranscriptional gene silencing	1/372	57/22980	0.606002	0.762059	0.676267	Lus10033845.g	1
GO:0051186	cofactor metabolic process	8/372	520/22980	0.607328	0.762676	0.676814	Lus10010419.g/Lus10012325.g/Lus10016447.g/Lus10021748.g/Lus10026263.g/Lus10027819.g/Lus10038044.g/scaffold1982.15	8
GO:0006417	regulation of translation	2/372	126/22980	0.607633	0.762676	0.676814	Lus10004986.g/Lus10033845.g	2
GO:1901607	alpha-amino acid biosynthetic process	4/372	261/22980	0.61234	0.765781	0.67957	Lus10008490.g/Lus10010641.g/Lus10010679.g/Lus10036370.g	4
GO:0007131	reciprocal meiotic recombination	1/372	58/22980	0.612396	0.765781	0.67957	Lus10000998.g	1
GO:0035825	reciprocal DNA recombination	1/372	58/22980	0.612396	0.765781	0.67957	Lus10000998.g	1
GO:0090502	RNA phosphodiester bond hydrolysis, endonucleolytic	1/372	58/22980	0.612396	0.765781	0.67957	Lus10018117.g	1
GO:0034248	regulation of cellular amide metabolic process	2/372	128/22980	0.616206	0.769108	0.682522	Lus10004986.g/Lus10033845.g	2
GO:0051604	protein maturation	2/372	128/22980	0.616206	0.769108	0.682522	Lus10001612.g/Lus10024446.g	2
GO:0000413	protein peptidyl-prolyl isomerization	1/372	59/22980	0.618687	0.769333	0.682722	Lus10018746.g	1
GO:0006662	glycerol ether metabolic process	1/372	59/22980	0.618687	0.769333	0.682722	Lus10013827.g	1
GO:0012501	programmed cell death	1/372	59/22980	0.618687	0.769333	0.682722	Lus10022625.g	1
GO:0018904	ether metabolic process	1/372	59/22980	0.618687	0.769333	0.682722	Lus10013827.g	1
GO:1902582	single-organism intracellular transport	3/372	197/22980	0.620903	0.770821	0.684042	Lus10012273.g/Lus10018442.g/Lus10041124.g	3
GO:0042592	homeostatic process	10/372	656/22980	0.621035	0.770821	0.684042	Lus10001656.g/Lus10013827.g/Lus10014225.g/Lus10016805.g/Lus10018668.g/Lus10019120.g/Lus10021317.g/Lus10038665.g/Lus10041576.g/scaffold189.2	10
GO:0018208	peptidyl-proline modification	1/372	60/22980	0.624875	0.774151	0.686997	Lus10018746.g	1
GO:0042455	ribonucleoside biosynthetic process	1/372	60/22980	0.624875	0.774151	0.686997	Lus10017931.g	1
GO:0009073	aromatic amino acid family biosynthetic process	1/372	61/22980	0.630964	0.779528	0.691769	Lus10005250.g	1
GO:0009084	glutamine family amino acid biosynthetic process	1/372	61/22980	0.630964	0.779528	0.691769	Lus10010641.g	1
GO:0042430	indole-containing compound metabolic process	1/372	61/22980	0.630964	0.779528	0.691769	Lus10028971.g	1
GO:0006818	hydrogen transport	2/372	132/22980	0.63292	0.780505	0.692636	Lus10029418.g/scaffold735.6	2
GO:0015992	proton transport	2/372	132/22980	0.63292	0.780505	0.692636	Lus10029418.g/scaffold735.6	2
GO:1902580	single-organism cellular localization	3/372	201/22980	0.634421	0.781634	0.693638	Lus10012273.g/Lus10018442.g/Lus10041124.g	3
GO:0006611	protein export from nucleus	1/372	62/22980	0.636953	0.784033	0.695767	Lus10006236.g	1
GO:0006605	protein targeting	4/372	271/22980	0.641688	0.789134	0.700294	Lus10012273.g/Lus10018442.g/Lus10041124.g/Lus10043037.g	4
GO:0016567	protein ubiquitination	5/372	339/22980	0.644189	0.791483	0.702378	Lus10005988.g/Lus10008251.g/Lus10013216.g/Lus10017654.g/Lus10038219.g	5
GO:0000070	mitotic sister chromatid segregation	1/372	64/22980	0.648644	0.7931	0.703813	Lus10023814.g	1
GO:0022603	regulation of anatomical structure morphogenesis	1/372	64/22980	0.648644	0.7931	0.703813	Lus10026214.g	1
GO:0032269	negative regulation of cellular protein metabolic process	1/372	64/22980	0.648644	0.7931	0.703813	Lus10033845.g	1
GO:0051248	negative regulation of protein metabolic process	1/372	64/22980	0.648644	0.7931	0.703813	Lus10033845.g	1
GO:0044283	small molecule biosynthetic process	11/372	736/22980	0.648709	0.7931	0.703813	Lus10000833.g/Lus10005250.g/Lus10006031.g/Lus10006058.g/Lus10008490.g/Lus10010419.g/Lus10010641.g/Lus10010679.g/Lus10012568.g/Lus10036370.g/Lus10038133.g	11
GO:0009116	nucleoside metabolic process	2/372	136/22980	0.649062	0.7931	0.703813	Lus10017931.g/Lus10042608.g	2
GO:0098655	cation transmembrane transport	4/372	275/22980	0.653013	0.7972	0.707451	Lus10009401.g/Lus10014531.g/Lus10037904.g/scaffold735.6	4
GO:0044242	cellular lipid catabolic process	1/372	65/22980	0.654347	0.798101	0.708251	scaffold189.2	1
GO:0006397	mRNA processing	5/372	344/22980	0.656843	0.800331	0.71023	Lus10002222.g/Lus10003803.g/Lus10022566.g/Lus10035573.g/Lus10039811.g	5
GO:0055086	nucleobase-containing small molecule metabolic process	8/372	544/22980	0.657372	0.800331	0.71023	Lus10011757.g/Lus10016447.g/Lus10017931.g/Lus10027652.g/Lus10027801.g/Lus10033492.g/Lus10042608.g/scaffold1186.79	8
GO:0007127	meiosis I	1/372	66/22980	0.659959	0.800566	0.710439	Lus10000998.g	1
GO:0021700	developmental maturation	1/372	66/22980	0.659959	0.800566	0.710439	Lus10036370.g	1
GO:0033044	regulation of chromosome organization	1/372	66/22980	0.659959	0.800566	0.710439	Lus10023814.g	1
GO:0042364	water-soluble vitamin biosynthetic process	1/372	66/22980	0.659959	0.800566	0.710439	Lus10000833.g	1
GO:0005984	disaccharide metabolic process	1/372	67/22980	0.665479	0.80145	0.711223	Lus10038921.g	1
GO:0006606	protein import into nucleus	1/372	67/22980	0.665479	0.80145	0.711223	Lus10041124.g	1
GO:0006749	glutathione metabolic process	1/372	67/22980	0.665479	0.80145	0.711223	Lus10001283.g	1
GO:0009225	nucleotide-sugar metabolic process	1/372	67/22980	0.665479	0.80145	0.711223	Lus10007545.g	1
GO:0009611	response to wounding	1/372	67/22980	0.665479	0.80145	0.711223	Lus10000490.g	1
GO:0044744	protein targeting to nucleus	1/372	67/22980	0.665479	0.80145	0.711223	Lus10041124.g	1
GO:0051170	nuclear import	1/372	67/22980	0.665479	0.80145	0.711223	Lus10041124.g	1
GO:1902593	single-organism nuclear import	1/372	67/22980	0.665479	0.80145	0.711223	Lus10041124.g	1
GO:0006413	translational initiation	3/372	211/22980	0.666732	0.801516	0.711281	Lus10004986.g/Lus10005077.g/Lus10015708.g	3
GO:0009165	nucleotide biosynthetic process	3/372	211/22980	0.666732	0.801516	0.711281	Lus10017931.g/Lus10027801.g/Lus10033492.g	3
GO:0006767	water-soluble vitamin metabolic process	1/372	68/22980	0.67091	0.805815	0.715097	Lus10000833.g	1
GO:0044765	single-organism transport	19/372	1272/22980	0.674427	0.809313	0.7182	Lus10000215.g/Lus10001656.g/Lus10001908.g/Lus10002258.g/Lus10003817.g/Lus10004944.g/Lus10009401.g/Lus10012137.g/Lus10012273.g/Lus10014531.g/Lus10018442.g/Lus10029418.g/Lus10033604.g/Lus10033648.g/Lus10033701.g/Lus10034872.g/Lus10037904.g/Lus10041124.g/scaffold735.6	19
GO:0071103	DNA conformation change	2/372	143/22980	0.675948	0.809326	0.718213	Lus10028387.g/Lus10031812.g	2
GO:0008219	cell death	1/372	69/22980	0.676253	0.809326	0.718213	Lus10022625.g	1
GO:0034504	protein localization to nucleus	1/372	69/22980	0.676253	0.809326	0.718213	Lus10041124.g	1
GO:0000819	sister chromatid segregation	1/372	70/22980	0.68151	0.814126	0.722472	Lus10023814.g	1
GO:0090698	post-embryonic plant morphogenesis	1/372	70/22980	0.68151	0.814126	0.722472	Lus10039342.g	1
GO:1901293	nucleoside phosphate biosynthetic process	3/372	216/22980	0.682089	0.814126	0.722472	Lus10017931.g/Lus10027801.g/Lus10033492.g	3
GO:0044087	regulation of cellular component biogenesis	1/372	71/22980	0.686681	0.818307	0.726182	Lus10007185.g	1
GO:0048589	developmental growth	2/372	146/22980	0.686948	0.818307	0.726182	Lus10007459.g/Lus10021090.g	2
GO:0009057	macromolecule catabolic process	19/372	1282/22980	0.687426	0.818307	0.726182	Lus10004986.g/Lus10008251.g/Lus10008819.g/Lus10012273.g/Lus10013044.g/Lus10017135.g/Lus10017654.g/Lus10018442.g/Lus10023840.g/Lus10024446.g/Lus10026984.g/Lus10033503.g/Lus10037093.g/Lus10037636.g/Lus10040400.g/Lus10041170.g/Lus10041699.g/Lus10042688.g/scaffold230.56	19
GO:0055080	cation homeostasis	3/372	218/22980	0.688084	0.818361	0.72623	Lus10016805.g/Lus10018668.g/Lus10019120.g	3
GO:0051704	multi-organism process	8/372	561/22980	0.690468	0.820467	0.728099	Lus10007601.g/Lus10013244.g/Lus10018348.g/Lus10020383.g/Lus10021124.g/Lus10023579.g/Lus10038665.g/Lus10043037.g	8
GO:0009163	nucleoside biosynthetic process	1/372	72/22980	0.691769	0.820556	0.728178	Lus10017931.g	1
GO:0055088	lipid homeostasis	1/372	72/22980	0.691769	0.820556	0.728178	scaffold189.2	1
GO:0016052	carbohydrate catabolic process	6/372	428/22980	0.694472	0.823032	0.730375	Lus10013044.g/Lus10016447.g/Lus10037093.g/Lus10041699.g/Lus10042688.g/scaffold230.56	6
GO:0009110	vitamin biosynthetic process	1/372	73/22980	0.696774	0.824301	0.731501	Lus10000833.g	1
GO:0048438	floral whorl development	1/372	73/22980	0.696774	0.824301	0.731501	Lus10034171.g	1
GO:0044085	cellular component biogenesis	21/372	1422/22980	0.700086	0.827487	0.734329	Lus10006031.g/Lus10006236.g/Lus10007185.g/Lus10007264.g/Lus10013005.g/Lus10013507.g/Lus10014654.g/Lus10014835.g/Lus10017864.g/Lus10021337.g/Lus10023402.g/Lus10024493.g/Lus10024656.g/Lus10024918.g/Lus10025642.g/Lus10031812.g/Lus10033648.g/Lus10038133.g/Lus10038385.g/Lus10039121.g/scaffold76.68	21
GO:0030163	protein catabolic process	11/372	769/22980	0.703944	0.831313	0.737724	Lus10008251.g/Lus10008819.g/Lus10012273.g/Lus10017135.g/Lus10017654.g/Lus10018442.g/Lus10024446.g/Lus10026984.g/Lus10033503.g/Lus10037636.g/Lus10041170.g	11
GO:0006766	vitamin metabolic process	1/372	75/22980	0.706543	0.831447	0.737843	Lus10000833.g	1
GO:0018022	peptidyl-lysine methylation	1/372	75/22980	0.706543	0.831447	0.737843	Lus10013825.g	1
GO:0040008	regulation of growth	1/372	75/22980	0.706543	0.831447	0.737843	Lus10021090.g	1
GO:0048468	cell development	1/372	75/22980	0.706543	0.831447	0.737843	Lus10036370.g	1
GO:0098771	inorganic ion homeostasis	3/372	225/22980	0.708397	0.832895	0.739128	Lus10016805.g/Lus10018668.g/Lus10019120.g	3
GO:1901659	glycosyl compound biosynthetic process	1/372	76/22980	0.711309	0.835585	0.741515	Lus10017931.g	1
GO:0006508	proteolysis	21/372	1435/22980	0.715482	0.839619	0.745095	Lus10001203.g/Lus10001521.g/Lus10001612.g/Lus10008251.g/Lus10008819.g/Lus10010592.g/Lus10012273.g/Lus10015547.g/Lus10017135.g/Lus10017654.g/Lus10018442.g/Lus10021090.g/Lus10024446.g/Lus10024708.g/Lus10026984.g/Lus10028120.g/Lus10031715.g/Lus10032765.g/Lus10033503.g/Lus10037636.g/Lus10041170.g	21
GO:0034599	cellular response to oxidative stress	1/372	77/22980	0.715998	0.839619	0.745095	Lus10013827.g	1
GO:0071822	protein complex subunit organization	5/372	370/22980	0.717887	0.839876	0.745323	Lus10007185.g/Lus10033648.g/Lus10038039.g/Lus10038385.g/scaffold76.68	5
GO:0000280	nuclear division	2/372	155/22980	0.718119	0.839876	0.745323	Lus10000998.g/Lus10023814.g	2
GO:0016042	lipid catabolic process	2/372	155/22980	0.718119	0.839876	0.745323	Lus10016834.g/scaffold189.2	2
GO:0032446	protein modification by small protein conjugation	5/372	371/22980	0.720073	0.839876	0.745323	Lus10005988.g/Lus10008251.g/Lus10013216.g/Lus10017654.g/Lus10038219.g	5
GO:0016579	protein deubiquitination	1/372	78/22980	0.720611	0.839876	0.745323	Lus10037636.g	1
GO:0031123	RNA 3'-end processing	1/372	78/22980	0.720611	0.839876	0.745323	Lus10035573.g	1
GO:0140014	mitotic nuclear division	1/372	78/22980	0.720611	0.839876	0.745323	Lus10023814.g	1
GO:0051273	beta-glucan metabolic process	2/372	156/22980	0.721417	0.840084	0.745507	Lus10032463.g/scaffold230.56	2
GO:0140013	meiotic nuclear division	1/372	79/22980	0.725149	0.843695	0.748712	Lus10000998.g	1
GO:0050801	ion homeostasis	3/372	232/22980	0.727682	0.845062	0.749926	Lus10016805.g/Lus10018668.g/Lus10019120.g	3
GO:0006461	protein complex assembly	4/372	304/22980	0.727846	0.845062	0.749926	Lus10007185.g/Lus10033648.g/Lus10038385.g/scaffold76.68	4
GO:1902578	single-organism localization	19/372	1315/22980	0.728219	0.845062	0.749926	Lus10000215.g/Lus10001656.g/Lus10001908.g/Lus10002258.g/Lus10003817.g/Lus10004944.g/Lus10009401.g/Lus10012137.g/Lus10012273.g/Lus10014531.g/Lus10018442.g/Lus10029418.g/Lus10033604.g/Lus10033648.g/Lus10033701.g/Lus10034872.g/Lus10037904.g/Lus10041124.g/scaffold735.6	19
GO:0006576	cellular biogenic amine metabolic process	1/372	80/22980	0.729614	0.845891	0.750661	Lus10028971.g	1
GO:0070271	protein complex biogenesis	4/372	305/22980	0.730197	0.845891	0.750661	Lus10007185.g/Lus10033648.g/Lus10038385.g/scaffold76.68	4
GO:0048193	Golgi vesicle transport	2/372	159/22980	0.731115	0.846222	0.750954	Lus10010078.g/Lus10036645.g	2
GO:0031047	gene silencing by RNA	1/372	81/22980	0.734006	0.84724	0.751858	Lus10033845.g	1
GO:0048437	floral organ development	1/372	81/22980	0.734006	0.84724	0.751858	Lus10034171.g	1
GO:0033043	regulation of organelle organization	2/372	160/22980	0.734284	0.84724	0.751858	Lus10007185.g/Lus10023814.g	2
GO:0048523	negative regulation of cellular process	5/372	378/22980	0.735039	0.84724	0.751858	Lus10000490.g/Lus10007185.g/Lus10023579.g/Lus10023814.g/Lus10033845.g	5
GO:1901615	organic hydroxy compound metabolic process	3/372	235/22980	0.735637	0.84724	0.751858	Lus10000833.g/Lus10012447.g/Lus10023414.g	3
GO:0098662	inorganic cation transmembrane transport	3/372	236/22980	0.738247	0.84724	0.751858	Lus10014531.g/Lus10037904.g/scaffold735.6	3
GO:0009553	embryo sac development	1/372	82/22980	0.738327	0.84724	0.751858	Lus10014835.g	1
GO:0009826	unidimensional cell growth	1/372	82/22980	0.738327	0.84724	0.751858	Lus10007459.g	1
GO:0031347	regulation of defense response	1/372	82/22980	0.738327	0.84724	0.751858	Lus10000490.g	1
GO:0070646	protein modification by small protein removal	1/372	82/22980	0.738327	0.84724	0.751858	Lus10037636.g	1
GO:0010564	regulation of cell cycle process	1/372	83/22980	0.742578	0.851388	0.755539	Lus10023814.g	1
GO:0070647	protein modification by small protein conjugation or removal	6/372	453/22980	0.74468	0.853067	0.757029	Lus10005988.g/Lus10008251.g/Lus10013216.g/Lus10017654.g/Lus10037636.g/Lus10038219.g	6
GO:0043094	cellular metabolic compound salvage	1/372	84/22980	0.746761	0.854718	0.758494	Lus10012137.g	1
GO:0030003	cellular cation homeostasis	2/372	165/22980	0.749654	0.857297	0.760783	Lus10018668.g/Lus10019120.g	2
GO:0010608	posttranscriptional regulation of gene expression	2/372	166/22980	0.752635	0.859971	0.763156	Lus10004986.g/Lus10033845.g	2
GO:0048585	negative regulation of response to stimulus	1/372	86/22980	0.754923	0.861849	0.764822	Lus10023579.g	1
GO:1903046	meiotic cell cycle process	1/372	87/22980	0.758905	0.865656	0.768201	Lus10000998.g	1
GO:0018193	peptidyl-amino acid modification	5/372	391/22980	0.761273	0.867324	0.769681	Lus10001146.g/Lus10013825.g/Lus10018746.g/Lus10023111.g/Lus10026214.g	5
GO:0040007	growth	3/372	246/22980	0.763241	0.867324	0.769681	Lus10007459.g/Lus10012325.g/Lus10021090.g	3
GO:0009145	purine nucleoside triphosphate biosynthetic process	1/372	89/22980	0.766677	0.867324	0.769681	Lus10017931.g	1
GO:0009206	purine ribonucleoside triphosphate biosynthetic process	1/372	89/22980	0.766677	0.867324	0.769681	Lus10017931.g	1
GO:0051321	meiotic cell cycle	1/372	89/22980	0.766677	0.867324	0.769681	Lus10000998.g	1
GO:0010605	negative regulation of macromolecule metabolic process	5/372	394/22980	0.767042	0.867324	0.769681	Lus10000490.g/Lus10004986.g/Lus10023840.g/Lus10033845.g/Lus10040400.g	5
GO:0000278	mitotic cell cycle	2/372	171/22980	0.767085	0.867324	0.769681	Lus10012023.g/Lus10023814.g	2
GO:0000377	RNA splicing, via transesterification reactions with bulged adenosine as nucleophile	3/372	248/22980	0.768001	0.867324	0.769681	Lus10022566.g/Lus10039811.g/Lus10043237.g	3
GO:0010501	RNA secondary structure unwinding	1/372	90/22980	0.770469	0.867324	0.769681	Lus10034052.g	1
GO:0046323	glucose import	1/372	90/22980	0.770469	0.867324	0.769681	Lus10001656.g	1
GO:0006873	cellular ion homeostasis	2/372	173/22980	0.772657	0.867324	0.769681	Lus10018668.g/Lus10019120.g	2
GO:0000375	RNA splicing, via transesterification reactions	3/372	250/22980	0.772683	0.867324	0.769681	Lus10022566.g/Lus10039811.g/Lus10043237.g	3
GO:0010629	negative regulation of gene expression	4/372	325/22980	0.774072	0.867324	0.769681	Lus10004986.g/Lus10023840.g/Lus10033845.g/Lus10040400.g	4
GO:0035428	hexose transmembrane transport	1/372	91/22980	0.774199	0.867324	0.769681	Lus10001656.g	1
GO:0051049	regulation of transport	1/372	91/22980	0.774199	0.867324	0.769681	Lus10012325.g	1
GO:1905950	monosaccharide transmembrane transport	1/372	91/22980	0.774199	0.867324	0.769681	Lus10001656.g	1
GO:0051128	regulation of cellular component organization	3/372	251/22980	0.774995	0.867324	0.769681	Lus10007185.g/Lus10023814.g/Lus10026214.g	3
GO:0009108	coenzyme biosynthetic process	2/372	174/22980	0.775399	0.867324	0.769681	Lus10010419.g/Lus10038044.g	2
GO:0006096	glycolytic process	1/372	92/22980	0.777869	0.867324	0.769681	Lus10016447.g	1
GO:0006757	ATP generation from ADP	1/372	92/22980	0.777869	0.867324	0.769681	Lus10016447.g	1
GO:0008645	hexose transport	1/372	92/22980	0.777869	0.867324	0.769681	Lus10001656.g	1
GO:0009135	purine nucleoside diphosphate metabolic process	1/372	92/22980	0.777869	0.867324	0.769681	Lus10016447.g	1
GO:0009179	purine ribonucleoside diphosphate metabolic process	1/372	92/22980	0.777869	0.867324	0.769681	Lus10016447.g	1
GO:0009185	ribonucleoside diphosphate metabolic process	1/372	92/22980	0.777869	0.867324	0.769681	Lus10016447.g	1
GO:0015758	glucose transport	1/372	92/22980	0.777869	0.867324	0.769681	Lus10001656.g	1
GO:0046031	ADP metabolic process	1/372	92/22980	0.777869	0.867324	0.769681	Lus10016447.g	1
GO:0048507	meristem development	1/372	92/22980	0.777869	0.867324	0.769681	Lus10021090.g	1
GO:0098660	inorganic ion transmembrane transport	3/372	253/22980	0.779561	0.868487	0.770713	Lus10014531.g/Lus10037904.g/scaffold735.6	3
GO:0000041	transition metal ion transport	1/372	93/22980	0.781479	0.869176	0.771325	Lus10012325.g	1
GO:0044106	cellular amine metabolic process	1/372	93/22980	0.781479	0.869176	0.771325	Lus10028971.g	1
GO:0015749	monosaccharide transport	1/372	94/22980	0.785031	0.871677	0.773544	Lus10001656.g	1
GO:0048646	anatomical structure formation involved in morphogenesis	1/372	94/22980	0.785031	0.871677	0.773544	Lus10039342.g	1
GO:0010016	shoot system morphogenesis	1/372	95/22980	0.788525	0.87428	0.775854	Lus10033845.g	1
GO:0072524	pyridine-containing compound metabolic process	2/372	179/22980	0.788681	0.87428	0.775854	Lus10000833.g/Lus10016447.g	2
GO:0010038	response to metal ion	1/372	96/22980	0.791963	0.87719	0.778437	Lus10017654.g	1
GO:0032535	regulation of cellular component size	1/372	98/22980	0.798671	0.881702	0.78244	Lus10007185.g	1
GO:0070838	divalent metal ion transport	1/372	98/22980	0.798671	0.881702	0.78244	Lus10018668.g	1
GO:0072511	divalent inorganic cation transport	1/372	98/22980	0.798671	0.881702	0.78244	Lus10018668.g	1
GO:0090066	regulation of anatomical structure size	1/372	98/22980	0.798671	0.881702	0.78244	Lus10007185.g	1
GO:0060560	developmental growth involved in morphogenesis	1/372	100/22980	0.805164	0.888137	0.788151	Lus10007459.g	1
GO:0006733	oxidoreduction coenzyme metabolic process	2/372	186/22980	0.806113	0.888451	0.78843	Lus10010419.g/Lus10016447.g	2
GO:0009201	ribonucleoside triphosphate biosynthetic process	1/372	101/22980	0.808332	0.889431	0.789299	Lus10017931.g	1
GO:0051274	beta-glucan biosynthetic process	1/372	101/22980	0.808332	0.889431	0.789299	Lus10032463.g	1
GO:0097435	supramolecular fiber organization	1/372	102/22980	0.811449	0.892127	0.791691	Lus10007185.g	1
GO:0009892	negative regulation of metabolic process	5/372	422/22980	0.815872	0.8954	0.794596	Lus10000490.g/Lus10004986.g/Lus10023840.g/Lus10033845.g/Lus10040400.g	5
GO:0019318	hexose metabolic process	1/372	104/22980	0.817531	0.8954	0.794596	Lus10003496.g	1
GO:0022900	electron transport chain	1/372	104/22980	0.817531	0.8954	0.794596	Lus10030191.g	1
GO:1902600	hydrogen ion transmembrane transport	1/372	104/22980	0.817531	0.8954	0.794596	scaffold735.6	1
GO:0007264	small GTPase mediated signal transduction	2/372	191/22980	0.817772	0.8954	0.794596	Lus10004944.g/Lus10022975.g	2
GO:0006479	protein methylation	1/372	105/22980	0.820498	0.896917	0.795942	Lus10013825.g	1
GO:0008213	protein alkylation	1/372	105/22980	0.820498	0.896917	0.795942	Lus10013825.g	1
GO:0008380	RNA splicing	3/372	274/22980	0.823038	0.897907	0.796821	Lus10022566.g/Lus10039811.g/Lus10043237.g	3
GO:0050832	defense response to fungus	1/372	106/22980	0.823417	0.897907	0.796821	Lus10023579.g	1
GO:0051336	regulation of hydrolase activity	1/372	106/22980	0.823417	0.897907	0.796821	Lus10043078.g	1
GO:0010498	proteasomal protein catabolic process	3/372	275/22980	0.824914	0.898075	0.79697	Lus10008251.g/Lus10008819.g/Lus10041170.g	3
GO:0043161	proteasome-mediated ubiquitin-dependent protein catabolic process	3/372	275/22980	0.824914	0.898075	0.79697	Lus10008251.g/Lus10008819.g/Lus10041170.g	3
GO:0010558	negative regulation of macromolecule biosynthetic process	2/372	195/22980	0.826643	0.899226	0.797992	Lus10000490.g/Lus10033845.g	2
GO:0014070	response to organic cyclic compound	1/372	108/22980	0.829114	0.901182	0.799727	Lus10031812.g	1
GO:0032879	regulation of localization	1/372	109/22980	0.831893	0.902582	0.80097	Lus10012325.g	1
GO:0007017	microtubule-based process	3/372	279/22980	0.832246	0.902582	0.80097	Lus10002007.g/Lus10022596.g/Lus10035940.g	3
GO:0007010	cytoskeleton organization	2/372	198/22980	0.83304	0.902582	0.80097	Lus10006236.g/Lus10007185.g	2
GO:0005975	carbohydrate metabolic process	25/372	1824/22980	0.834347	0.902582	0.80097	Lus10001855.g/Lus10003496.g/Lus10007545.g/Lus10010515.g/Lus10011270.g/Lus10013044.g/Lus10016069.g/Lus10016447.g/Lus10024606.g/Lus10024941.g/Lus10026199.g/Lus10029734.g/Lus10029917.g/Lus10032463.g/Lus10032659.g/Lus10033245.g/Lus10033427.g/Lus10035357.g/Lus10037093.g/Lus10037528.g/Lus10038921.g/Lus10041699.g/Lus10042688.g/scaffold230.56/scaffold9.86	25
GO:0046916	cellular transition metal ion homeostasis	1/372	110/22980	0.834628	0.902582	0.80097	Lus10019120.g	1
GO:0010393	galacturonan metabolic process	2/372	199/22980	0.835125	0.902582	0.80097	Lus10029734.g/Lus10041699.g	2
GO:0045488	pectin metabolic process	2/372	199/22980	0.835125	0.902582	0.80097	Lus10029734.g/Lus10041699.g	2
GO:0002181	cytoplasmic translation	1/372	112/22980	0.839964	0.906552	0.804493	Lus10021124.g	1
GO:0006629	lipid metabolic process	15/372	1152/22980	0.840153	0.906552	0.804493	Lus10000321.g/Lus10003679.g/Lus10006058.g/Lus10009064.g/Lus10009467.g/Lus10013413.g/Lus10015547.g/Lus10016834.g/Lus10017154.g/Lus10023414.g/Lus10025916.g/Lus10035357.g/Lus10036645.g/Lus10039352.g/scaffold189.2	15
GO:1901617	organic hydroxy compound biosynthetic process	1/372	113/22980	0.842567	0.908425	0.806154	Lus10000833.g	1
GO:0072521	purine-containing compound metabolic process	4/372	365/22980	0.84482	0.91012	0.807659	Lus10016447.g/Lus10017931.g/Lus10042608.g/scaffold1186.79	4
GO:0006732	coenzyme metabolic process	4/372	366/22980	0.84632	0.910427	0.807931	Lus10010419.g/Lus10016447.g/Lus10026263.g/Lus10038044.g	4
GO:0009890	negative regulation of biosynthetic process	2/372	205/22980	0.847146	0.910427	0.807931	Lus10000490.g/Lus10033845.g	2
GO:0031327	negative regulation of cellular biosynthetic process	2/372	205/22980	0.847146	0.910427	0.807931	Lus10000490.g/Lus10033845.g	2
GO:0042180	cellular ketone metabolic process	1/372	117/22980	0.852565	0.915515	0.812447	Lus10010419.g	1
GO:0048229	gametophyte development	2/372	209/22980	0.854713	0.91662	0.813427	Lus10014835.g/Lus10043037.g	2
GO:0009620	response to fungus	1/372	118/22980	0.854964	0.91662	0.813427	Lus10023579.g	1
GO:0022402	cell cycle process	3/372	293/22980	0.855869	0.916856	0.813636	Lus10000998.g/Lus10023814.g/Lus10031812.g	3
GO:0006163	purine nucleotide metabolic process	3/372	295/22980	0.858996	0.917781	0.814458	Lus10016447.g/Lus10017931.g/scaffold1186.79	3
GO:0043085	positive regulation of catalytic activity	1/372	120/22980	0.859646	0.917781	0.814458	Lus10036192.g	1
GO:0044093	positive regulation of molecular function	1/372	120/22980	0.859646	0.917781	0.814458	Lus10036192.g	1
GO:0065004	protein-DNA complex assembly	1/372	120/22980	0.859646	0.917781	0.814458	Lus10021337.g	1
GO:0048827	phyllome development	2/372	212/22980	0.860163	0.917781	0.814458	Lus10033845.g/Lus10034171.g	2
GO:0045454	cell redox homeostasis	2/372	213/22980	0.861937	0.918942	0.815488	Lus10013827.g/Lus10041576.g	2
GO:0030243	cellulose metabolic process	1/372	123/22980	0.866387	0.92295	0.819045	scaffold230.56	1
GO:0040029	regulation of gene expression, epigenetic	1/372	124/22980	0.868561	0.924531	0.820447	Lus10033845.g	1
GO:0042545	cell wall modification	1/372	125/22980	0.870701	0.924635	0.820539	Lus10041699.g	1
GO:0016053	organic acid biosynthetic process	7/372	614/22980	0.87147	0.924635	0.820539	Lus10005250.g/Lus10006058.g/Lus10008490.g/Lus10010641.g/Lus10010679.g/Lus10012568.g/Lus10036370.g	7
GO:0046394	carboxylic acid biosynthetic process	7/372	614/22980	0.87147	0.924635	0.820539	Lus10005250.g/Lus10006058.g/Lus10008490.g/Lus10010641.g/Lus10010679.g/Lus10012568.g/Lus10036370.g	7
GO:0006869	lipid transport	1/372	126/22980	0.872805	0.924635	0.820539	Lus10034872.g	1
GO:0009064	glutamine family amino acid metabolic process	1/372	126/22980	0.872805	0.924635	0.820539	Lus10010641.g	1
GO:0071824	protein-DNA complex subunit organization	1/372	126/22980	0.872805	0.924635	0.820539	Lus10021337.g	1
GO:0009733	response to auxin	3/372	305/22980	0.873755	0.924909	0.820783	Lus10017931.g/Lus10020804.g/Lus10026199.g	3
GO:0006090	pyruvate metabolic process	1/372	128/22980	0.876912	0.927517	0.823097	Lus10016447.g	1
GO:0009205	purine ribonucleoside triphosphate metabolic process	2/372	223/22980	0.878583	0.92855	0.824014	Lus10016447.g/Lus10017931.g	2
GO:0051276	chromosome organization	6/372	547/22980	0.880204	0.929529	0.824883	Lus10021161.g/Lus10023814.g/Lus10024895.g/Lus10028387.g/Lus10031812.g/Lus10037760.g	6
GO:0009144	purine nucleoside triphosphate metabolic process	2/372	226/22980	0.883204	0.931961	0.827041	Lus10016447.g/Lus10017931.g	2
GO:0044255	cellular lipid metabolic process	9/372	777/22980	0.885477	0.933623	0.828516	Lus10000321.g/Lus10006058.g/Lus10009064.g/Lus10017154.g/Lus10023414.g/Lus10025916.g/Lus10035357.g/Lus10039352.g/scaffold189.2	9
GO:0009152	purine ribonucleotide biosynthetic process	1/372	133/22980	0.886611	0.934083	0.828924	Lus10017931.g	1
GO:0007005	mitochondrion organization	1/372	134/22980	0.888457	0.935292	0.829997	Lus10015708.g	1
GO:0000398	mRNA splicing, via spliceosome	2/372	232/22980	0.891963	0.937609	0.832053	Lus10022566.g/Lus10039811.g	2
GO:0006164	purine nucleotide biosynthetic process	1/372	136/22980	0.89206	0.937609	0.832053	Lus10017931.g	1
GO:0009199	ribonucleoside triphosphate metabolic process	2/372	235/22980	0.89611	0.940501	0.83462	Lus10016447.g/Lus10017931.g	2
GO:0006952	defense response	7/372	640/22980	0.896217	0.940501	0.83462	Lus10000490.g/Lus10007601.g/Lus10011104.g/Lus10013244.g/Lus10021124.g/Lus10022625.g/Lus10023579.g	7
GO:0098542	defense response to other organism	2/372	236/22980	0.897459	0.940977	0.835042	Lus10021124.g/Lus10023579.g	2
GO:0005996	monosaccharide metabolic process	3/372	324/22980	0.898078	0.940977	0.835042	Lus10003496.g/Lus10011270.g/Lus10026199.g	3
GO:0016458	gene silencing	1/372	140/22980	0.898922	0.941124	0.835173	Lus10033845.g	1
GO:0006575	cellular modified amino acid metabolic process	1/372	142/22980	0.902187	0.943451	0.837238	Lus10001283.g	1
GO:0042742	defense response to bacterium	1/372	143/22980	0.903781	0.943451	0.837238	Lus10021124.g	1
GO:0051172	negative regulation of nitrogen compound metabolic process	2/372	241/22980	0.903964	0.943451	0.837238	Lus10000490.g/Lus10033845.g	2
GO:0055082	cellular chemical homeostasis	2/372	241/22980	0.903964	0.943451	0.837238	Lus10018668.g/Lus10019120.g	2
GO:0010876	lipid localization	1/372	146/22980	0.908407	0.947348	0.840696	Lus10034872.g	1
GO:0009555	pollen development	1/372	147/22980	0.909899	0.948166	0.841421	Lus10043037.g	1
GO:0009260	ribonucleotide biosynthetic process	1/372	150/22980	0.914232	0.95046	0.843457	Lus10017931.g	1
GO:0009617	response to bacterium	1/372	150/22980	0.914232	0.95046	0.843457	Lus10021124.g	1
GO:0046390	ribose phosphate biosynthetic process	1/372	150/22980	0.914232	0.95046	0.843457	Lus10017931.g	1
GO:1902679	negative regulation of RNA biosynthetic process	1/372	152/22980	0.917004	0.951863	0.844702	Lus10000490.g	1
GO:1903507	negative regulation of nucleic acid-templated transcription	1/372	152/22980	0.917004	0.951863	0.844702	Lus10000490.g	1
GO:0009308	amine metabolic process	1/372	156/22980	0.922283	0.955692	0.848101	Lus10028971.g	1
GO:0051253	negative regulation of RNA metabolic process	1/372	156/22980	0.922283	0.955692	0.848101	Lus10000490.g	1
GO:0045490	pectin catabolic process	1/372	157/22980	0.92355	0.955692	0.848101	Lus10041699.g	1
GO:0048366	leaf development	1/372	157/22980	0.92355	0.955692	0.848101	Lus10033845.g	1
GO:0031324	negative regulation of cellular metabolic process	2/372	259/22980	0.924328	0.955758	0.848159	Lus10000490.g/Lus10033845.g	2
GO:1903047	mitotic cell cycle process	1/372	159/22980	0.926022	0.95677	0.849057	Lus10023814.g	1
GO:0043648	dicarboxylic acid metabolic process	1/372	163/22980	0.930729	0.960241	0.852137	Lus10005484.g	1
GO:0017038	protein import	1/372	164/22980	0.931859	0.960241	0.852137	Lus10041124.g	1
GO:0019362	pyridine nucleotide metabolic process	1/372	165/22980	0.93297	0.960241	0.852137	Lus10016447.g	1
GO:0046496	nicotinamide nucleotide metabolic process	1/372	165/22980	0.93297	0.960241	0.852137	Lus10016447.g	1
GO:0072522	purine-containing compound biosynthetic process	1/372	165/22980	0.93297	0.960241	0.852137	Lus10017931.g	1
GO:1902589	single-organism organelle organization	3/372	363/22980	0.935263	0.961862	0.853576	Lus10006236.g/Lus10007185.g/Lus10023814.g	3
GO:0019725	cellular homeostasis	4/372	456/22980	0.939363	0.965179	0.85652	Lus10013827.g/Lus10018668.g/Lus10019120.g/Lus10041576.g	4
GO:0016570	histone modification	1/372	173/22980	0.941231	0.965179	0.85652	Lus10021161.g	1
GO:0043207	response to external biotic stimulus	2/372	278/22980	0.941374	0.965179	0.85652	Lus10021124.g/Lus10023579.g	2
GO:0051707	response to other organism	2/372	278/22980	0.941374	0.965179	0.85652	Lus10021124.g/Lus10023579.g	2
GO:2000113	negative regulation of cellular macromolecule biosynthetic process	1/372	174/22980	0.94219	0.965276	0.856605	Lus10033845.g	1
GO:0016049	cell growth	1/372	175/22980	0.943133	0.965351	0.856672	Lus10007459.g	1
GO:0006631	fatty acid metabolic process	2/372	282/22980	0.944466	0.965351	0.856672	Lus10006058.g/scaffold189.2	2
GO:0045934	negative regulation of nucleobase-containing compound metabolic process	1/372	177/22980	0.944973	0.965351	0.856672	Lus10000490.g	1
GO:0019752	carboxylic acid metabolic process	18/372	1540/22980	0.945526	0.965351	0.856672	Lus10005250.g/Lus10005484.g/Lus10006058.g/Lus10008490.g/Lus10009382.g/Lus10010641.g/Lus10010679.g/Lus10012568.g/Lus10016447.g/Lus10023258.g/Lus10028971.g/Lus10030645.g/Lus10034171.g/Lus10035374.g/Lus10036370.g/Lus10040967.g/scaffold189.2/scaffold380.2	18
GO:0006720	isoprenoid metabolic process	1/372	178/22980	0.945871	0.965351	0.856672	Lus10023414.g	1
GO:0009150	purine ribonucleotide metabolic process	2/372	285/22980	0.946683	0.965443	0.856754	Lus10016447.g/Lus10017931.g	2
GO:0018205	peptidyl-lysine modification	1/372	184/22980	0.950958	0.969065	0.859968	Lus10013825.g	1
GO:0016569	covalent chromatin modification	1/372	189/22980	0.954832	0.972271	0.862813	Lus10021161.g	1
GO:0006457	protein folding	3/372	395/22980	0.955963	0.972683	0.863179	Lus10011934.g/Lus10013827.g/Lus10018746.g	3
GO:0009259	ribonucleotide metabolic process	2/372	302/22980	0.957736	0.973234	0.863667	Lus10016447.g/Lus10017931.g	2
GO:0043436	oxoacid metabolic process	18/372	1579/22980	0.957959	0.973234	0.863667	Lus10005250.g/Lus10005484.g/Lus10006058.g/Lus10008490.g/Lus10009382.g/Lus10010641.g/Lus10010679.g/Lus10012568.g/Lus10016447.g/Lus10023258.g/Lus10028971.g/Lus10030645.g/Lus10034171.g/Lus10035374.g/Lus10036370.g/Lus10040967.g/scaffold189.2/scaffold380.2	18
GO:0006082	organic acid metabolic process	18/372	1583/22980	0.959083	0.973637	0.864025	Lus10005250.g/Lus10005484.g/Lus10006058.g/Lus10008490.g/Lus10009382.g/Lus10010641.g/Lus10010679.g/Lus10012568.g/Lus10016447.g/Lus10023258.g/Lus10028971.g/Lus10030645.g/Lus10034171.g/Lus10035374.g/Lus10036370.g/Lus10040967.g/scaffold189.2/scaffold380.2	18
GO:0034622	cellular macromolecular complex assembly	5/372	588/22980	0.963066	0.976939	0.866956	Lus10007185.g/Lus10021337.g/Lus10033648.g/Lus10038385.g/scaffold76.68	5
GO:0046034	ATP metabolic process	1/372	210/22980	0.968035	0.981235	0.870768	Lus10016447.g	1
GO:0006996	organelle organization	16/372	1475/22980	0.969095	0.981566	0.871062	Lus10000998.g/Lus10006236.g/Lus10007185.g/Lus10012137.g/Lus10015708.g/Lus10021161.g/Lus10022653.g/Lus10023647.g/Lus10023814.g/Lus10024895.g/Lus10028387.g/Lus10031812.g/Lus10035940.g/Lus10037760.g/Lus10038385.g/scaffold175.45	16
GO:0006633	fatty acid biosynthetic process	1/372	217/22980	0.971516	0.983002	0.872336	Lus10006058.g	1
GO:0072593	reactive oxygen species metabolic process	1/372	218/22980	0.971982	0.983002	0.872336	Lus10023579.g	1
GO:0019693	ribose phosphate metabolic process	2/372	339/22980	0.974715	0.984804	0.873935	Lus10016447.g/Lus10017931.g	2
GO:0043933	macromolecular complex subunit organization	6/372	712/22980	0.975236	0.984804	0.873935	Lus10007185.g/Lus10021337.g/Lus10033648.g/Lus10038039.g/Lus10038385.g/scaffold76.68	6
GO:0065003	macromolecular complex assembly	5/372	629/22980	0.976252	0.985086	0.874186	Lus10007185.g/Lus10021337.g/Lus10033648.g/Lus10038385.g/scaffold76.68	5
GO:0006325	chromatin organization	2/372	346/22980	0.977083	0.985182	0.874271	Lus10021161.g/Lus10037760.g	2
GO:0009607	response to biotic stimulus	2/372	359/22980	0.980924	0.98831	0.877047	Lus10021124.g/Lus10023579.g	2
GO:0009126	purine nucleoside monophosphate metabolic process	1/372	248/22980	0.982915	0.988827	0.877506	Lus10016447.g	1
GO:0009167	purine ribonucleoside monophosphate metabolic process	1/372	248/22980	0.982915	0.988827	0.877506	Lus10016447.g	1
GO:0009161	ribonucleoside monophosphate metabolic process	1/372	264/22980	0.98688	0.992071	0.880384	Lus10016447.g	1
GO:0009123	nucleoside monophosphate metabolic process	1/372	269/22980	0.98792	0.99237	0.88065	Lus10016447.g	1
GO:0072330	monocarboxylic acid biosynthetic process	1/372	282/22980	0.990255	0.99365	0.881785	Lus10006058.g	1
GO:0071555	cell wall organization	3/372	517/22980	0.99068	0.99365	0.881785	Lus10019139.g/Lus10029734.g/Lus10041699.g	3
GO:0045229	external encapsulating structure organization	3/372	553/22980	0.994225	0.996459	0.884278	Lus10019139.g/Lus10029734.g/Lus10041699.g	3
GO:0022607	cellular component assembly	5/372	856/22980	0.998358	0.999708	0.887161	Lus10007185.g/Lus10021337.g/Lus10033648.g/Lus10038385.g/scaffold76.68	5
GO:0032787	monocarboxylic acid metabolic process	3/372	728/22980	0.999489	0.999708	0.887161	Lus10006058.g/Lus10016447.g/scaffold189.2	3
GO:0071554	cell wall organization or biogenesis	3/372	767/22980	0.999708	0.999708	0.887161	Lus10019139.g/Lus10029734.g/Lus10041699.g	3

## Sheet: NY-17-DS
ID	Description	GeneRatio	BgRatio	pvalue	p.adjust	qvalue	geneID	Count
GO:0009668	plastid membrane organization	5/375	29/22980	9.69e-05	0.0635864	0.0516158	Lus10005944.g/Lus10020304.g/Lus10023202.g/Lus10027068.g/Lus10029444.g	5
GO:0010027	thylakoid membrane organization	5/375	29/22980	9.69e-05	0.0635864	0.0516158	Lus10005944.g/Lus10020304.g/Lus10023202.g/Lus10027068.g/Lus10029444.g	5
GO:0006491	N-glycan processing	4/375	17/22980	0.000140367	0.0635864	0.0516158	Lus10026874.g/Lus10035727.g/Lus10037312.g/Lus10042143.g	4
GO:0009630	gravitropism	4/375	19/22980	0.000222771	0.0730361	0.0592865	Lus10014632.g/Lus10017747.g/Lus10020304.g/Lus10034344.g	4
GO:0009605	response to external stimulus	18/375	429/22980	0.000268713	0.0730361	0.0592865	Lus10002257.g/Lus10003599.g/Lus10004490.g/Lus10008964.g/Lus10009790.g/Lus10014632.g/Lus10017747.g/Lus10018127.g/Lus10018960.g/Lus10019123.g/Lus10020304.g/Lus10025750.g/Lus10029990.g/Lus10032431.g/Lus10034344.g/Lus10035980.g/Lus10038488.g/Lus10041757.g	18
GO:0071822	protein complex subunit organization	16/375	370/22980	0.000419219	0.094953	0.0770774	Lus10002622.g/Lus10005944.g/Lus10006156.g/Lus10007471.g/Lus10016189.g/Lus10019123.g/Lus10020304.g/Lus10021796.g/Lus10024564.g/Lus10025319.g/Lus10027932.g/Lus10028190.g/Lus10029444.g/Lus10038288.g/Lus10042409.g/Lus10043046.g	16
GO:0009606	tropism	4/375	24/22980	0.000572617	0.11117	0.090241	Lus10014632.g/Lus10017747.g/Lus10020304.g/Lus10034344.g	4
GO:0009629	response to gravity	4/375	27/22980	0.000909955	0.127833	0.103767	Lus10014632.g/Lus10017747.g/Lus10020304.g/Lus10034344.g	4
GO:0007034	vacuolar transport	6/375	70/22980	0.000987547	0.127833	0.103767	Lus10007460.g/Lus10008942.g/Lus10017166.g/Lus10017747.g/Lus10037141.g/Lus10037660.g	6
GO:0006396	RNA processing	28/375	931/22980	0.00148533	0.127833	0.103767	Lus10001005.g/Lus10001012.g/Lus10001561.g/Lus10004261.g/Lus10005287.g/Lus10006910.g/Lus10009030.g/Lus10013232.g/Lus10017815.g/Lus10018149.g/Lus10018903.g/Lus10019714.g/Lus10021705.g/Lus10022284.g/Lus10023867.g/Lus10026871.g/Lus10027594.g/Lus10028124.g/Lus10028566.g/Lus10028599.g/Lus10029806.g/Lus10030535.g/Lus10034114.g/Lus10034126.g/Lus10035151.g/Lus10035953.g/Lus10040283.g/Lus10043459.g	28
GO:0005985	sucrose metabolic process	4/375	31/22980	0.00154981	0.127833	0.103767	Lus10007372.g/Lus10012454.g/Lus10016657.g/Lus10020997.g	4
GO:0009959	negative gravitropism	2/375	4/22980	0.0015593	0.127833	0.103767	Lus10017747.g/Lus10020304.g	2
GO:0010359	regulation of anion channel activity	2/375	4/22980	0.0015593	0.127833	0.103767	Lus10020997.g/Lus10038488.g	2
GO:0016926	protein desumoylation	2/375	4/22980	0.0015593	0.127833	0.103767	Lus10002875.g/Lus10035097.g	2
GO:0043968	histone H2A acetylation	2/375	4/22980	0.0015593	0.127833	0.103767	Lus10015735.g/Lus10034713.g	2
GO:0070681	glutaminyl-tRNAGln biosynthesis via transamidation	2/375	4/22980	0.0015593	0.127833	0.103767	Lus10020781.g/Lus10037623.g	2
GO:0048467	gynoecium development	4/375	32/22980	0.00174866	0.127833	0.103767	Lus10010317.g/Lus10018127.g/Lus10043200.g/scaffold783.102	4
GO:0070816	phosphorylation of RNA polymerase II C-terminal domain	3/375	16/22980	0.0020614	0.127833	0.103767	Lus10012849.g/Lus10036509.g/Lus10037811.g	3
GO:0070646	protein modification by small protein removal	6/375	82/22980	0.00224053	0.127833	0.103767	Lus10002875.g/Lus10008276.g/Lus10013599.g/Lus10035097.g/Lus10038564.g/scaffold947.58	6
GO:1903959	regulation of anion transmembrane transport	2/375	5/22980	0.00257078	0.127833	0.103767	Lus10020997.g/Lus10038488.g	2
GO:0046486	glycerolipid metabolic process	10/375	215/22980	0.00292229	0.127833	0.103767	Lus10005176.g/Lus10005627.g/Lus10009324.g/Lus10011062.g/Lus10015456.g/Lus10015585.g/Lus10018305.g/Lus10020997.g/Lus10025750.g/Lus10038129.g	10
GO:0010105	negative regulation of ethylene-activated signaling pathway	3/375	18/22980	0.00293203	0.127833	0.103767	Lus10010310.g/Lus10021212.g/Lus10030001.g	3
GO:0070298	negative regulation of phosphorelay signal transduction system	3/375	18/22980	0.00293203	0.127833	0.103767	Lus10010310.g/Lus10021212.g/Lus10030001.g	3
GO:0006623	protein targeting to vacuole	4/375	37/22980	0.00301263	0.127833	0.103767	Lus10007460.g/Lus10008942.g/Lus10017747.g/Lus10037141.g	4
GO:0032543	mitochondrial translation	4/375	37/22980	0.00301263	0.127833	0.103767	Lus10020781.g/Lus10024564.g/Lus10037623.g/Lus10043229.g	4
GO:0072665	protein localization to vacuole	4/375	37/22980	0.00301263	0.127833	0.103767	Lus10007460.g/Lus10008942.g/Lus10017747.g/Lus10037141.g	4
GO:0072666	establishment of protein localization to vacuole	4/375	37/22980	0.00301263	0.127833	0.103767	Lus10007460.g/Lus10008942.g/Lus10017747.g/Lus10037141.g	4
GO:0072594	establishment of protein localization to organelle	11/375	253/22980	0.0030992	0.127833	0.103767	Lus10006338.g/Lus10007460.g/Lus10007578.g/Lus10008942.g/Lus10017747.g/Lus10028190.g/Lus10029606.g/Lus10037141.g/Lus10038723.g/Lus10040131.g/Lus10043202.g	11
GO:0009311	oligosaccharide metabolic process	6/375	88/22980	0.00319684	0.127833	0.103767	Lus10001592.g/Lus10007372.g/Lus10012454.g/Lus10016657.g/Lus10020997.g/Lus10029959.g	6
GO:0009873	ethylene-activated signaling pathway	4/375	38/22980	0.00332433	0.127833	0.103767	Lus10008561.g/Lus10010310.g/Lus10021212.g/Lus10030001.g	4
GO:0018205	peptidyl-lysine modification	9/375	184/22980	0.00334841	0.127833	0.103767	Lus10002875.g/Lus10015735.g/Lus10016435.g/Lus10021783.g/Lus10028804.g/Lus10029470.g/Lus10033887.g/Lus10034713.g/Lus10035097.g	9
GO:0045935	positive regulation of nucleobase-containing compound metabolic process	8/375	151/22980	0.00343479	0.127833	0.103767	Lus10003810.g/Lus10005888.g/Lus10016716.g/Lus10018741.g/Lus10024756.g/Lus10036509.g/Lus10037811.g/Lus10038723.g	8
GO:0009966	regulation of signal transduction	8/375	152/22980	0.00357543	0.127833	0.103767	Lus10010310.g/Lus10014700.g/Lus10017455.g/Lus10018127.g/Lus10019365.g/Lus10021212.g/Lus10028154.g/Lus10030001.g	8
GO:0023051	regulation of signaling	8/375	152/22980	0.00357543	0.127833	0.103767	Lus10010310.g/Lus10014700.g/Lus10017455.g/Lus10018127.g/Lus10019365.g/Lus10021212.g/Lus10028154.g/Lus10030001.g	8
GO:0071369	cellular response to ethylene stimulus	4/375	39/22980	0.00365728	0.127833	0.103767	Lus10008561.g/Lus10010310.g/Lus10021212.g/Lus10030001.g	4
GO:0048583	regulation of response to stimulus	11/375	259/22980	0.0037003	0.127833	0.103767	Lus10010310.g/Lus10014700.g/Lus10017455.g/Lus10018127.g/Lus10019365.g/Lus10021212.g/Lus10024756.g/Lus10028154.g/Lus10030001.g/Lus10035980.g/Lus10037811.g	11
GO:0022898	regulation of transmembrane transporter activity	2/375	6/22980	0.0038146	0.127833	0.103767	Lus10020997.g/Lus10038488.g	2
GO:0032409	regulation of transporter activity	2/375	6/22980	0.0038146	0.127833	0.103767	Lus10020997.g/Lus10038488.g	2
GO:0032412	regulation of ion transmembrane transporter activity	2/375	6/22980	0.0038146	0.127833	0.103767	Lus10020997.g/Lus10038488.g	2
GO:0010646	regulation of cell communication	8/375	154/22980	0.00387005	0.127833	0.103767	Lus10010310.g/Lus10014700.g/Lus10017455.g/Lus10018127.g/Lus10019365.g/Lus10021212.g/Lus10028154.g/Lus10030001.g	8
GO:0022411	cellular component disassembly	6/375	92/22980	0.00398483	0.127833	0.103767	Lus10005562.g/Lus10005944.g/Lus10019868.g/Lus10024564.g/Lus10025319.g/Lus10029444.g	6
GO:0007033	vacuole organization	5/375	65/22980	0.00417619	0.127833	0.103767	Lus10005176.g/Lus10015925.g/Lus10017747.g/Lus10019868.g/Lus10038129.g	5
GO:0042594	response to starvation	5/375	65/22980	0.00417619	0.127833	0.103767	Lus10002257.g/Lus10003599.g/Lus10004490.g/Lus10017747.g/Lus10018960.g	5
GO:0009628	response to abiotic stimulus	20/375	639/22980	0.0044253	0.127833	0.103767	Lus10002846.g/Lus10003376.g/Lus10003810.g/Lus10005888.g/Lus10007675.g/Lus10014632.g/Lus10014828.g/Lus10015946.g/Lus10017747.g/Lus10018127.g/Lus10020304.g/Lus10028154.g/Lus10029536.g/Lus10029990.g/Lus10034344.g/Lus10036509.g/Lus10036614.g/Lus10037811.g/Lus10038975.g/Lus10042203.g	20
GO:0006461	protein complex assembly	12/375	304/22980	0.00446467	0.127833	0.103767	Lus10002622.g/Lus10006156.g/Lus10007471.g/Lus10016189.g/Lus10019123.g/Lus10020304.g/Lus10021796.g/Lus10027932.g/Lus10028190.g/Lus10038288.g/Lus10042409.g/Lus10043046.g	12
GO:0070271	protein complex biogenesis	12/375	305/22980	0.00458132	0.127833	0.103767	Lus10002622.g/Lus10006156.g/Lus10007471.g/Lus10016189.g/Lus10019123.g/Lus10020304.g/Lus10021796.g/Lus10027932.g/Lus10028190.g/Lus10038288.g/Lus10042409.g/Lus10043046.g	12
GO:0010104	regulation of ethylene-activated signaling pathway	3/375	21/22980	0.00460912	0.127833	0.103767	Lus10010310.g/Lus10021212.g/Lus10030001.g	3
GO:0070297	regulation of phosphorelay signal transduction system	3/375	21/22980	0.00460912	0.127833	0.103767	Lus10010310.g/Lus10021212.g/Lus10030001.g	3
GO:0071902	positive regulation of protein serine/threonine kinase activity	3/375	21/22980	0.00460912	0.127833	0.103767	Lus10018127.g/Lus10036509.g/Lus10037811.g	3
GO:0048518	positive regulation of biological process	14/375	390/22980	0.00514554	0.135832	0.110261	Lus10003810.g/Lus10005888.g/Lus10006156.g/Lus10016716.g/Lus10018127.g/Lus10018741.g/Lus10024756.g/Lus10028154.g/Lus10029990.g/Lus10035980.g/Lus10036509.g/Lus10037811.g/Lus10038723.g/Lus10043200.g	14
GO:0006605	protein targeting	11/375	271/22980	0.00518116	0.135832	0.110261	Lus10006338.g/Lus10007460.g/Lus10007578.g/Lus10008942.g/Lus10017747.g/Lus10028190.g/Lus10029606.g/Lus10037141.g/Lus10038723.g/Lus10040131.g/Lus10043202.g	11
GO:1902532	negative regulation of intracellular signal transduction	3/375	22/22980	0.00527301	0.135832	0.110261	Lus10010310.g/Lus10021212.g/Lus10030001.g	3
GO:0010604	positive regulation of macromolecule metabolic process	10/375	234/22980	0.00529736	0.135832	0.110261	Lus10003810.g/Lus10005888.g/Lus10016716.g/Lus10018127.g/Lus10018741.g/Lus10024756.g/Lus10029990.g/Lus10036509.g/Lus10037811.g/Lus10038723.g	10
GO:0051173	positive regulation of nitrogen compound metabolic process	10/375	235/22980	0.00545501	0.137284	0.11144	Lus10003810.g/Lus10005888.g/Lus10016716.g/Lus10018127.g/Lus10018741.g/Lus10024756.g/Lus10029990.g/Lus10036509.g/Lus10037811.g/Lus10038723.g	10
GO:0033365	protein localization to organelle	12/375	313/22980	0.00560491	0.138492	0.11242	Lus10006338.g/Lus10007460.g/Lus10007578.g/Lus10008942.g/Lus10017747.g/Lus10028190.g/Lus10029606.g/Lus10037141.g/Lus10038723.g/Lus10040131.g/Lus10041757.g/Lus10043202.g	12
GO:0032984	macromolecular complex disassembly	5/375	71/22980	0.00608227	0.147604	0.119816	Lus10005562.g/Lus10005944.g/Lus10024564.g/Lus10025319.g/Lus10029444.g	5
GO:0006399	tRNA metabolic process	11/375	280/22980	0.00657233	0.147966	0.12011	Lus10001005.g/Lus10005287.g/Lus10006910.g/Lus10010317.g/Lus10017122.g/Lus10018149.g/Lus10019714.g/Lus10020781.g/Lus10027594.g/Lus10030535.g/Lus10037623.g	11
GO:0048522	positive regulation of cellular process	12/375	322/22980	0.00696538	0.147966	0.12011	Lus10003810.g/Lus10005888.g/Lus10006156.g/Lus10016716.g/Lus10018127.g/Lus10018741.g/Lus10024756.g/Lus10028154.g/Lus10029990.g/Lus10036509.g/Lus10037811.g/Lus10038723.g	12
GO:0009958	positive gravitropism	2/375	8/22980	0.00696822	0.147966	0.12011	Lus10014632.g/Lus10034344.g	2
GO:0033037	polysaccharide localization	2/375	8/22980	0.00696822	0.147966	0.12011	Lus10007372.g/Lus10038488.g	2
GO:0033617	mitochondrial respiratory chain complex IV assembly	2/375	8/22980	0.00696822	0.147966	0.12011	Lus10028190.g/Lus10038288.g	2
GO:0046838	phosphorylated carbohydrate dephosphorylation	2/375	8/22980	0.00696822	0.147966	0.12011	Lus10018305.g/Lus10034214.g	2
GO:0052545	callose localization	2/375	8/22980	0.00696822	0.147966	0.12011	Lus10007372.g/Lus10038488.g	2
GO:1990069	stomatal opening	2/375	8/22980	0.00696822	0.147966	0.12011	Lus10020997.g/Lus10037811.g	2
[truncated: 1,295 more rows]

## Sheet: NY-17-RD
ID	Description	GeneRatio	BgRatio	pvalue	p.adjust	qvalue	geneID	Count
[truncated: 1,560 more rows]
