# Supplementary material for: The pattern of alternative splicing and DNA methylation alteration and their interaction in linseed (Linum usitatissimum L.) response to repeated drought stresses
Source: Biol Res. 2023 Mar 16;56:12. doi: 10.1186/s40659-023-00424-7 (PMC10018860; doi:10.1186/s40659-023-00424-7)
Supplement: Supplementary file 13 — Additional file 13: Table S7. Genome-wide methylation analysis of linseed seedlings under drought stress. [file 40659_2023_424_MOESM13_ESM.xlsx]

## Sheet: Table S7
Table S7. Genome-wide methylation analysis of linseed seedlings under drought stress
Sample	CHG(%)	CHH(%)	CG(%)	Total_C(%)
NY-17_CK_1	19.19	3.48	51.99	12.36
NY-17_CK_2	19.46	3.52	52.52	12.43
NY-17_DS_2	21.26	4.26	54.24	13.44
NY-17_DS_3	21.11	4.3	55.82	13.65
NY-17_RD_1	21.14	3.84	55.02	13.03
NY-17_RD_3	22.17	3.79	55.83	13.42
NY-17_RW_2	20.27	3.72	52.29	13.28
NY-17_RW_3	21.54	3.62	50.87	13.04
Z141_CK_1	19.43	2.69	51.31	11.91
Z141_CK_3	18.96	2.64	51.28	11.81
Z141_DS_1	19.71	2.86	49.84	11.97
Z141_DS_2	19.83	2.92	49.83	12
Z141_RD_2	25.96	5.06	55.25	15.31
Z141_RD_3	37.72	6.87	65.64	19.53
Z141_RW_2	21.3	3.58	53.33	12.97
Z141_RW_3	20.21	3.53	50.31	12.63
