# Supplementary material for: The pattern of alternative splicing and DNA methylation alteration and their interaction in linseed (Linum usitatissimum L.) response to repeated drought stresses
Source: Biol Res. 2023 Mar 16;56:12. doi: 10.1186/s40659-023-00424-7 (PMC10018860; doi:10.1186/s40659-023-00424-7)
Supplement: Supplementary file 14 — Additional file 14: Table S8. Statistics of DMRs of linseed under drought stress. [file 40659_2023_424_MOESM14_ESM.xlsx]

## Sheet: Z141_DS_vs_Z141_CK_CHH.DMR
Table S8. Statistics of DMRs of linseed under drought stress
Chr	Start	End	Strand	Pvalue	Qvalue	MethDiff	Z141_DS-1	Z141_DS-2	Z141_CK-1	Z141_CK-2
C8172157	201	400	*	0.000901408	0.0320118	24.4444	NA	31.1111	6.66667	NA
C8173789	1	200	*	0.00043288	0.0188073	42.7778	73.3333	NA	NA	30.5556
C8362977	2201	2400	*	0.000338005	0.0156452	-24	NA	0	NA	24
scaffold1	323001	323200	*	1.4798e-05	0.00134869	-18.5049	5.96026	3.30709	22.9167	NA
scaffold1	348401	348600	*	0.000175537	0.00954387	16.9118	16.9118	NA	0	NA
scaffold10	86201	86400	*	0.00142874	0.0439708	-19.201	28.8889	10.7143	31.9149	NA
scaffold10	169401	169600	*	5.15423e-14	5.24187e-11	17.9882	35.1744	25.4795	NA	12.1951
scaffold1004	3201	3400	*	0.000432568	0.0188029	11.134	9.30788	12.5227	NA	0
scaffold1007	209001	209200	*	1.04802e-06	0.000149421	12.6678	21.7073	NA	9.03955	NA
scaffold1010	83801	84000	*	0.000749785	0.0279836	-23.8777	13.9601	NA	NA	37.8378
scaffold102	142401	142600	*	0.00100287	0.0345619	-20.2279	4.46429	6.8306	NA	25.9259
scaffold103	656201	656400	*	0.000315141	0.0148181	14.9899	NA	16	1.0101	NA
scaffold1032	12801	13000	*	1.72634e-05	0.00153406	-25.2936	6.13497	NA	NA	31.4286
scaffold1035	77001	77200	*	0.00059753	0.0237953	-14.2857	NA	0	0	27.2727
scaffold1037	45401	45600	*	3.07391e-10	1.28918e-07	10.2826	25.142	28.4553	15.8501	17.154
scaffold104	75801	76000	*	9.94639e-05	0.00616202	-19.1355	7.89916	6.01002	26.087	NA
scaffold104	169201	169400	*	5.34845e-05	0.00379243	-22.5806	0	NA	16.3636	31.5789
scaffold105	47401	47600	*	4.84135e-05	0.00350414	20.3077	NA	28	7.76471	7.59076
scaffold105	255801	256000	*	2.60147e-11	1.41935e-08	-16.7719	10.8597	NA	27.6316	NA
scaffold1065	601	800	*	0.000571052	0.0230037	-15.7895	0	NA	15.7895	NA
scaffold107	396401	396600	*	0.00018891	0.0100966	11.0844	39.7089	NA	28.6245	NA
scaffold107	497201	497400	*	0.000795285	0.029277	11.9565	13.7821	10.241	NA	0
scaffold108	56801	57000	*	0.000692574	0.0264478	15.5575	15.3846	21.4286	3.33333	0
scaffold108	448001	448200	*	0.000322761	0.0151131	20.8082	21.4286	24.3902	2.08333	NA
scaffold108	548201	548400	*	0.00161252	0.0478785	10.1433	NA	13.3333	3.19001	NA
scaffold1086	116401	116600	*	2.92109e-06	0.000352972	-15.3462	2.43902	3.01624	20	15.3846
scaffold1092	15801	16000	*	0.000126854	0.00745596	16.1026	NA	21.2121	5.10949	NA
scaffold11	399401	399600	*	1.58319e-46	4.05978e-42	-10.9847	0.257732	0.324149	8.94569	14.3056
scaffold11	421001	421200	*	0.000277155	0.0134805	12.4573	NA	12.4573	NA	0
scaffold11	512601	512800	*	6.45052e-06	0.000677913	-11.6712	1.31579	NA	NA	12.987
scaffold11	562201	562400	*	3.37446e-06	0.000396642	10.1855	NA	18.7008	8.51528	NA
scaffold1100	10001	10200	*	0.000133547	0.0077495	16.5676	19.4444	NA	1.45631	4.15755
scaffold111	105801	106000	*	4.31707e-34	6.45766e-30	22.8391	NA	24.0331	1.19403	NA
scaffold112	10201	10400	*	3.85456e-12	2.51143e-09	44.9673	NA	62.7451	18.3252	16.9877
scaffold112	150601	150800	*	0.000691335	0.0264266	26.0832	NA	32.4324	NA	6.34921
scaffold112	231001	231200	*	2.2658e-09	7.6666e-07	10.9282	17.6871	NA	6.75883	NA
scaffold1127	1601	1800	*	0.000105476	0.00644287	-12.2807	0	0	12.2807	NA
scaffold1134	170401	170600	*	5.19144e-05	0.00370377	22.898	27.1533	NA	NA	4.25532
scaffold1135	79801	80000	*	1.04423e-27	8.7182e-24	14.7817	23.1461	19.3694	5.07343	7.50916
scaffold114	246601	246800	*	0.000313841	0.0147705	30.5556	38.8889	NA	NA	8.33333
scaffold1143	76801	77000	*	1.37235e-06	0.000186832	26.0779	NA	30.7692	NA	4.69136
scaffold1143	729601	729800	*	0.00107801	0.0362571	17.3536	17.3536	NA	0	NA
scaffold1143	767401	767600	*	6.13468e-06	0.000651972	-10.8597	0.263852	1.23239	NA	11.5385
scaffold1143	779601	779800	*	4.63899e-15	5.66234e-12	-58.6767	9.89474	NA	68.5714	NA
scaffold1143	1093401	1093600	*	2.54204e-08	6.28945e-06	-10.5157	20.996	27.7087	33.5689	35.4348
scaffold1158	173801	174000	*	1.84442e-07	3.44152e-05	10.4081	26.9978	16.6397	NA	10.664
scaffold1164	401	600	*	0.000285862	0.0137826	21.6641	NA	25.5102	NA	3.84615
scaffold1168	182201	182400	*	2.15413e-07	3.93156e-05	-11.392	15.7706	12.6437	25.7928	NA
scaffold117	2001	2200	*	7.54329e-06	0.000776392	-10.4234	NA	15.0121	28.0443	23.1023
scaffold117	47201	47400	*	3.0471e-13	2.61077e-10	14.941	65.1888	61.6236	44.4444	54.5267
scaffold117	97001	97200	*	1.74316e-08	4.51839e-06	33.5111	NA	40.9091	NA	7.39796
scaffold117	171801	172000	*	3.40396e-05	0.00265696	34.2857	NA	34.2857	NA	0
scaffold1170	115201	115400	*	5.66839e-05	0.00398622	34.056	41.4634	NA	7.40741	NA
scaffold1186	60201	60400	*	0.000367821	0.0166604	-24.7222	61.2903	78.0488	NA	95.5556
scaffold12	227001	227200	*	1.57048e-15	2.1853e-12	11.7489	16.0904	14.8084	3.78657	NA
scaffold12	422201	422400	*	0.000314914	0.0148108	-14.4065	2.66667	NA	17.0732	NA
scaffold12	734601	734800	*	1.34721e-15	1.90413e-12	13.7847	17.9487	15	2.7088	NA
scaffold12	734801	735000	*	7.29481e-13	5.66851e-10	14.8969	NA	21.8935	6.99659	NA
scaffold12	736401	736600	*	3.42779e-13	2.8887e-10	11.4402	16.8831	NA	4.2471	6.92124
scaffold12	736801	737000	*	2.12404e-16	3.46607e-13	12.4457	20.7792	20.6989	7.71812	8.98438
scaffold12	737001	737200	*	6.08577e-16	9.05504e-13	11.5582	22.142	19.9095	11.2654	8.25083
scaffold12	737401	737600	*	1.32363e-10	6.10779e-08	10.6932	19.0678	19.6203	7.42706	9.77995
scaffold12	739601	739800	*	9.20725e-15	1.04934e-11	15.0225	20.3036	NA	5.28109	NA
scaffold12	740001	740200	*	3.96648e-05	0.00298903	10.6742	18.6603	NA	7.98611	NA
scaffold12	741001	741200	*	1.06134e-12	8.02151e-10	18.8422	NA	27.8422	9	NA
scaffold12	744001	744200	*	0.000115873	0.00694666	10.0938	NA	18.6111	NA	8.51735
scaffold12	956001	956200	*	9.33423e-10	3.487e-07	13.5329	24.9438	29.8039	13.6574	NA
scaffold12	1164001	1164200	*	1.50198e-27	1.19826e-23	10.047	NA	10.9554	1.01156	0.811908
scaffold12	1166601	1166800	*	6.47253e-12	4.05892e-09	10.2476	12.4654	16.0287	3.82353	4.43787
scaffold12	1268401	1268600	*	8.55473e-09	2.47645e-06	10.0256	19.4401	21.5734	NA	10.4587
scaffold12	1529401	1529600	*	2.76635e-26	1.94731e-22	11.0203	14.0118	8.25688	1.25261	0.992063
scaffold12	1771601	1771800	*	7.0104e-07	0.000106642	-14.2857	0	0	NA	14.2857
scaffold12	1816801	1817000	*	2.27646e-07	4.12131e-05	-24.8213	NA	5.94796	NA	30.7692
scaffold12	1903001	1903200	*	4.06656e-06	0.000463021	-10.7793	14.3885	NA	25.1678	NA
scaffold1216	15001	15200	*	7.97045e-09	2.32824e-06	-14.3952	NA	10.7914	NA	25.1866
scaffold1216	215601	215800	*	1.62016e-05	0.00145556	-15.151	0.258398	0	NA	15.3846
scaffold1216	422801	423000	*	5.31596e-07	8.48196e-05	16.0494	NA	16.0494	0	0
scaffold1216	879801	880000	*	8.33744e-08	1.73316e-05	-28.5141	NA	4.81928	33.3333	NA
scaffold1216	916201	916400	*	0.000152912	0.00860012	-10.1163	0.204082	0.25974	10.3448	NA
scaffold123	288001	288200	*	7.07862e-05	0.00475443	11.0159	NA	11.4286	0.412655	NA
scaffold123	1218601	1218800	*	2.75364e-28	2.53537e-24	11.9522	11.9522	NA	0	NA
scaffold123	1218801	1219000	*	1.36678e-19	4.15827e-16	12.9557	15.2284	NA	2.27273	NA
scaffold123	1961801	1962000	*	6.84514e-06	0.00071624	10.3078	25.7519	22.1277	NA	13.7441
scaffold1247	457001	457200	*	9.02542e-08	1.85788e-05	15.6378	NA	36.4522	NA	20.8145
scaffold1249	19001	19200	*	4.38544e-57	3.14876e-52	-13.6797	0.410959	2.34279	13.8414	16.4835
scaffold1253	307401	307600	*	9.23318e-05	0.00582656	-32.7284	4	NA	37.1058	36.2587
scaffold1253	364201	364400	*	6.13327e-06	0.000651972	-19.4595	0.598802	0	NA	20
scaffold1253	654401	654600	*	2.43313e-10	1.04988e-07	-10.6879	12	NA	21.2121	24.6622
scaffold13	66801	67000	*	0.00068264	0.0262078	23.3333	6.66667	40	0	NA
scaffold13	125801	126000	*	0.00106474	0.0359705	25.8261	28	NA	2.17391	NA
scaffold1308	651001	651200	*	3.59535e-05	0.00276745	13.5961	NA	14.2857	0.689655	NA
scaffold132	108801	109000	*	1.30523e-10	6.03064e-08	10.7575	NA	11.5512	0.793651	NA
scaffold132	220401	220600	*	4.3151e-07	7.0996e-05	-16.6597	0.936768	0.738916	NA	17.5
scaffold132	594401	594600	*	1.38361e-05	0.00127658	11.1237	30.9002	NA	19.469	20.0903
scaffold132	671401	671600	*	0.000218029	0.0112348	-22.7848	0	NA	22.7848	NA
scaffold132	837401	837600	*	0.000322478	0.0151018	13.5287	16.1954	NA	2.66667	NA
scaffold132	1052401	1052600	*	0.000204703	0.0107111	-16.8186	6.67727	10.0985	NA	25.4237
scaffold1324	59001	59200	*	0.000490375	0.020592	-19.4822	1.96078	5.45455	NA	23.2558
scaffold133	10801	11000	*	4.67426e-08	1.06797e-05	13.759	27.795	38.1107	19.0709	NA
scaffold1363	45401	45600	*	5.16607e-05	0.00368861	11.7752	12.1212	NA	0.346021	NA
scaffold1370	38601	38800	*	9.67487e-06	0.000954107	12.1322	13.5593	NA	0.4158	2.4
scaffold1376	179401	179600	*	2.27314e-05	0.00191789	12.2699	36.0341	NA	23.7643	NA
scaffold14	486001	486200	*	0.000644244	0.0251533	27.2605	30.7692	NA	3.50877	NA
scaffold14	553201	553400	*	4.83913e-16	7.2994e-13	15.0699	18.4295	16.2524	NA	2.36686
scaffold14	610401	610600	*	0.000418827	0.0183388	-20	NA	0	20	NA
scaffold14	673801	674000	*	4.15428e-07	6.86962e-05	10.2231	NA	21.3725	11.1111	11.1979
scaffold14	675001	675200	*	1.11611e-12	8.36508e-10	15.0185	20.9009	NA	5.88235	NA
scaffold140	153201	153400	*	0.000701889	0.0267041	22.9167	22.9167	NA	0	NA
scaffold147	43401	43600	*	2.19927e-16	3.54055e-13	10.6957	11.4726	11.6608	0.869565	NA
scaffold147	315601	315800	*	8.59559e-05	0.00551792	-28.8085	5.66038	0	NA	32
scaffold1486	211601	211800	*	6.28991e-05	0.00433166	-11.7708	0.328947	0.142653	NA	12
scaffold149	89201	89400	*	0.000757398	0.0282023	12.5698	12.5698	NA	NA	0
scaffold1491	9001	9200	*	1.62345e-09	5.67501e-07	-51.6282	7.46269	NA	NA	59.0909
scaffold1491	381801	382000	*	4.67643e-08	1.06797e-05	12.2073	23.4818	29.0196	NA	13.5321
scaffold1491	563401	563600	*	0.000796093	0.0293007	13.4146	NA	13.4146	0	NA
scaffold15	372601	372800	*	0.00121082	0.0392839	-11.25	2.08333	NA	NA	13.3333
scaffold15	440401	440600	*	0.00019478	0.0103318	-12.1339	0	NA	11.8304	16.6667
scaffold15	516601	516800	*	0.000406052	0.0179259	-26.8293	NA	0	26.8293	NA
scaffold15	539601	539800	*	0.000132993	0.00772195	11.3618	12.5382	NA	1.17647	NA
scaffold15	1640801	1641000	*	0.000105524	0.00644382	22.8523	25.0346	29.932	NA	4.65116
scaffold15	1641601	1641800	*	1.30436e-07	2.56445e-05	-10.7814	NA	10.388	21.1694	NA
scaffold15	1724601	1724800	*	0.000591307	0.0236216	-25	NA	0	25	NA
scaffold15	1948401	1948600	*	1.18323e-06	0.000165478	10.966	21.4421	26.0817	NA	13.3166
scaffold15	2085401	2085600	*	1.18937e-05	0.00112989	12.028	66.0031	72.5118	57.1788	NA
scaffold151	209001	209200	*	0.00148033	0.0450336	14.5833	NA	14.5833	NA	0
scaffold151	1142001	1142200	*	0.00100075	0.0345144	14.1593	NA	14.1593	NA	0
scaffold151	1209401	1209600	*	0.00146932	0.0448138	25.348	28.2051	NA	NA	2.85714
scaffold1519	103201	103400	*	7.01611e-06	0.000731996	-12.0023	0.900901	NA	NA	12.9032
scaffold1519	128001	128200	*	7.05454e-15	8.1434e-12	-12.0008	6.52866	3.92157	17.3611	NA
scaffold1519	202201	202400	*	0.000544776	0.0222119	12.2222	12.2222	NA	0	NA
scaffold1519	237201	237400	*	7.17597e-05	0.0048051	-17.1854	3.7448	NA	NA	20.9302
scaffold153	366401	366600	*	9.61562e-06	0.000950187	-40.9132	32.4201	NA	73.3333	NA
scaffold1536	155001	155200	*	0.000855516	0.0308582	25.7143	28.5714	NA	NA	2.85714
scaffold1558	28601	28800	*	1.74375e-07	3.29652e-05	10.7014	27.9461	18.1004	12.4756	NA
scaffold1558	42201	42400	*	3.19985e-06	0.000379534	13.3067	57.5621	61.3035	46.2222	NA
scaffold156	673001	673200	*	3.40626e-33	4.89142e-29	-26.2838	12.9794	NA	38.5455	40.25
scaffold156	993201	993400	*	0.0011203	0.0372388	10.4167	10.4167	NA	0	0
scaffold156	1671801	1672000	*	4.68686e-06	0.000521088	27.6299	33.6299	NA	NA	6
scaffold156	1772601	1772800	*	0.000360122	0.0163859	15.9844	NA	15.9844	0	NA
scaffold156	1872401	1872600	*	7.2022e-05	0.00481581	10.7438	37.9531	37.3333	26.9058	NA
scaffold156	1877201	1877400	*	0.000548557	0.0223331	24.6566	NA	32	NA	7.34341
scaffold158	79601	79800	*	0.00144556	0.0442912	16.3058	18.6047	NA	2.29885	NA
scaffold159	731401	731600	*	0.00128365	0.0409156	-15.2883	2.56881	NA	NA	17.8571
scaffold159	735801	736000	*	7.57276e-06	0.000778087	-14.5233	3.65854	NA	16.6667	18.9655
scaffold16	421001	421200	*	0.000433386	0.0188179	-13.3221	NA	1.67785	NA	15
scaffold1603	10201	10400	*	0.000156387	0.00875218	32.3304	NA	37.7358	5.40541	NA
scaffold161	77601	77800	*	1.71725e-05	0.00152711	10.1021	27.1484	38.3178	23.2601	NA
scaffold1630	28201	28400	*	2.9338e-05	0.00235151	10.0243	13.0435	7.40741	0.934579	NA
scaffold1635	23601	23800	*	0.000244457	0.0122554	10.7576	NA	10.7576	0	NA
scaffold1635	209401	209600	*	0.00019179	0.0102039	11.4559	44.164	49.6183	34.7953	NA
scaffold164	434801	435000	*	0.000113648	0.006833	10.0253	22.3577	NA	NA	12.3324
scaffold164	640001	640200	*	1.92018e-05	0.00167074	16.0559	17.1429	NA	1.08696	NA
scaffold165	81601	81800	*	0.00075482	0.0281306	-24.843	11.8236	NA	NA	36.6667
scaffold165	230401	230600	*	0.000275428	0.0134209	-15.3892	5.00835	5.03282	NA	20.4082
scaffold165	540601	540800	*	2.19856e-05	0.00186758	28.125	28.125	NA	NA	0
scaffold165	874801	875000	*	0.00163762	0.0483838	-12.8179	6.62651	NA	13.5135	25.7143
scaffold167	84201	84400	*	0.000843075	0.030554	-25.7143	NA	0	NA	25.7143
scaffold167	232001	232200	*	3.01574e-19	8.52487e-16	-11.4816	0.775194	NA	10.3503	15.25
scaffold167	323601	323800	*	9.45802e-09	2.6948e-06	13.7239	32.4074	38.2716	21.521	NA
scaffold1686	122801	123000	*	0.00098022	0.0340257	18.5185	NA	18.5185	NA	0
scaffold170	331001	331200	*	2.40868e-05	0.00201206	-30.303	0	NA	NA	30.303
scaffold172	127401	127600	*	4.27757e-12	2.7573e-09	-10.7919	1.49254	NA	NA	12.2845
scaffold173	5601	5800	*	0.00102874	0.0351599	10.197	56.9712	NA	46.7742	NA
scaffold175	500401	500600	*	1.00575e-06	0.000144703	10.2058	16.4093	NA	6.20347	NA
scaffold176	354401	354600	*	4.43283e-10	1.79211e-07	10.4547	27.4428	NA	18.203	15.6
scaffold177	487801	488000	*	0.00010413	0.00637923	43.6758	NA	85.1852	NA	41.5094
scaffold177	550001	550200	*	3.19478e-12	2.11221e-09	11.8065	19.2797	19.1099	7.39726	NA
scaffold177	622001	622200	*	0.000239724	0.0120771	10.5281	32.0594	39.3665	NA	25.0689
scaffold179	9801	10000	*	0.00148997	0.0452082	-32.5	7.5	NA	NA	40
scaffold179	59401	59600	*	0.00130677	0.0414064	-14.3791	1.17647	NA	15.5556	NA
scaffold179	532601	532800	*	5.07633e-05	0.003639	12.7542	52.4702	53.5398	40.1813	NA
scaffold18	25001	25200	*	0.000339464	0.0156986	13.5977	13.5977	NA	NA	0
scaffold18	157001	157200	*	0.00150353	0.0455003	17.1429	NA	17.1429	0	NA
scaffold18	278401	278600	*	8.72679e-18	1.86484e-14	-10.0966	1.76211	0.262467	11.3208	NA
scaffold182	812201	812400	*	0.000202589	0.0106299	14.6685	14.3236	15.0602	0	NA
scaffold184	335001	335200	*	5.80879e-05	0.00405951	-10.8267	12.8641	NA	23.6908	NA
scaffold184	552601	552800	*	1.51968e-05	0.00137839	12.0723	59.9099	NA	48.226	47.043
scaffold185	287601	287800	*	0.00137838	0.0428793	20	20	NA	NA	0
scaffold185	680401	680600	*	0.00170348	0.0496955	23.0769	NA	23.0769	NA	0
scaffold1856	88401	88600	*	0.00139993	0.0433295	-18.2597	NA	2.22222	10	30.2326
scaffold189	427001	427200	*	0.000505644	0.0210247	-19.7821	NA	5.9322	NA	25.7143
scaffold19	14801	15000	*	3.94958e-06	0.000451995	11.6258	27.3885	NA	NA	15.7627
scaffold19	196601	196800	*	0.000896041	0.031878	11.1748	NA	11.1748	NA	0
scaffold19	418201	418400	*	0.000525149	0.0216006	-29.0323	NA	0	29.0323	NA
scaffold19	421001	421200	*	1.91806e-19	5.64416e-16	-10.8096	0.282486	0.198807	NA	11.0429
scaffold19	519001	519200	*	2.62922e-09	8.75598e-07	11.9986	NA	15.8909	3.89222	NA
scaffold19	706401	706600	*	8.12376e-05	0.00527677	18.7641	NA	23.2558	5.08021	0
scaffold19	782401	782600	*	2.65904e-23	1.40383e-19	-14.6895	0.470588	2.77008	16.2162	NA
scaffold1936	201	400	*	4.12986e-05	0.0030856	25.2155	NA	25.2155	NA	0
scaffold1936	1201	1400	*	7.06576e-41	1.26914e-36	21.2361	NA	21.2361	NA	0
scaffold1936	1401	1600	*	2.75745e-56	1.64988e-51	15.0155	15.4831	15.5468	0.312012	0.707965
scaffold1936	1601	1800	*	2.82153e-48	8.44112e-44	12.4543	11.8568	13.8325	0.140252	0.592885
scaffold195	7801	8000	*	0.000325456	0.0152115	20.1292	NA	25.7143	5.58511	NA
scaffold196	633001	633200	*	2.07154e-05	0.00177717	25	25	NA	NA	0
scaffold196	1017401	1017600	*	3.75872e-09	1.19423e-06	10.3535	13.9535	NA	3.6	NA
scaffold196	1813001	1813200	*	3.20753e-18	7.52622e-15	16.7231	19.8294	40	4.31894	NA
scaffold199	188601	188800	*	0.000506528	0.0210485	-24.5041	NA	24.4755	NA	48.9796
scaffold2	78201	78400	*	5.80437e-07	9.13138e-05	12.5598	23.9234	NA	11.3636	NA
scaffold2	123401	123600	*	1.14954e-06	0.000161269	31.9149	31.9149	NA	NA	0
scaffold2	207801	208000	*	3.45231e-08	8.23514e-06	10.8615	18.0203	NA	NA	7.15884
scaffold2	500801	501000	*	2.10946e-09	7.19869e-07	12.3899	34.7767	28.7356	19.279	NA
scaffold2	616801	617000	*	2.33868e-08	5.83861e-06	12.9709	23.5081	NA	10.5372	NA
scaffold2	712201	712400	*	1.75136e-18	4.24826e-15	-12.7315	2.16216	NA	15.3398	14.4068
scaffold2	732001	732200	*	3.21991e-05	0.00253277	12.6413	38.0692	NA	25.4279	NA
scaffold2	803801	804000	*	0.000821334	0.0299811	-15.4963	5.33708	NA	NA	20.8333
scaffold2	888801	889000	*	0.00163535	0.048364	10.1939	11.0825	12.2667	NA	1.47059
scaffold201	49401	49600	*	0.000645996	0.0251916	-28.7879	NA	4.54545	NA	33.3333
scaffold201	59401	59600	*	8.52324e-05	0.00548166	16.4123	NA	21.3115	5.04732	3.33333
scaffold201	189201	189400	*	3.03706e-09	9.91192e-07	13.4507	34.3239	46.8391	25.1389	NA
scaffold2022	386001	386200	*	1.71087e-05	0.0015222	-19.1489	NA	0	NA	19.1489
scaffold2022	407601	407800	*	0.00118835	0.0387786	21.9003	25.2336	NA	NA	3.33333
scaffold2022	474601	474800	*	4.18603e-17	7.95129e-14	-13.6327	2.73973	NA	16.3724	NA
scaffold203	32801	33000	*	1.66914e-08	4.35482e-06	-18.0616	31.8275	NA	49.8891	NA
scaffold203	155601	155800	*	1.11758e-06	0.000157462	42.2876	46.9388	NA	NA	4.65116
scaffold2032	401	600	*	0.000211641	0.0109813	15.5556	15.5556	NA	NA	0
scaffold205	160601	160800	*	0.00170381	0.0496995	-17.6425	6.77966	3.38983	NA	22.7273
scaffold205	645801	646000	*	0.000946278	0.0331884	-20.4003	6.26632	NA	NA	26.6667
scaffold205	894601	894800	*	0.00143858	0.0441678	-23.7762	NA	5.76923	NA	29.5455
scaffold208	559801	560000	*	8.06713e-15	9.28243e-12	-11.673	0.704225	NA	12.3772	NA
scaffold208	688601	688800	*	5.78479e-05	0.00404723	19.9885	23.4973	NA	3.50877	NA
scaffold208	785401	785600	*	1.16975e-05	0.00111539	-35.7625	NA	5.26316	NA	41.0256
scaffold209	189401	189600	*	9.69526e-05	0.00605852	13.5007	15	NA	1.49925	NA
scaffold21	66601	66800	*	2.63156e-06	0.000323802	10.6387	18.1818	NA	7.5431	NA
scaffold21	154401	154600	*	3.78906e-11	1.99747e-08	-10.267	3.44828	NA	13.7153	NA
scaffold2103	221801	222000	*	2.27832e-08	5.6998e-06	14.6088	27.2265	NA	12.6177	NA
scaffold211	87801	88000	*	0.000178258	0.00966402	-16.0155	NA	5.29595	21.3115	NA
scaffold2114	7401	7600	*	1.07073e-13	1.00364e-10	-10.2695	NA	0.795229	10.8108	14.2857
scaffold212	600601	600800	*	0.000248939	0.0124176	-25.6245	NA	8.85827	34.4828	NA
scaffold2124	123401	123600	*	3.71692e-10	1.52153e-07	15.0257	32.2506	23.6967	12.993	NA
scaffold216	144401	144600	*	1.32313e-05	0.00123218	-10.9372	21.9355	NA	31.7647	34.4498
scaffold217	279601	279800	*	1.80294e-05	0.00158642	-30	NA	0	30	NA
scaffold217	580801	581000	*	1.785e-17	3.57999e-14	-12.587	4.54545	6.18762	17.8411	NA
scaffold217	915201	915400	*	0.00046326	0.0197943	-15.8229	11.236	NA	27.0588	NA
scaffold217	1245801	1246000	*	2.8753e-06	0.000348376	11.9051	NA	21.611	9.70588	NA
scaffold217	1252601	1252800	*	1.25865e-05	0.00118312	20.6897	NA	20.6897	NA	0
scaffold2196	601	800	*	0.000309883	0.0146303	-19.5122	NA	0	10.6383	31.4286
scaffold221	32401	32600	*	3.60386e-05	0.00277222	-15.4186	0.21645	1.00503	NA	16
scaffold222	801001	801200	*	0.000793907	0.0292383	18.8694	40	19.5122	8.69565	8.21918
scaffold222	1119201	1119400	*	9.43357e-14	8.95945e-11	-10.2836	5.93525	6.66667	12.0983	22.1698
scaffold222	1207001	1207200	*	0.000614309	0.0243339	-19.4954	6.21891	NA	NA	25.7143
scaffold222	1209201	1209400	*	2.50721e-09	8.40425e-07	10.7164	23.1312	18.8641	10.6646	NA
scaffold222	1334201	1334400	*	0.00101923	0.0349414	18.3464	NA	25	6.65362	NA
scaffold222	1475801	1476000	*	0.0015749	0.0470456	-16.6667	NA	0	NA	16.6667
scaffold223	58001	58200	*	0.000640035	0.0250353	26.0392	NA	28	1.96078	NA
scaffold225	17201	17400	*	1.66876e-08	4.35482e-06	-18.2038	26.6075	NA	44.8113	NA
scaffold225	657401	657600	*	2.69471e-06	0.000330285	-11.2333	NA	11.1511	NA	22.3844
scaffold23	190001	190200	*	4.81427e-06	0.000530978	-12.1869	13.2964	NA	25.4833	NA
scaffold23	414801	415000	*	0.00106229	0.0359268	32.6667	NA	36	3.33333	NA
scaffold230	370001	370200	*	1.72456e-59	2.06373e-54	-39.3646	NA	2.86738	NA	42.2319
scaffold231	46001	46200	*	4.11714e-10	1.67201e-07	47.3007	NA	49.1525	NA	1.85185
scaffold231	434001	434200	*	2.15245e-27	1.67986e-23	25.487	26.9321	NA	1.44509	NA
scaffold231	520201	520400	*	6.13658e-08	1.34578e-05	12.011	NA	20.6	8.58896	NA
scaffold2324	128801	129000	*	0.000900008	0.0319748	-23.6802	7.69231	NA	NA	31.3725
scaffold233	197401	197600	*	3.74822e-09	1.19398e-06	-28.9136	NA	0.71599	NA	29.6296
scaffold233	537001	537200	*	0.000578429	0.0232331	34.1615	NA	42.8571	NA	8.69565
scaffold235	315401	315600	*	2.92628e-08	7.13198e-06	10.5883	22.2826	19.0769	9.6475	NA
scaffold235	317201	317400	*	0.00114481	0.0377887	19.685	19.685	NA	0	NA
scaffold238	117001	117200	*	0.000833457	0.0302939	-12.2703	5.92486	6.79245	40	2.5
scaffold2416	23201	23400	*	0.00028968	0.0139162	-10.7623	0.497512	0.218341	11.1111	NA
scaffold2416	78201	78400	*	8.51946e-06	0.000858407	12.1278	27.0531	NA	14.9254	NA
scaffold245	271601	271800	*	3.84491e-26	2.6044e-22	-11.9945	3.76266	4.54002	11.6006	23.0263
scaffold245	351801	352000	*	0.00137486	0.0428146	-19.8962	NA	14.1463	NA	34.0426
scaffold247	10801	11000	*	5.62419e-09	1.70244e-06	12.6022	29.0155	NA	16.9429	15.7658
scaffold25	283001	283200	*	3.66552e-07	6.1636e-05	14.9842	NA	24.4118	9.42761	NA
scaffold25	766801	767000	*	9.13364e-19	2.27708e-15	12.3063	25.5599	25.4658	13.9535	12.2535
scaffold25	1793601	1793800	*	0.00101797	0.0349261	22.1717	24.4444	NA	2.27273	NA
scaffold25	1824801	1825000	*	0.000924807	0.0326394	-14.4218	NA	2.72109	NA	17.1429
scaffold25	2194801	2195000	*	1.97367e-05	0.00170905	-23.0928	NA	2.22222	25.2677	25.3695
scaffold251	30001	30200	*	9.30772e-09	2.65831e-06	-11.5733	5.80913	NA	17.3824	NA
scaffold251	343801	344000	*	0.000335673	0.0155675	18.6047	NA	18.6047	NA	0
scaffold256	96801	97000	*	0.000691188	0.0264258	-18.9661	8.25336	8.90585	NA	27.5
scaffold257	113801	114000	*	0.000184822	0.0099433	19.8679	NA	21.9512	0	4.87805
scaffold257	314801	315000	*	0.000418827	0.0183388	20	20	NA	0	NA
scaffold257	606401	606600	*	4.22786e-10	1.71504e-07	14.6056	NA	53.2194	41.0526	34.9776
scaffold257	730401	730600	*	0.000834925	0.030338	14.1491	14.1491	NA	NA	0
scaffold259	267601	267800	*	8.96883e-05	0.00569881	-10.4496	1.78571	1.72414	12.204	NA
scaffold2593	54801	55000	*	2.77212e-05	0.00225056	-22.6379	5.73888	7.17391	NA	28.9474
scaffold2593	191601	191800	*	0.0011119	0.0370394	23.3333	NA	23.3333	0	NA
scaffold260	236801	237000	*	4.81574e-07	7.79598e-05	-43.5404	NA	2.17391	NA	45.7143
scaffold261	622001	622200	*	0.000957315	0.033448	14.5322	NA	20.4082	7.37913	4.75285
scaffold261	1242001	1242200	*	0.00140483	0.043455	-17.0339	NA	2.9661	NA	20
scaffold262	321201	321400	*	4.88728e-16	7.34119e-13	-14.2126	11.478	14.75	27.3535	26.4368
scaffold262	328201	328400	*	6.85845e-14	6.82652e-11	12.9144	25.6318	26.6667	15.7393	9.375
scaffold265	97401	97600	*	2.69545e-05	0.00220577	21.4286	NA	21.4286	NA	0
scaffold266	151801	152000	*	2.89836e-08	7.07836e-06	-20.2597	1.55844	NA	NA	21.8182
scaffold266	226401	226600	*	0.000191537	0.0101931	-15.9965	5.05618	NA	21.0526	NA
scaffold267	90801	91000	*	1.54025e-22	7.37272e-19	-10.4755	3.57569	1.60183	13.2159	13.4848
scaffold269	35401	35600	*	6.08775e-07	9.48311e-05	11.72	18.4211	NA	NA	6.70103
scaffold269	54401	54600	*	3.06091e-07	5.28394e-05	12.7684	NA	21.9638	9.1954	NA
scaffold27	1451601	1451800	*	3.67762e-10	1.50716e-07	-12.1366	NA	7.40741	19.544	NA
scaffold271	369601	369800	*	0.00165941	0.0488305	17.7778	NA	17.7778	0	NA
scaffold272	456601	456800	*	0.000720784	0.0272189	14.137	18.1818	13.3333	NA	1.51515
scaffold272	616201	616400	*	0.000171158	0.00936368	-18.4818	0	NA	23.0501	12.5
scaffold272	732201	732400	*	1.37796e-58	1.23672e-53	21.131	21.2048	NA	0.117647	0
scaffold272	1899001	1899200	*	3.46287e-05	0.00269172	-17.1481	NA	2.36407	NA	19.5122
scaffold272	2003201	2003400	*	2.82135e-08	6.90436e-06	10.5952	NA	15.1786	NA	4.58333
scaffold272	2386801	2387000	*	2.56059e-12	1.74909e-09	10.2917	16.8852	18.4261	7.98548	6.19469
scaffold274	50201	50400	*	7.60549e-06	0.000781227	-25.5556	6.94444	NA	NA	32.5
scaffold274	82001	82200	*	6.02854e-09	1.81413e-06	35.2517	83.7838	33.3333	28.0992	23.445
scaffold274	116401	116600	*	6.22631e-12	3.93532e-09	15.8347	31.2388	NA	17.1946	13.1429
scaffold274	212401	212600	*	0.000316425	0.0148668	-15.8031	5.01089	12.3288	21.8182	NA
scaffold274	256601	256800	*	0.00137584	0.0428248	15.7574	17.0732	NA	2.5	0
scaffold274	318601	318800	*	0.00010038	0.00620357	-15.8838	2.86624	NA	NA	18.75
scaffold275	208401	208600	*	0.00094928	0.0332741	16	16	NA	NA	0
scaffold275	218401	218600	*	3.06622e-14	3.19066e-11	-10.6922	1.70213	NA	12.3944	NA
scaffold2796	69601	69800	*	7.64247e-06	0.00078368	-19.8338	5.55556	4.65116	24.8971	NA
scaffold28	54801	55000	*	5.22817e-15	6.31961e-12	-18.0532	NA	9.40171	27.4549	NA
scaffold28	677201	677400	*	0.00139562	0.0432407	-23.1236	15.1335	19.2673	NA	40
scaffold28	1189801	1190000	*	0.000154341	0.00866171	-16.8381	6.65025	6.917	NA	23.6364
scaffold28	1214801	1215000	*	4.73522e-05	0.00344399	-13.5225	1.22768	1.85497	NA	15
scaffold280	1682201	1682400	*	0.00142858	0.0439697	18.6156	NA	29.7872	NA	11.1717
scaffold280	1849001	1849200	*	1.52559e-08	4.05096e-06	10.7894	22.0588	19.6319	10.1392	NA
scaffold281	215601	215800	*	0.00142851	0.0439697	-12.1212	0	0	19.4444	3.33333
scaffold284	379801	380000	*	0.00142812	0.0439697	13.6986	8.57143	18.4211	NA	0
scaffold286	123801	124000	*	3.85417e-13	3.19551e-10	-13.4762	16.4041	19.1781	31.0638	NA
scaffold288	169401	169600	*	4.50775e-08	1.03604e-05	11.4877	25.5121	NA	10.1961	18.1435
scaffold29	451801	452000	*	2.43717e-06	0.000303275	10.8081	NA	22.1289	11.8952	10.5114
scaffold29	462001	462200	*	3.77513e-05	0.00287501	11.036	NA	25	13.964	NA
scaffold29	918401	918600	*	5.80084e-06	0.000623544	-29.2181	9.47581	9.87395	NA	38.8889
scaffold29	957001	957200	*	0.000359811	0.0163796	-15.9902	10.0372	NA	24.3243	27.7778
scaffold29	1038401	1038600	*	0.000630123	0.0247582	17.7778	NA	17.7778	NA	0
scaffold291	190001	190200	*	0.000145561	0.00829469	-17.773	4.97312	4.34783	NA	22.5
scaffold291	290201	290400	*	0.000624785	0.0246158	-16.6667	0	0	NA	16.6667
scaffold291	912001	912200	*	0.000938074	0.032965	-26.6499	36.7647	NA	NA	63.4146
scaffold292	42201	42400	*	7.47217e-142	2.68253e-136	19.8111	21.6025	18.2947	0.147167	0.234467
scaffold292	593801	594000	*	1.12869e-15	1.61435e-12	-11.445	NA	0.263852	11.7089	NA
scaffold292	929601	929800	*	3.8207e-05	0.00289742	-37.037	0	NA	37.037	NA
scaffold2931	1801	2000	*	1.18661e-26	8.69379e-23	-10.7427	3.43949	4.20272	13.6816	15.5807
scaffold294	193201	193400	*	0.00170001	0.0496105	11.8812	11.8812	NA	NA	0
scaffold295	55401	55600	*	0.00104705	0.0355658	33.6559	80	39.6226	NA	23.3333
scaffold295	135001	135200	*	3.60278e-07	6.06663e-05	-18.5185	0	NA	18.5185	NA
scaffold295	198001	198200	*	0.00159333	0.0474518	15.5556	15.5556	NA	NA	0
scaffold296	114601	114800	*	3.10885e-05	0.00245972	25.6897	30	NA	0	7.46269
scaffold296	195001	195200	*	2.98983e-42	6.31386e-38	-10.9743	0.2331	0.42796	9.33333	13.3466
scaffold297	429401	429600	*	0.00140868	0.0435402	-17.7434	10.828	NA	NA	28.5714
scaffold297	478001	478200	*	0.000227065	0.0115774	-20.098	4.90196	NA	NA	25
scaffold297	641401	641600	*	8.47705e-05	0.00545892	-45.2797	NA	11.5385	56.8182	NA
scaffold297	928201	928400	*	3.50315e-08	8.31773e-06	11.0605	24.3161	20.3455	11.501	NA
scaffold3	79201	79400	*	9.17514e-10	3.43831e-07	12.6266	NA	22.3256	9.699	NA
scaffold3	83001	83200	*	0.0013913	0.0431479	14.9398	NA	20.4545	5.51471	NA
scaffold3024	801	1000	*	0.000520821	0.0214594	25.0627	NA	28.5714	3.50877	NA
scaffold305	729801	730000	*	5.83424e-07	9.17034e-05	17.022	NA	44.8598	NA	27.8378
scaffold305	836201	836400	*	2.42375e-15	3.24676e-12	-15.5373	2.73684	NA	18.2741	NA
scaffold305	937801	938000	*	6.86356e-22	2.96871e-18	10.5721	10.8163	NA	0.262467	0.228311
scaffold3059	28001	28200	*	0.000135099	0.00782649	18.4039	18.4039	NA	NA	0
scaffold306	92201	92400	*	0.000383757	0.0172239	-22.2222	NA	0	NA	22.2222
scaffold306	257801	258000	*	1.04125e-06	0.000148811	-39.0244	NA	0	NA	39.0244
scaffold306	366001	366200	*	0.000263643	0.0129833	-30	NA	0	NA	30
scaffold306	1280601	1280800	*	6.1376e-05	0.00425309	-21.0978	9.09091	NA	30.1887	NA
scaffold309	54401	54600	*	7.36251e-13	5.70876e-10	19.727	48.8372	45.283	27.2321	NA
scaffold31	4401	4600	*	2.87618e-10	1.22051e-07	-14.3451	NA	10	24.3451	NA
scaffold31	263201	263400	*	0.000213235	0.011048	13.602	13.602	NA	0	NA
scaffold31	299001	299200	*	1.82327e-07	3.41628e-05	-10.3538	11.5741	6.49351	19.3023	NA
scaffold31	942201	942400	*	2.1519e-08	5.4175e-06	11.6212	31.9693	26.8065	17.0068	18.3673
scaffold31	1382201	1382400	*	0.00162651	0.0481623	-14.5673	0	NA	19.4399	9.28571
scaffold310	145601	145800	*	0.00133512	0.0420116	17.7491	19.6721	NA	1.92308	NA
scaffold310	171601	171800	*	1.17558e-07	2.35118e-05	11.7878	35.4622	NA	20.4013	26.3158
scaffold310	371801	372000	*	1.20543e-06	0.000168125	-13.4444	24.2857	20.4819	NA	36.1111
scaffold310	945001	945200	*	0.00134554	0.0422358	-21.4815	NA	1.85185	NA	23.3333
scaffold311	326001	326200	*	3.98252e-05	0.00299672	17.446	17.446	NA	0	NA
scaffold312	165201	165400	*	7.7347e-14	7.48456e-11	-10.8239	2.0284	NA	14.8221	10.2362
scaffold312	240401	240600	*	0.000463085	0.0197891	-21.2766	0	NA	21.2766	NA
scaffold312	261201	261400	*	1.30189e-32	1.73105e-28	30.825	41.7867	NA	12.3711	9.54357
scaffold314	20001	20200	*	0.00154535	0.046395	-18.0767	8.2391	NA	26.3158	NA
scaffold314	220201	220400	*	0.000843424	0.0305546	-15.7303	NA	0	14.0351	18.75
scaffold314	304801	305000	*	0.00120807	0.0392419	19.6871	NA	23.0769	NA	3.38983
scaffold314	403401	403600	*	9.62411e-31	1.15169e-26	24.5984	28.8618	35.8885	7.33753	NA
scaffold315	136201	136400	*	1.8218e-05	0.00159988	10.5119	34.202	32.2183	NA	22.7368
scaffold319	337601	337800	*	3.41338e-15	4.39215e-12	-10.2683	1.17845	NA	11.4467	NA
scaffold319	891201	891400	*	1.51586e-05	0.00137527	-20	0	NA	9.09091	27.8689
scaffold319	964001	964200	*	0.000203166	0.0106478	-35.4396	NA	3.84615	39.2857	NA
scaffold319	1003401	1003600	*	5.88098e-07	9.22493e-05	-10.6845	25.7143	20.2808	33.581	NA
scaffold320	774601	774800	*	0.000446686	0.0192719	-26.6667	NA	0	26.6667	NA
scaffold321	92801	93000	*	2.98392e-07	5.17754e-05	12.2544	30.8411	26.025	NA	16.1215
scaffold322	401	600	*	1.3354e-21	5.57457e-18	-11.335	2.36769	0.378788	NA	12.8599
scaffold325	181001	181200	*	0.000327813	0.0152799	11.5964	NA	12.5	0.903614	NA
scaffold325	710001	710200	*	0.000783543	0.0289397	10.3269	38.0623	NA	27.7354	NA
scaffold325	725201	725400	*	0.000516395	0.0213383	-12.0673	NA	25.8065	NA	37.8738
scaffold325	879401	879600	*	2.8577e-05	0.00230227	-27.0538	3.59551	6.18557	32	NA
scaffold326	173401	173600	*	1.02615e-07	2.09432e-05	-15.1515	NA	0	NA	15.1515
scaffold327	3401	3600	*	0.00149922	0.0454121	30.5714	42	NA	11.4286	NA
scaffold327	577401	577600	*	1.04696e-06	0.000149329	12.5	12.5	NA	0	NA
scaffold327	917401	917600	*	0.00144306	0.0442448	27.4929	42.3077	NA	14.8148	NA
scaffold328	15801	16000	*	5.49273e-31	7.04251e-27	-16.0428	NA	0.151515	16.1943	NA
scaffold33	357801	358000	*	0.00114149	0.0377275	16.7038	16.7038	NA	0	NA
scaffold33	383401	383600	*	0.000111839	0.00674685	10.3856	30.719	NA	20.3333	NA
scaffold33	925401	925600	*	6.98371e-12	4.33297e-09	16.0925	43.1677	37.585	24.4108	NA
scaffold33	940801	941000	*	2.41153e-07	4.3374e-05	-17.7632	35.782	NA	NA	53.5452
scaffold338	132001	132200	*	0.000450793	0.0194001	32.5255	NA	38.7755	NA	6.25
scaffold339	507401	507600	*	0.000248193	0.0123908	24.8089	NA	40.4762	14.3777	27.451
scaffold339	784401	784600	*	1.6649e-06	0.000220718	-14.5474	NA	20.1031	34.6505	NA
scaffold339	786201	786400	*	9.22203e-05	0.00582157	-11.7268	20.5202	NA	32.247	NA
scaffold34	264601	264800	*	5.08795e-08	1.15169e-05	-14.9543	NA	15.9145	30.8688	NA
scaffold34	1800601	1800800	*	9.49399e-07	0.000138108	-11.5005	17.619	12.8114	26.3682	NA
scaffold342	92801	93000	*	0.00104684	0.0355619	-18.0931	6.90691	NA	NA	25
scaffold342	211801	212000	*	0.000291937	0.0140059	10.535	43.6285	NA	33.0935	NA
scaffold342	215401	215600	*	0.000447719	0.0193025	-14.7713	NA	2.37154	NA	17.1429
scaffold342	307001	307200	*	0.000848626	0.0306806	11.0454	11.0454	NA	NA	0
scaffold349	287801	288000	*	2.95812e-11	1.58978e-08	10.9045	18.2706	NA	4.24354	12.1469
scaffold353	295601	295800	*	0.00158137	0.0471761	-14.2857	NA	0	14.2857	NA
scaffold353	377601	377800	*	7.17454e-05	0.0048051	-21.7391	NA	0	NA	21.7391
scaffold355	80401	80600	*	1.33821e-08	3.60677e-06	-15.1036	16.1224	NA	31.2261	NA
scaffold355	213001	213200	*	9.35403e-10	3.49077e-07	12.2649	25	21.6981	11.1864	NA
scaffold355	236201	236400	*	0.000125917	0.00741188	29.5328	NA	40.7407	13.5071	8.66142
scaffold355	692201	692400	*	7.05365e-46	1.58267e-41	27.3172	35.4599	NA	8.84808	7.28745
scaffold355	840201	840400	*	0.00108632	0.0364383	-31.324	NA	24.3902	35	83.3333
scaffold356	110601	110800	*	9.72861e-06	0.000958187	-22.234	3.14961	10.9123	30	NA
scaffold358	109401	109600	*	4.20034e-08	9.75129e-06	12.955	NA	24.2972	NA	11.3422
scaffold360	44001	44200	*	7.38231e-08	1.56913e-05	12.6745	23.1683	NA	10.4938	NA
scaffold360	419601	419800	*	7.38008e-08	1.56913e-05	13.1656	32.8185	40.5172	NA	23.2906
scaffold360	423801	424000	*	0.000846573	0.0306218	-13.8105	14.1176	6.83761	22.449	26.8293
scaffold360	1113601	1113800	*	1.30608e-06	0.000179512	10.9177	26.499	19.802	12.6437	NA
scaffold361	11401	11600	*	3.54627e-08	8.40897e-06	10.7117	21.3961	22.0472	11.0039	NA
scaffold361	164201	164400	*	1.99505e-06	0.000257636	13.26	30.5677	NA	17.3077	NA
scaffold361	471001	471200	*	6.24661e-05	0.00430597	21.2528	21.2528	NA	0	NA
scaffold361	474401	474600	*	1.51821e-21	6.26482e-18	-14.656	1.15512	NA	15.8111	NA
scaffold362	274601	274800	*	0.000804903	0.0295246	-17.7136	7.28643	NA	NA	25
scaffold362	297801	298000	*	0.000301622	0.0143554	-21.9351	7.47664	NA	NA	29.4118
scaffold362	409401	409600	*	5.88239e-14	5.93199e-11	10.4022	14.24	18.5497	4.31211	7.96915
scaffold368	213201	213400	*	2.93611e-06	0.000354429	11.2489	20.5	NA	9.2511	NA
scaffold37	195601	195800	*	4.48472e-06	0.000501878	-16.7361	4.48029	7.21649	NA	21.6216
scaffold37	241801	242000	*	0.00132361	0.0417863	33.2609	NA	55	NA	21.7391
scaffold37	632801	633000	*	0.000904808	0.0320976	-18.0783	4.50237	NA	NA	22.5806
scaffold37	739401	739600	*	0.00039074	0.0174582	-24.7071	18.1818	14.0805	41.0256	NA
scaffold37	1351201	1351400	*	0.000301256	0.0143472	18.4783	12	26.1905	0	NA
scaffold37	1542201	1542400	*	3.41098e-23	1.77471e-19	11.6605	12.7745	NA	1.25984	0.93985
scaffold37	1592601	1592800	*	3.53014e-05	0.00272719	-28.0707	11.0215	13.0293	NA	40
scaffold37	1607801	1608000	*	6.50041e-06	0.000682358	-13.1066	0.460829	0	13.3333	NA
scaffold37	1705001	1705200	*	1.50218e-07	2.9072e-05	-13.6008	1.0352	0.767263	NA	14.5161
scaffold371	310601	310800	*	6.93926e-05	0.00468629	18.5771	27.2727	NA	8.69565	NA
scaffold371	681401	681600	*	7.07037e-41	1.26914e-36	10.4794	14.4092	9.69697	2.72537	0.364964
scaffold373	132601	132800	*	1.01641e-05	0.000991764	13.4857	NA	13.8889	NA	0.403226
scaffold373	320801	321000	*	9.70408e-09	2.74827e-06	36.3582	48	NA	12	8.57143
scaffold373	506401	506600	*	8.25252e-06	0.000835968	-14.0329	0.625	1.26354	15	NA
scaffold373	538801	539000	*	1.93156e-06	0.00025088	42.2368	44.7368	NA	2.5	NA
scaffold373	539201	539400	*	0.000402321	0.0178112	23.2258	46.4463	51.7471	25.8621	NA
scaffold373	898201	898400	*	1.28589e-08	3.49195e-06	-10.2182	10.9159	9.98415	NA	20.7224
scaffold373	1101801	1102000	*	3.18427e-05	0.00250858	36.4604	30	62.069	9.30233	NA
scaffold3730	401	600	*	0.000707968	0.0268678	15.3846	16.5154	13.8686	0	NA
scaffold374	4601	4800	*	0.00155673	0.0466375	10.036	NA	35.3234	25.2874	NA
scaffold374	226601	226800	*	6.9611e-16	1.02842e-12	21.4015	NA	28.8089	7.40741	NA
scaffold374	261201	261400	*	0.00132365	0.0417863	24.3243	NA	24.3243	NA	0
scaffold376	1075801	1076000	*	0.000625487	0.0246245	18.6268	23.7288	NA	7.8125	0
scaffold377	374601	374800	*	2.44589e-05	0.00203873	-24.2424	0	NA	24.2424	NA
scaffold377	722801	723000	*	1.17943e-53	5.29271e-49	-17.8547	1.45719	0.980392	16.1692	23.1986
scaffold380	88601	88800	*	1.54729e-05	0.00140026	-25.6352	NA	2.66667	28.3019	NA
scaffold380	89001	89200	*	5.01636e-11	2.54722e-08	-10.5065	2.31405	NA	NA	12.8205
scaffold380	810801	811000	*	0.000348421	0.01602	21.1758	27.451	24.2105	NA	4.16667
scaffold383	61201	61400	*	9.5209e-14	9.01854e-11	14.1058	41.5094	43.7788	28.4076	28.9831
scaffold383	109401	109600	*	1.17803e-06	0.000164943	23.8971	NA	25.8065	1.34771	6.25
scaffold383	218601	218800	*	8.19446e-05	0.00530824	-10.6624	10.9181	NA	21.5805	NA
scaffold383	279201	279400	*	1.02399e-08	2.86974e-06	-11.5507	6.22711	NA	17.7778	NA
scaffold387	13201	13400	*	4.80312e-06	0.000529947	-39.1616	4.08163	NA	43.2432	NA
scaffold388	22401	22600	*	0.00147484	0.0449353	22.5806	NA	22.5806	0	NA
scaffold388	123801	124000	*	1.71834e-06	0.000227215	10.2966	31.3364	31.528	21.1246	NA
scaffold39	19601	19800	*	0.000657456	0.0255276	-23.0743	7.9602	NA	NA	31.0345
scaffold39	252401	252600	*	5.30824e-19	1.36119e-15	11.2468	NA	11.6822	0.310559	0.544959
scaffold39	255201	255400	*	0.000441782	0.0190947	12.2494	12.2494	NA	0	NA
scaffold39	435601	435800	*	0.00049125	0.0206148	-18.8845	7.30594	NA	26.1905	NA
scaffold391	4001	4200	*	0.000202194	0.0106188	-26.1746	9.30931	NA	NA	35.4839
scaffold40	39001	39200	*	6.21305e-05	0.00429107	-10.3226	2.58065	NA	16.6667	8.88889
scaffold40	47401	47600	*	2.17143e-05	0.00184946	-24.5903	7.46479	6.15385	NA	31.4286
scaffold40	285801	286000	*	4.02049e-05	0.00301896	-17.2312	4.7619	6.96721	NA	23.3333
scaffold40	431201	431400	*	1.7925e-06	0.000235719	28.9855	28.9855	NA	NA	0
scaffold400	119201	119400	*	0.000248167	0.0123908	10.9932	9.35065	13.2969	0	NA
scaffold406	139401	139600	*	9.55985e-05	0.00598432	-25	NA	0	25	NA
scaffold410	19201	19400	*	0.000563917	0.0227802	-18.75	NA	0	18.75	NA
scaffold411	171801	172000	*	0.000760157	0.0282825	20	20	NA	0	NA
scaffold411	284801	285000	*	0.0011043	0.0368514	13.8806	20	NA	6.1194	NA
scaffold411	312201	312400	*	7.18854e-23	3.63479e-19	16.2574	27.4854	30.3691	6.78392	23.0603
scaffold413	28801	29000	*	9.71554e-06	0.000957162	37.5	NA	40	NA	2.5
scaffold413	189601	189800	*	3.85005e-06	0.000442296	10.0226	16.092	NA	NA	6.06936
scaffold416	552201	552400	*	4.92387e-07	7.94821e-05	-33.3333	NA	0	NA	33.3333
scaffold416	1235801	1236000	*	0.000402882	0.0178298	-23.0951	NA	5.26316	NA	28.3582
scaffold4173	1201	1400	*	0.000628381	0.0247033	18.679	NA	21.118	NA	2.43902
scaffold418	621601	621800	*	8.30601e-05	0.00536985	13.431	NA	14.2857	NA	0.854701
scaffold418	797201	797400	*	0.001336	0.0420283	10.7747	NA	12.1951	1.42045	NA
scaffold42	903001	903200	*	1.44474e-09	5.13023e-07	-12.1124	0.739372	0.530504	12.766	NA
scaffold42	1175801	1176000	*	3.42456e-10	1.41476e-07	-10.9724	NA	3.21361	14.186	NA
scaffold420	259401	259600	*	7.08515e-06	0.000738496	10.9556	NA	19.0981	NA	8.14249
scaffold420	274201	274400	*	8.27012e-15	9.45538e-12	11.6248	25.8938	25.7669	11.726	17.1254
scaffold420	386201	386400	*	0.000815169	0.0298224	11.4236	NA	12	0.576369	NA
scaffold420	548801	549000	*	0.000304478	0.0144537	36.9565	NA	63.0435	26.087	NA
scaffold426	153601	153800	*	1.50725e-05	0.00136885	13.5401	34.3164	NA	20.7763	NA
scaffold43	161801	162000	*	2.35409e-10	1.017e-07	19.743	46.5116	NA	26.7686	NA
scaffold43	226001	226200	*	0.000140546	0.00806268	-11.75	0.75	NA	NA	12.5
scaffold43	280201	280400	*	3.69976e-05	0.00282781	15.5717	16	NA	0.428266	NA
scaffold43	414601	414800	*	0.000172207	0.00940125	-14.5902	4.81283	NA	NA	19.403
scaffold43	1003401	1003600	*	2.66642e-06	0.000327601	-15.3846	0	NA	NA	15.3846
scaffold43	1402601	1402800	*	0.000792711	0.0292015	10.2422	38.9685	NA	NA	28.7263
scaffold433	58201	58400	*	4.34266e-05	0.00321249	-10.5663	25.4386	35.1351	NA	40.4427
scaffold434	256401	256600	*	2.34315e-05	0.00196771	-20.8073	3.61664	3.23232	24.2424	NA
scaffold434	363201	363400	*	0.000498441	0.0208144	14.2857	NA	14.2857	0	0
scaffold436	207001	207200	*	0.000751853	0.0280433	-23.3333	NA	0	NA	23.3333
scaffold438	55801	56000	*	4.36438e-08	1.00631e-05	-11.9714	12.9834	NA	24.9548	NA
scaffold438	114001	114200	*	1.85922e-10	8.23015e-08	11.6963	14.3141	NA	2.83286	0
scaffold44	385401	385600	*	0.000404691	0.0178901	25.7372	NA	31.7073	5.97015	NA
scaffold44	402601	402800	*	1.07776e-06	0.00015263	52.9167	NA	56.25	3.33333	NA
scaffold440	168401	168600	*	2.9945e-14	3.12509e-11	-10.3936	1.54905	NA	11.9427	NA
scaffold440	290401	290600	*	0.00111933	0.0372145	19.8322	23.5294	21.4286	2.63158	NA
scaffold440	418001	418200	*	1.21129e-06	0.000168811	10.422	10.4762	11.5942	0.869565	0
scaffold4420	11001	11200	*	0.0008699	0.0312296	-19.0476	16.7939	10.9533	NA	33.3333
scaffold445	73401	73600	*	2.08641e-12	1.48322e-09	15.2041	28.6026	32.5581	15.3139	NA
scaffold45	104801	105000	*	7.62801e-27	5.70515e-23	28.0069	41.8338	NA	15.4705	11.7409
scaffold45	243201	243400	*	0.000872534	0.0312804	23.2558	23.2558	NA	NA	0
scaffold454	71601	71800	*	0.00169869	0.0495881	-21.6102	15.8898	NA	NA	37.5
scaffold454	685001	685200	*	1.5815e-05	0.0014269	29.5656	47.9167	NA	18.3511	NA
scaffold46	887601	887800	*	0.000822369	0.0300063	16.4444	NA	17.7778	2.22222	0
scaffold46	906201	906400	*	1.73604e-06	0.000229049	18.5163	NA	20	1.3947	1.58479
scaffold460	22401	22600	*	0.00161228	0.0478752	10.8696	NA	10.8696	0	NA
scaffold462	134001	134200	*	3.97311e-07	6.60961e-05	10.0457	NA	27.289	14.258	21.2878
scaffold462	610401	610600	*	5.42529e-09	1.65479e-06	10.326	NA	18.5111	7.83505	8.4507
scaffold462	628801	629000	*	0.000935676	0.0329065	10.7941	12.5	NA	0.488599	2.91734
scaffold462	922601	922800	*	2.7864e-12	1.88031e-09	33.7388	NA	42.1875	7.02635	10.4167
scaffold462	1751801	1752000	*	0.00136545	0.0426372	-19.4075	11.0251	5	NA	30
scaffold465	309601	309800	*	0.00071898	0.02717	20	NA	20	NA	0
scaffold465	368401	368600	*	3.27132e-07	5.58977e-05	10.3363	17.199	NA	6.86275	NA
scaffold465	368601	368800	*	3.14838e-19	8.69443e-16	11.3679	20.5224	12.7021	4.16	8.47953
scaffold465	401801	402000	*	0.000294077	0.0140822	17.893	22.5	NA	4.60705	NA
scaffold469	174801	175000	*	0.00039285	0.0175219	-33.1034	6.89655	NA	40	NA
scaffold471	39401	39600	*	0.00045768	0.0196212	-10.8633	73.9938	NA	NA	84.8571
scaffold471	317401	317600	*	0.00104672	0.035561	21.6102	NA	28	6.93878	5.79065
scaffold472	316401	316600	*	0.000631539	0.0248057	-12.2265	1.41176	1.96078	13.8889	NA
scaffold472	563601	563800	*	0.00069624	0.0265412	20	NA	20	0	NA
scaffold472	819601	819800	*	4.09375e-05	0.00306308	-20.22	13.2	7.59259	NA	30.5085
scaffold472	1029601	1029800	*	0.00153854	0.0462886	14.121	NA	23.2877	NA	9.16667
scaffold473	95401	95600	*	0.000240631	0.0121041	31.8182	36.3636	NA	NA	4.54545
scaffold473	942801	943000	*	4.06772e-09	1.28323e-06	-19.5495	0.45045	NA	NA	20
scaffold475	468401	468600	*	0.000104737	0.00640666	17.1429	NA	17.1429	0	0
scaffold475	761001	761200	*	0.00152458	0.0459668	-22.2222	0	NA	22.2222	NA
scaffold475	908801	909000	*	0.00118409	0.0386904	25.7778	NA	28	NA	2.22222
scaffold475	1373201	1373400	*	2.2556e-14	2.41721e-11	-12.5321	NA	1.21457	NA	13.7466
scaffold475	1493001	1493200	*	7.93961e-20	2.54495e-16	-10.7754	0.316456	NA	11.0919	NA
scaffold475	1588801	1589000	*	0.000824275	0.0300698	15.3042	19.0184	15.1986	NA	2.12766
scaffold476	16601	16800	*	3.40801e-13	2.87878e-10	-11.9535	2.6253	NA	11.9403	16.6031
scaffold482	3201	3400	*	0.000720295	0.0272083	-22.0345	12.1118	NA	NA	34.1463
scaffold482	48001	48200	*	2.89453e-05	0.00232471	22.8912	NA	31.9149	9.11602	8.9172
scaffold482	137001	137200	*	1.01467e-18	2.51219e-15	11.3866	13.2231	NA	1.66667	1.97044
scaffold489	277401	277600	*	0.00116099	0.0381298	-17.1429	NA	0	17.1429	NA
scaffold498	50401	50600	*	0.00129912	0.0412404	14.8148	14.8148	NA	NA	0
scaffold499	34201	34400	*	2.47202e-20	8.3304e-17	10.3967	12.4816	NA	1.31332	2.62467
scaffold499	55201	55400	*	6.58653e-08	1.42789e-05	23.793	23.3333	29.8246	1.21951	6.89655
scaffold50	29601	29800	*	4.76602e-05	0.00345939	37.1429	NA	37.1429	NA	0
scaffold50	159001	159200	*	1.26984e-11	7.49811e-09	18.1708	NA	35.2941	NA	17.1233
scaffold50	418201	418400	*	7.77651e-23	3.87748e-19	12.2129	16.4006	22.093	7.20339	6.52709
scaffold50	590801	591000	*	1.73521e-05	0.00153889	10.1996	NA	21.4112	NA	11.2116
scaffold50	963601	963800	*	1.0434e-06	0.000149058	45.5598	74.1313	NA	NA	28.5714
scaffold50	1042801	1043000	*	0.00020055	0.01056	28	NA	28	NA	0
scaffold50	1286201	1286400	*	2.54265e-21	1.0031e-17	-11.4754	NA	0	11.0577	11.7552
scaffold50	1297601	1297800	*	4.94967e-11	2.52049e-08	12.207	23.9488	31.7982	19.3182	11.7409
scaffold500	220001	220200	*	9.46844e-09	2.69563e-06	-51.2821	NA	0	51.2821	NA
scaffold505	299201	299400	*	0.000322116	0.0150888	18.1818	NA	18.1818	NA	0
scaffold505	417601	417800	*	1.39617e-48	4.55661e-44	-15.35	0.285307	0.184502	14.4578	17.0213
scaffold505	417801	418000	*	1.37018e-28	1.36638e-24	-10.8285	0	0.394477	11.0236	NA
scaffold505	472801	473000	*	0.0016073	0.0477747	-32.8571	10	NA	NA	42.8571
scaffold505	529801	530000	*	1.24726e-05	0.00117513	10.7191	20.0456	NA	9.32642	NA
scaffold505	591001	591200	*	1.47388e-08	3.92526e-06	-11.9427	8.67993	16.2037	NA	23.9224
scaffold508	26201	26400	*	3.10541e-05	0.00245886	33.1952	NA	46.6667	13.4715	NA
scaffold508	98601	98800	*	0.000307549	0.0145507	-28.9286	2.5	NA	31.4286	NA
scaffold51	117601	117800	*	4.99734e-06	0.000549145	10.0644	27.5665	25.2836	16.2698	NA
scaffold51	591001	591200	*	7.33017e-07	0.000110709	-11.9809	61.4955	58.6505	72.3608	NA
scaffold51	620001	620200	*	0.00121796	0.0394594	-14.4038	10.9131	5.67568	22.9508	NA
scaffold510	22201	22400	*	0.000745165	0.0278837	22	NA	22	NA	0
scaffold510	46601	46800	*	0.00025379	0.0126141	-20.777	6.25	NA	NA	27.027
scaffold511	133801	134000	*	2.93433e-25	1.81626e-21	-11.4009	5.78603	6.53495	15.3398	20.3896
scaffold511	620401	620600	*	2.8002e-07	4.92541e-05	15.3056	32.538	NA	17.2324	NA
scaffold515	557601	557800	*	0.000128773	0.00753542	22.4623	25.7143	NA	4.16667	1.96078
scaffold520	238401	238600	*	1.98011e-75	3.55433e-70	-19.2231	0.536481	1.62722	19.8319	20.603
scaffold524	74401	74600	*	3.85154e-06	0.000442326	-16.6987	2.1692	NA	NA	18.8679
scaffold53	196201	196400	*	1.48758e-11	8.59974e-09	10.1116	11.0312	NA	NA	0.91954
scaffold53	370801	371000	*	3.7002e-08	8.69928e-06	11.5212	16.9133	NA	5.39216	NA
scaffold530	130401	130600	*	0.00013161	0.00766125	17.0715	17.9487	NA	1.6129	0
scaffold535	91201	91400	*	0.000148252	0.0084031	-20.9302	0	NA	20.9302	NA
scaffold54	547001	547200	*	0.000253936	0.0126178	-11.9048	NA	0	NA	11.9048
scaffold540	624601	624800	*	4.05957e-06	0.000462371	11.5679	NA	22.4206	10.8527	NA
scaffold543	27801	28000	*	3.28917e-13	2.79815e-10	-12.7905	3.87779	5.89651	17.6656	NA
scaffold546	60201	60400	*	0.00137838	0.0428793	20	20	NA	NA	0
scaffold547	151601	151800	*	5.68651e-08	1.2625e-05	14.5839	50.6608	NA	38.5942	32.6007
scaffold55	290001	290200	*	0.00071265	0.0270048	-24	NA	0	NA	24
scaffold55	308201	308400	*	9.86755e-12	5.99403e-09	10.7769	16.4199	NA	5.64304	NA
scaffold55	746201	746400	*	3.94199e-19	1.05505e-15	11.5274	11.7216	NA	0.194175	NA
scaffold55	992801	993000	*	3.48788e-11	1.84802e-08	11.5149	23.9316	14.6382	8.10345	NA
scaffold55	1092201	1092400	*	0.000904258	0.0320845	-17.8947	0	NA	12.2449	23.913
scaffold55	1117201	1117400	*	3.79294e-06	0.000436434	13.5874	28.91	NA	15.3226	NA
scaffold562	63601	63800	*	0.00037631	0.016957	-16.6172	5.12195	NA	21.7391	NA
scaffold566	11601	11800	*	0.000907594	0.032171	15.3846	NA	15.3846	NA	0
scaffold568	7201	7400	*	0.000816302	0.0298548	-16.0416	6.18067	NA	22.2222	NA
scaffold568	186601	186800	*	2.48286e-20	8.3304e-17	15.8452	31.3788	26.3451	13.9806	12.5
scaffold568	257001	257200	*	0.000422611	0.0184527	25	NA	25	0	NA
scaffold568	290601	290800	*	1.4611e-52	5.82821e-48	15.4119	13.4417	19.3878	1.1782	0.344234
scaffold57	709201	709400	*	0.00106092	0.0358933	-15.8512	7.67824	NA	23.5294	NA
scaffold57	922001	922200	*	0.000310244	0.0146396	-22.623	10.5066	5.3152	NA	30
scaffold572	46001	46200	*	4.62365e-12	2.95356e-09	40.1675	44.713	NA	NA	4.54545
scaffold572	80601	80800	*	7.8489e-10	2.99763e-07	11.1458	14.0476	NA	2.90179	NA
scaffold577	118401	118600	*	5.18066e-16	7.74946e-13	-11.7645	0.578035	NA	12.3426	NA
scaffold583	392001	392200	*	2.08762e-21	8.32734e-18	-11.9884	0.84507	1.71607	13.2468	NA
scaffold584	201	400	*	8.3893e-06	0.00084648	-28.7415	NA	4.59184	NA	33.3333
scaffold584	82401	82600	*	7.19131e-07	0.000109024	10.8555	25.37	NA	18.9239	9.34783
scaffold59	445401	445600	*	0.00171604	0.0499725	21.5768	NA	36.7942	NA	15.2174
scaffold59	778601	778800	*	3.57071e-15	4.5619e-12	13.0672	22.9437	20.0413	8.40708	8.37438
scaffold591	601	800	*	1.69472e-11	9.70346e-09	-10.2674	3.83944	2.07156	13.2565	NA
scaffold591	67201	67400	*	4.60021e-09	1.42862e-06	-10.9108	10.5708	5.36398	18.75	NA
scaffold594	98201	98400	*	9.02496e-08	1.85788e-05	-11.8525	NA	5.70071	17.5532	NA
scaffold594	275201	275400	*	1.84198e-06	0.000240989	10.8227	19.3015	NA	8.4788	NA
scaffold599	99201	99400	*	1.82536e-06	0.000239164	14.2857	NA	14.2857	NA	0
scaffold60	91001	91200	*	0.000289862	0.0139231	-27.8723	2.12766	NA	30	NA
scaffold60	102801	103000	*	0.00107642	0.0362229	10.0503	10.0503	NA	NA	0
scaffold60	214401	214600	*	2.73065e-05	0.00222595	-10.0021	13.2701	NA	23.2722	NA
scaffold60	326401	326600	*	3.61617e-28	3.24553e-24	-12.7091	0.174216	0.720721	NA	13.1519
scaffold602	178001	178200	*	0.000748265	0.0279538	22.6817	NA	26.1905	NA	3.50877
scaffold605	395001	395200	*	2.62789e-06	0.000323802	10.7933	30.4511	29.8673	19.3896	NA
scaffold605	474201	474400	*	0.00117947	0.0385749	16.5004	17.9321	19.6879	2.43902	NA
scaffold612	683601	683800	*	0.000906019	0.0321289	11.0228	NA	58.2906	47.2678	NA
scaffold612	690801	691000	*	0.00170606	0.0497345	-20.5882	0	NA	20.5882	NA
scaffold617	80201	80400	*	1.6551e-17	3.39534e-14	12.3015	24.666	19.2982	7.45098	12.6456
scaffold617	548401	548600	*	6.2049e-27	4.73951e-23	-12.4883	1.57978	1.21065	17.3594	9.76331
scaffold617	676601	676800	*	1.53145e-07	2.95303e-05	12.7797	21.2766	28.9817	NA	11.9565
scaffold62	180201	180400	*	1.21559e-06	0.000169344	-13.5392	0.460829	NA	14	NA
scaffold62	450201	450400	*	0.000291138	0.013975	-27.8375	9.25926	NA	NA	37.0968
scaffold621	52401	52600	*	0.00128569	0.0409698	-12.9825	NA	0	12.9825	NA
scaffold630	158401	158600	*	3.29508e-10	1.37232e-07	15.6312	40.1747	NA	25.5201	23.4568
scaffold630	500801	501000	*	0.000239402	0.0120626	-13.3087	NA	1.69133	NA	15
scaffold635	132201	132400	*	0.000142018	0.00813111	34.2581	NA	52	19.7697	14.6974
scaffold635	170001	170200	*	0.000636648	0.0249463	-16.7339	0	NA	16.7339	NA
scaffold635	397801	398000	*	0.000117995	0.00704478	10.5307	26.3658	NA	15.8351	NA
scaffold635	498801	499000	*	3.58836e-09	1.14918e-06	-26.5669	4.28177	7.96915	NA	32.7586
scaffold637	5601	5800	*	3.24495e-08	7.80272e-06	12.7202	26.945	NA	14.2248	NA
scaffold644	122201	122400	*	0.00131751	0.0416401	22.561	NA	25	2.43902	NA
scaffold644	123801	124000	*	4.2104e-08	9.7645e-06	10.22	38.7016	41.8919	35.0937	25.0389
scaffold650	144801	145000	*	0.000281226	0.0136157	14.5801	27.6596	25	19.4444	10.6383
scaffold651	747601	747800	*	8.88831e-42	1.77274e-37	13.2301	13.8356	16.3551	1.06545	2.375
scaffold651	936601	936800	*	3.0307e-07	5.24603e-05	10.3891	NA	15.2361	NA	4.84694
scaffold651	937401	937600	*	7.79707e-18	1.7252e-14	10.2843	11.6031	12.8342	1.88679	NA
scaffold651	937601	937800	*	3.33401e-26	2.30176e-22	12.2679	NA	13.2411	1.07817	0.814664
scaffold651	938201	938400	*	5.00373e-07	8.05993e-05	10.1259	14.4737	NA	NA	4.34783
scaffold651	942001	942200	*	1.74189e-07	3.29495e-05	15.6904	16	NA	0.309598	NA
scaffold651	942201	942400	*	0.000862467	0.0310279	20	NA	20	NA	0
scaffold656	54001	54200	*	1.28986e-15	1.83029e-12	12.7148	26.8041	29.7414	15.4818	15.4742
scaffold66	880001	880200	*	0.00130024	0.0412649	14.4563	NA	20	6.75381	4.38413
scaffold66	1505201	1505400	*	3.74227e-05	0.00285301	10.2077	19.0769	NA	8.86918	NA
scaffold660	17201	17400	*	0.000719587	0.0271873	-30.7988	17.2012	NA	48	NA
scaffold660	266601	266800	*	1.56588e-05	0.00141458	10.2149	NA	18.5714	NA	8.35655
scaffold660	341801	342000	*	9.95129e-12	6.03469e-09	13.0932	29.794	30.2326	19.678	12.4294
scaffold668	41601	41800	*	2.29167e-10	9.93616e-08	12.434	16.8831	NA	NA	4.44915
scaffold67	201401	201600	*	0.000850609	0.0307276	-28.2692	2.5	NA	30.7692	NA
scaffold67	452401	452600	*	3.87536e-07	6.46197e-05	10.4167	NA	10.4167	0	NA
scaffold67	511801	512000	*	1.65087e-09	5.75402e-07	16.7571	28.4238	NA	11.6667	NA
scaffold67	667601	667800	*	0.000289576	0.0139149	17.7326	23.4043	NA	NA	5.67164
scaffold67	1384601	1384800	*	7.23901e-13	5.65304e-10	-15.8655	20.2677	23.4828	37.6652	37.2372
scaffold67	1744801	1745000	*	8.50185e-05	0.00547085	19.7475	NA	26.087	6.33947	NA
scaffold67	1780001	1780200	*	4.18982e-05	0.0031213	13.2627	43.5583	NA	30.2956	NA
scaffold674	26601	26800	*	0.000202738	0.0106346	10.3712	29.8368	NA	19.4656	NA
scaffold678	80201	80400	*	6.34497e-08	1.38303e-05	-15.1755	NA	2.92793	18.1034	NA
scaffold678	209001	209200	*	2.53857e-16	4.05046e-13	11.5511	NA	13.3652	2.1097	1.47059
scaffold678	212001	212200	*	1.56046e-30	1.80713e-26	11.7739	NA	12.3397	0.536193	0.610998
scaffold678	212201	212400	*	2.42172e-28	2.34974e-24	12.0581	NA	12.48	0.170648	0.828729
scaffold678	212401	212600	*	8.07914e-31	1.00015e-26	10.57	12.3393	10.6569	0.488998	1.20846
scaffold678	242001	242200	*	7.18724e-05	0.00481117	-16.6667	NA	0	13.3333	18.6667
scaffold689	57801	58000	*	0.000887909	0.031686	-13.8913	5.66038	12.5	22.8022	NA
scaffold689	158601	158800	*	2.05726e-11	1.15581e-08	11.1087	27.0073	28.0734	17.0532	15.3846
scaffold701	580601	580800	*	9.97764e-07	0.000143797	-34.6507	25.3493	NA	NA	60
scaffold701	581001	581200	*	0.000573335	0.0230646	-41.0099	NA	10.7143	51.7241	NA
scaffold711	136601	136800	*	2.92182e-08	7.12596e-06	12.5782	23.7037	NA	13.172	9.22693
scaffold721	135801	136000	*	4.38429e-15	5.42748e-12	-13.0727	12.955	21.2389	30.1989	27.2045
scaffold722	99401	99600	*	7.04608e-11	3.45209e-08	12.7087	27.6008	31.7647	18.6192	15.2745
scaffold722	125001	125200	*	0.000703311	0.0267412	17.9487	17.9487	NA	NA	0
scaffold727	56001	56200	*	8.74142e-19	2.19454e-15	14.0543	20.8243	21.2581	9.75057	4.42105
scaffold736	286601	286800	*	4.97116e-05	0.00357503	-39.6053	NA	7.89474	NA	47.5
scaffold74	381801	382000	*	0.00129862	0.0412282	16.1345	16.9811	19.2308	NA	1.96078
scaffold74	389601	389800	*	3.47894e-16	5.38339e-13	10.4671	11.5502	11.4993	NA	1.05708
scaffold74	389801	390000	*	5.60814e-08	1.24974e-05	11.2642	13.3621	17.6015	4.33213	NA
scaffold74	498201	498400	*	0.00115336	0.0379576	22.3881	NA	22.3881	NA	0
scaffold74	551601	551800	*	7.48552e-09	2.20092e-06	13.7691	NA	21.8631	8.09399	NA
scaffold74	594601	594800	*	0.00140954	0.0435594	11.1508	10.1724	12.1996	NA	0
scaffold740	118801	119000	*	0.000755736	0.028153	14	14	NA	0	NA
scaffold743	198001	198200	*	3.15845e-08	7.61e-06	-12.1489	NA	13.9165	23.0408	31.2668
scaffold76	167201	167400	*	6.69286e-07	0.000102638	14.4305	NA	42.6357	28.2051	NA
scaffold76	1220401	1220600	*	0.00117885	0.0385648	20.983	28.483	NA	NA	7.5
scaffold76	1409601	1409800	*	8.48348e-36	1.45028e-31	31.4927	45.9272	41.7237	NA	12.0853
scaffold765	521201	521400	*	0.000110717	0.00669038	-13.3527	26.9504	NA	NA	40.303
scaffold768	147001	147200	*	7.16475e-06	0.00074577	12.7277	37.5	NA	24.7723	NA
scaffold77	126801	127000	*	3.06342e-05	0.0024369	-29.1667	0	NA	29.1667	NA
scaffold77	299801	300000	*	4.85937e-07	7.85822e-05	11.5103	34.8101	38.2716	25.1852	NA
scaffold773	215201	215400	*	0.000990395	0.0342769	-14.4928	NA	0	21.4286	9.7561
scaffold782	19201	19400	*	4.96198e-05	0.00356987	-18.3908	NA	0	40.5405	2
scaffold783	41201	41400	*	5.22158e-20	1.68879e-16	10.5098	17.8815	15.3425	6.68486	5.71848
scaffold783	401201	401400	*	0.000868655	0.0312005	-17.6471	NA	0	17.6471	NA
scaffold783	817001	817200	*	0.000160009	0.00890488	18.2596	31.6456	36.9863	14.2857	17.7215
scaffold783	1145401	1145600	*	5.32339e-15	6.41311e-12	10.1645	10.7527	NA	0.588235	NA
scaffold783	1206201	1206400	*	1.68992e-11	9.69146e-09	16.987	46.5385	40.0474	26.6436	NA
scaffold783	1218801	1219000	*	0.000252318	0.0125582	-21.5686	NA	0	NA	21.5686
scaffold783	1261401	1261600	*	8.65119e-09	2.49462e-06	12.7876	30.8378	NA	20.5078	15.6489
scaffold808	56401	56600	*	1.00279e-08	2.82133e-06	11.2343	16.5975	15.8602	5.04202	NA
scaffold812	120001	120200	*	0.000513194	0.0212451	10.3264	NA	11.6279	0.561798	2.31959
scaffold815	31801	32000	*	0.000156441	0.00875218	-11.1111	0.364964	0.956023	11.7647	NA
scaffold82	487801	488000	*	0.00155073	0.0465015	-12.7462	5.41667	4.24403	NA	17.6471
scaffold82	1029001	1029200	*	7.62761e-26	5.07098e-22	11.5426	16.6129	10.7034	2.58621	1.5444
scaffold820	334801	335000	*	0.00112466	0.0373363	-21.4286	0	NA	21.4286	NA
scaffold835	247601	247800	*	1.51858e-13	1.38369e-10	14.431	37.1951	43.6393	23.2117	30.8311
scaffold841	95401	95600	*	0.00101848	0.0349356	-16.7721	5.72792	NA	22.5	NA
scaffold859	265401	265600	*	1.60096e-05	0.00144264	46.0714	NA	53.5714	7.5	NA
scaffold86	581801	582000	*	2.00146e-21	8.07337e-18	16.7358	27.0451	NA	10.1764	10.4063
scaffold86	1102201	1102400	*	6.80436e-09	2.0205e-06	10.3102	38.8375	43.853	32.5301	28.9091
scaffold860	359001	359200	*	2.25485e-05	0.00190604	13.7959	NA	33.4294	NA	19.6335
scaffold863	1155001	1155200	*	0.000351634	0.0161182	-18.6448	0	5.26316	21.3115	NA
scaffold867	43201	43400	*	7.39461e-06	0.000763717	-10.5293	10.536	NA	21.0654	NA
scaffold87	129801	130000	*	0.000597161	0.0237863	-19.3353	6.69456	3.63636	NA	25.7143
scaffold87	185801	186000	*	0.00148345	0.0450866	11.3095	11.3095	NA	NA	0
scaffold87	269401	269600	*	0.000583637	0.023403	-15.5556	NA	0	15.5556	NA
scaffold87	337601	337800	*	9.83322e-07	0.000142073	12.0164	13.8614	NA	3.37079	1.54525
scaffold87	526801	527000	*	0.000872666	0.0312805	11.1751	52.3256	NA	41.1504	NA
scaffold87	621601	621800	*	5.15647e-05	0.00368395	-29.7901	17.6198	13.2353	NA	45.7143
scaffold876	106401	106600	*	4.68662e-11	2.40702e-08	34.4244	42.3077	NA	8.35476	7.44298
scaffold876	174001	174200	*	0.00117948	0.0385749	18.1818	18.1818	NA	NA	0
scaffold876	245801	246000	*	6.45433e-19	1.64335e-15	-10.8138	NA	1.03704	11.8694	11.8357
scaffold89	45601	45800	*	0.000808088	0.0296117	23.4188	NA	25.641	2.22222	NA
scaffold896	119401	119600	*	9.62993e-06	0.000951077	12.5518	18.9189	15.0943	4.77099	NA
scaffold9	32601	32800	*	0.00167828	0.0492243	14.1873	16.6667	NA	2.47934	NA
scaffold9	314001	314200	*	1.87919e-10	8.29808e-08	13.1784	16.5644	NA	3.386	NA
scaffold9	715001	715200	*	1.13757e-07	2.28534e-05	10.2031	17.3913	NA	NA	7.18816
scaffold9	806401	806600	*	0.00124834	0.0401611	-18.75	0	NA	18.75	NA
scaffold9	1367401	1367600	*	2.25388e-12	1.56812e-09	15.5866	19.4986	NA	3.91198	NA
scaffold9	1503201	1503400	*	1.09489e-27	8.93339e-24	-13.6469	5.68182	3.09278	19.4558	16.8142
scaffold906	236201	236400	*	0.000374279	0.0168866	-18.2796	0	NA	9.09091	31.5789
scaffold906	422401	422600	*	5.6027e-07	8.84902e-05	18.0847	58.427	NA	40.3423	NA
scaffold912	42001	42200	*	7.37833e-05	0.00490327	-28.8889	2.22222	NA	NA	31.1111
scaffold917	372401	372600	*	1.14405e-06	0.000160708	-26.2353	NA	1.76471	NA	28
scaffold92	236201	236400	*	0.000225078	0.0114941	14.8541	14.8541	NA	0	NA
scaffold944	801	1000	*	0.00142	0.0437809	20.8964	22.8571	NA	1.96078	NA
scaffold96	518401	518600	*	8.03544e-05	0.00523451	12.5336	NA	13.9535	1.7452	0.968523
scaffold96	666601	666800	*	0.000555703	0.0225524	-26.4163	16.0079	NA	NA	42.4242
scaffold96	689801	690000	*	5.60199e-17	1.02088e-13	-10.0299	1.98582	2.87908	12.3953	NA
scaffold97	23601	23800	*	1.12572e-11	6.73563e-09	10.724	NA	13.0909	NA	2.36686
scaffold970	80601	80800	*	2.05096e-12	1.46091e-09	-12.6304	12.3333	12.9199	25.2941	NA
scaffold977	139401	139600	*	1.21951e-07	2.4215e-05	11.6016	26.945	24.4628	NA	14.0167
scaffold977	330401	330600	*	3.16845e-10	1.32728e-07	10.7667	30.6452	30.4774	23.8586	13.6161
scaffold977	366201	366400	*	7.95152e-07	0.000118942	14.3524	62.7639	NA	48.4115	NA
scaffold977	1091401	1091600	*	2.42718e-11	1.3447e-08	17.3552	51.9393	42.0582	30.3371	NA
scaffold977	1098601	1098800	*	1.85389e-07	3.45562e-05	10.2592	21.8121	15.1033	NA	8.10811
scaffold993	177801	178000	*	8.00654e-08	1.67993e-05	10.6172	21.8037	NA	11.1864	NA

## Sheet: Z141_DS_vs_Z141_CK_CHG.DMR
Chr	Start	End	Strand	Pvalue	Qvalue	MethDiff	Z141_DS-1	Z141_DS-2	Z141_CK-1	Z141_CK-2
C8118367	1	200	*	1.0942e-13	1.95932e-11	-40.522	3.22581	0	42.8571	41.6667
C8125357	201	400	*	0.000154498	0.00604614	-27.0531	64.5161	41.25	78.4615	NA
C8145351	201	400	*	2.80439e-13	4.75402e-11	68.0307	73.913	NA	5.88235	NA
C8145351	401	600	*	0.000358669	0.0123873	31.9853	88.2353	NA	53.8462	57.1429
C8170211	401	600	*	5.68601e-05	0.00252978	-35.8333	22.9167	NA	58.75	NA
C8175995	201	400	*	0.000119982	0.00487043	23.75	100	97.8723	75	NA
C8187247	1	200	*	1.97432e-07	1.46728e-05	43.2401	NA	53.8462	10.6061	NA
C8198261	1	200	*	6.35107e-09	6.02256e-07	30.5085	30.5085	NA	0	0
C8198261	201	400	*	8.78472e-07	5.8775e-05	29.7808	31.6327	NA	1.85185	NA
C8204249	1	200	*	3.27903e-05	0.00155251	-35.0131	60.274	30	78.5714	NA
C8216969	1	200	*	9.24761e-08	7.28201e-06	36.1163	76.3158	65.9091	NA	34.6154
C8216969	201	400	*	3.91588e-05	0.00181896	29.938	72.973	72.2222	NA	42.623
C8216969	401	600	*	3.15432e-17	8.32948e-15	65.3846	92.3077	NA	32.0513	19.2308
C8222447	601	800	*	0.00164072	0.0428369	21.4286	100	NA	78.5714	NA
C8247787	1	200	*	1.67159e-05	0.000852095	-32.478	21.0526	12	NA	48.3871
C8248495	201	400	*	0.00149209	0.0398064	31.2726	NA	59.5745	NA	28.3019
C8261065	601	800	*	4.55081e-06	0.000263591	-46.1957	NA	41.3043	NA	87.5
C8261211	401	600	*	6.6945e-17	1.71227e-14	65.5914	77.0492	90.625	NA	16.129
C8261211	801	1000	*	3.38335e-06	0.000202241	39.2857	100	NA	NA	60.7143
C8312497	201	400	*	7.83901e-05	0.00335925	25	NA	25	0	NA
C8321731	601	800	*	0.000495172	0.0162185	-25.8929	53.4884	60.8696	83.9286	NA
C8356029	401	600	*	0.000105737	0.00437062	24.5799	88.8889	89.1304	59.5745	69.7674
C8367265	1401	1600	*	1.62702e-13	2.84581e-11	-24.5614	0	0	26.9231	22.5806
C8379497	201	400	*	2.2281e-05	0.00110064	-34.0136	4.08163	NA	38.0952	NA
C8381429	3601	3800	*	4.13915e-05	0.00191155	-38.9796	10	NA	53.1915	45.098
C8382231	601	800	*	4.73341e-36	7.67887e-33	65.7266	59.2593	78.125	0.917431	0
scaffold1	66601	66800	*	6.71562e-08	5.42135e-06	-46.2354	NA	39.1304	82.6087	88.8889
scaffold1	66801	67000	*	0.000365809	0.0125922	-24.345	30.6122	27.0833	55	51.0204
scaffold1	71001	71200	*	0.00162612	0.0425483	20.4545	95.4545	NA	64.1026	83.6735
scaffold1	91201	91400	*	1.81498e-06	0.000114385	-44.7489	NA	21.9178	NA	66.6667
scaffold1	91401	91600	*	9.70913e-07	6.4462e-05	-45.7364	33.3333	NA	NA	79.0698
scaffold1	116801	117000	*	9.56271e-13	1.52222e-10	-65.2174	0	NA	NA	65.2174
scaffold1	117401	117600	*	5.01206e-23	2.45001e-20	-73.2478	10	5.88235	81.3559	NA
scaffold1	117801	118000	*	4.44247e-05	0.00203823	-27.534	56.7164	67.6923	NA	89.6552
scaffold1	136801	137000	*	0.000935333	0.0273978	-33.4694	NA	40	NA	73.4694
scaffold1	153401	153600	*	6.23948e-16	1.41619e-13	-46.2393	2.94118	1.5873	NA	48.5294
scaffold1	153601	153800	*	8.05969e-21	3.11664e-18	-52.0092	3.33333	11.4286	55.3846	63.7681
scaffold1	153801	154000	*	9.53566e-09	8.80258e-07	-30.4399	38.1579	32.5843	58.1395	72
scaffold1	154001	154200	*	0.000234558	0.00864263	-25.1719	48.1481	32.3529	55.5556	72.9167
scaffold1	156001	156200	*	8.37049e-06	0.000456458	-25.6198	14.2857	27.451	43.617	48.9796
scaffold1	157201	157400	*	5.76334e-06	0.000325986	-29.6296	19.5402	30.6667	55	53.6585
scaffold1	157401	157600	*	6.04796e-06	0.000340524	-24.2279	26.2626	29.5775	50	53.6585
scaffold1	157601	157800	*	1.95811e-05	0.000981924	-20.157	38.6555	42.268	62.5899	57.1429
scaffold1	213201	213400	*	7.95212e-06	0.000435686	20.1783	26.087	22.0339	2	6.12245
scaffold1	218601	218800	*	3.00833e-05	0.0014369	-30.0878	36.4706	24.5283	NA	61.9718
scaffold1	227801	228000	*	6.6215e-05	0.00289479	21.8918	32.5301	NA	11.0092	9.375
scaffold1	228401	228600	*	6.17098e-12	8.91364e-10	-39.6337	3.63636	0	43.3333	40
scaffold1	228601	228800	*	3.11245e-09	3.07461e-07	-41.9355	0	NA	NA	41.9355
scaffold1	252001	252200	*	1.91687e-05	0.000963616	-29.244	NA	47.8261	74.2424	79.1209
scaffold1	263401	263600	*	8.85916e-05	0.00374285	-39.8333	22.6667	NA	NA	62.5
scaffold1	263601	263800	*	0.00113141	0.0319206	-22.2849	17.5	NA	29.0909	55.2632
scaffold1	270401	270600	*	4.15913e-12	6.12718e-10	-23.9583	NA	0	NA	23.9583
scaffold1	295201	295400	*	1.52361e-11	2.08677e-09	-41.4621	21.6495	9.21053	NA	57.6471
scaffold1	295401	295600	*	3.72816e-07	2.64841e-05	-37.225	27.4809	NA	64.7059	NA
scaffold1	328801	329000	*	1.2653e-27	9.58319e-25	49.5484	57.4257	54.878	4.16667	10.9589
scaffold10	40601	40800	*	8.40875e-12	1.19761e-09	-43.743	27.7108	20.2899	65.5172	72.2222
scaffold10	41201	41400	*	3.52011e-06	0.000209769	-23.8412	7.69231	14.0845	34.375	34.8837
scaffold10	80201	80400	*	4.95698e-11	6.33531e-09	-27.5607	25.4386	17.6923	43.3962	57.0093
scaffold10	105801	106000	*	0.00134125	0.036507	22.1691	82.9787	64.5833	42.8571	56.25
scaffold10	106201	106400	*	0.00115338	0.032416	-21.7863	NA	66	84.507	91.6667
scaffold10	129201	129400	*	9.8891e-06	0.000531653	32.0866	56.6667	52.5424	30.7692	17.7778
scaffold10	163601	163800	*	0.000738879	0.0226019	-22.6584	NA	58.3333	82.7586	79.3651
scaffold10	188201	188400	*	0.00035142	0.0121648	-20.0798	33.7838	38.806	57.732	54.4304
scaffold10	211801	212000	*	0.00138957	0.0375885	21.6055	NA	95	75.9259	70.9091
scaffold10	224001	224200	*	2.19939e-06	0.00013641	33.8008	90.3226	NA	56.5217	NA
scaffold10	259801	260000	*	5.66367e-06	0.000320749	25.451	89.0909	94.4444	66.1017	66.6667
scaffold10	317601	317800	*	4.72961e-05	0.00215202	31.5476	NA	48.2143	23.0769	7.89474
scaffold10	317801	318000	*	2.76029e-06	0.000168434	27.2727	NA	27.2727	NA	0
scaffold10	328201	328400	*	2.80401e-09	2.79091e-07	-52.7759	8.98876	NA	61.7647	NA
scaffold10	346201	346400	*	0.000134123	0.00535716	29.4444	85	NA	56.0976	55
scaffold10	355001	355200	*	1.54953e-12	2.40363e-10	-68.3699	41.5385	8.88889	96.5517	NA
scaffold10	442401	442600	*	2.13574e-07	1.57917e-05	-30.4779	26.4706	20.3704	47.8261	59.5238
scaffold10	444201	444400	*	1.0867e-05	0.000578195	26.4286	58.3333	44.1176	30.4348	17.6471
scaffold10	444601	444800	*	4.07265e-09	3.96448e-07	24.0648	50.3356	42.0635	19.7183	25.8621
scaffold100	3601	3800	*	6.53736e-06	0.00036505	-26.6209	63.0435	59.4595	93.5484	85.9649
scaffold100	21001	21200	*	0.000261632	0.00948654	32.7731	NA	85.7143	53.125	52.7778
scaffold1004	20001	20200	*	1.24497e-08	1.1303e-06	21.8391	21.8391	NA	NA	0
scaffold1004	53401	53600	*	0.00152418	0.0404429	-20.4512	46.6667	32.9787	49.1228	72.5
scaffold1004	62401	62600	*	7.46707e-06	0.000411826	-31.1096	20.5479	5	68	32.5
scaffold1004	80201	80400	*	0.00193053	0.0486804	24.6199	86.8421	NA	NA	62.2222
scaffold1004	120001	120200	*	0.000242491	0.00889306	25.7764	45.9459	43.5897	18.5714	NA
scaffold1004	161601	161800	*	9.31266e-07	6.20117e-05	30.9767	63.1579	63.7931	40	22.449
scaffold1004	183601	183800	*	3.34888e-05	0.00158212	-22.9301	10.7143	23.8806	41.7722	39.7059
scaffold1004	226201	226400	*	1.74643e-09	1.79668e-07	-27.091	31.7919	35.1351	51.3514	70
scaffold1004	240201	240400	*	2.9126e-30	2.74533e-27	-44.6519	9.34579	2.3622	47.2868	53.5714
scaffold1004	242201	242400	*	0.000907535	0.0267491	-27.4405	NA	65.5172	92.9577	NA
scaffold1004	255201	255400	*	0.000104936	0.00434172	35.1064	85.1064	NA	50	NA
scaffold1005	10401	10600	*	1.39954e-16	3.44753e-14	-52.9232	1.16279	0	NA	53.6585
scaffold1005	73001	73200	*	1.34132e-07	1.02896e-05	30.9014	62.3932	NA	33.6364	28.169
scaffold1005	79401	79600	*	0.00129645	0.0355313	30.1046	NA	89.6552	58.1395	60.8696
scaffold1007	12801	13000	*	2.89639e-13	4.8998e-11	20.4197	16.4062	26.3158	0.833333	1.36986
scaffold1007	29401	29600	*	3.15509e-19	1.03858e-16	-69.0756	NA	2.35294	NA	71.4286
scaffold1007	30001	30200	*	1.60887e-28	1.32346e-25	-74.6886	5.76923	0	72.549	85
scaffold1007	30201	30400	*	1.04111e-41	2.96454e-38	-86.4844	10.8696	8.33333	NA	95.9184
scaffold1007	30401	30600	*	2.91463e-38	5.96386e-35	-78.6851	15	4	80.4598	95.122
scaffold1007	81001	81200	*	0.000173959	0.00669784	-31.9697	61.3636	NA	NA	93.3333
scaffold1007	109001	109200	*	1.59288e-05	0.000816186	-26.6907	NA	8.53659	34.7826	35.7143
scaffold1007	115001	115200	*	0.000666051	0.0207109	22.5969	60	78.4314	47.3684	44.2308
scaffold1007	115601	115800	*	2.27945e-12	3.46719e-10	40.8571	42.8571	NA	0	4.08163
scaffold1007	160801	161000	*	5.53689e-16	1.26543e-13	-39.6791	14.7368	12.8205	50	56.4356
scaffold1007	206401	206600	*	0.000397061	0.0135036	-38.3459	NA	47.3684	85.7143	NA
scaffold1007	208801	209000	*	4.51289e-19	1.46539e-16	-67.619	6.66667	NA	73.2394	76.4706
scaffold1007	213201	213400	*	2.62427e-15	5.57711e-13	-47.619	NA	0	NA	47.619
scaffold1007	214601	214800	*	0.000116637	0.00475443	-30.6452	50	NA	83.3333	78.4314
scaffold1007	236601	236800	*	0.000148501	0.00584514	21.4071	71.4286	73.5294	43.1818	62.2951
scaffold1007	242801	243000	*	5.42784e-09	5.19793e-07	-20.7879	0	2.66667	13.1579	27.4194
scaffold1007	244401	244600	*	6.7499e-07	4.60306e-05	-35.2209	NA	3.07692	38.2979	NA
scaffold1007	261201	261400	*	0.000275831	0.0099226	35.7214	67.7966	76	NA	36.6667
scaffold1007	327001	327200	*	4.16111e-13	6.9073e-11	-33.2644	0	3.44828	33.3333	36.6667
scaffold1007	327601	327800	*	1.16905e-51	9.52052e-48	-73.903	6.70732	5.81395	75	83.75
scaffold101	8601	8800	*	2.66821e-07	1.93977e-05	-33.6842	47.9167	33.871	72	76.9231
scaffold101	29001	29200	*	9.94554e-06	0.000533982	-29.6055	18.9189	20.2703	59.2593	45
scaffold101	56801	57000	*	2.10323e-05	0.00104722	22.0343	83.8384	79.1667	57.1429	62.069
scaffold101	60001	60200	*	0.000286773	0.010252	32.604	NA	83.8235	NA	51.2195
scaffold101	91601	91800	*	7.45209e-30	6.7884e-27	-59.6098	0	5.26316	55.3571	66.6667
scaffold101	91801	92000	*	1.70749e-07	1.28232e-05	-43.5714	NA	10	NA	53.5714
scaffold101	92201	92400	*	1.51292e-17	4.17374e-15	-41.3791	5.47945	4.34783	37.3494	57.5758
scaffold101	100201	100400	*	9.32613e-05	0.00391616	-29.0789	48.0769	32.1429	69.3878	73.913
scaffold101	106801	107000	*	0.000997659	0.0288499	20.0428	NA	97.6744	77.6316	NA
scaffold101	139601	139800	*	0.00121921	0.0338388	-34.8684	52.6316	NA	NA	87.5
scaffold101	143401	143600	*	0.000146571	0.00577952	32.1212	NA	85.4545	53.3333	NA
scaffold101	144801	145000	*	0.000115119	0.00470208	-20.3704	43.4783	32.4324	60.8696	57.8947
scaffold101	155201	155400	*	0.00022655	0.00839008	-25.2525	11.1111	NA	42.1053	30.7692
scaffold101	159601	159800	*	5.96638e-11	7.5519e-09	-24.6566	4.16667	5.12821	33.0827	25.5639
scaffold101	200001	200200	*	0.000201241	0.00759016	28.3617	43.1818	35.7143	NA	10.6383
scaffold101	200801	201000	*	3.61118e-05	0.00169249	-21.5979	11.9403	15.625	34.8485	35.8209
scaffold101	250001	250200	*	0.00198411	0.0497296	-30.879	NA	21.9512	52.8302	NA
scaffold101	285401	285600	*	0.000241847	0.00887186	-22.3055	0	8.33333	NA	26.4151
scaffold101	352401	352600	*	0.000217808	0.00811502	-31.7531	NA	45.2381	78.7879	74.4681
scaffold101	427601	427800	*	7.02906e-05	0.00305069	29.685	83.6066	NA	47.7273	58.6207
scaffold101	431001	431200	*	2.52315e-15	5.37063e-13	67.6514	88.3721	NA	28.5714	7.31707
scaffold101	433601	433800	*	2.32931e-05	0.00114527	-32.337	25.5556	27.3684	NA	58.8235
scaffold101	438601	438800	*	1.42497e-05	0.000739528	-28.0365	23.0769	23.6842	61.4458	38.0952
scaffold1010	95601	95800	*	7.33722e-07	4.97577e-05	-21.1416	5.33333	0	22.2222	26.6667
scaffold1010	104401	104600	*	1.59816e-22	7.38653e-20	-24.7934	0	0	31.7829	16.8142
scaffold1017	5801	6000	*	6.471e-07	4.42993e-05	-23.3766	NA	0	NA	23.3766
scaffold1017	46601	46800	*	5.41119e-11	6.88771e-09	-37.885	11.2676	15	52.1739	48.9362
scaffold1017	46801	47000	*	3.71202e-25	2.23594e-22	-64.5497	2.17391	0	72	58.6957
scaffold1017	47001	47200	*	4.31164e-11	5.56291e-09	-52.915	0	16.6667	60.8696	NA
scaffold1017	47801	48000	*	1.45229e-11	1.99783e-09	-61.2963	3.7037	NA	65	NA
scaffold1017	69601	69800	*	1.92408e-05	0.000966403	39.0244	100	NA	NA	60.9756
scaffold1017	71001	71200	*	5.949e-18	1.71799e-15	68.5477	90.566	NA	18.1818	25.9259
scaffold1017	71201	71400	*	3.47666e-10	3.96543e-08	44.0243	80.303	90	41.2698	NA
scaffold102	4801	5000	*	0.000175898	0.00676015	-33.2364	39.3443	NA	NA	72.5806
scaffold102	16401	16600	*	3.17105e-31	3.21199e-28	-60.3498	23.0769	20	86.3158	77.5701
scaffold102	16601	16800	*	2.89789e-16	6.86441e-14	-50.0375	27.5362	13.3333	73.1343	68.4211
scaffold102	17001	17200	*	4.85413e-11	6.21556e-09	-52.6018	14.0625	15.7895	67.3077	NA
scaffold102	71801	72000	*	4.02397e-08	3.37005e-06	30.766	47.8261	38.5714	12.987	8.88889
scaffold102	77801	78000	*	6.10643e-05	0.00269682	28.0029	NA	93.2203	65.2174	NA
scaffold102	88201	88400	*	0.000582427	0.0185519	25.5556	NA	94.4444	68.8889	NA
scaffold102	170601	170800	*	2.42648e-06	0.000149567	29.4262	31.7073	42.8571	6.45161	NA
scaffold102	176801	177000	*	1.76538e-08	1.56441e-06	55.1648	NA	62.8571	NA	7.69231
scaffold102	181401	181600	*	3.56768e-14	6.71004e-12	-29.6774	1.20482	2.77778	34.6667	28.75
scaffold102	230001	230200	*	0.00028522	0.0102037	-27.0247	NA	68.6275	NA	95.6522
scaffold102	269001	269200	*	0.00022858	0.00844682	32.1154	NA	84.6154	NA	52.5
scaffold102	332201	332400	*	0.000182136	0.00697159	34.1126	NA	96.9697	62.8571	NA
scaffold102	491401	491600	*	6.97973e-08	5.62452e-06	42.073	58.9744	NA	16.9014	NA
scaffold102	518401	518600	*	2.55609e-13	4.36949e-11	-26.6128	4.23729	1.85185	30.137	29.2308
scaffold102	547001	547200	*	0.000104225	0.00431601	24.2277	67.1875	67.4699	42.8571	43.3333
scaffold102	569801	570000	*	0.000266001	0.00961723	28.7088	81.4815	72	48.2143	NA
scaffold102	573001	573200	*	8.53566e-08	6.77114e-06	29.6964	77.4775	75	46.7532	46.8085
scaffold102	592201	592400	*	0.000749077	0.0228648	20.6522	NA	25	4.34783	NA
scaffold102	598801	599000	*	5.40913e-11	6.88725e-09	54.4444	NA	90	37.5	34
scaffold102	599401	599600	*	1.00988e-13	1.8131e-11	69.213	89.6552	86	NA	18.75
scaffold102	599601	599800	*	6.19809e-12	8.94646e-10	41.6017	43.3962	49.1228	4.7619	NA
scaffold102	599801	600000	*	6.07287e-21	2.37999e-18	55.1824	71.9298	78.5714	25.3012	14.0625
scaffold102	600001	600200	*	4.07165e-15	8.48482e-13	51.2228	75.9259	88.8889	34.0426	29.6296
scaffold102	612201	612400	*	8.9281e-08	7.05498e-06	48.4936	63.0769	NA	NA	14.5833
scaffold102	615401	615600	*	2.68481e-07	1.9515e-05	41.9363	NA	93.0233	53.2258	46.6667
scaffold102	615601	615800	*	6.68928e-07	4.56401e-05	33.8276	60	86.8421	40.5063	35.9375
scaffold102	615801	616000	*	8.99203e-08	7.09861e-06	41.9476	75.2809	NA	NA	33.3333
scaffold102	616001	616200	*	1.65666e-19	5.57501e-17	49.6089	90.9091	90	35.7143	47.541
scaffold102	645401	645600	*	0.000143971	0.00569269	27.0299	NA	68.5393	NA	41.5094
scaffold102	645601	645800	*	1.9981e-12	3.05752e-10	57.8495	NA	64.5161	6.66667	NA
scaffold102	671601	671800	*	1.71053e-06	0.000108255	-22.8527	NA	2.38095	23.7288	27.0833
scaffold102	686601	686800	*	2.31789e-15	4.95183e-13	-35.9259	6.09756	4.93827	45.2381	36.7647
scaffold1025	36001	36200	*	1.21947e-08	1.1093e-06	-21.3527	8.33333	10.8108	30.9091	30.9735
scaffold1025	48001	48200	*	0.000543901	0.0175186	-20.8331	49.2063	61.2903	75.8621	76.1905
scaffold1025	58401	58600	*	0.000970548	0.0282082	-23.3907	NA	3.63636	NA	27.027
scaffold1027	20001	20200	*	6.12142e-05	0.00270256	33.7787	61.1111	66.6667	NA	29.7872
scaffold1027	20201	20400	*	0.000217089	0.00809045	27.6083	NA	71.4286	25.4902	68.4211
scaffold1027	30801	31000	*	2.75077e-05	0.00132821	-31.2105	57.5	56.0976	NA	88.2353
scaffold1027	38401	38600	*	3.63816e-06	0.000216108	20.0801	47.1154	20.339	18.3544	15.9292
scaffold1027	68801	69000	*	6.66291e-05	0.00291032	-32.5	5.88235	19.5122	45.8333	NA
scaffold1027	69001	69200	*	3.89586e-07	2.76067e-05	-41.7759	NA	16.3636	58.1395	NA
scaffold1027	71801	72000	*	0.000978253	0.0283936	-37.1064	NA	45.6522	82.7586	NA
scaffold1027	72001	72200	*	1.20259e-06	7.84998e-05	-44.4444	NA	11.1111	55.5556	NA
scaffold1027	74001	74200	*	1.31995e-12	2.05769e-10	-65.3846	9.61538	NA	75	NA
scaffold1027	74201	74400	*	2.93301e-07	2.12205e-05	-47.3418	12.1951	13.1579	NA	60
scaffold1027	115001	115200	*	0.000576352	0.0183879	-25	5	NA	NA	30
scaffold103	22801	23000	*	1.10856e-05	0.000589214	27.8675	71.0526	75	44.6154	45.2381
scaffold103	282801	283000	*	6.43304e-18	1.84599e-15	37.9997	55	33.6842	10.4167	5.6338
scaffold103	284001	284200	*	0.00127798	0.0351181	24.7769	NA	79.0323	61.7021	46.8085
scaffold103	296601	296800	*	3.75279e-19	1.22739e-16	33.8868	37.8641	38.2353	5.82524	2.27273
scaffold103	313601	313800	*	7.53072e-14	1.37446e-11	23.3057	24.1935	26.7442	0.961538	2.91262
scaffold103	313801	314000	*	6.13444e-12	8.86401e-10	24.0809	31	22.5	1.86916	4.7619
scaffold103	350801	351000	*	5.31191e-05	0.00238395	31.7712	60.3448	54.5455	26.4706	NA
scaffold103	352201	352400	*	1.54898e-08	1.3853e-06	-24.1463	30.0546	34.5794	50.3401	64
scaffold103	352401	352600	*	1.69261e-05	0.000861626	-24.3683	29.7619	13.5593	47.4359	47.4576
scaffold103	354801	355000	*	0.000473255	0.0156099	-20.4618	20	22.6415	45.9459	35.2941
scaffold103	388801	389000	*	3.62548e-07	2.57907e-05	27.5253	51.4019	50.5495	34.7222	10
scaffold103	403201	403400	*	1.51614e-05	0.000782357	-24.1656	30.7692	26.5306	60.8696	42.6829
scaffold103	435601	435800	*	1.25011e-07	9.63345e-06	42.8571	NA	100	NA	57.1429
scaffold103	463801	464000	*	4.90109e-05	0.00221942	20.6335	58.8235	62.7451	40.5941	39.1304
scaffold103	509801	510000	*	3.58837e-06	0.000213399	-28.5714	4.7619	NA	28.8462	38.2979
scaffold103	527801	528000	*	3.87043e-07	2.74421e-05	49.8851	NA	96.5517	NA	46.6667
scaffold103	557201	557400	*	0.000665726	0.0207023	34.0553	NA	78.5714	47.2527	40.625
scaffold103	588401	588600	*	2.89186e-06	0.000175568	26.3974	77.1429	68.1818	52.5424	42.8571
scaffold103	617001	617200	*	7.63191e-06	0.000419553	22.8879	59.8131	63.2	37.8947	40
scaffold103	717401	717600	*	1.37392e-13	2.425e-11	-27.2541	11.8519	8.25688	38.7755	36
scaffold1035	49601	49800	*	3.56212e-05	0.00167368	-25	NA	0	NA	25
scaffold1035	78801	79000	*	1.69524e-07	1.27339e-05	-33.3333	NA	0	33.3333	NA
scaffold1035	103401	103600	*	3.49068e-09	3.42828e-07	50	NA	65.3846	15.3846	NA
scaffold1035	112001	112200	*	0.000996568	0.0288246	-25.5725	50	NA	77.6119	73.4375
scaffold1035	121401	121600	*	2.70461e-05	0.00130872	-40.1544	NA	2.7027	NA	42.8571
scaffold1035	238801	239000	*	0.000571406	0.0182558	22.5	NA	22.5	NA	0
scaffold1035	305201	305400	*	3.27372e-11	4.29315e-09	36.4404	60.7143	56.7164	20.6522	25
scaffold1035	369601	369800	*	9.20131e-13	1.46813e-10	-45.7557	8.51064	2.22222	54.1667	47.2222
scaffold1035	369801	370000	*	5.8671e-22	2.54965e-19	-38.0603	11.3821	4.58716	50.3876	41.4414
scaffold1036	8001	8200	*	1.60712e-35	2.48822e-32	79.7222	93.2432	79.6296	15.2174	0
scaffold1036	8201	8400	*	3.02052e-08	2.58441e-06	30.2469	62.9213	64.3836	40.7895	27.1739
scaffold1036	16001	16200	*	1.50465e-10	1.80252e-08	-46.7458	12.963	NA	54.955	65.2632
scaffold1036	16201	16400	*	2.13456e-23	1.07837e-20	-42.6772	15.1786	16.9014	57.0048	60.2151
scaffold1036	69601	69800	*	0.000773187	0.0234528	25.493	81.1321	NA	48.2759	61.3333
scaffold1036	88001	88200	*	0.00019503	0.00738463	-21.4286	NA	0	NA	21.4286
scaffold1036	122401	122600	*	1.53964e-10	1.84065e-08	-22.5469	0	1.44928	20.9877	26.1538
scaffold1036	134401	134600	*	0.00031715	0.0111597	-23.5107	36.8421	37.8788	59.0909	63.6364
scaffold1036	189201	189400	*	1.56555e-08	1.39889e-06	32.4424	39.4737	NA	5.33333	9.43396
scaffold1036	189401	189600	*	1.08564e-12	1.71541e-10	30.1104	40.1575	17.0732	0.990099	NA
scaffold1036	189601	189800	*	4.23882e-06	0.000247349	26.1445	30.7692	32.0513	5.47945	NA
scaffold1036	235601	235800	*	7.74213e-10	8.39775e-08	32.993	68.3099	65.625	30.303	37.9747
scaffold1036	239601	239800	*	1.63623e-12	2.5304e-10	25.3322	37.6344	38.0165	10.7784	15.3061
scaffold1037	1401	1600	*	0.00193449	0.0487621	20.472	78.5714	88.3721	58.8235	71.7391
scaffold1037	1601	1800	*	0.000490675	0.0160984	23.2899	72.2892	67.3913	44.6809	50
scaffold1037	87801	88000	*	0.00153341	0.0406422	-21.866	59.0164	NA	76.2712	84.4156
scaffold1037	88401	88600	*	8.79961e-06	0.00047762	-23.2016	38.2609	29.1667	42.3077	72.1519
scaffold1037	89001	89200	*	5.93384e-07	4.08486e-05	-34.1734	9.375	NA	NA	43.5484
scaffold1037	120401	120600	*	7.06933e-05	0.00306588	37.5238	61.3333	NA	NA	23.8095
scaffold1037	167401	167600	*	6.82538e-05	0.00297338	22.4172	100	94.5205	NA	73.913
scaffold1037	179401	179600	*	1.1782e-10	1.42953e-08	30.9166	54.2553	52.1277	22.449	22.1239
scaffold1037	211001	211200	*	6.6825e-08	5.39782e-06	-27.1092	7.14286	7.54717	33.75	35.7143
scaffold1037	212801	213000	*	2.69074e-19	8.92944e-17	42.6201	72.6415	57.1429	25.2033	17.284
scaffold1037	339801	340000	*	1.60882e-10	1.91717e-08	-31.0644	25.7143	23.5294	64.1304	46.5116
scaffold1037	386201	386400	*	1.51455e-07	1.15208e-05	38.0952	NA	38.0952	0	NA
scaffold104	4401	4600	*	1.38415e-07	1.0599e-05	37.5137	59.7561	60.7143	22.7273	NA
scaffold104	38601	38800	*	0.000988113	0.0286207	33.8475	70.6897	NA	36.8421	NA
scaffold104	39201	39400	*	3.77419e-11	4.9068e-09	60.1307	NA	77.7778	NA	17.6471
scaffold104	43801	44000	*	1.86417e-22	8.54811e-20	-32.9942	6.92308	0.787402	35.8108	38.5417
scaffold104	70201	70400	*	1.22659e-08	1.11486e-06	52.813	NA	66.3265	NA	13.5135
scaffold104	79401	79600	*	1.85485e-06	0.000116645	42.1849	72.2222	56.0811	20	NA
scaffold104	112401	112600	*	0.000365565	0.012587	29.5694	NA	92.7273	63.1579	NA
scaffold1041	17201	17400	*	9.55605e-05	0.00399869	25.5902	NA	64.6707	39.0805	NA
scaffold1042	9401	9600	*	9.49577e-11	1.1678e-08	46.8254	NA	53.9683	8.92857	3.57143
scaffold1042	9601	9800	*	2.07283e-11	2.78928e-09	61.513	NA	93.2203	31.7073	NA
scaffold1042	9801	10000	*	5.85778e-05	0.00259857	32.443	47.3684	NA	11.1111	17.5
scaffold1042	10201	10400	*	3.04971e-12	4.56716e-10	42.6357	74.6479	74.1379	31.1688	32.6923
scaffold1042	10401	10600	*	3.24497e-13	5.46e-11	40.6922	55.5556	63.7931	13.253	24.2857
scaffold1042	26401	26600	*	2.2525e-14	4.35309e-12	-33.1425	16.5049	7.07071	50	39.1753
scaffold1042	134401	134600	*	6.66698e-18	1.91043e-15	-55.2051	10.6061	18.5714	68.5714	NA
scaffold1042	152601	152800	*	6.59453e-22	2.84452e-19	28.6432	31.1594	22.9508	0	0
scaffold1042	157601	157800	*	4.27701e-15	8.89e-13	39.7636	46.9136	40.625	2.5974	8.33333
scaffold1044	12201	12400	*	0.00153138	0.0405965	-21.977	19.0476	27.5862	37.5	53.1915
scaffold1044	34401	34600	*	1.34072e-11	1.85563e-09	-44.1991	28.3019	18.1818	62.5	75.9259
scaffold1045	10001	10200	*	0.000631132	0.0198234	21.7478	37.5	45.4545	24.3902	17.6471
scaffold1045	20401	20600	*	0.00103272	0.0296701	26.4456	93.75	68	54.1667	NA
scaffold1048	14201	14400	*	0.000600711	0.019016	27.6623	NA	88.6792	NA	61.0169
scaffold1049	52001	52200	*	8.26658e-05	0.00351878	-36.1179	NA	40.9091	77.027	NA
scaffold1049	74201	74400	*	0.00102404	0.0294685	-20.6897	56.4706	48.3871	78.7234	72.3077
scaffold105	12601	12800	*	7.75069e-07	5.23209e-05	36.4667	58	48.1481	16.4179	NA
scaffold105	12801	13000	*	3.55051e-08	3.00568e-06	29.4701	80.8824	80.5195	51.7544	50
scaffold105	28201	28400	*	0.0011708	0.0328083	35.5556	NA	55	NA	19.4444
scaffold105	42801	43000	*	5.32108e-06	0.000303458	-21.1607	1.47059	5	NA	24.2857
scaffold105	73401	73600	*	3.69172e-07	2.62362e-05	42.8189	NA	79.661	NA	36.8421
scaffold105	73601	73800	*	2.08568e-87	2.12317e-82	76.6872	83.2	77.2727	2.77778	4.96454
scaffold105	134001	134200	*	4.56086e-46	1.83875e-42	66.0373	75.2137	71.0843	6.93069	8
scaffold105	134601	134800	*	7.13876e-19	2.26919e-16	83.7209	83.7209	NA	0	NA
scaffold105	134801	135000	*	4.5528e-09	4.40032e-07	66.6667	NA	66.6667	0	NA
scaffold105	137201	137400	*	0.000167437	0.00647899	23.8562	57.1429	59.1837	31.4286	37.5
scaffold105	137401	137600	*	1.23051e-08	1.11817e-06	32.0092	46.5116	57.4074	17.7215	20
scaffold105	156401	156600	*	0.000416215	0.0140599	20.288	52.1739	53.012	20.8333	39.2405
scaffold105	184401	184600	*	2.03306e-06	0.000126882	-26.3378	42.0561	42.7083	68.0556	69.4915
scaffold105	200201	200400	*	0.00114616	0.0322533	20.2524	45.3125	65.3846	34.0426	34.0909
scaffold105	229601	229800	*	1.30663e-29	1.17126e-26	-60.9375	1.0989	7.92079	62.9032	70.5882
scaffold105	230001	230200	*	1.41284e-17	3.91622e-15	-55.0296	14.2857	7.57576	70	60
scaffold105	266401	266600	*	1.22868e-05	0.000645557	22.6333	82.8829	90.1639	59.6154	65.5738
scaffold105	290401	290600	*	2.903e-05	0.00139182	33.3922	67.6471	63.3803	32.0755	NA
scaffold105	294001	294200	*	5.89748e-06	0.000332879	-41.3594	NA	30.3797	NA	71.7391
scaffold1052	2801	3000	*	0.000203519	0.00766118	-24.8423	NA	49.2754	NA	74.1176
scaffold1052	15201	15400	*	1.2822e-17	3.56624e-15	-46.5663	14.8649	12.5	63.3663	54
scaffold1052	77401	77600	*	5.4296e-19	1.74773e-16	-24.7525	0	0	23.3083	27.5362
scaffold1060	15601	15800	*	3.30219e-06	0.000197971	35.9699	44.4444	NA	8.47458	NA
scaffold1060	19401	19600	*	1.98983e-12	3.04601e-10	34.1067	78.0702	78.4314	43.3333	44.9438
scaffold1060	19601	19800	*	9.05315e-07	6.05013e-05	21.1503	20.8955	33.8462	4.70588	8.06452
scaffold1060	37401	37600	*	1.36404e-11	1.88471e-09	-29.0556	8.79121	9.90991	44.6809	30.6667
scaffold1060	37601	37800	*	1.86043e-19	6.23494e-17	-36.7115	1.2987	1.14943	41.3793	32.7586
scaffold1060	63801	64000	*	3.91279e-12	5.78101e-10	-32.1326	5.55556	7.01754	33.7662	43.0556
scaffold1060	135401	135600	*	4.55692e-08	3.79221e-06	-36.1927	NA	4.34783	44.7368	36.1111
scaffold1068	25601	25800	*	2.17059e-06	0.000134732	51.7099	NA	73.5849	21.875	NA
scaffold1068	78201	78400	*	6.77019e-06	0.000376605	-20.2155	20.5128	9.09091	36.9369	31.8182
scaffold1068	78601	78800	*	2.38834e-26	1.61546e-23	49.3378	46.9697	55.3846	0	3.15789
scaffold1068	129401	129600	*	0.00037053	0.0127354	-30.4783	NA	31.9149	60.7143	63.9344
scaffold1068	129601	129800	*	2.7413e-37	4.96101e-34	-63.0631	0	0	58.1395	66.1765
scaffold107	106001	106200	*	7.28643e-05	0.00314663	32.8638	70.9677	62.5	33.3333	NA
scaffold107	182801	183000	*	6.13722e-23	2.95741e-20	-36.6434	6.14035	4.7619	48.1203	34
scaffold107	202001	202200	*	0.000337023	0.0117453	30.1416	41.0714	40.8163	NA	10.8108
scaffold107	244201	244400	*	5.21626e-06	0.000297772	-27.5057	9.09091	4.7619	34.7222	NA
scaffold107	339601	339800	*	6.29132e-06	0.000353005	41.1257	54.6392	NA	NA	13.5135
scaffold107	437801	438000	*	0.000663346	0.0206394	20.3163	52.3077	41.8919	22.449	29.1667
scaffold107	444401	444600	*	1.0947e-11	1.53338e-09	43.4404	60.9375	56.6038	14.2857	17.5
scaffold107	488601	488800	*	0.000382871	0.0130899	-32.8341	NA	60.7143	93.5484	NA
scaffold107	497601	497800	*	3.54619e-16	8.3178e-14	49.0057	54.0816	62.6374	6.25	12.8205
scaffold107	555201	555400	*	2.60939e-07	1.90109e-05	-28.2362	11.1111	3.7037	42.4242	22.8571
scaffold1072	44001	44200	*	0.000347781	0.0120511	-43.5897	23.0769	NA	66.6667	NA
scaffold1072	157801	158000	*	1.47834e-21	6.12998e-19	47.0151	47	57.1429	3.44828	6.97674
scaffold1072	158001	158200	*	1.72882e-05	0.000878192	36.9643	48.6842	38.8889	8.57143	NA
scaffold1072	158601	158800	*	7.41937e-06	0.000409362	27.7616	NA	31.25	2.5	4.34783
scaffold1072	174801	175000	*	0.00197662	0.0495899	21.9156	35.3659	33.3333	12.5	NA
scaffold1072	208801	209000	*	2.77992e-08	2.39162e-06	25	18.75	31.25	0	NA
scaffold1072	210201	210400	*	8.89382e-06	0.000482477	38.4615	34.2857	43.3333	NA	0
scaffold1072	214401	214600	*	1.32684e-33	1.72612e-30	-51.8024	0	2.29885	56.0606	50.5495
scaffold1072	215001	215200	*	0.000813031	0.0244269	24.7744	NA	30.4348	NA	5.66038
scaffold1073	19001	19200	*	5.8606e-06	0.000331027	21.0224	29.1139	35.1064	12.5	10.1449
scaffold1073	22201	22400	*	1.11875e-07	8.69194e-06	-31.4811	19.697	26.4706	45.2055	66.6667
scaffold1073	23201	23400	*	0.00148134	0.0395714	-29.0445	54.0541	NA	83.7209	82.1429
scaffold1073	32201	32400	*	3.353e-05	0.0015837	27.5	NA	94.5455	67.5	66.6667
scaffold1073	44601	44800	*	0.000510195	0.0166303	-24.793	73.3333	46.1538	86.8421	83.871
scaffold1073	71201	71400	*	0.000509172	0.0166023	25.7081	82.8947	75	53.7037	NA
scaffold1075	9401	9600	*	0.000936545	0.0274274	23.3629	87.7193	NA	50.8772	81.8182
scaffold1075	9601	9800	*	1.08296e-05	0.000576354	36.0562	NA	76.5625	40.5063	NA
scaffold1075	9801	10000	*	0.0012103	0.0336442	23.9136	68.75	63.4615	42.4658	NA
scaffold1075	10201	10400	*	2.42069e-07	1.77344e-05	33.8177	86.9565	97.4359	56.9231	NA
scaffold1075	10601	10800	*	6.18807e-12	8.93516e-10	53.007	79.7101	70.2703	21.8182	NA
scaffold1075	10801	11000	*	1.00447e-06	6.64517e-05	49.8258	92.6829	NA	42.8571	NA
scaffold1075	11201	11400	*	3.01303e-11	3.97561e-09	44.7475	77.1429	95	36.1702	41.8605
scaffold1075	66401	66600	*	7.78865e-09	7.29574e-07	-38.7858	18	22.2222	61.5385	57.4074
scaffold1075	66601	66800	*	0.000541855	0.0174763	-22.5806	0	NA	22.5806	NA
scaffold1075	66801	67000	*	1.79869e-11	2.4406e-09	-44.5233	1.25	3.33333	NA	46.3415
scaffold1075	79201	79400	*	0.000411808	0.0139342	32.0385	NA	83.0189	50.9804	NA
scaffold1075	80201	80400	*	8.63414e-08	6.84527e-06	-47.9464	NA	40.625	89.0625	87.8049
scaffold1075	80601	80800	*	1.59692e-35	2.48187e-32	-79.5212	16.9811	2.27273	88.75	92.1053
scaffold1075	80801	81000	*	2.13973e-11	2.87412e-09	-40.6917	37.7049	34.375	78.3784	74.5763
scaffold1075	125601	125800	*	0.00196565	0.0493826	24.4792	NA	54.6875	29.0909	31.7073
scaffold1075	138801	139000	*	5.95823e-10	6.58692e-08	36.7715	87.9121	86.4407	65.8537	37.5
scaffold1075	141201	141400	*	9.6107e-06	0.000517985	-24.4898	0	NA	NA	24.4898
scaffold1075	141401	141600	*	1.91473e-05	0.000963044	-21.079	1.5625	NA	16.129	31.8182
scaffold1075	142801	143000	*	4.7403e-06	0.000273555	-31.6088	NA	17.9487	50.7246	47.7273
scaffold1075	156001	156200	*	6.26175e-05	0.00275556	24.3902	100	NA	NA	75.6098
scaffold108	75401	75600	*	1.97096e-15	4.23512e-13	-35.6032	13.2653	14.1414	41.4414	57.5472
scaffold108	75601	75800	*	9.37576e-20	3.24084e-17	-38.3671	6.60377	3.48837	26.3158	56.3107
scaffold108	89801	90000	*	0.000563289	0.018046	31.0742	NA	94.1176	NA	63.0435
scaffold108	106801	107000	*	1.2785e-06	8.30552e-05	-46.8423	35.8696	30	80.6452	NA
scaffold108	125401	125600	*	5.28261e-05	0.00237236	-23.9526	29.7619	28.3951	58.0645	47.1698
scaffold108	133401	133600	*	1.65953e-09	1.71291e-07	51.134	60	78.9474	20	NA
scaffold108	152401	152600	*	0.000100887	0.004197	-32.0073	12.1951	10.4167	43.2432	NA
scaffold108	152601	152800	*	3.52227e-09	3.45681e-07	-35.6052	4.22535	NA	45.1613	33.9286
scaffold108	166001	166200	*	5.95266e-05	0.00263578	-25.1545	31.25	24.0506	42.2222	60.3448
scaffold108	198001	198200	*	0.00133047	0.0362753	29.1429	NA	97.1429	NA	68
scaffold108	214201	214400	*	2.46962e-10	2.86905e-08	26.6304	26.9231	26.25	0	NA
scaffold108	216401	216600	*	4.3591e-07	3.06559e-05	-33.9623	0	NA	54	16.0714
scaffold108	255201	255400	*	1.04785e-06	6.91415e-05	-42.5603	32.9114	NA	NA	75.4717
scaffold108	258601	258800	*	1.27259e-08	1.15332e-06	35.7596	56.4706	63.4615	22.7273	23.8095
scaffold108	265001	265200	*	0.0016655	0.0433449	26.2405	NA	89.6552	63.4146	NA
scaffold108	271801	272000	*	5.3508e-07	3.70961e-05	42.8571	100	NA	NA	57.1429
scaffold108	412001	412200	*	0.000434513	0.0145573	-25.7143	NA	74.2857	100	NA
scaffold108	436201	436400	*	8.38507e-17	2.12465e-14	-73.913	0	NA	73.913	NA
scaffold108	444201	444400	*	9.91261e-13	1.57361e-10	49.9525	71.6216	68.5714	22.807	16.6667
scaffold108	493001	493200	*	6.16355e-05	0.00271792	30.9668	60	53.8462	NA	25.3968
scaffold108	554201	554400	*	0.00125014	0.0345214	33.6288	52.7778	NA	19.1489	NA
scaffold108	582401	582600	*	3.98442e-08	3.34243e-06	26.3071	87.1795	98.4127	59.4937	76
scaffold108	591601	591800	*	1.78827e-10	2.11799e-08	39.7091	43.9024	50.9434	9.67742	5.55556
scaffold108	591801	592000	*	1.05501e-05	0.00056266	34.5126	39.5349	46.5116	8.51064	NA
scaffold108	615001	615200	*	1.5085e-11	2.06677e-09	-27.5862	0	0	28.125	26.9231
scaffold108	749401	749600	*	1.69097e-09	1.74316e-07	49.9898	NA	72.8814	25	18.5185
scaffold108	763001	763200	*	0.000159623	0.00621918	-27.1557	21.5686	18.6047	55	38.8889
scaffold1080	24401	24600	*	3.12709e-11	4.11411e-09	38.4504	50.5376	55.0725	10.9375	18.6047
scaffold1080	25001	25200	*	5.75042e-10	6.37666e-08	31.8049	33.7838	31.0345	0	2.43902
scaffold1080	25201	25400	*	0.000370989	0.0127468	28.0691	NA	36.7647	NA	8.69565
scaffold1080	50401	50600	*	2.42131e-07	1.77358e-05	23.4887	38.5321	40.5063	11.3208	21.6867
scaffold1080	128601	128800	*	0.000107213	0.0044231	25.0719	75.3247	84.2105	54.6667	NA
scaffold1080	162801	163000	*	9.49443e-19	2.97387e-16	47.3054	66.3636	78.9474	23.5955	23.0769
scaffold1080	163001	163200	*	2.71676e-12	4.09565e-10	39.8177	60	62.963	23.2558	18.75
scaffold1080	179201	179400	*	7.31381e-15	1.48831e-12	67.9245	67.9245	NA	NA	0
scaffold1086	19801	20000	*	2.56927e-15	5.46594e-13	-35.0317	33.5526	38.1679	71.4286	69.9029
scaffold1086	72001	72200	*	3.47962e-06	0.000207538	28.4017	50.5051	63.6364	27.6596	28.8462
scaffold1086	95801	96000	*	0.000173292	0.00667575	-22.1934	22.6667	25.8065	41.6667	49.3151
scaffold1086	119201	119400	*	8.91165e-10	9.57196e-08	27.8788	36.036	44.9438	9.72222	13.9785
scaffold1086	127601	127800	*	7.84954e-10	8.50364e-08	42.5507	44	NA	0	2.63158
scaffold109	3001	3200	*	0.000570765	0.0182396	22.7966	NA	83.5443	58.209	65
scaffold109	20601	20800	*	9.66718e-10	1.03344e-07	-26.7526	14.8438	16.4286	39.7727	45.4545
scaffold109	83801	84000	*	0.000746884	0.0228064	22.3755	75	73.0159	43.3333	62.7907
scaffold109	84001	84200	*	0.000681294	0.0211252	28.8314	75.8621	70.6897	44.4444	NA
scaffold109	94801	95000	*	1.22592e-08	1.11449e-06	28.892	41.3793	48.1013	11.6279	20.8955
scaffold109	97401	97600	*	0.000387117	0.0132074	21.1653	51.25	8.82353	22	13.5593
scaffold109	117001	117200	*	5.83749e-10	6.46617e-08	33.8886	35.6322	35.1351	1.51515	NA
scaffold109	128201	128400	*	7.7164e-06	0.000423683	32.5926	40	NA	4	11.6667
scaffold109	128401	128600	*	0.00143522	0.0385619	26.886	72.5	NA	NA	45.614
scaffold109	128601	128800	*	1.86925e-05	0.000942353	24.7316	56.0606	22.2222	15.5172	16.6667
scaffold109	137001	137200	*	5.75208e-05	0.00255557	22.8811	49.2958	35.7143	28.5714	7.69231
scaffold109	156201	156400	*	9.96922e-15	2.00264e-12	-61.3816	8.33333	6.38298	68.75	NA
scaffold109	156601	156800	*	3.85013e-21	1.54457e-18	-45.7841	11.7188	14	60.2941	56.962
scaffold1092	12801	13000	*	8.13724e-19	2.56654e-16	58.4874	89.3617	84.2105	30	26.6667
scaffold1092	16801	17000	*	6.45862e-15	1.32221e-12	-24.8011	0	1.04167	28.75	21.6216
scaffold1093	10601	10800	*	1.20149e-10	1.45649e-08	-35.4164	4.93827	14.1176	33.3333	56.5217
scaffold1093	10801	11000	*	2.18032e-08	1.90925e-06	-37.1284	5.88235	NA	29.5455	55.102
scaffold1098	11201	11400	*	1.67906e-05	0.000855154	25.1992	64.3836	66.6667	39.7727	40.9836
scaffold1098	11401	11600	*	2.1875e-05	0.00108295	34.4335	48.4375	54.7945	NA	17.3913
scaffold1099	6801	7000	*	5.78703e-10	6.41377e-08	-29.3797	46.1538	50.4065	75	80.198
scaffold1099	7801	8000	*	0.000322681	0.0113331	-34.0125	56.8966	NA	90.9091	NA
scaffold1099	48401	48600	*	0.000365938	0.0125956	21.7554	44.6429	44.2623	23.1884	22
scaffold1099	65001	65200	*	8.29759e-05	0.0035294	-20.9397	17.1053	12.3077	34.9206	36.8421
scaffold1099	104001	104200	*	1.04721e-05	0.000559011	-23.8281	29.7297	22.7848	52.2523	46.2069
scaffold1099	157601	157800	*	3.26259e-08	2.77927e-06	29.4977	44.8718	42.5	7.69231	24.4898
scaffold11	19801	20000	*	5.54125e-12	8.04686e-10	56.9099	NA	98.2143	NA	41.3043
scaffold11	20001	20200	*	2.84795e-06	0.000173212	55.3476	NA	73.5294	18.1818	NA
scaffold11	20401	20600	*	4.83783e-05	0.00219464	22.5806	22.5806	NA	NA	0
scaffold11	92601	92800	*	0.000883206	0.026138	24.1034	46.875	57.7778	24.3243	30
scaffold11	122001	122200	*	2.57502e-05	0.00125167	25.252	72.8155	82.9268	47.0588	55.5556
scaffold11	136001	136200	*	0.00012692	0.00510575	40.8568	78.7879	NA	37.931	NA
scaffold11	136801	137000	*	1.91589e-05	0.000963243	36.4816	61.7647	53.8462	21.0526	NA
scaffold11	146201	146400	*	0.000441683	0.0147562	21.3319	75	81.3953	53.9683	58.2278
scaffold11	205601	205800	*	5.3345e-07	3.6998e-05	-48.1104	20.4082	NA	68.5185	NA
scaffold11	218201	218400	*	7.82256e-08	6.25788e-06	-35.4255	45.8333	41.791	89.5833	66.6667
scaffold11	262401	262600	*	4.08479e-07	2.88214e-05	58.3142	82.7586	NA	24.4444	NA
scaffold11	304601	304800	*	2.85969e-08	2.45421e-06	-26.8035	17.1717	20.5479	50	39.5349
scaffold11	339001	339200	*	0.000380164	0.0130225	-28.1818	59.5238	63.2353	90	NA
scaffold11	346001	346200	*	1.65715e-06	0.000105154	44.1892	55	NA	NA	10.8108
scaffold11	350401	350600	*	5.83642e-06	0.000329753	34.9548	60.6557	76.7442	32.3529	NA
scaffold11	399401	399600	*	5.29857e-22	2.31992e-19	-50.8065	0	0	54.7945	45.098
scaffold11	400201	400400	*	3.50143e-06	0.000208778	-27.4438	21.5909	NA	53.6424	42.5926
scaffold11	403601	403800	*	6.7584e-18	1.93119e-15	-73.3333	0	NA	73.3333	NA
scaffold11	406601	406800	*	6.71043e-11	8.42559e-09	-31.5068	0	0	31.5068	NA
scaffold11	448201	448400	*	0.000194132	0.00735675	-29.8905	NA	44.0678	85	66.0714
scaffold11	482401	482600	*	6.9738e-20	2.45009e-17	64.881	61.1765	75	1.78571	NA
scaffold11	482601	482800	*	3.07584e-25	1.8639e-22	53.3835	54.8387	50	0	0
scaffold11	489201	489400	*	0.000442959	0.0147903	26.2987	28.5714	NA	2.27273	NA
scaffold11	489601	489800	*	1.59033e-13	2.78403e-11	81.6667	NA	85	NA	3.33333
scaffold11	523001	523200	*	2.60694e-05	0.00126612	33.3732	94.7368	NA	42.4242	72.7273
scaffold11	523201	523400	*	3.30436e-09	3.2563e-07	40.0948	94.2857	100	48.6486	63.0435
scaffold11	539801	540000	*	0.000827847	0.0247751	25.3102	78.4615	74.359	51.6129	NA
scaffold11	544601	544800	*	1.73668e-47	8.0359e-44	79.7785	70.9091	88.8889	1.21951	0
scaffold11	544801	545000	*	3.79392e-23	1.88166e-20	63.2743	78.3133	70.1149	10.8434	NA
scaffold11	545001	545200	*	5.56159e-36	8.98659e-33	83.1537	75.7576	88.1579	2.27273	0
scaffold11	545201	545400	*	1.41383e-22	6.56441e-20	74.7492	81.1594	NA	6.41026	NA
scaffold11	573201	573400	*	9.34782e-15	1.88432e-12	-37.7483	3.63636	5.97015	45.098	39.1304
scaffold11	588601	588800	*	4.32641e-32	4.83975e-29	62.1777	81.9149	81.0811	36.2319	2.8169
scaffold11	657801	658000	*	1.00741e-21	4.25969e-19	53.7691	65.1515	71.0145	13.5802	15.2778
scaffold11	658401	658600	*	0.000849437	0.0253208	29.3103	79.7619	78.6885	NA	50
scaffold11	703601	703800	*	5.33911e-05	0.00239457	20.2003	78.125	87.7778	63.2353	61.9048
scaffold11	717401	717600	*	8.60835e-06	0.000468113	28.3376	NA	35.2941	6.34921	7.69231
scaffold11	717601	717800	*	1.60931e-06	0.000102454	36.4928	65.0794	76.3636	NA	33.8462
scaffold11	717801	718000	*	1.58231e-11	2.16208e-09	48.0967	NA	89.6552	41.5584	NA
scaffold11	736801	737000	*	0.0015434	0.0408726	21.2823	NA	85.9375	65.5172	63.7931
scaffold11	737401	737600	*	4.39707e-47	1.90473e-43	64.1291	82.9457	67.4603	15.0442	6.45161
scaffold11	737601	737800	*	1.69598e-20	6.34144e-18	54.0901	62.1212	65.625	14.8148	5.7971
scaffold11	738001	738200	*	4.49659e-16	1.03973e-13	45.3077	75.641	84.4828	44.086	22.5
scaffold11	774001	774200	*	3.96283e-10	4.48104e-08	35	60	60	31.9588	14.2857
scaffold11	781201	781400	*	4.75466e-08	3.94307e-06	25.1961	NA	26.6667	1.20482	1.88679
scaffold11	798401	798600	*	8.81687e-11	1.08957e-08	-26.6633	2.98507	0	28.5714	27.8689
scaffold1100	5401	5600	*	6.057e-24	3.26236e-21	56.622	57.3333	78.5714	12.8205	6.15385
scaffold1100	9001	9200	*	6.07047e-09	5.76722e-07	-40.0888	9.7561	17.3913	51.9231	NA
scaffold1100	23401	23600	*	9.20498e-06	0.000497963	26.1538	26.1538	NA	NA	0
scaffold1104	20201	20400	*	4.66543e-20	1.66641e-17	-73.0769	NA	19.7802	92.8571	NA
scaffold1104	20401	20600	*	7.75478e-09	7.26736e-07	-46.1255	NA	15.0685	61.194	NA
scaffold1104	33001	33200	*	6.96072e-18	1.98483e-15	-40.654	1.81818	0	40	43.4783
scaffold1104	40401	40600	*	1.89591e-06	0.000119007	-33.8148	NA	6	34.7826	43.5484
scaffold1104	40601	40800	*	1.92909e-06	0.000120866	-31.1795	20.2899	9.43396	46.7532	NA
scaffold1105	26601	26800	*	5.43679e-23	2.63548e-20	-60.2093	14.1304	2.8169	69.4118	NA
scaffold1105	28801	29000	*	8.74221e-18	2.47214e-15	-39.0846	48.6957	46.0674	87.619	85.567
scaffold1105	36001	36200	*	3.56242e-05	0.00167368	-26.7036	43.3962	48.2759	72.5275	73.0769
scaffold1105	36601	36800	*	2.01587e-11	2.71891e-09	-55.1316	2.17391	12.2449	NA	62.5
scaffold1105	40201	40400	*	1.11703e-12	1.76158e-10	-39.4173	50	35.2941	80.8824	85.2941
scaffold1105	40401	40600	*	1.71865e-24	9.71967e-22	-58.3237	18.75	21.0526	68.4932	90
scaffold1105	42001	42200	*	0.00170862	0.0442083	28.0952	NA	96.6667	68.5714	NA
scaffold1105	61201	61400	*	3.54235e-10	4.03471e-08	-62.963	10.6383	18.0328	NA	77.7778
scaffold1105	61401	61600	*	2.53908e-07	1.85384e-05	-52.1296	NA	20.3704	NA	72.5
scaffold1105	93801	94000	*	5.64628e-18	1.63637e-15	-54.8913	7.6087	NA	66.1538	58.1818
scaffold1105	97601	97800	*	2.69299e-11	3.57884e-09	-26.3804	0	NA	20.7921	35.4839
scaffold1106	95801	96000	*	1.88822e-18	5.70796e-16	-30.4785	5.22388	7.03125	42.5373	29.4643
scaffold1106	96001	96200	*	2.92345e-21	1.18447e-18	-23.6287	0	0	22.9167	24.7312
scaffold1106	96201	96400	*	8.86578e-10	9.5252e-08	26.6647	29.4118	33.3333	1.51515	7.57576
scaffold1107	1	200	*	7.55619e-09	7.09103e-07	-58.5056	11.7647	NA	NA	70.2703
scaffold1107	201	400	*	7.24003e-28	5.62319e-25	-64.6568	4.16667	10.9756	74.5098	70.2128
scaffold111	21601	21800	*	0.00180075	0.0460264	-27.3016	62.5	62.963	NA	90
scaffold111	39001	39200	*	4.30981e-10	4.85049e-08	-29.3103	0	0	34.5455	24.5902
scaffold111	45601	45800	*	2.66524e-05	0.00129151	-20.5605	2.22222	3.125	22.2222	24.3902
scaffold111	60401	60600	*	1.36484e-07	1.04611e-05	-43.0769	36.9231	NA	NA	80
scaffold111	60601	60800	*	3.87627e-06	0.000228353	-41.9118	37.5	NA	NA	79.4118
scaffold111	61201	61400	*	4.8221e-05	0.00218873	-38.0429	28.9474	NA	70.4225	59.375
scaffold111	87001	87200	*	0.000777423	0.023557	30.3846	NA	90.3846	NA	60
scaffold112	40801	41000	*	0.00194789	0.0490331	30.9942	65.9091	68.75	NA	36.1111
scaffold112	118401	118600	*	0.000114944	0.00469589	37.4741	66.6667	NA	28.2609	30.4348
scaffold112	121801	122000	*	2.57976e-09	2.57906e-07	-39.8492	10.9091	4.25532	47.6923	NA
scaffold112	122001	122200	*	0.000109997	0.00452217	-22.9847	2.94118	NA	NA	25.9259
scaffold112	243401	243600	*	1.66428e-10	1.97747e-08	-26.3636	0	0	25.8621	26.9231
scaffold112	254201	254400	*	0.000811721	0.0244019	-29.037	62.963	NA	90.2439	94.1176
scaffold112	323001	323200	*	0.000612481	0.0193315	21.4024	NA	94.8718	NA	73.4694
scaffold112	324201	324400	*	1.35072e-17	3.74659e-15	-54.8394	8.33333	4.7619	54.5455	71.7949
scaffold112	324401	324600	*	1.38665e-31	1.46277e-28	-74.7253	NA	0	69.4915	84.375
scaffold112	399601	399800	*	0.000164538	0.00638322	22.9459	NA	26.5823	3.63636	NA
scaffold112	407001	407200	*	2.29741e-21	9.43024e-19	-50	0	0	50.5051	49.2537
scaffold112	407401	407600	*	7.07028e-37	1.23032e-33	-71.1386	10.8434	NA	80.2469	84.0796
scaffold112	409401	409600	*	4.36007e-05	0.0020029	-21.8978	NA	0	21.4286	22.3881
scaffold112	465801	466000	*	9.80651e-07	6.50449e-05	51.0784	60.3448	65.3061	NA	11.5385
scaffold112	489201	489400	*	0.00127612	0.0350906	-23.6325	55	NA	82.8571	72.3404
scaffold112	538801	539000	*	0.000126562	0.00509338	-34.1209	48.5714	NA	84.4156	77.7778
scaffold112	565201	565400	*	6.6378e-07	4.53318e-05	25.2053	47.3214	57.8313	23.9437	28.4314
scaffold112	577601	577800	*	1.26623e-11	1.75911e-09	-25.9888	11.4286	2.88462	30.5085	37.037
scaffold112	580201	580400	*	1.38268e-05	0.000719507	-22.9457	5.26316	0	25.5319	NA
scaffold112	592801	593000	*	1.3347e-22	6.20405e-20	70.3258	NA	74.6269	4.25532	4.34783
scaffold112	684201	684400	*	1.0138e-10	1.24078e-08	28.4252	26.2295	38.4615	1.6129	1.33333
scaffold1120	101001	101200	*	4.5432e-05	0.00207976	22.8056	52.381	24	12.963	15.3846
scaffold1120	119601	119800	*	5.65433e-07	3.90102e-05	-23.6688	10.8108	2.04082	30.2632	31.8182
scaffold1123	105001	105200	*	6.44265e-07	4.41127e-05	-23.1541	2.43902	0	24.4444	NA
scaffold1123	135201	135400	*	0.00175536	0.0451524	25.2096	40	39.6552	14.6341	NA
scaffold1123	178201	178400	*	0.00132538	0.0361619	-24.7492	NA	2.17391	26.9231	NA
scaffold1123	244401	244600	*	2.7112e-11	3.60069e-09	-34.8315	NA	0	30.1887	41.6667
scaffold1123	276201	276400	*	0.000649157	0.0202691	-27.7778	NA	12.5	40.2778	NA
scaffold1123	527401	527600	*	5.3572e-13	8.79595e-11	-36.153	1.40845	0	36.9863	NA
scaffold1123	538601	538800	*	0.000278399	0.00999923	-24.2139	28.5714	47.2222	52.9412	73.6842
scaffold1123	589601	589800	*	8.1632e-10	8.81924e-08	-30.8164	2.40964	1.35135	NA	32.7273
scaffold1123	589801	590000	*	2.31521e-21	9.49375e-19	-39.9689	4.49438	0	43.8596	40.9639
scaffold1123	762401	762600	*	0.00152493	0.0404544	31.1262	NA	85.9649	54.8387	NA
scaffold1123	814601	814800	*	5.03552e-17	1.30683e-14	26.7442	24.1758	29.6296	0	0
scaffold1123	814801	815000	*	1.04786e-05	0.000559284	21.5083	37.6238	40	15.8416	18.0723
scaffold1125	9001	9200	*	0.000973367	0.028276	-20.2899	69.863	63.75	86.9565	NA
scaffold1125	17001	17200	*	3.63946e-10	4.13836e-08	-30.784	28.0992	40	62.6984	66.1972
scaffold1125	17201	17400	*	2.25211e-09	2.27101e-07	-48.2225	4.83871	NA	NA	53.0612
scaffold1125	17401	17600	*	1.23196e-07	9.50797e-06	-24.4295	32.8767	32.8467	57.6923	57.0175
scaffold1125	29201	29400	*	1.01653e-05	0.000544418	-25	NA	0	NA	25
scaffold1125	29401	29600	*	7.09242e-17	1.8095e-14	-41.0148	11.3402	0	59.5506	34.7222
scaffold1125	55401	55600	*	4.20313e-07	2.96102e-05	33.6449	68.3333	44.6809	16	31.5789
scaffold1125	55601	55800	*	3.36244e-06	0.000201139	25.7396	53.5211	49.2308	31.9149	18.1818
scaffold1125	75001	75200	*	6.38374e-05	0.00280198	33.4623	NA	90.9091	57.4468	NA
scaffold1125	98801	99000	*	2.20684e-16	5.29837e-14	-37.4685	5.12821	1.16279	39.1892	42.8571
scaffold1125	111401	111600	*	7.25964e-07	4.93004e-05	41.2824	37.5	58.9474	6.06061	NA
scaffold1125	160001	160200	*	0.000230782	0.00851891	22.3529	90	NA	NA	67.6471
scaffold1127	5601	5800	*	0.000891086	0.0263348	24.8283	NA	87.619	NA	62.7907
scaffold1134	8601	8800	*	0.000310419	0.0109741	-24.5577	24.1379	NA	42.4242	57.1429
scaffold1134	8801	9000	*	2.81926e-05	0.00135758	48.5555	86.4865	NA	NA	37.931
scaffold1134	46801	47000	*	0.00118713	0.0331565	-26.6498	NA	10.6383	37.2881	NA
scaffold1134	93401	93600	*	1.15457e-14	2.30548e-12	-33.1002	4.93827	0	40.6593	29.2308
scaffold1134	151401	151600	*	0.000714351	0.0219711	-20.0643	5.55556	NA	27.381	21.6216
scaffold1135	37401	37600	*	1.65095e-05	0.000842963	-21.6216	0	NA	21.6216	NA
scaffold1135	79801	80000	*	6.43108e-12	9.26306e-10	43.2401	78.0488	60	18.75	30.5085
scaffold1136	73401	73600	*	4.93806e-09	4.749e-07	-53.906	14.5833	4	NA	64.8649
scaffold1138	7001	7200	*	3.84728e-35	5.71491e-32	-53.4284	19.2982	15	65.4088	77.9817
scaffold1138	9001	9200	*	6.66305e-55	7.53645e-51	-69.0653	9.70149	16.9811	84.5361	80
scaffold1138	9401	9600	*	9.22438e-16	2.05362e-13	-43.142	32.5581	30.137	74.5098	75.6098
scaffold114	89801	90000	*	1.69395e-12	2.61768e-10	-45.0677	1.69492	NA	40.2778	53.7313
scaffold114	90001	90200	*	4.85178e-07	3.38809e-05	-21.5201	1.81818	2.77778	23.0769	24.6154
scaffold114	191401	191600	*	2.44705e-06	0.000150697	-34.7368	NA	0	26.3158	47.3684
scaffold1140	30601	30800	*	1.12801e-09	1.19519e-07	31.54	48	50	6.38298	31.8841
scaffold1140	37401	37600	*	6.20232e-05	0.00273265	21.3902	69.4737	60.6742	39.1304	50
scaffold1140	49801	50000	*	8.41236e-05	0.00357387	-21.0859	2.17391	0	22.2222	NA
scaffold1140	79601	79800	*	4.19669e-14	7.83875e-12	41.3318	51.6129	40.9091	5	4.61538
scaffold1140	79801	80000	*	2.2081e-14	4.27947e-12	41.6928	37.5	47.619	0	2.17391
scaffold1140	145201	145400	*	2.63724e-07	1.92e-05	-37.2825	23.4375	7.89474	54.9296	NA
scaffold1140	178201	178400	*	9.87788e-19	3.08922e-16	-32.0518	1.52672	1.42857	40	26.9231
scaffold1140	207801	208000	*	6.46043e-11	8.12923e-09	-30.3643	6.52174	7.52688	36.4865	39.0244
scaffold1140	239401	239600	*	1.92458e-28	1.57363e-25	58.3513	65.5556	63.7681	6.75676	6.06061
scaffold1143	48001	48200	*	0.000400011	0.0135915	-42.1569	16.6667	NA	58.8235	NA
scaffold1143	117801	118000	*	3.77797e-05	0.00176134	-21.0276	19.6721	5.06329	32.7586	32.1429
scaffold1143	126801	127000	*	3.11002e-10	3.56623e-08	-31.9826	14.4737	16.9811	52.5	42.1875
scaffold1143	334601	334800	*	2.40787e-05	0.00117943	21.1009	25.9259	16.3636	0	NA
scaffold1143	338401	338600	*	0.000142007	0.0056276	21.3057	38.4615	21.5385	NA	6.57895
scaffold1143	344001	344200	*	0.00094961	0.0277283	33.1395	75	NA	41.8605	NA
scaffold1143	344201	344400	*	1.20799e-10	1.46394e-08	52.7412	50.8772	70.2703	9.09091	NA
scaffold1143	371201	371400	*	0.000110097	0.00452468	-21.1783	6.77966	12.766	23.8095	42.8571
scaffold1143	462401	462600	*	8.5343e-07	5.72218e-05	-22.7066	7.5	6	25.2874	37.5
scaffold1143	527801	528000	*	0.000491027	0.0161061	31.8121	42.623	NA	10.8108	NA
scaffold1143	528001	528200	*	1.56673e-07	1.18689e-05	32.906	46.3415	42.8571	13.1579	7.14286
scaffold1143	624401	624600	*	0.000712664	0.0219325	-35.4497	NA	57.1429	92.5926	NA
scaffold1143	676401	676600	*	1.3602e-09	1.42234e-07	-28.7931	8.65385	0	35.6322	33.3333
scaffold1143	677201	677400	*	0.000276542	0.009943	-37.8458	NA	29.5455	NA	67.3913
scaffold1143	677801	678000	*	1.41984e-05	0.000737055	-25.2871	1.88679	NA	18.1818	40.5405
scaffold1143	764401	764600	*	1.25909e-05	0.000660222	-25	0	NA	NA	25
scaffold1143	776201	776400	*	0.00138045	0.0373988	-22.7381	7.8125	3.57143	28.5714	NA
scaffold1143	807401	807600	*	0.000330516	0.011551	22.4852	66.6667	63.9344	43.5484	42.3077
scaffold1143	918401	918600	*	1.57024e-05	0.000806388	31.0795	39.759	51.9481	NA	14.5455
scaffold1143	919201	919400	*	2.89202e-13	4.89443e-11	-39.1304	0	0	NA	39.1304
scaffold1143	1042401	1042600	*	0.00180643	0.0461541	-27.2054	NA	3.7037	NA	30.9091
scaffold1143	1083601	1083800	*	0.000338082	0.0117731	22.0259	48.0769	38.7755	27.7778	13.7931
scaffold1146	10401	10600	*	3.25562e-07	2.33431e-05	-28.4452	24.4681	18.75	47.1264	56.0606
scaffold115	42801	43000	*	0.00147505	0.0394421	-26.6667	66.6667	NA	93.3333	NA
scaffold115	85401	85600	*	1.1592e-09	1.22473e-07	-34.1278	26.506	33.75	69	54.1667
scaffold115	86201	86400	*	4.44408e-32	4.95776e-29	-84.9057	NA	0	82.7586	87.5
scaffold115	86401	86600	*	1.31865e-18	4.077e-16	-66.4499	19.2661	1.5625	NA	79.1667
scaffold115	86601	86800	*	8.53855e-10	9.18818e-08	-49.1746	14.6552	NA	63.8298	NA
scaffold115	104801	105000	*	0.00129935	0.0355817	27.9487	93.3333	NA	58.8235	70.4545
scaffold115	150601	150800	*	4.97124e-25	2.95941e-22	-59.5418	12.9032	16.2162	80	67.2727
scaffold115	151001	151200	*	5.26909e-05	0.00236733	22.1845	62.2642	76.8421	43.5484	50
scaffold115	154401	154600	*	0.00127633	0.0350917	24.7573	NA	50	23.3333	27.907
scaffold115	158801	159000	*	1.3177e-08	1.19076e-06	34.1085	NA	54.1667	26.9939	13.8122
scaffold1155	13001	13200	*	0.000535614	0.0173068	33.9915	60.9756	NA	26.6667	27.2727
scaffold1155	50201	50400	*	3.80751e-15	7.95883e-13	-63.8889	0	0	NA	63.8889
scaffold1155	172601	172800	*	4.60779e-05	0.00210601	20.3209	25	34.375	9.375	8.69565
scaffold1155	174601	174800	*	0.000449797	0.0149745	24.2137	58.5366	65.9794	NA	38.3562
scaffold1158	4001	4200	*	8.46562e-17	2.14239e-14	33.1553	57.8947	58.1197	26.6234	22.5806
scaffold1158	107601	107800	*	0.00190402	0.0481461	-36.2348	NA	26.9231	63.1579	NA
scaffold1158	199201	199400	*	0.000125272	0.00505064	-31.2431	57.1429	38.9831	77.7778	NA
scaffold1158	199401	199600	*	1.03805e-11	1.45712e-09	-68.2429	NA	19.5122	87.7551	NA
scaffold116	4001	4200	*	3.29684e-07	2.3622e-05	-35.5835	7.89474	NA	25.7143	61.7647
scaffold116	21201	21400	*	0.000883314	0.0261393	-20.2165	25.4902	16.6667	37.037	47.4576
scaffold116	89201	89400	*	7.33375e-52	6.09573e-48	74.1955	80.1724	81.3333	4.49438	8.53659
scaffold116	98201	98400	*	1.11575e-05	0.000592412	-26.428	8.97436	5.88235	33.9623	NA
scaffold116	98401	98600	*	4.71437e-11	6.04993e-09	-30.452	5.74713	3.125	34.3284	36.1702
scaffold116	113001	113200	*	1.02075e-07	7.97464e-06	45.1299	78.5714	75.7576	NA	32.2034
scaffold116	123601	123800	*	4.8333e-05	0.00219308	25.3342	54.5455	50.7937	32.7869	20.8333
scaffold116	125001	125200	*	0.000351137	0.0121569	22.7419	NA	30.1887	9.09091	6
scaffold116	131201	131400	*	8.04463e-09	7.51822e-07	28.0342	46.0784	54.8387	23.8095	20.2381
scaffold116	142001	142200	*	0.000442464	0.0147775	21.4804	85	81.8182	60	62.3188
scaffold116	142201	142400	*	8.35146e-15	1.69354e-12	58.2278	88.5714	88.6364	18.6047	44.4444
scaffold116	143001	143200	*	6.66367e-06	0.000371136	38.0016	NA	84.8101	NA	46.8085
scaffold116	183201	183400	*	4.42052e-08	3.68624e-06	30.0122	50.7042	44.5455	6.81818	22.973
scaffold116	203801	204000	*	2.84013e-06	0.000172788	-37.2024	45.8333	NA	89.0625	75
scaffold116	290001	290200	*	0.000351497	0.0121662	-35.6446	31.4286	NA	63.4615	73.3333
scaffold116	452401	452600	*	2.40153e-10	2.79155e-08	27.0089	93.3333	86.0465	54.955	75.3425
scaffold116	566601	566800	*	6.94131e-07	4.7241e-05	38.2331	93.75	90.566	53.8462	NA
scaffold116	670601	670800	*	5.23894e-31	5.19037e-28	-54.134	12.6316	0	67.9245	50.6494
scaffold1163	52201	52400	*	8.37564e-28	6.44702e-25	-47.7038	3.6036	4.65116	56.9444	47.9592
scaffold1163	66201	66400	*	0.000167326	0.00647531	24.5714	97.7273	93.5484	NA	71.4286
scaffold1168	12001	12200	*	2.26835e-14	4.37955e-12	48.7355	93.3333	89.8305	NA	43.0556
scaffold1168	100401	100600	*	4.93966e-46	1.95279e-42	49.7908	52.8169	45.3608	0	0
scaffold1168	104001	104200	*	0.000463498	0.0153503	29.4118	NA	38.2353	5.71429	12.1212
scaffold1168	252601	252800	*	7.10713e-06	0.000393467	-21.0123	20.6186	30.5085	47.3684	46.6667
scaffold1168	262201	262400	*	0.000647667	0.0202363	-21.5511	4.25532	NA	24.4444	27.0833
scaffold1168	358201	358400	*	3.11643e-08	2.66145e-06	44.3038	35.8974	52.5	NA	0
scaffold1168	358401	358600	*	1.92842e-20	7.16455e-18	46.875	54.5455	38.7097	0	0
scaffold117	3401	3600	*	1.96898e-62	5.72676e-58	-69.0737	2.85714	3.2967	71.6667	72.7273
scaffold117	3601	3800	*	0.000156906	0.00612857	-22.6315	38.0435	60	71.2329	69.2308
scaffold117	79801	80000	*	3.78947e-06	0.000223823	29.959	51.0204	54.1176	NA	22.5
scaffold117	80001	80200	*	8.64194e-11	1.06925e-08	32.0693	38.5714	33.3333	1.88679	5.88235
scaffold117	130001	130200	*	8.03819e-20	2.79749e-17	-44.137	2.85714	5.88235	54.7619	43.8596
scaffold117	133401	133600	*	1.25915e-22	5.88646e-20	-53.0486	19.7531	10.2941	59.7561	77.1084
scaffold117	136001	136200	*	1.78452e-07	1.33671e-05	30.9379	77.4194	79.4521	40.8451	56.6038
scaffold117	185801	186000	*	0.00023739	0.00873117	20.4125	81.5217	86.1111	62.963	61.3636
scaffold117	256001	256200	*	3.94326e-07	2.7905e-05	-23.4127	3.84615	0	25	NA
scaffold117	275401	275600	*	5.99647e-09	5.69958e-07	25.6595	42.1488	41.0448	23.5294	5.40541
scaffold117	277401	277600	*	2.59388e-05	0.00125993	28.2828	60.3448	34.1463	26.4706	9.67742
scaffold117	532401	532600	*	4.75533e-09	4.58409e-07	24.8864	31.1111	33.7209	6.25	8.75
scaffold117	574201	574400	*	0.00139142	0.0376309	21.164	88.8889	97.2222	NA	71.4286
scaffold117	586601	586800	*	4.74517e-15	9.818e-13	-26.7372	1.90476	0	21.978	39.1304
scaffold117	612401	612600	*	1.49995e-07	1.1418e-05	42.9303	90.1961	93.1818	48.6486	NA
scaffold117	653801	654000	*	1.8565e-08	1.64051e-06	26.8554	45.045	42.1687	15	19.7183
scaffold1170	12201	12400	*	5.60242e-08	4.58358e-06	31.9832	55.814	58.0645	27.3973	20.5128
scaffold1170	32401	32600	*	3.19023e-27	2.34906e-24	65.2455	73.6111	80	14	10
scaffold1170	32601	32800	*	0.00015238	0.00597875	40.1709	NA	70.9402	30.7692	NA
scaffold1170	82401	82600	*	3.63389e-09	3.5612e-07	45.5103	68.5393	63.6364	20.7547	NA
scaffold1170	135401	135600	*	0.0015582	0.0411547	36.1264	NA	55.3571	NA	19.2308
scaffold1170	152201	152400	*	3.7362e-05	0.00174426	-23.913	0	NA	23.913	NA
scaffold1170	157201	157400	*	2.64093e-07	1.92234e-05	45	45	NA	NA	0
scaffold1170	157401	157600	*	3.28874e-08	2.79862e-06	50.6957	58.6957	NA	NA	8
scaffold1170	165601	165800	*	8.62989e-13	1.38346e-10	35.3153	67.4242	65.5172	27.4725	35.1064
scaffold1170	205601	205800	*	1.21888e-06	7.94616e-05	-27.2727	72.7273	NA	100	NA
scaffold1179	27001	27200	*	0.000625771	0.0196899	-44.0887	34.4828	NA	NA	78.5714
scaffold1179	28201	28400	*	0.000701831	0.0216613	34.0909	NA	84.0909	NA	50
scaffold1179	120001	120200	*	2.9365e-09	2.91352e-07	-41.126	15.2174	14.8936	56.1798	NA
scaffold118	38601	38800	*	4.67761e-26	3.07701e-23	-46.2597	5.30973	5.71429	44.2478	61.1111
scaffold118	48401	48600	*	2.33674e-19	7.77364e-17	-54.8377	5.71429	8.88889	75.6098	47.2222
scaffold118	62201	62400	*	9.05683e-06	0.000490731	50.3226	60	NA	NA	9.67742
scaffold118	109601	109800	*	1.28943e-05	0.000674339	-20.4875	72.5	75	93.9394	95.5556
scaffold118	149801	150000	*	3.55581e-05	0.00167115	-31.7283	NA	20.3125	52.1739	51.9231
scaffold118	150201	150400	*	2.59496e-16	6.17557e-14	-35.3661	1.16279	2.89855	37.037	37.7778
scaffold118	151601	151800	*	5.06672e-06	0.000290416	-27.0449	11.1111	6.12245	26.6667	44.4444
scaffold118	151801	152000	*	2.22553e-14	4.30915e-12	-21.8895	4.13223	0.746269	12.2642	34.4
scaffold118	152201	152400	*	5.5428e-13	9.08237e-11	-28.1486	0	1.40845	23.2143	34.5455
scaffold118	152401	152600	*	2.1145e-08	1.85681e-06	-23.2301	0	4.34783	20.6349	29.8246
scaffold118	152601	152800	*	2.71642e-10	3.13816e-08	-25.3947	3.79747	0	31.4286	23.5294
scaffold118	169001	169200	*	2.66532e-08	2.30276e-06	29.576	91.6667	83.0769	40	73.2394
scaffold118	170001	170200	*	2.71444e-36	4.49306e-33	63.2707	70.6667	74.359	11.3043	6.32911
scaffold118	170201	170400	*	2.58907e-35	3.91912e-32	57.4262	60	63.4409	7	1.20482
scaffold118	183401	183600	*	7.75534e-06	0.000425707	37.2059	44.7059	NA	NA	7.5
scaffold118	198001	198200	*	4.03173e-10	4.5539e-08	42.7447	60	42.8571	17.5	2.77778
scaffold118	199601	199800	*	0.00131312	0.0358803	27.0833	87.5	NA	60.4167	NA
scaffold118	238601	238800	*	2.9447e-07	2.12937e-05	31.5972	81.0811	80	34.2105	58.6207
scaffold118	252801	253000	*	0.000760416	0.023145	-35.6643	51.5152	NA	NA	87.1795
scaffold118	317001	317200	*	7.63083e-06	0.000419551	-25.7133	10	20	26.6667	54.0984
scaffold1185	60601	60800	*	5.12555e-55	5.96305e-51	-69.1198	5.22388	3.37079	74.2857	72.8261
scaffold1186	130201	130400	*	0.000616943	0.0194516	-22.406	21.7391	22.0588	44.3038	NA
scaffold1186	145001	145200	*	0.000496503	0.0162556	28.8725	NA	64.7059	35.8333	NA
scaffold1186	321401	321600	*	2.17534e-05	0.00107811	45.6538	53.0612	NA	7.40741	NA
scaffold119	12801	13000	*	0.000219246	0.00816188	-33.6957	41.6667	NA	75.3623	NA
scaffold119	30601	30800	*	1.20242e-32	1.42715e-29	-64.5512	8.47458	11.1111	73.0769	75.4717
scaffold119	30801	31000	*	2.32287e-27	1.726e-24	-60.035	20	10.5882	74.6988	77.2727
scaffold119	38601	38800	*	0.000117482	0.00478133	31.0256	90	NA	NA	58.9744
scaffold119	68801	69000	*	1.98466e-08	1.74807e-06	35.8217	70.5128	66.6667	38.9831	25.5319
scaffold119	110401	110600	*	7.41068e-15	1.50652e-12	-39.9451	4.7619	3.57143	36.1702	50.8772
scaffold119	144801	145000	*	0.00169009	0.0438419	25.4622	NA	91.1765	65.7143	NA
scaffold1199	106401	106600	*	3.93506e-07	2.78566e-05	-27.8689	NA	0	NA	27.8689
scaffold12	27201	27400	*	1.65893e-06	0.000105239	48.6388	NA	77.5862	28.9474	NA
scaffold12	27401	27600	*	5.65524e-07	3.90102e-05	36.9133	NA	92.7273	59.5745	51.2821
scaffold12	57401	57600	*	0.000108742	0.00447847	27.7156	NA	35.8974	4.47761	13.9535
scaffold12	94201	94400	*	3.20307e-15	6.7543e-13	47.9931	66.0714	55.3191	12.6984	8.82353
scaffold12	94801	95000	*	2.22239e-22	1.00772e-19	52.0435	62.766	62.3529	16.3636	6.41026
scaffold12	114401	114600	*	1.35805e-08	1.22446e-06	28.7356	34.0909	23.2558	0	NA
scaffold12	115801	116000	*	2.47449e-07	1.81025e-05	28.6883	NA	29.7872	0	2.85714
scaffold12	238001	238200	*	0.000310773	0.0109828	31.1429	NA	63.2184	32.0755	NA
scaffold12	291001	291200	*	1.12485e-08	1.02997e-06	-23.4275	1.81818	0	19.2308	32.0755
scaffold12	299601	299800	*	6.62562e-09	6.2654e-07	-32.1512	25	26.087	52.7473	65.0794
scaffold12	334001	334200	*	1.77782e-14	3.47366e-12	45.2429	47.9167	62.5	9.09091	11.9403
scaffold12	336001	336200	*	0.00191306	0.0483056	-28.3851	12.1212	NA	33.3333	47.5
scaffold12	336201	336400	*	4.19943e-08	3.51122e-06	-25	NA	0	25	NA
scaffold12	336401	336600	*	3.32287e-05	0.00157116	-26.5727	38.2022	20.3125	59.6774	52.9412
scaffold12	349201	349400	*	1.51481e-44	5.31735e-41	59.2593	60	58.3333	0	0
scaffold12	349401	349600	*	1.12028e-55	1.38232e-51	66.8673	64.7619	70.4545	0.877193	0
scaffold12	349601	349800	*	5.04713e-38	1.00251e-34	65.1934	64.5833	65.8824	0	0
scaffold12	350001	350200	*	5.42258e-20	1.92169e-17	44.7454	NA	46.1538	0	2.63158
scaffold12	350201	350400	*	1.86789e-14	3.63741e-12	53.9823	62.7119	44.4444	NA	0
scaffold12	368801	369000	*	7.72873e-05	0.00331618	25.9409	NA	96.7742	NA	70.8333
scaffold12	399601	399800	*	3.33963e-09	3.28866e-07	39.0832	79.6875	78.7234	31.3725	49.0196
scaffold12	407001	407200	*	2.54105e-10	2.94867e-08	36.0439	54.902	33.7349	6.89655	3.44828
scaffold12	430401	430600	*	1.09373e-39	2.54489e-36	62.1795	67.0732	56.7568	0	0
scaffold12	431001	431200	*	3.3944e-09	3.34018e-07	61.5385	NA	61.5385	NA	0
scaffold12	431201	431400	*	4.68783e-06	0.00027091	49.0712	57.8947	NA	8.82353	NA
scaffold12	431401	431600	*	2.94422e-05	0.00140893	36.9792	85.4167	NA	NA	48.4375
scaffold12	488801	489000	*	6.42213e-06	0.000359355	26.7029	79.1667	75.7576	67.7966	34.4262
scaffold12	532001	532200	*	4.25384e-06	0.000248155	33.0065	NA	38.8889	NA	5.88235
scaffold12	542201	542400	*	1.47066e-24	8.36364e-22	-57.3407	17.3913	6.15385	63.2353	74.1176
scaffold12	595001	595200	*	0.000508981	0.0165987	24.2857	89.2857	NA	58.4906	72.3404
scaffold12	636601	636800	*	0.00124949	0.0345074	26.4151	88.6792	NA	62.2642	NA
scaffold12	650401	650600	*	4.57299e-11	5.87962e-09	-39.9378	25.6757	15	56.962	68.2927
scaffold12	650601	650800	*	3.82902e-16	8.95026e-14	-76.8033	8.19672	NA	NA	85
scaffold12	685001	685200	*	2.19224e-32	2.54318e-29	51.2247	55.8824	73.6842	15.9722	7.22892
scaffold12	702601	702800	*	1.98757e-07	1.4756e-05	29.1023	84.6154	82.3529	46	61.6667
scaffold12	734801	735000	*	5.3784e-06	0.000306469	29.3076	NA	95.1613	65.8537	NA
scaffold12	735601	735800	*	0.000116935	0.00476434	21.4684	96.6667	97.9592	76	NA
scaffold12	737401	737600	*	0.000124792	0.00503544	22.704	NA	93.3333	70	71.4286
scaffold12	739401	739600	*	9.51277e-09	8.78543e-07	23.9234	93.9655	89.1892	69.1489	66.6667
scaffold12	740201	740400	*	2.94773e-07	2.13118e-05	28.7284	93.6508	95.1613	65.6716	NA
scaffold12	844601	844800	*	0.00151256	0.0402207	-20.5118	NA	77.0492	NA	97.561
scaffold12	868001	868200	*	1.35973e-06	8.77587e-05	-25.3117	44.7368	45.9016	74.7967	60.3774
scaffold12	868201	868400	*	1.77876e-07	1.33289e-05	-22.1221	19.1176	7.40741	36.4706	37.1681
scaffold12	935201	935400	*	0.000535787	0.0173107	21.436	36.3636	47.3684	22.3881	19.6429
scaffold12	935401	935600	*	0.00163691	0.0427567	26.7708	78.3333	NA	51.5625	NA
scaffold12	955401	955600	*	1.67182e-11	2.2775e-09	-49.8483	NA	27.1429	78.125	75.5102
scaffold12	970201	970400	*	2.76674e-08	2.3828e-06	38.0952	66.6667	77.5862	33.3333	NA
scaffold12	1025801	1026000	*	0.00018671	0.00711922	-29.5918	17.8571	7.14286	42.8571	NA
scaffold12	1027201	1027400	*	7.59536e-08	6.08929e-06	54.0431	78.5714	NA	NA	24.5283
scaffold12	1034601	1034800	*	2.46161e-05	0.00120189	22.7694	80	87.3239	56.8627	63.1579
scaffold12	1049401	1049600	*	6.91163e-09	6.51921e-07	30.303	38.5542	32.4324	2.5641	15.625
scaffold12	1058401	1058600	*	0.00150401	0.0400456	-20.8776	37.2549	50	60	68.6567
scaffold12	1059001	1059200	*	1.61573e-12	2.49965e-10	-51.4068	NA	12.7907	NA	64.1975
scaffold12	1059201	1059400	*	7.08884e-12	1.01709e-09	-35.7709	19.802	23.3333	57.6471	56.7164
scaffold12	1079601	1079800	*	9.76654e-24	5.10505e-21	60	60	NA	0	0
scaffold12	1079801	1080000	*	5.47573e-06	0.000311318	27.3482	29.7872	NA	2.7027	2.22222
scaffold12	1080201	1080400	*	6.38812e-37	1.11638e-33	69.7692	72.0721	69.0476	2.5641	0
scaffold12	1093001	1093200	*	0.000314895	0.0111005	29.6138	83.0986	80.7692	NA	52.5
scaffold12	1093201	1093400	*	3.39873e-05	0.00160363	31.4372	NA	60.5634	37.1429	25
scaffold12	1117201	1117400	*	1.03562e-05	0.000553256	29.0148	31.5789	NA	2.43902	2.7027
scaffold12	1147001	1147200	*	5.15197e-06	0.000294846	30.2564	83.3333	NA	46.8354	62.7451
scaffold12	1164201	1164400	*	2.74033e-47	1.19982e-43	67.1481	69.0476	67.1642	0.990099	1.14943
scaffold12	1166201	1166400	*	8.52432e-14	1.5468e-11	68.2692	87.5	NA	19.2308	NA
scaffold12	1166401	1166600	*	9.0903e-08	7.16784e-06	57.1607	NA	71.7949	NA	14.6341
scaffold12	1169801	1170000	*	8.15688e-08	6.4909e-06	35	NA	51.4706	17.3554	14.2857
scaffold12	1176201	1176400	*	2.0942e-20	7.75213e-18	67.9816	90.7692	75.4386	NA	15.625
scaffold12	1177201	1177400	*	2.21771e-13	3.81992e-11	65.5535	NA	89.7959	18.75	29.4118
scaffold12	1177401	1177600	*	4.31413e-09	4.18653e-07	49.7748	NA	91.6667	41.8919	NA
scaffold12	1177801	1178000	*	1.24417e-08	1.12982e-06	50.6127	NA	93.75	NA	43.1373
scaffold12	1225601	1225800	*	4.35724e-05	0.00200205	20.5234	86.7925	90	67.7419	NA
scaffold12	1232401	1232600	*	0.000201343	0.00759328	34.3672	NA	73.0769	38.7097	NA
scaffold12	1232601	1232800	*	2.15388e-09	2.1806e-07	43.7346	NA	82.5581	35.4839	40.7407
scaffold12	1233601	1233800	*	1.04097e-17	2.91721e-15	64.2423	77.0833	75.6098	3.57143	17.3913
scaffold12	1234401	1234600	*	1.21506e-21	5.07966e-19	71.0675	70.9677	78.5714	3.50877	NA
scaffold12	1371801	1372000	*	5.75329e-09	5.48508e-07	-29.5524	25.8621	47.5248	70.6667	61.4583
scaffold12	1372601	1372800	*	0.000404991	0.0137366	-25.0292	64.4444	NA	89.4737	NA
scaffold12	1373001	1373200	*	1.72956e-05	0.000878455	22.5702	87.013	85.4167	62.8205	65.0794
scaffold12	1454001	1454200	*	0.000124319	0.00501898	30.3066	49.0566	NA	18.75	NA
scaffold12	1456201	1456400	*	1.74222e-12	2.68819e-10	-72.2078	11.4286	NA	83.6364	NA
scaffold12	1463201	1463400	*	1.53158e-13	2.68812e-11	-32.4324	0	0	20.9302	48.3871
scaffold12	1530601	1530800	*	5.5751e-07	3.85027e-05	26.2287	52.7473	47.7273	18.6047	30.5556
scaffold12	1530801	1531000	*	5.16925e-06	0.00029571	45.8081	NA	84.4444	38.6364	NA
scaffold12	1537201	1537400	*	0.000128605	0.00516537	-28.0876	NA	55.6962	NA	83.7838
scaffold12	1541601	1541800	*	3.27289e-06	0.000196524	-35.5219	1.51515	NA	NA	37.037
scaffold12	1555801	1556000	*	0.000509038	0.0165992	28.835	61.194	72.3684	38.2979	NA
scaffold12	1562201	1562400	*	5.47243e-06	0.000311217	-25.5855	22.0339	14.8148	45.614	41.5385
scaffold12	1579401	1579600	*	2.09894e-05	0.00104538	33.2033	NA	74.6667	34.0909	50
scaffold12	1595601	1595800	*	1.19569e-05	0.000630172	-22.7528	NA	2.24719	NA	25
scaffold12	1596801	1597000	*	5.61359e-05	0.00250361	20.9566	81.5217	76.6234	59.0909	57.1429
scaffold12	1597401	1597600	*	1.31527e-07	1.01011e-05	-24.0564	4.65116	1.31579	27.1429	NA
scaffold12	1597601	1597800	*	1.38426e-07	1.0599e-05	-24.0521	11.236	6.49351	29.5455	39.5833
scaffold12	1600001	1600200	*	3.62895e-14	6.81896e-12	25.9762	36.747	26.6055	2.04082	14.4444
scaffold12	1614801	1615000	*	1.15735e-18	3.59193e-16	-60.3893	11.2676	6.75676	69.3548	NA
scaffold12	1649601	1649800	*	0.00011992	0.00486842	-28.3058	17.6471	12.987	NA	43.4783
scaffold12	1660201	1660400	*	4.43384e-08	3.69659e-06	-29.1123	20.2899	23.5294	48.3607	55.2632
scaffold12	1666801	1667000	*	0.000881064	0.0260822	-22.4521	52	70.2703	82.2222	NA
scaffold12	1670401	1670600	*	1.64156e-18	5.01069e-16	70.4274	78.0488	69.7368	NA	2.22222
scaffold12	1670601	1670800	*	5.51427e-28	4.31798e-25	62.0555	66.2162	63.8554	2.38095	3.27869
scaffold12	1670801	1671000	*	6.24768e-11	7.881e-09	38.7711	85.7143	78.125	41.2698	47.619
scaffold12	1678401	1678600	*	5.97079e-06	0.000336551	-27.1698	1.51515	5	NA	30
scaffold12	1690801	1691000	*	0.000326212	0.0114282	23.4945	26.1538	26.087	NA	2.63158
scaffold12	1715801	1716000	*	5.83019e-07	4.01555e-05	-49.4898	25	26	NA	75
scaffold12	1763401	1763600	*	0.000115304	0.00470778	25.725	41.1765	52.5424	17.0213	25.7143
scaffold12	1767201	1767400	*	2.62372e-05	0.00127291	-25.4545	0	NA	25.4545	NA
scaffold12	1771801	1772000	*	1.08479e-06	7.13824e-05	-33.6257	5	5.55556	17.2414	64
scaffold12	1773001	1773200	*	6.50886e-05	0.00285228	-32.9027	16.3934	4.34783	44.1176	NA
scaffold12	1800601	1800800	*	8.80931e-16	1.96551e-13	-36.6416	0	7.40741	45	35.9375
scaffold12	1885401	1885600	*	0.000134262	0.00536139	39.5833	NA	89.5833	50	NA
scaffold12	1896801	1897000	*	1.67393e-05	0.000853075	37.9509	44.4444	NA	9.30233	2.94118
scaffold12	1897201	1897400	*	1.80791e-07	1.35249e-05	37.8733	79.4521	90	45.3125	NA
scaffold12	1898001	1898200	*	0.000296825	0.0105579	41.6667	NA	66.6667	25	NA
scaffold12	1901601	1901800	*	5.92845e-23	2.86359e-20	-39.8062	1.88679	1.83486	41.8919	41.3793
scaffold12	1927001	1927200	*	4.44634e-06	0.000258016	50.4723	NA	68.4211	17.9487	NA
scaffold12	1942001	1942200	*	9.34588e-07	6.22228e-05	23.6715	42.6471	27.1429	11.8421	10.3896
scaffold12	1987201	1987400	*	0.000138536	0.00550907	41.1481	NA	68	12	39.6552
scaffold12	2019201	2019400	*	1.26257e-06	8.20946e-05	-20.5083	10.2273	3.84615	23.1707	34.5455
scaffold12	2036001	2036200	*	2.59466e-10	3.00659e-08	41.6196	NA	46.7742	0	11.1111
scaffold12	2036201	2036400	*	7.56965e-09	7.10203e-07	53.3387	NA	60.6557	7.31707	NA
scaffold12	2036401	2036600	*	2.02337e-09	2.0587e-07	38.7755	82.5397	97.1429	53.5211	37.037
scaffold12	2063201	2063400	*	9.25831e-06	0.000500516	25.819	94.1176	89.4737	80.4348	53.0612
scaffold12	2075801	2076000	*	2.55208e-10	2.96063e-08	-28.5773	6.06061	2.5974	28.5714	40.4762
scaffold12	2083001	2083200	*	2.47927e-13	4.24888e-11	46.0434	61.3861	75.9259	24.0741	15.9091
scaffold12	2106601	2106800	*	4.95678e-08	4.09484e-06	27.4932	31.5789	39.6825	3.125	13.4615
scaffold12	2164401	2164600	*	7.55886e-32	8.25171e-29	-41.9292	0	0.961538	45	38.5714
scaffold12	2164801	2165000	*	1.83661e-09	1.8828e-07	-26.227	0	1.49254	12.1212	39.0244
scaffold12	2188001	2188200	*	1.49146e-08	1.3368e-06	61.3363	NA	69.4444	8.10811	NA
scaffold12	2217401	2217600	*	0.000515788	0.0167791	20.2374	78.9474	72.3077	60.241	48.3871
scaffold12	2258201	2258400	*	1.41804e-05	0.000736504	-24.1935	NA	0	25.4902	23.2877
scaffold120	34001	34200	*	1.23841e-06	8.06313e-05	-20.8137	17.5824	3.52941	25.2747	38.5542
scaffold120	77801	78000	*	0.00072811	0.0223319	-22.7891	54.8387	40	66.0714	75
scaffold120	86001	86200	*	3.05333e-06	0.000184491	26.1671	45.4545	47.8873	20.2703	20.6897
scaffold120	86401	86600	*	5.21069e-22	2.28882e-19	52.0264	51.2195	64.5161	2.8169	7.84314
scaffold120	105001	105200	*	2.95203e-06	0.000178954	-24.0674	5.15464	2.46914	28	NA
scaffold1202	77201	77400	*	0.000156122	0.00610323	21.4675	82.3529	82.6087	68.8889	54.5455
scaffold1202	87201	87400	*	2.53539e-07	1.85164e-05	-20.8709	1.5625	2.17391	9.67742	36.8421
scaffold1202	89401	89600	*	5.53658e-06	0.000314295	22.4545	44.5783	46.3415	23.4043	22.6415
scaffold1202	99201	99400	*	1.52465e-05	0.000786348	21.6216	NA	21.6216	NA	0
scaffold1202	150401	150600	*	7.38803e-38	1.42575e-34	58.0307	64.7541	62.1359	9.57447	1.14943
scaffold1202	172601	172800	*	0.000962854	0.0280406	-24.1979	73.5294	NA	97.7273	NA
scaffold1202	207801	208000	*	2.55007e-08	2.20975e-06	-25.8242	1.02041	0.990099	NA	26.8293
scaffold1202	208201	208400	*	5.72974e-25	3.38129e-22	-41.045	9.6	3.30579	59.8039	35.2941
scaffold1202	208601	208800	*	1.8747e-27	1.40581e-24	-56.2981	18.75	20.5479	73.4043	78.8732
scaffold1202	208801	209000	*	1.15744e-09	1.22319e-07	-27.8832	17.4757	22.2222	48.9655	45.0704
scaffold1202	209801	210000	*	2.32533e-07	1.70912e-05	-24.8335	62.1951	63.8889	86.0465	90
scaffold1202	210201	210400	*	3.20597e-05	0.00152202	-28.2478	41.4634	63.8889	NA	84
scaffold1202	211001	211200	*	4.50011e-07	3.15767e-05	-28.3634	55.7143	35.4839	71.6418	73.3333
scaffold1202	241601	241800	*	0.00078096	0.0236395	25.4932	62.1212	63.0137	37.0968	NA
scaffold1202	249001	249200	*	3.56544e-13	5.95776e-11	-26.4907	2.88462	0	38.6667	15
scaffold121	34001	34200	*	0.000649015	0.0202691	23.4777	NA	37.037	14.2857	12.7273
scaffold121	52401	52600	*	0.000184814	0.00705618	22.2349	35.2941	28.5714	8.19672	11.3208
scaffold121	60201	60400	*	1.72208e-13	3.00305e-11	-33.1548	20.4724	16.8421	51.6949	52.5253
scaffold121	81601	81800	*	6.42013e-06	0.000359292	25.685	43.9024	55.2239	26.7606	19.3548
scaffold121	101401	101600	*	5.79115e-10	6.41659e-08	31.2972	73.1707	72.6316	48.1132	34.375
scaffold121	165401	165600	*	1.2414e-07	9.57539e-06	27.1504	31.746	48.6486	14.1026	13.3333
scaffold121	272601	272800	*	1.44974e-08	1.30255e-06	42.1053	42.1053	NA	NA	0
scaffold1216	36601	36800	*	0.000693775	0.0214599	25.4545	NA	95.4545	70	NA
scaffold1216	159201	159400	*	2.37617e-08	2.06918e-06	43.3093	45.8716	51.8072	5.12821	NA
scaffold1216	169001	169200	*	0.00137825	0.0373563	28.8325	60.4651	NA	31.8182	31.4815
scaffold1216	232401	232600	*	7.94872e-07	5.356e-05	22.5754	NA	24.1379	0	3.33333
scaffold1216	380601	380800	*	3.82387e-06	0.000225592	33.0955	47.8873	70.2128	22.9167	25
scaffold1216	417201	417400	*	2.21577e-05	0.00109535	22.647	33.0882	41.1215	15.9091	12.2449
scaffold1216	447001	447200	*	1.24612e-05	0.000654046	20.8791	NA	20.8791	0	NA
scaffold1216	463201	463400	*	1.92856e-06	0.000120851	31.1111	38.5965	28.5714	NA	2.22222
scaffold1216	591601	591800	*	0.000109414	0.00450158	31.6974	70.5128	63.3803	NA	35.4167
scaffold1216	599601	599800	*	0.00175405	0.0451302	-20.5865	10.4167	10.2941	NA	30.9524
scaffold1216	626401	626600	*	5.51146e-06	0.000313131	-31.7111	32.5	35.9375	69.4915	61.5385
scaffold1216	636401	636600	*	4.34363e-09	4.21315e-07	-27.5974	0	6	29.8701	NA
scaffold1216	642001	642200	*	2.36105e-37	4.3306e-34	52.3631	43.9024	64.2857	0.952381	0
scaffold1216	754801	755000	*	1.47157e-05	0.000761573	20.5813	38.9474	45.0549	23.0769	17.7419
scaffold1216	837401	837600	*	3.35038e-11	4.38945e-09	-33.8519	1.5873	1.14943	NA	35.1852
scaffold1216	864001	864200	*	4.7828e-06	0.000275734	29.7405	30.1587	35.7143	NA	2.12766
scaffold1216	877601	877800	*	4.77372e-08	3.95726e-06	23.4003	47.7273	41.958	24.0876	16.2162
scaffold1216	883001	883200	*	0.00141221	0.0380693	21.2713	49.0909	58.4906	34.375	29.7872
scaffold1216	883201	883400	*	1.20211e-07	9.29343e-06	42.1053	NA	42.1053	0	NA
scaffold1218	5001	5200	*	1.47841e-06	9.48466e-05	-34.0643	8.18182	6.55738	NA	41.6667
scaffold1218	6801	7000	*	1.76042e-06	0.000111222	-32.8755	27.2727	17.6471	55.814	56.0976
scaffold1218	7401	7600	*	2.81527e-05	0.00135614	-30.3269	NA	19.1781	52.381	44.7368
scaffold1218	7801	8000	*	5.71266e-11	7.25104e-09	-44.4311	NA	1.47059	NA	45.9016
scaffold1218	10601	10800	*	4.13371e-05	0.00190947	-30.3205	53.8462	NA	84.2105	84.0909
scaffold1218	10801	11000	*	0.000482049	0.0158576	-26.5789	39.2857	41.6667	74.0741	58.5366
scaffold1218	11201	11400	*	5.04232e-07	3.51151e-05	-46.0112	9.67742	NA	60.6383	49.3151
scaffold1218	11401	11600	*	1.36586e-25	8.59601e-23	-63.5036	0	0	70.9302	50.9804
scaffold1218	44001	44200	*	4.61965e-07	3.23486e-05	-29.8658	19.7674	20.6349	46.6667	54.1667
scaffold1218	68801	69000	*	0.00168321	0.0436997	23.3333	23.3333	NA	NA	0
scaffold1218	71801	72000	*	1.83415e-09	1.88075e-07	-27.891	7.84314	19.1781	43.3735	37.7778
scaffold122	62801	63000	*	3.71408e-15	7.7795e-13	34.829	48.0519	37.9032	10.2041	1.66667
scaffold123	36401	36600	*	1.08865e-08	9.97716e-07	27.4306	40.4494	36.8932	12.1951	9.43396
scaffold123	129801	130000	*	9.24146e-06	0.000499738	-23.0442	7.52688	19.7183	37.7358	33.9623
scaffold123	132201	132400	*	8.03047e-06	0.000439447	-27.1186	NA	0	21.7949	37.5
scaffold123	189201	189400	*	4.95793e-08	4.09496e-06	-25.6538	8	4.22535	28.8136	35.2941
scaffold123	190001	190200	*	0.0018466	0.0469946	-25.5128	NA	3.33333	NA	28.8462
scaffold123	242401	242600	*	7.06439e-10	7.71605e-08	29.8551	32.8358	34.0909	3.0303	4.08163
scaffold123	263001	263200	*	4.43027e-06	0.000257158	-21.8837	4.70588	NA	27.6316	25.7732
scaffold123	286601	286800	*	5.51039e-07	3.81076e-05	-46.9733	NA	12.9032	58.6957	61.4286
scaffold123	339801	340000	*	1.63433e-06	0.000103868	-27.8513	42.6901	35.7143	84.9057	48.9362
scaffold123	343001	343200	*	1.36679e-10	1.64609e-08	39.0476	48.7179	33.3333	0	2.63158
scaffold123	495801	496000	*	0.000203219	0.00765129	-23.8066	10.1449	10	33.8983	NA
scaffold123	705001	705200	*	0.00092716	0.0272113	-31.25	37.5	NA	68.75	NA
scaffold123	762401	762600	*	0.000945633	0.027636	-31.7857	NA	42.5	57.1429	91.4286
scaffold123	887001	887200	*	2.9593e-10	3.40106e-08	38.8158	39.6226	45.9016	7.69231	0
scaffold123	887201	887400	*	1.54108e-17	4.23707e-15	65.1511	78	92.0635	20.6897	NA
scaffold123	888001	888200	*	2.15659e-09	2.1828e-07	34.1772	34.1772	NA	0	NA
scaffold123	895401	895600	*	5.27824e-07	3.66265e-05	50.3175	62.2222	NA	11.9048	NA
scaffold123	1103601	1103800	*	0.000134435	0.00536724	31.7308	55.5556	68.9655	30.7692	NA
scaffold123	1180001	1180200	*	4.36356e-15	9.05605e-13	45.8024	53.6585	47.619	2.77778	7.54717
scaffold123	1218401	1218600	*	1.16776e-18	3.62148e-16	52.3699	52	67.6471	4.91803	10.5263
scaffold123	1218601	1218800	*	3.88685e-38	7.87406e-35	55.5556	52.3438	61.4286	0	0
scaffold123	1218801	1219000	*	8.27977e-19	2.60947e-16	40	40	NA	0	0
scaffold123	1249001	1249200	*	1.10926e-05	0.00058943	-21.7348	28.1818	30.7692	49.6063	53.3333
scaffold123	1308201	1308400	*	7.9128e-07	5.33357e-05	35.443	27.2727	41.3043	0	NA
scaffold123	1372401	1372600	*	2.78852e-11	3.69374e-09	-30.0383	4.41176	4.47761	28.2051	41.791
scaffold123	1372601	1372800	*	5.1377e-05	0.00231469	22.7713	43.3333	29.0323	12.6761	8.33333
scaffold123	1397201	1397400	*	7.47192e-09	7.02004e-07	30.814	66.3158	55.8442	39.759	22.4719
scaffold123	1397401	1397600	*	1.63738e-11	2.23283e-09	32.6337	73.0769	68.0851	46.6102	28
scaffold123	1452001	1452200	*	1.80533e-07	1.35081e-05	-23.7255	1.72414	4.54545	37.5	21.25
scaffold123	1470001	1470200	*	9.02513e-32	9.79984e-29	-43.8272	0	0	41.5584	45.8824
scaffold123	1472201	1472400	*	1.95159e-07	1.45251e-05	45.9608	77.3333	NA	NA	31.3725
scaffold123	1617801	1618000	*	5.41642e-05	0.00242603	33.2433	NA	69.863	40.4762	31.0345
scaffold123	1873201	1873400	*	5.52166e-21	2.17443e-18	55.5726	66.6667	65.2174	14.2857	2.5641
scaffold123	1912001	1912200	*	9.43721e-08	7.41445e-06	24.241	25	38.8889	4.25532	10.9091
scaffold123	1925001	1925200	*	0.000240091	0.00881538	21.4744	45.7447	33.3333	25.3521	14.2857
scaffold123	1930601	1930800	*	0.00052732	0.0170873	34.2476	NA	63.7931	NA	29.5455
scaffold123	1960601	1960800	*	0.000151516	0.00595058	-21.0672	20.6522	39.1304	48	47.6923
scaffold123	1972201	1972400	*	0.00101956	0.0293669	29.1514	69.3548	57.6923	34.8837	NA
scaffold123	2115001	2115200	*	2.6204e-06	0.000160451	23.7288	20.8955	27.451	NA	0
scaffold123	2126201	2126400	*	6.26077e-05	0.00275542	-21.3095	NA	1.19048	NA	22.5
scaffold123	2161401	2161600	*	6.44297e-13	1.04522e-10	32.2872	75.1938	84.5528	51	43.8776
scaffold123	2202601	2202800	*	2.06439e-13	3.57397e-11	28.2984	28.3784	29.8246	1.26582	0
scaffold123	2230401	2230600	*	1.81215e-05	0.00091595	-44.7894	NA	45.4545	90.2439	NA
scaffold123	2233001	2233200	*	2.30176e-06	0.000142353	-28.2191	48.2143	41.3793	81.25	60.3175
scaffold123	2300401	2300600	*	3.49314e-07	2.49014e-05	35.0351	48.4848	54.0541	21.9178	8.16327
scaffold123	2429001	2429200	*	1.92866e-05	0.000968347	25.6754	45.5882	54.6392	29.6875	18.6047
scaffold123	2467001	2467200	*	0.000482362	0.015864	-23.963	27.3973	23.1884	49.3151	NA
scaffold1230	12201	12400	*	8.74904e-07	5.85684e-05	24.4567	32.5	46.6667	15.3846	11.4754
scaffold1230	16601	16800	*	0.00045611	0.0151425	23.8377	73.5294	72.9167	49.4382	NA
scaffold1230	39801	40000	*	0.000170091	0.00656671	32.9037	NA	85.9649	NA	53.0612
scaffold1230	89401	89600	*	3.4567e-06	0.000206292	38.2353	NA	38.2353	NA	0
scaffold1246	2201	2400	*	6.56359e-05	0.00287225	-22.823	NA	4.54545	24.4898	30.4348
scaffold1246	10601	10800	*	0.000698557	0.0215779	23.2339	56.0606	80.2469	57.5758	37.7778
scaffold1247	25801	26000	*	1.61976e-06	0.00010307	-26.5147	2.29885	NA	28.8136	NA
scaffold1247	26201	26400	*	5.10171e-05	0.00230026	-22.314	NA	0	23.2143	21.5385
scaffold1247	78601	78800	*	3.47265e-06	0.000207184	-39.3275	2.77778	NA	NA	42.1053
scaffold1247	144801	145000	*	6.27323e-14	1.15531e-11	-21.4308	2	0	19.1011	25.974
scaffold1247	335001	335200	*	2.25042e-19	7.50488e-17	39.2092	40	42.3529	0	3.19149
scaffold1247	365601	365800	*	4.67136e-13	7.72594e-11	-34.3305	4.25532	9.67742	52.1739	28.7879
scaffold1247	433601	433800	*	0.000152657	0.00598904	32.6957	NA	63.4146	44.3038	16.2162
scaffold1247	510801	511000	*	0.000378613	0.0129814	-28.0612	23.6111	26.3889	53.0612	NA
scaffold1247	534201	534400	*	1.00947e-11	1.41985e-09	-61.5559	17.6471	16.4384	NA	78.3784
scaffold1249	5801	6000	*	3.89192e-48	1.98094e-44	-50.8145	0.961538	2.1978	53.5714	51.1628
scaffold1249	7801	8000	*	9.23915e-07	6.15625e-05	-20.2237	34.8837	30.7018	52.5547	52.9167
scaffold1249	17601	17800	*	2.87237e-17	7.61457e-15	-32.247	19.5489	18.3099	49.1803	53.3742
scaffold1249	47201	47400	*	0.000975047	0.0283167	-22.4474	40.2597	23.3333	55.2941	NA
scaffold1249	65601	65800	*	4.35213e-19	1.41545e-16	41.0292	47.4359	44.8276	0	10.5263
scaffold1249	75801	76000	*	0.000344963	0.0119667	21.2687	28.0702	27.5862	6.55738	NA
scaffold1249	87001	87200	*	7.88197e-06	0.000431959	20.5887	61.9718	51.1278	31.8182	41.3043
scaffold1249	87201	87400	*	6.40449e-06	0.000358663	20.2717	33.7079	34.1176	14.8148	11.7647
scaffold1249	113401	113600	*	6.44323e-33	7.80838e-30	-57.3408	3.19149	0	58.2278	60.4167
scaffold1249	113601	113800	*	9.82925e-10	1.04873e-07	-34.3092	8.95522	11.6667	45.9016	42.8571
scaffold1249	115601	115800	*	8.96215e-11	1.106e-08	-25.7394	32.8502	32.5581	56.25	60.6897
scaffold1249	123201	123400	*	1.69326e-11	2.30518e-09	-37.8424	12.5	20	59.3023	46.6667
scaffold1249	181001	181200	*	2.30692e-05	0.00113613	-23.0446	0	3.44828	NA	24.6575
scaffold1249	219601	219800	*	2.86645e-06	0.000174175	24.928	36.6667	47.2973	4.44444	45.9459
scaffold1249	227401	227600	*	1.07504e-13	1.9267e-11	28.3582	27.5362	29.2308	0	0
scaffold1249	248201	248400	*	9.84884e-07	6.52938e-05	-33.3333	NA	0	NA	33.3333
scaffold1249	253201	253400	*	6.21021e-11	7.8386e-09	66.2338	77.1429	NA	17.2414	3.84615
scaffold1249	315001	315200	*	9.77667e-05	0.00408052	37.0183	NA	51.7241	NA	14.7059
scaffold125	10801	11000	*	0.000177016	0.00679735	-21.4953	85.7143	73.8462	NA	100
scaffold125	51601	51800	*	1.82923e-18	5.54199e-16	49.0531	66.6667	80	19.5122	31.3433
scaffold125	51801	52000	*	1.77639e-37	3.3333e-34	64.3896	72	81.4286	6.50407	19.1919
scaffold125	52001	52200	*	3.75836e-16	8.7952e-14	56.7369	62.7451	78.4615	14.8148	NA
scaffold125	52201	52400	*	2.15818e-09	2.18387e-07	25.9838	98.3051	94.7368	59.0909	82.2581
scaffold125	54601	54800	*	2.81125e-05	0.00135453	28.366	61.1111	69.0141	32.0755	43.9024
scaffold125	55601	55800	*	2.17135e-12	3.31143e-10	36.3852	77.5	81.5534	45.3488	41.0959
scaffold125	109401	109600	*	2.49492e-27	1.85047e-24	-69.2308	0	0	NA	69.2308
scaffold1252	12801	13000	*	5.90082e-25	3.47721e-22	45.993	84.0708	87.3786	27.9221	62.8205
scaffold1252	26401	26600	*	0.00050546	0.0165064	27.0344	80.5556	NA	53.5211	NA
scaffold1252	26601	26800	*	9.41135e-08	7.39807e-06	35.866	81.9277	84.9057	47.2222	NA
scaffold1252	27201	27400	*	6.98418e-09	6.58459e-07	36.25	NA	80	40.2597	47.7612
scaffold1252	27401	27600	*	0.000134899	0.00538226	28.7179	52.8736	81.1594	NA	36.6667
scaffold1252	41801	42000	*	1.44714e-05	0.00075017	-35.1351	NA	0	NA	35.1351
scaffold1253	5401	5600	*	5.40398e-13	8.86917e-11	-61.8678	2.5	NA	56.25	74.359
scaffold1253	45401	45600	*	1.3406e-08	1.2101e-06	26.5556	29.3333	NA	2.46914	3.1746
scaffold1253	196001	196200	*	0.000249285	0.00909962	26.5144	NA	35.1351	12.1212	4
scaffold1253	225601	225800	*	8.06408e-17	2.04586e-14	-58.9286	NA	0	51.5625	68.75
scaffold1253	277201	277400	*	1.8157e-06	0.000114401	-46.1538	0	NA	NA	46.1538
scaffold1253	351601	351800	*	6.4911e-05	0.00284586	-32.8409	37.0787	12.6761	NA	59.0909
scaffold1253	387201	387400	*	0.00073537	0.0225207	23.9451	72.7273	21.5686	25.9259	0
scaffold1253	388801	389000	*	0.000203757	0.00766729	-24.7665	16.3265	16.6667	41.9355	40
scaffold1253	403601	403800	*	1.08943e-09	1.15643e-07	32.1905	74.1935	78.125	39.6226	46.3918
scaffold1253	538801	539000	*	0.000235718	0.00868064	21.6956	54.878	74.6667	38.2716	50
scaffold1253	622201	622400	*	1.88017e-14	3.65783e-12	-25.2995	1.25	0.990099	33.0097	17.3333
scaffold126	27801	28000	*	6.66724e-08	5.38657e-06	-31.8619	43.5644	47.1154	81.4815	72.3404
scaffold126	28001	28200	*	2.40063e-17	6.43099e-15	-49.5428	12.3288	1.5625	57.8125	54.8387
scaffold126	29401	29600	*	0.000410562	0.0138979	20.8597	NA	52.0833	33.0769	28.972
scaffold126	40801	41000	*	2.41259e-22	1.09032e-19	-63.5354	10.3448	9.7561	76.2712	70.5882
scaffold126	41001	41200	*	4.85493e-09	4.67458e-07	-26.0615	6.89655	1.63934	32.5843	26.9841
scaffold126	47001	47200	*	5.82613e-07	4.01392e-05	-37.6224	5.45455	NA	43.0769	NA
scaffold126	69201	69400	*	6.00892e-10	6.63621e-08	40.4043	49.1525	68.0851	19.6078	14.8148
scaffold126	71001	71200	*	2.06495e-05	0.00103004	22.849	75.5556	76.5625	53.2468	53.012
scaffold126	91801	92000	*	1.68348e-07	1.26569e-05	23.9439	83.4862	89.8551	59.633	65.7143
scaffold126	92201	92400	*	9.55367e-10	1.02184e-07	32.071	80.4348	82.5	48.2759	50.8197
scaffold126	92801	93000	*	7.42265e-07	5.02983e-05	23.9914	73.9496	79.3103	37.234	68.6047
scaffold126	93401	93600	*	1.40843e-07	1.07659e-05	34.3562	47.0588	52.5	3.33333	30.4348
scaffold126	122201	122400	*	1.00014e-07	7.82563e-06	-29.3199	47.7273	40.566	73.6842	72.4138
scaffold126	158201	158400	*	5.43689e-08	4.4616e-06	-21.2919	3.26087	5.97015	25.8065	25.4902
scaffold126	170001	170200	*	5.51632e-05	0.00246509	20.6075	71.7949	77.1084	50	62.2951
scaffold126	176201	176400	*	9.77216e-45	3.49045e-41	86.0138	NA	89.5349	2.5641	4.6875
scaffold126	192201	192400	*	5.50845e-10	6.12e-08	-30.9764	5.97015	2.43902	28.5714	47.9167
scaffold126	192401	192600	*	1.13048e-05	0.000599607	-30.8333	2.5	NA	36.3636	29.5455
scaffold126	200401	200600	*	0.00025456	0.00926312	27.1471	67.3913	78.2609	64.8649	29.5455
scaffold126	247601	247800	*	3.14183e-06	0.000189172	41.1874	63.2653	NA	28.5714	18.3673
scaffold126	247801	248000	*	6.61424e-07	4.52115e-05	41.856	79.5918	NA	23.0769	51.8519
scaffold1262	65201	65400	*	2.94839e-07	2.13128e-05	-27.135	11.4754	10	25.3012	59.1837
scaffold1262	82801	83000	*	0.000236465	0.00869977	-23.194	54.7945	57.1429	81.3953	77.0492
scaffold1262	96801	97000	*	5.70071e-06	0.000322667	22.4871	37.6623	28.5714	11.5942	11.1111
scaffold1262	153801	154000	*	0.000474397	0.0156425	39.026	NA	70.4545	NA	31.4286
scaffold1262	171401	171600	*	4.60668e-40	1.11654e-36	71.8632	76.5432	84.2105	9.21053	7.46269
scaffold1262	174201	174400	*	1.44045e-10	1.72866e-08	-26.6221	5.76923	13.3858	31.6239	43.0657
scaffold1262	200001	200200	*	2.55765e-16	6.09389e-14	34.1615	28.5714	39.2857	0	0
scaffold1262	200201	200400	*	3.66851e-24	2.00777e-21	49.5442	53.2468	50.5882	2.66667	1.81818
scaffold1262	202601	202800	*	6.95318e-05	0.00302227	22	92	NA	70	NA
scaffold127	19401	19600	*	0.000733015	0.0224551	-23.2006	50.8772	40.3846	60.6557	83.3333
scaffold127	19801	20000	*	1.18585e-07	9.17129e-06	-28.2904	4.05405	5.17241	30.303	35.2941
scaffold127	152801	153000	*	3.8509e-11	4.99731e-09	-31.8548	37.1429	36.3636	67.2	70.7317
scaffold127	179001	179200	*	0.000431892	0.0144837	-21.5909	19.3182	NA	32.8571	47.619
scaffold127	237401	237600	*	1.99516e-05	0.000998043	-20.9769	40.708	57.0093	65.2632	74.4186
scaffold127	241801	242000	*	5.28465e-14	9.7945e-12	-43.0935	5.26316	5.76923	47.0588	50
scaffold127	246601	246800	*	3.28986e-13	5.52867e-11	-34.2742	5.08475	1.53846	30.7692	46.5517
scaffold127	261601	261800	*	5.97494e-08	4.86878e-06	-31.7457	17.1875	16.9492	50.7246	46.5517
scaffold127	261801	262000	*	4.86968e-16	1.12027e-13	-35.2582	12.5	4.25532	44.5545	42.4242
scaffold127	363801	364000	*	2.44152e-14	4.69387e-12	-29.2375	4	3.37079	32.6531	33.3333
scaffold127	383201	383400	*	5.88946e-08	4.80298e-06	31.3484	71.6418	82.0896	45.7447	45.098
scaffold127	393601	393800	*	0.000504461	0.016479	29.5238	40.7407	58.8235	20	NA
scaffold127	393801	394000	*	6.89539e-08	5.55986e-06	36.5555	59.0361	NA	12.1622	36.3636
scaffold127	394001	394200	*	2.95249e-05	0.00141255	24.898	87.931	87.5	52.0548	87.5
scaffold127	410601	410800	*	0.000512793	0.0166963	31.003	NA	71.4286	NA	40.4255
scaffold127	426601	426800	*	6.03808e-08	4.9163e-06	33.1969	55.1724	61.4286	26.5625	24.1935
scaffold127	426801	427000	*	4.86827e-09	4.6852e-07	33.3565	61.9048	65.9091	36.3636	25
scaffold127	482201	482400	*	5.76362e-07	3.97305e-05	-39.6226	60.3774	NA	NA	100
scaffold127	506201	506400	*	0.000176631	0.00678449	21.6643	70	78.3133	50	57.7778
scaffold127	507001	507200	*	9.2697e-05	0.00389608	21.7651	60.2941	78.3784	41.1765	57.971
scaffold127	507601	507800	*	0.00175102	0.0450666	29.3734	68.4211	NA	38.8889	39.3939
scaffold127	508401	508600	*	1.04187e-05	0.000556417	-24.6134	60.6061	67.7419	89.3333	85.2459
scaffold127	508601	508800	*	2.91974e-05	0.00139869	-38.2759	51.7241	NA	NA	90
scaffold127	508801	509000	*	1.3782e-12	2.1444e-10	-56.9474	NA	21.0526	82.6087	74.0741
scaffold127	509001	509200	*	1.04483e-14	2.09475e-12	-57.3684	NA	30	91.0448	78.5714
scaffold127	509201	509400	*	0.000575538	0.0183644	-27.6412	50.8065	52.3256	NA	79.0698
scaffold127	509401	509600	*	1.95749e-07	1.45663e-05	-24.8801	71.3043	67.5	94.6237	NA
scaffold127	563601	563800	*	0.000191642	0.00727662	26.9743	47.619	46.9697	20.3125	NA
scaffold127	564801	565000	*	0.00027681	0.00994829	22.6804	16.9811	29.5455	0	NA
scaffold127	567001	567200	*	1.30233e-07	1.00075e-05	-26.4067	44.186	40.2439	68.5484	70.1754
scaffold127	567601	567800	*	0.00115441	0.0324333	24.7708	61.1111	69.3878	44.8276	37.2093
scaffold127	600601	600800	*	0.00118137	0.0330357	35.9643	NA	80.6452	44.6809	NA
scaffold127	610001	610200	*	0.00107073	0.0305315	20.6522	96.9697	94.9153	75	NA
scaffold127	635401	635600	*	3.85117e-11	4.99731e-09	-57.8487	15.5556	NA	74.5455	71.7949
scaffold127	635601	635800	*	9.55668e-15	1.92452e-12	-72.7139	14.2857	4.65116	83.3333	NA
scaffold127	635801	636000	*	0.000151921	0.00596418	-30.0759	56	NA	NA	86.0759
scaffold127	641201	641400	*	0.00179898	0.0459956	21.5855	NA	78.8889	64.7059	47.3684
scaffold127	648801	649000	*	0.00106409	0.0303868	25	80.8511	90.9091	60	NA
scaffold127	652001	652200	*	6.84254e-08	5.51834e-06	-27.9417	1.88679	4.54545	22.9508	50
scaffold127	658201	658400	*	0.000787822	0.02381	26.5932	97.561	NA	70.9677	NA
scaffold127	685001	685200	*	5.13183e-06	0.0002939	27.8222	78.3133	76.3441	59.1837	38.0952
scaffold127	685401	685600	*	0.000316334	0.0111364	24.4614	84.6154	71.4286	48.7179	54
scaffold127	686001	686200	*	0.00125546	0.0346489	22.005	82.2222	79.4872	46.2963	75.6098
scaffold127	706601	706800	*	8.04561e-19	2.54355e-16	-38.7755	0	0	41.6667	36
scaffold127	707601	707800	*	3.26264e-05	0.00154568	-26.6955	34.375	30	54.1667	66.6667
scaffold127	707801	708000	*	0.00051301	0.0167007	-29.4806	NA	30.8642	60.3448	NA
scaffold127	734401	734600	*	9.75504e-12	1.37445e-09	-43.005	6.25	11.8644	NA	51.9481
scaffold127	734801	735000	*	8.69132e-14	1.575e-11	-40.4522	4.16667	17.1875	62.9032	40.2778
scaffold127	735201	735400	*	1.29087e-12	2.01622e-10	-35.8136	28.3333	20.5479	57.6923	65.8228
scaffold127	749801	750000	*	3.31561e-11	4.34529e-09	-38.933	40.5405	45.4545	89.3617	76.9231
scaffold127	755201	755400	*	2.66003e-07	1.93502e-05	-39.9733	47.2222	36.5385	NA	80.8824
scaffold127	755401	755600	*	9.48763e-05	0.00397402	-24.3877	23.8095	24.5614	49.3506	47.8261
scaffold127	765801	766000	*	0.000295941	0.0105308	20.8333	60.1942	55.8442	34.7826	40.678
scaffold127	857201	857400	*	0.000649083	0.0202691	-24.7962	NA	54.4118	81.9672	75
scaffold127	885601	885800	*	6.18339e-14	1.1398e-11	-44.9015	21.4286	15	63.8889	NA
scaffold127	897801	898000	*	0.000182551	0.00698486	23.999	NA	88.4058	66.129	62.5
scaffold127	949601	949800	*	2.50041e-06	0.000153612	-22.8007	75	57.6471	89.011	87.234
scaffold127	951801	952000	*	4.04105e-05	0.00187092	25.8118	61.9048	53.2258	23.8806	46.3415
scaffold127	952201	952400	*	2.20932e-08	1.93174e-06	46.7405	65.3846	NA	18.6441	NA
scaffold127	981601	981800	*	0.000914705	0.0269163	32.3129	48.9796	NA	NA	16.6667
scaffold127	990201	990400	*	0.00190505	0.0481677	29.4372	72.5	62.1622	38.0952	NA
scaffold127	1044801	1045000	*	7.82243e-05	0.00335268	20.6189	30.8824	22.2222	NA	5.55556
scaffold127	1046801	1047000	*	4.86528e-12	7.10833e-10	-50.642	2.63158	0	NA	51.6129
scaffold127	1047001	1047200	*	7.25109e-10	7.91148e-08	-54.306	NA	9.52381	NA	63.8298
scaffold127	1047201	1047400	*	4.42232e-07	3.10523e-05	-35.5776	NA	23.2877	56.7568	61.194
scaffold127	1055401	1055600	*	0.000567473	0.0181601	-24.5614	64.9123	NA	NA	89.4737
scaffold127	1056001	1056200	*	4.20037e-11	5.42795e-09	-51.6667	39.4737	40.678	NA	91.6667
scaffold127	1096001	1096200	*	0.000210263	0.00787353	-35.1304	NA	60.8696	96	NA
scaffold127	1118401	1118600	*	0.00100603	0.029055	-28.2913	61.9048	NA	90.1961	NA
scaffold127	1136401	1136600	*	0.00128221	0.035213	-30.989	NA	42.8571	NA	73.8462
scaffold127	1140401	1140600	*	0.000502069	0.0164154	-25.7377	42.3729	46.0317	77.7778	61.7647
scaffold127	1140601	1140800	*	0.000282399	0.010117	25.6313	NA	97.2222	69.5652	73.8095
scaffold127	1163401	1163600	*	2.12211e-05	0.00105494	-26.6005	68.2927	53.8462	81.8182	92.0635
scaffold127	1164401	1164600	*	0.000164439	0.00637997	28.971	80	84.8485	54.5455	NA
scaffold127	1165001	1165200	*	0.0013517	0.0367447	33.587	NA	76.087	42.5	NA
scaffold127	1171601	1171800	*	5.64863e-05	0.00251648	30.9641	82.3529	NA	57.7778	40.7407
scaffold127	1172201	1172400	*	8.94065e-07	5.97691e-05	-28.8776	27.027	29.8507	58.4416	55.7377
scaffold127	1208001	1208200	*	0.000313237	0.0110555	-24.3106	61.5385	NA	83.3333	90
scaffold127	1218001	1218200	*	0.00078689	0.0237889	26.1706	93.4783	NA	67.3077	NA
scaffold127	1233601	1233800	*	1.14053e-06	7.47362e-05	-55.6757	NA	24.3243	NA	80
scaffold127	1320201	1320400	*	8.43782e-05	0.00358231	-29.9383	NA	50.6173	NA	80.5556
scaffold127	1320401	1320600	*	7.3189e-05	0.00315824	-23.7695	64	52.2388	79.4118	83.3333
scaffold127	1321601	1321800	*	0.000379663	0.0130086	-27.0458	42.8571	NA	66.6667	74.4186
scaffold127	1321801	1322000	*	3.0063e-05	0.0014361	-26.1129	42.6829	41.2698	68.6275	67.7966
scaffold127	1322001	1322200	*	1.8194e-05	0.000919156	-27.2817	NA	48.4536	74.1935	77.027
scaffold127	1322201	1322400	*	0.00188288	0.0477332	-30.6667	33.3333	NA	NA	64
scaffold127	1324201	1324400	*	1.45152e-17	4.01525e-15	44.8905	76.7442	71.7647	23.913	35.2941
scaffold127	1324401	1324600	*	6.0855e-11	7.69072e-09	38.8034	47.541	56.5217	12.6761	12.5
scaffold127	1334001	1334200	*	5.52249e-11	7.0206e-09	-71.0968	16	NA	NA	87.0968
scaffold127	1347401	1347600	*	6.62468e-07	4.52676e-05	-36.3191	NA	26.087	69.6203	51.8519
scaffold127	1358801	1359000	*	0.000287282	0.0102661	32.2181	NA	72.6027	40.3846	NA
scaffold1273	17201	17400	*	0.000567583	0.0181622	26.7488	78.8235	78.8462	NA	52.0833
scaffold128	13801	14000	*	0.00167921	0.0436129	-36.1237	NA	42.3077	NA	78.4314
scaffold128	24401	24600	*	3.02082e-06	0.000182716	20.4378	87.3418	98.5075	68.2353	77.5862
scaffold128	26801	27000	*	1.33097e-10	1.6058e-08	62.25	NA	81.25	24.4898	13.7255
scaffold128	27001	27200	*	1.02572e-12	1.62641e-10	41.4901	63.4146	75.3247	25	32.6087
scaffold128	27201	27400	*	4.60775e-05	0.00210601	21.9001	47.8873	40	24.4898	17.5439
scaffold128	34201	34400	*	9.97279e-07	6.60403e-05	-20.2738	1.72414	4.34783	27.027	16.2162
scaffold128	76001	76200	*	6.60154e-09	6.24408e-07	29.5135	76.6667	76.3889	51.4286	37.0968
scaffold128	77201	77400	*	2.78077e-21	1.12891e-18	65.7262	NA	89.1304	NA	23.4043
scaffold128	77401	77600	*	4.06503e-09	3.95801e-07	46.3934	60.3175	NA	11.6279	16.6667
scaffold128	105601	105800	*	7.89926e-08	6.31181e-06	-26.2966	73.0159	57.8947	93.2203	89.3333
scaffold128	106401	106600	*	9.25583e-14	1.67134e-11	-24.3105	6.01504	3.48837	24.5614	35.6589
scaffold128	118201	118400	*	2.27037e-26	1.53822e-23	55.2581	78.481	83.4951	30.6818	20.7792
scaffold128	118601	118800	*	6.63852e-07	4.53318e-05	41.8798	49.1525	62.2951	NA	13.9535
scaffold128	118801	119000	*	9.13653e-15	1.84356e-12	41.6095	88.75	80.8081	44.6429	41.3333
scaffold128	158001	158200	*	7.9515e-10	8.61109e-08	-67.7143	NA	24.2857	NA	92
scaffold128	158201	158400	*	1.68787e-13	2.94466e-11	-66.2191	8.92857	3.50877	72.4138	NA
scaffold128	158401	158600	*	2.80955e-20	1.02879e-17	-85.425	NA	8.86076	NA	94.2857
scaffold1286	24601	24800	*	2.4148e-05	0.00118226	-20.2991	2.77778	NA	28.9157	12.766
scaffold1286	44801	45000	*	0.00100465	0.0290212	28.1802	NA	45.1613	NA	16.9811
scaffold1286	46801	47000	*	3.463e-11	4.52244e-09	38.5805	76.0417	71.6216	51.9231	23.1884
scaffold1299	9401	9600	*	0.000249509	0.00910616	-26.7045	NA	4.54545	31.25	NA
scaffold1299	22201	22400	*	7.61758e-07	5.15163e-05	27.9964	92	85.1852	51.6129	68.6567
scaffold13	6801	7000	*	0.00104871	0.0300426	25.5933	48.4848	NA	26.1905	19.5122
scaffold13	30801	31000	*	6.73339e-19	2.14368e-16	-67.2619	16.4384	16.9492	83.9286	NA
scaffold13	38001	38200	*	4.29432e-10	4.8344e-08	-42.7802	40	48.6486	86.6667	86.1111
scaffold13	38201	38400	*	0.000389191	0.013267	-20.8333	66.6667	83.1169	NA	95.8333
scaffold13	59001	59200	*	1.04081e-07	8.11736e-06	-39.2288	5.55556	0	41.3793	NA
scaffold13	59201	59400	*	6.2833e-12	9.06304e-10	-65.5983	NA	3.84615	69.4444	NA
scaffold13	98601	98800	*	0.000863959	0.0256878	-30.2857	53.3333	88	NA	96
scaffold13	104801	105000	*	2.75e-09	2.7405e-07	39.0584	44.8276	NA	7.93651	2.43902
scaffold13	172401	172600	*	1.02478e-23	5.33608e-21	-86.5672	0	NA	86.5672	NA
scaffold13	191401	191600	*	0.00026862	0.00970105	-34.8485	50	50	84.8485	NA
scaffold13	222801	223000	*	2.2807e-14	4.40131e-12	59.4775	86.6667	71.4286	20.339	NA
scaffold13	223001	223200	*	8.69937e-15	1.75796e-12	57.6535	NA	96.25	NA	38.5965
scaffold13	250201	250400	*	0.000166323	0.00644264	-23.8095	0	NA	23.8095	NA
scaffold13	298201	298400	*	0.000764102	0.0232276	28.1808	79.798	65.5172	NA	46.3415
scaffold13	311801	312000	*	0.000291864	0.0104076	22.9607	73.4375	64.5161	49.3333	40
scaffold13	312001	312200	*	5.09576e-23	2.48794e-20	50.8175	64.4737	54.1667	11.7647	3.33333
scaffold13	324001	324200	*	2.023e-11	2.72762e-09	-26.2212	10.6918	5.21739	32.3944	36.4706
scaffold13	325601	325800	*	8.00413e-16	1.80066e-13	-36.9716	11.1111	7.69231	40.3846	57.1429
scaffold130	134401	134600	*	2.1603e-14	4.18882e-12	-39.2857	13.1868	20.7792	56.9767	54.878
scaffold130	151601	151800	*	6.35429e-07	4.35443e-05	-26.6511	3.57143	2.04082	29.5082	NA
scaffold1302	60601	60800	*	5.23214e-09	5.02351e-07	38.4022	90.4762	93.1034	53.3333	NA
scaffold1302	64001	64200	*	0.0015896	0.0417782	20.2964	63.2184	77.193	50	46.9388
scaffold1302	78201	78400	*	0.000301919	0.0107173	31.1222	67.7419	NA	36.6197	NA
scaffold1302	102601	102800	*	4.04031e-11	5.22775e-09	28.9362	30	NA	1.08696	1.04167
scaffold1308	5201	5400	*	1.12646e-08	1.03098e-06	-44.0771	11.7647	18	NA	58.9286
scaffold1308	51201	51400	*	2.5549e-06	0.000156723	29.2986	30.7692	NA	3.33333	0
scaffold1308	66001	66200	*	9.63197e-05	0.00402425	21.7822	17.7778	25	NA	0
scaffold1308	83401	83600	*	1.91378e-09	1.95403e-07	-23.5806	2.94118	1.51515	25.9615	NA
scaffold1308	100001	100200	*	1.70711e-17	4.67148e-15	28.7293	23.4043	34.4828	0	0
scaffold1308	128601	128800	*	2.27253e-19	7.57243e-17	-38.3291	5.14706	0	41.2698	41.8182
scaffold1308	161601	161800	*	1.86374e-08	1.64655e-06	-36.5368	2.85714	NA	39.3939	NA
scaffold1308	361401	361600	*	3.68867e-06	0.000218471	23.1095	54.0323	60.5769	30.5785	41.5094
scaffold1308	364401	364600	*	1.80192e-09	1.84863e-07	28.2822	31.1475	33.7838	5.47945	2.32558
scaffold1308	379601	379800	*	3.81707e-05	0.00177794	33.581	48.4848	NA	15.8621	12.6984
scaffold1308	446601	446800	*	0.00130292	0.0356637	26.4069	48.2759	55.8824	25.7143	26.1905
scaffold1308	499601	499800	*	0.000334918	0.0116809	20.6727	58.8235	45.0704	32.9268	28.9855
scaffold1308	502401	502600	*	2.60608e-17	6.93121e-15	31.2527	32.4324	33.8028	2.83019	0
scaffold1308	503201	503400	*	2.76777e-29	2.39788e-26	31.5789	36.7925	27.0492	0	0
scaffold1308	615601	615800	*	2.16332e-07	1.59754e-05	36.6473	39.2157	45.283	NA	5.66038
scaffold1308	622001	622200	*	5.66636e-05	0.00252221	-26.7453	47.2727	24.3243	68	61.194
scaffold1308	632201	632400	*	0.00020084	0.00757714	-20.5357	9.09091	17.3913	30.7692	35
scaffold1308	663401	663600	*	3.314e-07	2.37282e-05	27.6925	45.7831	52.2727	22.807	15.873
scaffold1308	663601	663800	*	0.00127349	0.0350381	-31.7119	NA	25.641	57.3529	NA
scaffold1308	679201	679400	*	1.145e-12	1.80092e-10	-31.2332	3.26087	7.59494	32.9268	41.8182
scaffold1308	703601	703800	*	3.68704e-08	3.11284e-06	-52.3684	2.63158	NA	55	NA
scaffold1308	703801	704000	*	8.55883e-24	4.50849e-21	-89.5833	NA	0	NA	89.5833
scaffold1308	704001	704200	*	5.28201e-12	7.67861e-10	-26.1278	3.57143	2.5641	32.2581	26.9231
scaffold1311	201	400	*	1.14997e-18	3.57175e-16	60.6295	94.5946	92.2078	32.3529	NA
scaffold1311	401	600	*	0.00023392	0.00862221	33.4604	NA	86.5854	NA	53.125
scaffold1311	221401	221600	*	3.34423e-05	0.00158029	25.6536	70.4762	69.697	NA	44.4444
scaffold1312	3001	3200	*	6.31678e-15	1.29448e-12	-28.3972	9.78261	0	34.5794	30.2326
scaffold1312	7801	8000	*	0.00063758	0.0199751	-23.7241	8.10811	13.7255	35.0877	NA
scaffold1312	18801	19000	*	0.000383423	0.0131077	-22.9142	30.7692	0	36.4865	42.1875
scaffold1312	19001	19200	*	0.000104485	0.00432591	-38.6622	16.1765	NA	NA	54.8387
scaffold1312	42401	42600	*	2.25571e-07	1.66094e-05	37.2807	74.5098	82.5397	33.3333	51.5152
scaffold1312	42601	42800	*	1.63666e-17	4.49379e-15	53.7705	73.0769	75	21.1538	19.0476
scaffold1313	7601	7800	*	2.20916e-10	2.58119e-08	-37.931	NA	20.6897	NA	58.6207
scaffold1313	25001	25200	*	0.000823358	0.0246553	37.5	60	NA	NA	22.5
scaffold1313	40601	40800	*	0.00012923	0.00518743	30.256	61.4035	NA	32.4324	29.1667
scaffold1313	41601	41800	*	3.71048e-11	4.83323e-09	31.6843	43.4343	44.7917	14.9533	6.52174
scaffold1313	48401	48600	*	1.85321e-18	5.61048e-16	-63.3812	6.38298	6.25	69.697	NA
scaffold1313	127001	127200	*	4.36567e-05	0.00200525	35.1441	NA	86.3636	NA	51.2195
scaffold1313	137601	137800	*	7.57913e-07	5.12819e-05	32.7146	76.1905	62.8571	28.3019	46.5116
scaffold1313	196401	196600	*	0.000876006	0.0259796	21.0976	52.5424	75.6098	44.2308	45.4545
scaffold1313	196601	196800	*	3.63724e-21	1.46493e-18	50.2634	78.481	84.8	35.7143	28.125
scaffold1313	202001	202200	*	3.89512e-16	9.09956e-14	-32.8647	3.6036	5.31915	46.3415	26.7606
scaffold1313	206801	207000	*	0.000329395	0.0115189	-25.4838	NA	4.81928	30.303	NA
scaffold1313	260801	261000	*	9.46853e-06	0.000510931	22.8538	53.8462	60.8247	30.1205	38.3562
scaffold1313	442801	443000	*	4.53323e-05	0.00207636	-23.1379	1.47059	0	NA	24
scaffold1317	4201	4400	*	2.42622e-08	2.10961e-06	33.6462	44	40.3846	7.69231	9.52381
scaffold1317	7201	7400	*	0.00171105	0.0442418	22.6098	NA	37.8641	NA	15.2542
scaffold1317	9201	9400	*	3.55538e-29	3.0607e-26	-43.5714	5.59006	7.56303	46.6019	53.4653
scaffold1317	41601	41800	*	1.82217e-07	1.36291e-05	25.5291	43.2692	52.6786	21.9178	23.1579
scaffold1317	77801	78000	*	1.26919e-14	2.5259e-12	71.1538	71.1538	NA	NA	0
scaffold1317	93001	93200	*	3.4796e-10	3.96768e-08	51.3575	48.0769	60	NA	2.5641
scaffold1317	157401	157600	*	9.64829e-43	2.99899e-39	-53.4585	1.94805	0	60.2273	46.9697
scaffold1317	157601	157800	*	5.4048e-30	4.97914e-27	-81.1463	7.69231	2.5641	86.2745	NA
scaffold1317	235001	235200	*	0.00161588	0.0423241	-20.5797	NA	15.6522	NA	36.2319
scaffold1317	246801	247000	*	4.58967e-09	4.43279e-07	-22.3148	0	4.05405	22.8571	26.2295
scaffold1317	247001	247200	*	5.50687e-50	3.67596e-46	-78.9552	3.65854	0	80.303	81.5385
scaffold1317	247201	247400	*	4.49331e-12	6.59326e-10	-30.7018	0	0	35.7143	22.7273
scaffold1317	257601	257800	*	5.9952e-13	9.77646e-11	-28.0428	2.43902	4.90196	34.0909	28.9855
scaffold1317	310401	310600	*	6.82559e-39	1.45514e-35	-42.2291	0.595238	4.51613	44.2177	45.3704
scaffold132	2801	3000	*	0.000819847	0.0245751	28.4441	NA	80.3922	60.9756	41.6667
scaffold132	28201	28400	*	3.97432e-12	5.86766e-10	-34.98	0	1.72414	33.3333	38.4615
scaffold132	81401	81600	*	0.00146677	0.0392492	-21.5368	2.27273	NA	23.8095	NA
scaffold132	201201	201400	*	1.29675e-06	8.41603e-05	23.5692	52.1739	39.5062	31.3725	13.4146
scaffold132	208801	209000	*	4.43545e-21	1.76892e-18	32.4324	30.0752	35.9551	0	0
scaffold132	221801	222000	*	2.20836e-12	3.36409e-10	31.8519	32.2581	31.5068	0	0
scaffold132	267601	267800	*	2.22259e-14	4.30549e-12	52.9928	62.2951	NA	12.0482	4.34783
scaffold132	267801	268000	*	1.4957e-06	9.58174e-05	23.0769	23.0769	NA	NA	0
scaffold132	350001	350200	*	6.69969e-09	6.33104e-07	-35.9223	20	5.17241	49.0566	46
scaffold132	355201	355400	*	7.79741e-05	0.00334378	-36.7925	13.2075	NA	NA	50
scaffold132	422801	423000	*	9.36934e-06	0.000506048	31.7413	NA	85.0746	56.8966	48.9362
scaffold132	475201	475400	*	0.000132095	0.00528781	-28.4596	34.5455	50	65	73.8095
scaffold132	482401	482600	*	0.0018958	0.0479919	22.6444	49.2063	50	24.3243	28.8889
scaffold132	491601	491800	*	1.65168e-14	3.24744e-12	41.9271	71.2963	72.1154	27.3973	32.7586
scaffold132	588801	589000	*	7.13246e-05	0.00308964	28.9912	32.5	NA	3.50877	NA
scaffold132	729601	729800	*	4.54002e-08	3.77892e-06	-31.9385	31.5068	28.3784	65.2778	58.209
scaffold132	731001	731200	*	8.57755e-09	7.97964e-07	-25.6441	0	1.36986	26.4706	NA
scaffold132	732801	733000	*	0.00163429	0.0427102	20.3488	26	24	4.65116	NA
scaffold132	751401	751600	*	3.29263e-06	0.000197485	25.7569	44.2105	48.4375	21.3115	19.1176
scaffold132	751601	751800	*	4.62101e-09	4.45988e-07	33.9286	67.8571	76.1905	60.3774	21.9178
scaffold132	787001	787200	*	6.02657e-30	5.52693e-27	63.0018	63.4146	65.2778	1.51515	1.69492
scaffold132	807401	807600	*	5.32487e-08	4.37849e-06	28.0902	56.3107	67.3684	36.8932	28.5714
scaffold132	840001	840200	*	9.73466e-07	6.46104e-05	26.9141	41.3793	34.4828	14.5455	7.93651
scaffold132	840201	840400	*	3.87718e-12	5.73465e-10	51.6452	48.3333	62.5	NA	4
scaffold132	840401	840600	*	1.93604e-07	1.44146e-05	41.8103	53.9474	55	12.5	NA
scaffold132	899201	899400	*	3.54701e-05	0.00166759	24.8539	39.726	56	12.5	29.2308
scaffold132	902401	902600	*	2.48795e-06	0.000152939	46.3502	47.7273	60.6061	6.89655	NA
scaffold132	947601	947800	*	5.11339e-09	4.91182e-07	38.7182	47.4576	53.125	NA	11.6883
scaffold132	962201	962400	*	2.5343e-06	0.00015552	-56.8627	26.4706	NA	83.3333	NA
scaffold132	985801	986000	*	2.10376e-05	0.00104722	30.8081	93.6508	95.5556	63.6364	NA
scaffold132	991401	991600	*	0.000168789	0.00652513	-36.5753	NA	53.4247	90	NA
scaffold132	992601	992800	*	0.000585351	0.0186225	25.3948	61.2903	67.5	39.3939	NA
scaffold132	1010201	1010400	*	0.00101772	0.0293251	30.7461	NA	83.0189	52.2727	NA
scaffold132	1045001	1045200	*	5.85127e-08	4.77566e-06	-31.8296	14.1667	18.5714	41.4634	53.4884
scaffold132	1055001	1055200	*	1.54736e-05	0.000796344	43.899	82.6087	NA	NA	38.7097
scaffold132	1056801	1057000	*	3.39799e-07	2.42614e-05	26.8535	NA	88.6957	66.129	58.8889
scaffold1324	49001	49200	*	1.27027e-22	5.93168e-20	-64.0457	19.2308	14.6341	79.1667	87.5
scaffold1324	49201	49400	*	2.09141e-23	1.05789e-20	-59.3238	11.2903	0	65.3333	65.9574
scaffold1324	49401	49600	*	1.48308e-09	1.54251e-07	-53.125	0	NA	NA	53.125
scaffold1324	49801	50000	*	2.25435e-17	6.07107e-15	-52.1739	0	0	NA	52.1739
scaffold1324	73201	73400	*	1.54557e-19	5.24012e-17	-43.3234	0	9.18367	50	48
scaffold1324	76801	77000	*	8.54713e-12	1.21646e-09	-62.1867	13.6364	21.2121	79.0698	NA
scaffold1324	95801	96000	*	2.70733e-16	6.42796e-14	-37.5994	5.55556	0	31.6456	52.2388
scaffold1324	96201	96400	*	5.27651e-08	4.34224e-06	-26.995	5.08475	8.06452	30.4348	43.3333
scaffold133	54601	54800	*	0.000566329	0.0181317	27.4296	87.8788	61.7021	50	38.7097
scaffold133	66601	66800	*	2.577e-06	0.00015796	54.2857	73.3333	NA	19.0476	NA
scaffold1331	10601	10800	*	6.43102e-06	0.000359753	-28.5215	37.8788	44.4444	67.7966	70.7692
scaffold1331	79401	79600	*	5.38678e-06	0.000306818	27.3233	58.8235	51.3514	29.1667	22.3881
scaffold1331	85201	85400	*	0.00150259	0.0400183	-23.495	17.2414	8.69565	36.9565	NA
scaffold1331	121401	121600	*	5.00682e-12	7.29418e-10	33.2065	50	43.0233	15.7895	8.57143
scaffold1331	214401	214600	*	0.000211702	0.0079187	25.0273	26.6667	NA	NA	1.63934
scaffold1331	274001	274200	*	0.000171019	0.00660006	-20.0855	22.8571	20.7792	45.1613	33.3333
scaffold134	2401	2600	*	1.14847e-08	1.05018e-06	32.9062	62.0253	45.0704	21.25	20.8333
scaffold134	2801	3000	*	5.45015e-70	2.77406e-65	74.1498	72.2222	81.9048	4.66667	0
scaffold134	41201	41400	*	4.79536e-06	0.000276301	29.0476	46.5753	43.75	26	7.69231
scaffold134	41401	41600	*	6.28728e-05	0.002765	32.9369	47.5	NA	16.3934	11.9048
scaffold134	41601	41800	*	3.66698e-06	0.000217407	28.0342	78	76.1194	51.2195	45.283
scaffold134	41801	42000	*	2.57793e-09	2.57786e-07	38.4615	95.7746	79.661	50	NA
scaffold134	84601	84800	*	1.1012e-26	7.69122e-24	50.7554	49.7143	55.3191	0.917431	NA
scaffold134	105001	105200	*	0.000728089	0.0223319	24.6557	66.129	55	29.7297	42.1053
scaffold1347	10401	10600	*	1.31235e-05	0.000685271	33.3884	67.7778	63.4615	32.0755	NA
scaffold1347	11401	11600	*	1.80876e-16	4.40233e-14	37.9465	46.875	35.8974	6.34921	0
scaffold1347	11601	11800	*	5.5804e-09	5.33148e-07	34.2463	77.0115	66.2338	46.4286	30.303
scaffold1347	76601	76800	*	7.88788e-17	2.00366e-14	-43.9007	10.1266	9.85915	53.9683	53.8462
scaffold1347	77801	78000	*	0.000271734	0.00980045	32.955	69.4444	68	35.8974	NA
scaffold1356	41601	41800	*	1.79831e-17	4.89146e-15	-35.6793	7.77778	0	42.8571	36.25
scaffold1356	96801	97000	*	7.67384e-05	0.00329437	21.6868	38.5542	22.2222	7.35294	19.5122
scaffold1356	123801	124000	*	5.46093e-06	0.00031065	24.2484	51.7241	54.1176	32.4561	20
scaffold1356	234601	234800	*	3.17322e-12	4.74863e-10	-33.3333	NA	0	27.6596	38.7755
scaffold1359	13401	13600	*	0.000345757	0.0119902	-27.0069	24.3902	53.4483	71.4286	62.963
scaffold1359	16001	16200	*	0.00169038	0.0438465	-27.9512	NA	44.7761	NA	72.7273
scaffold136	201	400	*	1.52906e-12	2.37278e-10	-38.9521	10.1695	3.7037	44.7761	47.4576
scaffold136	801	1000	*	5.79316e-11	7.34635e-09	-30.6548	7.69231	0	32.9412	38.9831
scaffold1360	30201	30400	*	6.44008e-08	5.21961e-06	-20.5735	2.73973	0	15.1515	31.9149
scaffold1363	1801	2000	*	3.02271e-06	0.000182803	-22.6661	12	10.6061	35.1351	32.8767
scaffold137	35601	35800	*	0.000985072	0.0285429	-20.6522	77.7778	68.932	NA	93.4783
scaffold137	54001	54200	*	5.8874e-06	0.000332448	20.2222	42.8571	45.5357	25	23.0088
scaffold137	54201	54400	*	4.23395e-21	1.69187e-18	35.304	33.913	46.0177	5.7377	3.15789
scaffold137	78601	78800	*	0.000424558	0.0142976	28.0131	44.898	43.8596	16.3265	NA
scaffold137	144601	144800	*	1.14239e-05	0.000605137	21.2552	74.4186	72.4138	54.386	50
scaffold137	171401	171600	*	3.17148e-08	2.70619e-06	25.4176	34.1772	36.4865	10	9.72222
scaffold137	173801	174000	*	1.17004e-19	4.0179e-17	51.1922	93.5484	85.0575	43.75	33.3333
scaffold137	174001	174200	*	7.40594e-11	9.24753e-09	51.2244	NA	75.8621	NA	24.6377
scaffold137	174201	174400	*	3.44741e-12	5.14005e-10	43.0594	90	88.8889	55.1724	36.5385
scaffold137	230001	230200	*	2.72835e-09	2.72026e-07	29.0482	39.0805	29.5082	7.24638	4.34783
scaffold137	240801	241000	*	1.87532e-09	1.91814e-07	-50	NA	0	50	NA
scaffold137	242401	242600	*	0.000219445	0.00816853	24.6248	30.4348	31.6667	6.38298	NA
scaffold137	262001	262200	*	7.85993e-07	5.30232e-05	32.3607	36.1702	36.2319	NA	3.84615
scaffold137	315401	315600	*	0.000653594	0.0203889	-23.8095	76.1905	NA	NA	100
scaffold137	329201	329400	*	9.86793e-06	0.000530865	28.9977	22.5	41.1765	2.08333	NA
scaffold137	347001	347200	*	3.88427e-10	4.39832e-08	-30.4762	3.84615	1.88679	24.5902	42.8571
scaffold137	354801	355000	*	2.34501e-35	3.57626e-32	-66.5742	4.16667	0	75	60.5263
scaffold1376	5401	5600	*	2.09993e-36	3.50438e-33	-45.4216	4.08163	3.84615	48.2517	50.9615
scaffold1376	8201	8400	*	0.000608121	0.0192192	20.4136	59.6774	65.1163	44.2623	40.8451
scaffold1376	15001	15200	*	1.12951e-07	8.7705e-06	-24.4147	6.32911	4.83871	23.5294	35.4839
scaffold1376	47001	47200	*	0.000643506	0.0201298	-21.6699	8.47458	1.88679	27.027	NA
scaffold1376	81401	81600	*	0.000130642	0.00523892	-22.8911	NA	75.7576	100	97.619
scaffold1376	102401	102600	*	1.96768e-10	2.31633e-08	45.9459	NA	45.9459	NA	0
scaffold1376	110401	110600	*	8.26676e-11	1.02439e-08	-21.7579	1.92308	0	22.093	24.4444
scaffold1376	195801	196000	*	0.000418556	0.0141238	20.224	38.6667	38.0952	15.5172	21.1538
scaffold1376	210801	211000	*	0.000495687	0.0162328	28.0702	NA	94.7368	66.6667	NA
scaffold1376	233001	233200	*	0.000491574	0.0161214	-25.9472	26.8293	33.3333	51.0638	61.9048
scaffold1376	256801	257000	*	5.1636e-21	2.03934e-18	46.3193	50.5618	44.2623	1.26582	2.5
scaffold1376	424401	424600	*	2.0993e-06	0.000130685	-50.9091	20.5882	31.25	76.6667	NA
scaffold1376	427001	427200	*	6.41745e-06	0.000359191	26.2088	77.6316	75.9259	47.8873	53.6232
scaffold1376	433601	433800	*	2.66024e-07	1.93502e-05	30.1349	36.3636	32.7869	7.89474	0
scaffold1376	434801	435000	*	7.80686e-05	0.00334724	21.6054	NA	27.6923	0	12.7273
scaffold138	8801	9000	*	0.00149698	0.0399053	-24.7863	67.6923	61.5385	NA	89.7436
scaffold138	10001	10200	*	6.20587e-28	4.83168e-25	73	83.3333	65.5172	NA	0
scaffold138	10201	10400	*	6.02841e-18	1.73846e-15	53.719	48.4848	60	0	NA
scaffold138	11001	11200	*	6.19177e-31	6.08991e-28	76.3889	NA	76.3889	0	0
scaffold138	11201	11400	*	1.20297e-15	2.64063e-13	75	NA	75	0	NA
scaffold138	11801	12000	*	3.22758e-27	2.37227e-24	82.648	84.2105	NA	1.5625	NA
scaffold138	13001	13200	*	2.17074e-37	3.99956e-34	75.8621	78.6885	73.8095	0	NA
scaffold138	13201	13400	*	6.89994e-17	1.7626e-14	50.1818	45.6522	65	8.16327	5
scaffold138	69001	69200	*	0.000801456	0.0241522	21.4167	75.3247	63.0137	55.5556	43.3333
scaffold138	73801	74000	*	1.29186e-17	3.59067e-15	-66.5992	2.63158	NA	69.2308	NA
scaffold138	74201	74400	*	9.73248e-05	0.00406333	-30.1571	20.7317	21.0526	51.0204	NA
scaffold138	74401	74600	*	1.01713e-08	9.35329e-07	-54.5238	NA	8.33333	62.8571	NA
scaffold138	171201	171400	*	8.79716e-06	0.000477615	24.5614	NA	100	75.4386	NA
scaffold138	173201	173400	*	0.000278738	0.0100096	-29.2916	17.5439	NA	46.8354	NA
scaffold138	186601	186800	*	0.000517613	0.016829	23.1266	95.8333	94.7368	NA	72.2222
scaffold138	198001	198200	*	0.00188929	0.0478599	24.9528	92.4528	NA	67.5	NA
scaffold138	200001	200200	*	1.63103e-07	1.22966e-05	35.925	69.697	74.0741	25.7143	48.9362
scaffold138	200401	200600	*	0.000370472	0.0127345	21.6597	73.1707	62.5	33.3333	52.3077
scaffold138	243401	243600	*	1.32457e-11	1.83577e-09	47.4607	90.2256	81.25	40.3846	NA
scaffold138	254801	255000	*	2.92397e-06	0.000177359	28.6352	90	75.3623	59.322	45
scaffold138	279801	280000	*	9.86656e-24	5.15071e-21	57.8797	74.6988	63.9175	10	12.2449
scaffold138	280001	280200	*	7.16068e-14	1.30986e-11	36.3129	40.367	NA	2.17391	7.14286
scaffold138	304601	304800	*	2.84054e-35	4.28384e-32	-68.0765	7.69231	7.14286	70.3125	79.1209
scaffold138	351001	351200	*	1.4635e-06	9.3964e-05	39.6321	46.1538	NA	NA	6.52174
scaffold138	377401	377600	*	0.0005557	0.017838	20.0741	93.1818	100	75.9259	NA
scaffold138	389401	389600	*	0.000243619	0.0089288	23.01	96.9231	NA	73.913	NA
scaffold138	427401	427600	*	2.13939e-10	2.50543e-08	44.0326	49.2958	NA	5.26316	NA
scaffold138	453801	454000	*	4.90332e-05	0.00221992	23.6842	23.6842	NA	0	NA
scaffold138	462401	462600	*	0.00128494	0.0352784	-23.8812	60.9756	60	NA	84.375
scaffold138	463801	464000	*	0.00164285	0.0428869	-30.4505	53.3333	NA	85	82.3529
scaffold138	520001	520200	*	0.000566363	0.0181317	-31.4452	11.7647	NA	53.8462	33.3333
scaffold138	559401	559600	*	0.00149294	0.0398224	-24.6102	3.38983	NA	28	NA
scaffold138	600801	601000	*	5.50903e-14	1.01964e-11	27.3514	26.7176	38.4615	3.0303	3.52941
scaffold138	605201	605400	*	0.000412679	0.0139579	28.8003	NA	90.1639	NA	61.3636
scaffold138	649401	649600	*	0.000547258	0.0176142	-29.3202	NA	17.0213	45.8333	47.0588
scaffold138	673001	673200	*	6.66347e-05	0.00291032	-25.641	73.913	75	100	NA
scaffold138	679001	679200	*	1.69656e-06	0.000107454	-28.8311	20	35.9375	57.8512	60
scaffold138	682001	682200	*	0.000559146	0.0179317	23.3937	NA	26.4706	3.07692	NA
scaffold138	682601	682800	*	0.000435992	0.0146008	-35.9684	NA	41.3043	77.2727	NA
scaffold139	23601	23800	*	1.12719e-16	2.80894e-14	-22.3979	0	1.50376	21.8182	24.7423
scaffold139	25201	25400	*	6.17898e-10	6.8074e-08	-37.2471	8.33333	0	NA	41.3793
scaffold139	25401	25600	*	0.000221877	0.00824251	-25.4529	5.7971	NA	NA	31.25
scaffold139	27401	27600	*	9.41347e-12	1.32954e-09	-27.451	0	0	22.9167	31.4815
scaffold139	52601	52800	*	7.28502e-09	6.85236e-07	-50.5075	2.77778	0	52	NA
scaffold139	53601	53800	*	1.27124e-19	4.35354e-17	-83.5757	16.3265	10	97.0588	NA
scaffold139	54001	54200	*	1.29256e-10	1.56085e-08	-34.2495	4.9505	NA	53.6232	21.4286
scaffold1393	3401	3600	*	1.51498e-17	4.17378e-15	-35.3212	18.6667	11.9048	45.5224	59.0909
scaffold1394	13401	13600	*	7.36631e-16	1.66176e-13	-34.9563	6.93069	3.94737	39.2405	41.8605
scaffold1394	28401	28600	*	1.78878e-17	4.87204e-15	55.7065	NA	56.25	0	1.2987
scaffold1396	7001	7200	*	0.000380705	0.013035	22.2441	70.5882	82.5	43.6364	59.7222
scaffold1399	28801	29000	*	0.00029957	0.010645	30.9366	91.1111	85.5263	56.6667	NA
scaffold1399	29001	29200	*	0.00174527	0.0449582	26.8376	84.6154	NA	NA	57.7778
scaffold1399	38401	38600	*	8.13193e-08	6.47611e-06	-37.0249	20.3704	16	50	60.4651
scaffold14	601	800	*	2.58117e-35	3.91912e-32	-86.6195	6.34921	NA	94.7368	91.5493
scaffold14	3401	3600	*	8.26785e-05	0.00351895	-37.3333	16.6667	NA	NA	54
scaffold14	14601	14800	*	5.14989e-06	0.0002948	-30.4487	NA	4.16667	34.6154	NA
scaffold14	24201	24400	*	6.20749e-09	5.89327e-07	-20.0593	0	1.36986	28.8136	13.6364
scaffold14	93801	94000	*	6.3325e-12	9.13076e-10	-49.641	1.96078	18.5185	61.7647	53.6585
scaffold14	105801	106000	*	2.83112e-10	3.26111e-08	21.8774	23.5294	21.6667	1.6129	0
scaffold14	110601	110800	*	8.84374e-05	0.00373672	-34.8652	34.2105	56.0976	80.4348	NA
scaffold14	120601	120800	*	0.000206999	0.0077701	24.0349	87.5	88	63.6364	NA
scaffold14	145201	145400	*	1.61244e-07	1.21835e-05	-23.0769	0	0	NA	23.0769
scaffold14	146401	146600	*	5.37441e-07	3.72368e-05	-24	0	NA	24	NA
scaffold14	219001	219200	*	0.000667899	0.0207573	24.583	52.9412	NA	18.3333	36.4865
scaffold14	219801	220000	*	1.78073e-15	3.84055e-13	49.2308	69.2308	NA	13.3333	29.3333
scaffold14	220001	220200	*	1.68097e-10	1.99613e-08	38.8116	52.9412	39.5833	8.60215	NA
scaffold14	220201	220400	*	4.47397e-05	0.00205176	32.7669	56.4516	56.1644	23.5294	NA
scaffold14	220801	221000	*	0.00193517	0.0487762	24.7386	60.2941	NA	35.5556	NA
scaffold14	253801	254000	*	7.49634e-06	0.000413105	-26.6807	34.9206	46.5753	61.5385	75.8065
scaffold14	254201	254400	*	1.60414e-05	0.000821414	-23.0556	1.81818	8.57143	34.1463	20.5128
scaffold14	309601	309800	*	0.000211173	0.00790255	-22.5782	NA	3.50877	26.087	NA
scaffold14	359001	359200	*	4.38894e-07	3.08392e-05	36.694	80.303	NA	45.1613	42.2535
scaffold14	407201	407400	*	2.75112e-05	0.00132823	-20.6656	60	68.4211	90.9091	76.1905
scaffold14	430001	430200	*	3.8725e-10	4.38621e-08	-29.6505	48.9796	60.5263	82.3529	85.1064
scaffold14	433601	433800	*	9.12243e-05	0.00384132	32.8875	95.7447	NA	NA	62.8571
scaffold14	436601	436800	*	7.19136e-38	1.41461e-34	62.1841	97.0874	94.7368	30.1075	38.2022
scaffold14	437001	437200	*	4.44005e-19	1.44289e-16	43.1508	58.0645	50.8197	11.3636	11.2782
scaffold14	449001	449200	*	0.000390473	0.013304	-23.4991	66.6667	75	94.2308	NA
scaffold14	457201	457400	*	5.02491e-05	0.0022694	-40.7943	17.2414	NA	54.1667	60.9375
scaffold14	457601	457800	*	7.52276e-49	4.19615e-45	-62.9108	3	4.42478	65.3465	67.7966
scaffold14	458601	458800	*	0.00010705	0.00441728	-36.1594	45	NA	81.1594	NA
scaffold14	477001	477200	*	0.00019458	0.00737307	-29.2257	57.5	NA	91.5493	78.5714
scaffold14	479401	479600	*	0.000364711	0.0125597	-25.0561	59.6154	NA	89.7436	77.9661
scaffold14	489401	489600	*	1.53489e-05	0.000790729	-33.7623	59.375	NA	94.3396	91.8367
scaffold14	533001	533200	*	2.22566e-05	0.0010997	-30.3404	49.0566	NA	82.1138	75
scaffold14	533401	533600	*	1.3307e-15	2.91004e-13	51.9608	52.9412	NA	2.32558	0
scaffold14	540201	540400	*	2.53791e-13	4.34571e-11	-29.4501	1.85185	0	34.7826	23.3333
scaffold14	540401	540600	*	1.20464e-07	9.31122e-06	-20.202	NA	0	NA	20.202
scaffold14	540801	541000	*	2.41518e-19	8.02806e-17	-35.6021	0.763359	0	36.0465	NA
scaffold14	541001	541200	*	4.78182e-14	8.89497e-12	-43.9856	1.13636	NA	45.122	NA
scaffold14	541201	541400	*	8.93393e-07	5.9734e-05	-35.6164	NA	0	47.619	19.3548
scaffold14	542201	542400	*	1.82021e-05	0.00091945	-34.2105	0	NA	NA	34.2105
scaffold14	542401	542600	*	6.26776e-13	1.01964e-10	-46.5517	0	0	NA	46.5517
scaffold14	542601	542800	*	2.72491e-07	1.97852e-05	-42.5532	0	NA	NA	42.5532
scaffold14	542801	543000	*	4.86928e-06	0.000280164	-25.4472	0	3.84615	NA	26.6667
scaffold14	562001	562200	*	8.32936e-06	0.000454398	-41.2021	19.5122	NA	60.5263	60.8696
scaffold14	575801	576000	*	2.13792e-08	1.87576e-06	-24	3.50877	2.94118	27.6316	26.5306
scaffold14	584001	584200	*	9.51931e-09	8.78948e-07	26.7284	85.1852	90.2778	61.6438	59.5506
scaffold14	587601	587800	*	0.00090031	0.0265716	35.8974	NA	92.3077	56.4103	NA
scaffold14	592001	592200	*	0.00145836	0.0390727	-30.8929	44.3038	29.5082	NA	68.75
scaffold14	613001	613200	*	0.000122771	0.00496633	31.4683	92.3077	88.5714	NA	58.6957
scaffold14	614001	614200	*	2.32039e-12	3.52551e-10	55.93	65.8537	NA	13.5135	5.26316
scaffold14	617601	617800	*	0.0012118	0.0336808	-20.6675	48.0769	51.2195	69.7674	70.5882
scaffold14	658801	659000	*	0.000105554	0.00436441	38.8889	NA	88.8889	50	NA
scaffold14	672601	672800	*	2.11295e-14	4.09896e-12	-57.3016	11.4286	0	67.5	56.6667
scaffold14	672801	673000	*	3.97417e-05	0.00184205	-30.883	45.9016	47.8261	77.6119	NA
scaffold14	674201	674400	*	9.93022e-12	1.39768e-09	-50	0	NA	NA	50
scaffold14	674401	674600	*	4.36135e-06	0.000253627	-30.6122	0	NA	30.6122	NA
scaffold14	678001	678200	*	0.000112779	0.00461534	22.2118	92.8571	82.7586	63.8889	71.6981
scaffold140	5801	6000	*	1.8603e-26	1.26883e-23	-48.8218	11.3208	3.19149	60.4651	52.2727
scaffold140	21001	21200	*	1.03535e-16	2.5864e-14	-34.4317	2.12766	0	41.6667	22.449
scaffold140	88001	88200	*	1.84049e-06	0.000115813	31.7661	93.6709	NA	NA	61.9048
scaffold140	88801	89000	*	0.000210057	0.00786727	23.8736	82.2222	86.3636	44.898	75
scaffold140	89201	89400	*	0.000145866	0.00575478	30.6296	48.2143	54.5455	20.3704	NA
scaffold140	106401	106600	*	5.25931e-08	4.32896e-06	32.475	75.8065	49.2308	34.6154	24.2857
scaffold140	113801	114000	*	0.000206651	0.0077585	35.8234	83.6735	85.1852	NA	48.3871
scaffold140	125001	125200	*	1.47898e-05	0.00076502	21.6318	86.747	80.2469	61.4286	62.3377
scaffold140	244201	244400	*	5.5489e-13	9.08871e-11	-30.928	3.07692	1.33333	39.2857	28.169
scaffold140	248601	248800	*	1.88938e-08	1.66848e-06	-39.3939	23.6364	29.8701	66.6667	66.6667
scaffold140	252401	252600	*	0.0012994	0.0355817	-23.699	53.0612	55	77.6316	NA
scaffold140	253401	253600	*	2.98107e-08	2.55227e-06	-49.4172	NA	5.12821	54.5455	NA
scaffold140	253601	253800	*	1.14794e-11	1.60133e-09	-67.0588	NA	0	60.3448	81.4815
scaffold140	345401	345600	*	7.53421e-07	5.10118e-05	24.2146	26.5306	26.3158	4.08163	0
scaffold140	345601	345800	*	2.91569e-09	2.8957e-07	25.0099	27.2727	32.6923	4.7619	4.54545
scaffold140	369601	369800	*	3.9089e-25	2.34759e-22	-38.8128	0.900901	0.925926	41.4634	37.5
scaffold140	432001	432200	*	5.49593e-09	5.25695e-07	23.4192	34.4828	42.1053	13.3333	15.7895
scaffold140	459601	459800	*	4.25468e-12	6.26115e-10	-31.1577	1.13636	1.63934	31.9149	33.3333
scaffold140	501601	501800	*	8.14578e-06	0.000445577	-29.5251	11.9048	9.80392	NA	40.2778
scaffold140	608801	609000	*	0.00172197	0.0444764	-24.6674	70.4545	NA	NA	95.122
scaffold140	619201	619400	*	2.26246e-06	0.000140072	-25.1301	36.25	42.6471	66.9355	60.6742
scaffold140	666801	667000	*	4.44117e-16	1.02984e-13	-38.4042	21.3793	14.7059	60	54.9451
scaffold140	750401	750600	*	5.19061e-06	0.000296557	31.3596	37.5	NA	3.22581	9.61538
scaffold140	752001	752200	*	0.000890735	0.0263283	-29.4353	36.5385	24.5902	59.5238	NA
scaffold140	787401	787600	*	4.87054e-08	4.02932e-06	56.4103	64.1026	NA	NA	7.69231
scaffold140	881201	881400	*	0.000573427	0.018306	22.9486	52.6316	53.0303	37.5	19.5122
scaffold140	886601	886800	*	3.39577e-05	0.00160241	-25.2244	15.2174	17.0213	28.9855	54.6875
scaffold140	887601	887800	*	5.5586e-09	5.3144e-07	21.611	45.7286	46.4865	29.697	17.6
scaffold140	1026401	1026600	*	0.000233229	0.00859909	27.4603	36.1111	41.1765	11.1111	NA
scaffold140	1042601	1042800	*	3.57095e-05	0.00167653	41.3631	NA	52.1739	NA	10.8108
scaffold140	1119401	1119600	*	1.17095e-06	7.65693e-05	-30.9942	NA	11.1111	42.1053	NA
scaffold140	1204201	1204400	*	3.1473e-07	2.26262e-05	32.6613	95.1613	NA	65.5172	58.6957
scaffold140	1207201	1207400	*	9.66734e-05	0.00403862	-21.3167	59.1837	51.8868	76.6667	73.6842
scaffold140	1229601	1229800	*	1.3158e-10	1.58844e-08	21.3197	25.2747	16.9492	1.14943	0
scaffold140	1307001	1307200	*	6.83614e-07	4.65641e-05	-26.3911	6	0	25	34.0909
scaffold140	1307201	1307400	*	5.52112e-42	1.60581e-38	-73.2176	5.81395	0	73.6111	80.3922
scaffold1405	50801	51000	*	1.34071e-10	1.61612e-08	25.8821	32.381	31.5217	10	2.38095
scaffold1409	54601	54800	*	8.5344e-16	1.91046e-13	-30.991	3.66972	2.7027	25.9259	47.1429
scaffold1409	67401	67600	*	5.7339e-11	7.27574e-09	-37.6471	0	0	32.6923	45.4545
scaffold1409	67601	67800	*	3.45438e-06	0.000206214	-26.9539	1.6129	5	30.2326	NA
scaffold141	6001	6200	*	0.000713602	0.0219545	26.0588	NA	72.0588	50	42.8571
scaffold141	43401	43600	*	2.2508e-07	1.65763e-05	-23.6324	12.8713	12.7273	24.5902	45.5696
scaffold141	54001	54200	*	1.78195e-07	1.33503e-05	-47.2016	31.8681	NA	NA	79.0698
scaffold141	56001	56200	*	1.48273e-18	4.55661e-16	-54.2818	32.6531	10.3448	76.5957	80.3571
scaffold141	57601	57800	*	5.63656e-06	0.000319481	-51.9345	21.875	NA	NA	73.8095
scaffold141	57801	58000	*	2.77585e-11	3.68055e-09	-51.9712	29.8246	10.2564	NA	73.8462
scaffold141	58001	58200	*	1.80782e-05	0.000913986	-33.9433	27.1186	NA	66.1538	54.1667
scaffold141	58801	59000	*	2.23349e-10	2.60887e-08	-55.2403	25	31.4286	NA	82.6087
scaffold141	63401	63600	*	0.000163185	0.00633858	28.5739	46.1538	46.5116	NA	17.7419
scaffold141	86201	86400	*	1.08265e-21	4.55416e-19	42.145	80.2548	85.2941	41.8033	37.7778
scaffold141	94401	94600	*	3.17043e-05	0.0015069	-31.4103	NA	1.92308	NA	33.3333
scaffold141	161801	162000	*	3.17353e-14	6.01596e-12	52.7273	72.7273	NA	21.875	18.1818
scaffold141	162201	162400	*	1.62713e-15	3.53737e-13	-32.326	5.6	6.0241	52.381	23.8095
scaffold141	184601	184800	*	0.00149434	0.039848	26.4366	54.5455	49.1803	25.5319	NA
scaffold141	202801	203000	*	8.47919e-08	6.73028e-06	-43.227	21.6667	NA	62	68.1818
scaffold141	203201	203400	*	2.98937e-27	2.20915e-24	-61.0968	17	15.9091	80.3279	74.5455
scaffold141	242801	243000	*	4.14563e-12	6.10951e-10	42.0814	58.8235	48.3871	12.9032	10
scaffold141	243201	243400	*	1.71484e-39	3.92284e-36	68.4641	63.3333	76.3158	1.38889	0
scaffold141	244201	244400	*	1.1897e-17	3.32259e-15	29.6875	22.8916	34.8624	0	0
scaffold141	244601	244800	*	4.12129e-20	1.47985e-17	42.2857	46.9388	40.4762	0	NA
scaffold141	246801	247000	*	2.32942e-05	0.00114527	-20.3084	2.77778	4.34783	18.5714	31.3725
scaffold141	247201	247400	*	4.50129e-12	6.60258e-10	-57.3364	NA	13.4328	NA	70.7692
scaffold141	257201	257400	*	6.50314e-05	0.00285008	23.8095	32.7273	38.0282	10.5263	13.0435
scaffold141	258801	259000	*	9.19403e-06	0.000497437	-33.6691	19.5652	9.30233	48.2759	NA
scaffold141	263201	263400	*	3.27953e-08	2.79136e-06	29.0748	50.5747	53.2468	15.4762	30.1205
scaffold1419	18001	18200	*	5.74525e-05	0.0025531	34.4348	80.4348	NA	50.8197	38.4615
scaffold1419	23201	23400	*	3.78948e-15	7.92519e-13	-29.7401	13.0435	2	34.507	41.5929
scaffold1419	40401	40600	*	2.47601e-08	2.14969e-06	-31.0755	13.4615	13.253	18.9189	62.2642
scaffold1419	42401	42600	*	7.02879e-07	4.77885e-05	24.0596	36.3636	53.7313	15.8879	23.8095
scaffold142	6001	6200	*	4.90336e-05	0.00221992	-34.4697	62.5	NA	96.9697	NA
scaffold1421	44201	44400	*	1.47858e-05	0.00076491	20.474	74.4444	79.7753	53.4247	63.0137
scaffold1421	70801	71000	*	2.2893e-05	0.00112814	33.3333	NA	33.3333	0	NA
scaffold1421	141801	142000	*	9.09541e-24	4.77878e-21	-43.3752	4.72441	4.54545	51.0204	42.5926
scaffold1421	175001	175200	*	7.95165e-06	0.000435686	51.8923	NA	82.9268	NA	31.0345
scaffold1421	181201	181400	*	7.60378e-08	6.09364e-06	22.6562	20.5882	25	0	NA
scaffold1424	2401	2600	*	0.00126709	0.0349036	24.7973	NA	97.2973	72.5	NA
scaffold144	62801	63000	*	6.2039e-16	1.40969e-13	-65.442	NA	7.69231	73.1343	NA
scaffold144	106201	106400	*	2.65062e-16	6.297e-14	-27.6503	2.52101	0	30.6931	27.027
scaffold144	135401	135600	*	6.25498e-20	2.20707e-17	-40.1786	12.963	7.95455	51.8519	49.4382
scaffold144	150401	150600	*	3.85434e-05	0.00179242	34.5432	40	40.7407	5.88235	NA
scaffold145	26801	27000	*	1.30174e-05	0.000680343	21.7949	34.9398	31.0345	12.3077	10.7692
scaffold145	66201	66400	*	2.41019e-05	0.00118014	-20.596	21.8487	14.7727	39.726	39.1304
scaffold145	68401	68600	*	6.9168e-07	4.70899e-05	34.7529	66.1538	NA	28.5714	35.2273
scaffold145	149201	149400	*	0.00168517	0.0437393	-28.6275	40	NA	NA	68.6275
scaffold145	160801	161000	*	0.000434015	0.0145454	21.5212	41.5094	40.8451	19.2982	20
scaffold145	180401	180600	*	7.61116e-05	0.00327125	21.094	54.717	50.6173	34.6939	30.5556
scaffold145	240201	240400	*	0.000577438	0.0184167	32.9392	43.75	NA	10.8108	NA
scaffold145	259001	259200	*	1.17244e-26	8.14683e-24	-48.6508	7.31707	5.60748	55.2083	54.7619
scaffold145	280601	280800	*	1.26544e-19	4.33731e-17	37.0093	47.5	40.2062	3.2967	8.57143
scaffold145	280801	281000	*	3.16317e-05	0.00150398	25.502	77.1429	71.2329	48.9796	48.3333
scaffold145	289001	289200	*	0.000276664	0.00994568	-30.0625	34	NA	64.0625	NA
scaffold145	333601	333800	*	3.61346e-06	0.000214735	24.7339	23.9583	35.3846	5.7971	NA
scaffold145	539401	539600	*	6.51432e-12	9.37964e-10	34.2967	40.5063	27.0833	0	2.27273
scaffold145	550201	550400	*	0.000370655	0.0127386	27.7941	NA	35.2941	2.5	12.5
scaffold145	702601	702800	*	0.00115035	0.03234	25.6464	40.7407	NA	NA	15.0943
scaffold145	705001	705200	*	6.68935e-15	1.3667e-12	68.628	NA	82.0896	NA	13.4615
scaffold145	706001	706200	*	0.000454977	0.0151111	20.7748	56.8627	65.1515	46.3768	30.1887
scaffold145	706201	706400	*	2.79871e-19	9.27263e-17	52.7972	78.481	75.4717	28.3333	21.6867
scaffold145	757801	758000	*	1.79003e-09	1.83874e-07	28.2429	75.2137	74	41.2281	52.6316
scaffold145	781601	781800	*	4.78242e-10	5.34839e-08	42.7264	69.6429	61.4286	32.7273	3.33333
scaffold145	790001	790200	*	3.70148e-13	6.17453e-11	-37.4898	9.57447	8.88889	42.8571	50.9804
scaffold145	790201	790400	*	5.97314e-11	7.55811e-09	-29.7244	4.5977	6.57895	44.8276	26.5625
scaffold145	796201	796400	*	0.000493374	0.0161765	23.8902	83.0189	80.4878	53.4884	63.1579
scaffold145	804401	804600	*	0.000216682	0.00807676	-35.2814	7.14286	NA	42.4242	NA
scaffold145	891601	891800	*	2.99059e-06	0.000181076	41.7863	NA	50.8772	NA	9.09091
scaffold145	911601	911800	*	5.28062e-08	4.34474e-06	24.1086	60.2837	73.4266	37.8378	52.7027
scaffold145	947601	947800	*	2.60331e-06	0.000159501	-22.0297	2.9703	NA	23.4375	28.5714
scaffold145	956601	956800	*	0.00148057	0.0395562	-21.0588	23.8095	28.0702	36.2069	59.2593
scaffold1457	5401	5600	*	0.000194084	0.00735562	-36.0089	53.8462	NA	89.6552	90
scaffold1462	601	800	*	0.00170095	0.0440646	-20.069	NA	4.25532	24.3243	NA
scaffold1462	4001	4200	*	6.5057e-08	5.26965e-06	-36.1185	9.09091	11.9403	46.7742	NA
scaffold1468	43001	43200	*	3.21149e-38	6.53841e-35	56.1547	55.8559	64	1.0101	4.90196
scaffold1469	3601	3800	*	1.02828e-07	8.02579e-06	-36.9159	50	NA	83.8235	92.3077
scaffold1469	7201	7400	*	2.62088e-07	1.90877e-05	-44.6212	20.8333	NA	NA	65.4545
scaffold1469	8801	9000	*	6.57678e-06	0.000366899	-27.6799	6.45161	0	NA	32.0755
scaffold1469	21801	22000	*	9.04093e-10	9.69803e-08	-22.4138	0	0	NA	22.4138
scaffold1469	25601	25800	*	0.000212997	0.00795834	-27.6786	14.0351	23.6364	NA	46.4286
scaffold1469	27401	27600	*	4.21286e-15	8.76115e-13	44.0396	71.1864	67.5926	22.6804	29.5455
scaffold1469	27801	28000	*	9.78136e-13	1.55463e-10	44.335	89.4737	81.8182	36.2069	46.5517
scaffold1469	28001	28200	*	1.33193e-22	6.19826e-20	51.4164	76.2376	75.6098	21.5686	29.5082
scaffold1469	28201	28400	*	0.000129908	0.00521205	40.3509	73.6842	NA	33.3333	NA
scaffold1469	44001	44200	*	2.55583e-08	2.21427e-06	-21.4095	14.8515	3.26087	25	40.2299
scaffold1469	59001	59200	*	1.82385e-06	0.000114855	27.1611	61	68.5714	31.746	41.3333
scaffold1469	71801	72000	*	0.00116911	0.0327744	33.2143	NA	87.5	54.2857	NA
scaffold1469	87001	87200	*	1.05545e-09	1.12152e-07	57.4447	75.6757	82.3529	NA	21.4286
scaffold147	2201	2400	*	0.000104942	0.00434172	-30.3973	41.8919	NA	77.2727	66.6667
scaffold147	37201	37400	*	0.00125943	0.0347374	-27.9913	20.6349	2.94118	NA	42.4242
scaffold147	43201	43400	*	3.26844e-17	8.61965e-15	51.3098	77.7778	76.4706	26.9841	25
scaffold147	43401	43600	*	8.351e-26	5.38044e-23	60.2411	59.0909	71.6418	4.61538	5.88235
scaffold147	44001	44200	*	2.43834e-26	1.64654e-23	88.3212	85.2459	90.7895	0	NA
scaffold147	45001	45200	*	4.55054e-19	1.47644e-16	69.5346	NA	70.8333	NA	1.2987
scaffold147	45201	45400	*	2.76613e-30	2.61331e-27	84.8317	NA	86.7925	1.63934	2.43902
scaffold147	45401	45600	*	3.2663e-10	3.73281e-08	54.6278	76.0563	NA	21.4286	NA
scaffold147	46401	46600	*	4.40997e-09	4.27241e-07	45.7614	71.4286	85.7143	30.7692	NA
scaffold147	68001	68200	*	1.4481e-12	2.25058e-10	40.4694	66.0194	61.8182	29.3333	17.7419
scaffold147	96601	96800	*	2.92769e-09	2.90568e-07	-25.9808	10.2273	1.49254	32.3944	32.4675
scaffold147	119401	119600	*	7.29723e-05	0.00315029	-31.891	65.5738	51.4286	NA	92.3077
scaffold147	123001	123200	*	4.28609e-09	4.1613e-07	38.5618	77.6596	NA	39.2405	38.8889
scaffold147	135601	135800	*	2.60759e-11	3.46987e-09	60.3844	63.3333	77.3585	11.9048	NA
scaffold147	135801	136000	*	2.16651e-09	2.1912e-07	54.7264	NA	66.6667	12.5	11.4286
scaffold147	145601	145800	*	0.000344662	0.0119573	20.1396	94.382	NA	NA	74.2424
scaffold147	146401	146600	*	5.13543e-05	0.00231418	-31.03	NA	30.5085	66.6667	57.1429
scaffold147	147001	147200	*	5.17724e-10	5.77092e-08	-39.1899	2.12766	10.9091	46.0526	NA
scaffold147	166001	166200	*	5.27495e-05	0.00236971	-24.0113	66.6667	NA	87.5	93.5484
scaffold147	237601	237800	*	1.65617e-07	1.24723e-05	-48.4127	5.55556	NA	53.9683	NA
scaffold147	253401	253600	*	1.86307e-23	9.45912e-21	55.549	63.1579	62.8205	10.4478	3.7037
scaffold147	347001	347200	*	0.000410326	0.0138933	-25.6654	NA	64.4444	NA	90.1099
scaffold147	350001	350200	*	0.00198233	0.0496974	-25.6944	68.8889	42.2222	81.25	NA
scaffold147	357601	357800	*	5.85568e-09	5.57617e-07	-22.1877	5.50459	9.52381	38.0952	19.5652
scaffold147	358801	359000	*	0.000642772	0.0201083	25.1433	40.4255	29.6875	9.09091	NA
scaffold147	373201	373400	*	2.37795e-05	0.00116702	-34.189	11.9048	NA	42.2535	50.8772
scaffold147	382401	382600	*	9.97078e-11	1.22289e-08	41.2457	NA	43.3962	4.87805	0
scaffold147	390001	390200	*	2.12187e-12	3.24184e-10	-25.1654	1.20482	0	30.6667	18.3673
scaffold147	393801	394000	*	0.000448926	0.0149528	21.382	23.0769	NA	0	3.84615
scaffold147	420001	420200	*	1.43431e-05	0.000743902	37.4517	NA	94.5946	57.1429	NA
scaffold147	425201	425400	*	0.000175266	0.00673969	40.9091	NA	90.9091	50	NA
scaffold147	434001	434200	*	4.74035e-08	3.93201e-06	34.8178	76.9231	76.9231	46.6667	39.1304
scaffold147	436201	436400	*	0.000186335	0.00710759	-21.166	3.77358	15.1515	26.4706	34.7826
scaffold147	465001	465200	*	2.05772e-11	2.76985e-09	34.1463	50	50	16.1616	15.3846
scaffold147	465601	465800	*	2.60857e-05	0.00126677	39.1667	NA	92.5	53.3333	NA
scaffold147	506001	506200	*	1.13953e-06	7.46827e-05	47.5713	NA	70.2128	22.6415	NA
scaffold147	506201	506400	*	1.13955e-11	1.59072e-09	46.8095	46	66.6667	9.52381	5.12821
scaffold147	506401	506600	*	8.03248e-08	6.40944e-06	37.5111	79.3478	NA	45.4545	37.2093
scaffold147	506801	507000	*	5.6527e-15	1.16366e-12	55.0551	83.0508	88.4058	30.8824	NA
scaffold147	530601	530800	*	4.69652e-11	6.02892e-09	62.2642	NA	62.2642	NA	0
scaffold147	530801	531000	*	2.12236e-13	3.66965e-11	48.7805	NA	48.7805	NA	0
scaffold147	531001	531200	*	1.67483e-14	3.28662e-12	58.9099	69.6203	86.4865	18.8679	NA
scaffold147	555401	555600	*	1.01703e-23	5.3025e-21	-44.1787	5.50459	2.63158	65.0485	21.875
scaffold1473	1001	1200	*	0.00151589	0.0402802	33.2777	64.5833	66.1017	32.1429	NA
scaffold1473	13201	13400	*	7.98228e-10	8.63982e-08	-29.5455	0	0	29.5455	NA
scaffold1473	13401	13600	*	2.11638e-17	5.72222e-15	-34.4704	1.19048	0	30.7692	40.8163
scaffold1476	12001	12200	*	1.95003e-15	4.19457e-13	-74.4992	NA	11.8644	86.3636	NA
scaffold1477	9801	10000	*	2.24021e-05	0.00110595	-29.9397	27.2727	20.3704	64.5161	47.3684
scaffold1477	13401	13600	*	4.57606e-08	3.8058e-06	43.0728	46.9388	59.0909	9.61538	NA
scaffold1477	36401	36600	*	5.63292e-21	2.21396e-18	44.928	50.495	54.0816	3.37079	13.1148
scaffold1477	36801	37000	*	3.36574e-50	2.32287e-46	71.4512	73.5294	76.6234	4.30108	2.40964
scaffold1477	37001	37200	*	8.77208e-17	2.21582e-14	38.7233	56.7164	70.9677	27.193	20
scaffold1478	26401	26600	*	0.000155567	0.00608504	-22.66	12	37.0968	44.4444	50
scaffold1478	37201	37400	*	6.15527e-06	0.000345848	25.6923	36.8421	38.3562	13.4615	10.4167
scaffold1478	65601	65800	*	1.97121e-12	3.01978e-10	-20.2589	3.25203	3.33333	26.6055	20.6897
scaffold148	52401	52600	*	3.085e-07	2.22329e-05	31.8681	42.1053	49.0566	13.6986	15.2174
scaffold148	83601	83800	*	4.80224e-09	4.62602e-07	50.9091	60	NA	9.09091	NA
scaffold148	84401	84600	*	1.04527e-19	3.60698e-17	53.38	73.8095	83.0508	30.9859	16.3934
scaffold148	116601	116800	*	9.49124e-05	0.00397422	24.7788	47.4576	50	32.6923	16.3934
scaffold1485	601	800	*	9.37242e-05	0.00393397	-25.6631	60	31.3725	67.2727	79.5918
scaffold1486	37801	38000	*	0.00146677	0.0392492	-21.5368	2.27273	NA	23.8095	NA
scaffold1486	97801	98000	*	2.1903e-07	1.6157e-05	30.9189	33.3333	31.8182	1.75439	NA
scaffold1486	98001	98200	*	0.00126515	0.0348619	22.0283	24.5283	NA	2.5	NA
scaffold1486	110401	110600	*	1.00444e-06	6.64517e-05	-30.1114	17.8571	12.5	58.5366	39.7727
scaffold1486	297401	297600	*	6.492e-05	0.00284586	-31.7223	20.6349	24	53.8462	NA
scaffold149	15601	15800	*	6.15074e-05	0.00271345	25.6236	83.8384	89.6907	61.1111	NA
scaffold149	18801	19000	*	4.30648e-06	0.00025083	43.9286	97.5	NA	53.5714	NA
scaffold149	19001	19200	*	0.00175323	0.0451148	35.1852	68.5185	NA	33.3333	NA
scaffold149	24001	24200	*	0.000324602	0.0113826	23.4917	83.6066	78.3333	56.4103	58.5366
scaffold149	35801	36000	*	9.77422e-08	7.65966e-06	39.0142	54.9296	58.9744	NA	18.0328
scaffold149	36001	36200	*	1.2062e-06	7.8723e-05	29.8969	36.3636	26.5625	NA	0
scaffold149	94201	94400	*	1.41079e-05	0.000733103	-38.8387	16	NA	48.4848	62.069
scaffold149	121001	121200	*	1.63013e-22	7.52576e-20	-32.0513	0	0	39.7727	22.0588
scaffold149	228801	229000	*	0.000121244	0.004915	31.3614	70.4918	NA	35.4167	43.1818
scaffold149	229201	229400	*	4.35986e-05	0.0020029	30.6226	54.5455	65.9091	27.4194	NA
scaffold149	229801	230000	*	7.07893e-05	0.00306841	36.3477	64.7059	NA	28.3582	NA
scaffold149	230001	230200	*	7.42082e-11	9.26327e-09	46.3931	92.1875	NA	41.1765	53.8462
scaffold149	230201	230400	*	1.97261e-06	0.000123403	32.1761	71.25	78.481	42.6667	NA
scaffold149	230601	230800	*	1.91463e-12	2.93862e-10	56.466	NA	78.2051	29.7297	12.5
scaffold149	231201	231400	*	3.79508e-08	3.19442e-06	64.4211	NA	96	NA	31.5789
scaffold149	231801	232000	*	5.3918e-16	1.2355e-13	51.7057	89.3204	NA	37.3333	38.2353
scaffold149	233001	233200	*	1.33201e-13	2.35408e-11	74.1228	NA	82.4561	8.33333	NA
scaffold149	233201	233400	*	3.80365e-11	4.94195e-09	63.528	88.7097	75.5102	19.3548	NA
scaffold149	233601	233800	*	0.000308233	0.0109072	29.6654	90.4762	NA	57.1429	65.625
scaffold149	234201	234400	*	0.0011399	0.0321102	27.5654	NA	74.4681	39.6825	56
scaffold149	235001	235200	*	9.41443e-06	0.000508214	39.7131	82.8571	80	41.4634	NA
scaffold149	263401	263600	*	7.46255e-05	0.00321519	27.2464	95.1613	92.4528	66.6667	NA
scaffold149	266801	267000	*	3.0935e-06	0.000186613	43.8811	NA	97.7273	NA	53.8462
scaffold149	267801	268000	*	7.86125e-08	6.28637e-06	-48.0769	51.9231	NA	NA	100
scaffold149	344001	344200	*	4.78676e-05	0.00217463	33.7662	90.9091	NA	57.1429	NA
scaffold149	348201	348400	*	2.75681e-15	5.84658e-13	-29.4502	1.16279	0	27.5862	34.7826
scaffold149	349801	350000	*	0.00186756	0.047448	21.5723	68.4932	59.1837	43.1818	NA
scaffold149	350401	350600	*	6.87034e-05	0.00299073	32.4188	70.6897	62.963	34.5455	NA
scaffold149	384201	384400	*	4.10215e-05	0.00189683	23.5653	74.1573	74.6269	51.5625	50
scaffold149	385401	385600	*	0.000482482	0.0158667	32.8566	NA	75.4098	NA	42.5532
scaffold149	405801	406000	*	0.000765871	0.0232641	-21.1268	78.8732	NA	100	NA
scaffold149	407001	407200	*	4.4135e-05	0.00202585	22.6415	NA	100	77.3585	NA
scaffold149	418001	418200	*	0.0011693	0.0327774	20.324	78.5714	77.3585	54.5455	62.2222
scaffold1490	2601	2800	*	0.00075523	0.0230155	-26.8939	54.7945	67.7966	87.5	NA
scaffold1491	96201	96400	*	3.93388e-11	5.10301e-09	-30.3571	8.47458	0	28.5714	37.1429
scaffold1491	139801	140000	*	3.73525e-08	3.15223e-06	28.2916	48.0519	59.6154	18.4211	40.625
scaffold1491	154401	154600	*	2.31239e-05	0.00113855	23.5753	82.0755	64.4444	48.6239	NA
scaffold1491	262601	262800	*	3.86377e-08	3.2459e-06	-26.3679	33.9623	34.375	63.9098	55.7895
scaffold1491	262801	263000	*	1.44435e-08	1.298e-06	-32.3868	33.3333	30.4348	69.8925	56.25
scaffold1491	367401	367600	*	1.03123e-13	1.84981e-11	-34.6572	16.6667	11.1111	49.5238	47.2222
scaffold1491	369601	369800	*	2.31988e-24	1.29757e-21	-49.8929	8.43373	2.89855	62.1849	41.5094
scaffold1491	370001	370200	*	5.26511e-22	2.31023e-19	57.0436	65.3846	50.6849	1.23457	NA
scaffold1491	391201	391400	*	0.000141224	0.00559986	-23.5294	0	NA	NA	23.5294
scaffold1491	485801	486000	*	1.19666e-20	4.5243e-18	-63.9787	NA	2.1978	NA	66.1765
scaffold1491	489401	489600	*	1.03736e-27	7.89536e-25	-48.4009	5.49451	1.03093	49.3827	53.9474
scaffold1491	532201	532400	*	3.69471e-06	0.000218797	40.8144	93.9394	NA	51.4286	54.0984
scaffold1491	586001	586200	*	7.84163e-06	0.000429806	-35.7018	2.63158	NA	NA	38.3333
scaffold1491	671601	671800	*	1.54633e-23	7.91016e-21	-41.2922	5.35714	1.16279	45.9184	43.4211
scaffold1491	671801	672000	*	5.82664e-18	1.68624e-15	-40.0862	10.101	0	45.122	46.7742
scaffold1491	733601	733800	*	1.10301e-10	1.34311e-08	-43.4867	NA	5.08475	56.701	30.2326
scaffold1491	733801	734000	*	3.38435e-06	0.000202271	-24.6266	41.3043	38.3838	55.5556	70
scaffold1491	734001	734200	*	4.10966e-05	0.00189986	-23.3086	24.6575	18.8235	41.1765	50
scaffold15	16601	16800	*	1.40247e-05	0.00072906	31.0124	NA	90.1961	NA	59.1837
scaffold15	70201	70400	*	4.77886e-06	0.000275545	26.6765	72.6027	85.7143	44.4444	62.2642
scaffold15	82801	83000	*	0.000382056	0.0130698	22.2527	93.4066	NA	NA	71.1538
scaffold15	155401	155600	*	4.57126e-07	3.20318e-05	24.0769	47.4359	48.7179	27.7108	19.403
scaffold15	191001	191200	*	3.77082e-05	0.00175861	-29.959	23.5294	NA	53.2609	54.0541
scaffold15	193401	193600	*	1.03452e-07	8.07141e-06	24.2343	94.5652	94.3925	76.7442	63.4146
scaffold15	224001	224200	*	0.000489076	0.0160511	-27.5337	NA	30.9278	NA	58.4615
scaffold15	225001	225200	*	3.0265e-09	2.99334e-07	-38.4615	2.32558	4.28571	41.6667	NA
scaffold15	250001	250200	*	0.000222524	0.00826199	-40	52	NA	NA	92
scaffold15	280001	280200	*	3.99635e-20	1.43752e-17	38.4852	39.6552	38.8235	1.16279	0
scaffold15	323001	323200	*	8.22552e-05	0.0035035	26.1063	87.3563	NA	NA	61.25
scaffold15	328001	328200	*	0.000402758	0.0136734	-26.9801	NA	31.4815	55.7692	61.5385
scaffold15	346401	346600	*	0.00013973	0.00554763	-26.1538	55.5556	63.9344	86.1538	NA
scaffold15	358201	358400	*	1.0994e-05	0.000584649	-23.8853	30.6667	11.2903	55.4054	38.0435
scaffold15	359801	360000	*	2.4167e-13	4.14862e-11	-32.6953	19.8198	16.4835	52.3077	49.5726
scaffold15	360801	361000	*	1.57417e-21	6.50746e-19	-37.7559	6.60377	1.90476	41.5094	42.6829
scaffold15	367201	367400	*	3.60235e-05	0.00168874	22.9545	93.4783	90.4762	60.2941	83.3333
scaffold15	372001	372200	*	2.80062e-25	1.70206e-22	-73.5803	NA	7.79221	76.7123	93.1034
scaffold15	372801	373000	*	4.30714e-13	7.14096e-11	-53.735	16.1765	NA	68.5714	72.093
scaffold15	373001	373200	*	1.26053e-36	2.15661e-33	-83.7855	4.47761	2.38095	87.0968	NA
scaffold15	373201	373400	*	1.62862e-31	1.69605e-28	-68.9079	6.77966	1.5625	68.1818	80
scaffold15	394401	394600	*	0.000111282	0.00456413	-33.4862	NA	50	77.7778	89.0909
scaffold15	399201	399400	*	0.00143691	0.0385998	-28.7263	46.1538	42.8571	73.1707	NA
scaffold15	422001	422200	*	0.000508004	0.0165754	32.764	NA	93.4783	NA	60.7143
scaffold15	463201	463400	*	7.32409e-07	4.96883e-05	-22.6488	56.5657	60.6742	82.5	79.3103
scaffold15	463601	463800	*	2.30154e-05	0.00113362	-30.5543	NA	17.7215	NA	48.2759
scaffold15	539601	539800	*	0.00109374	0.0310484	-22.5152	4.05405	11.9048	NA	29.4118
scaffold15	572401	572600	*	7.03055e-13	1.13692e-10	44.391	55.2632	50	12.8205	4.61538
scaffold15	609201	609400	*	4.70667e-08	3.90566e-06	28.5714	17.0732	38	NA	0
scaffold15	609401	609600	*	1.61926e-13	2.83345e-11	51.5751	57.1429	60.7143	3.57143	8.51064
scaffold15	657601	657800	*	0.00124254	0.034364	-21.1791	44.4444	40.5405	72.7273	52.6316
scaffold15	658801	659000	*	9.93861e-05	0.00414005	21.7963	27.1186	36.3636	6.34921	17.2414
scaffold15	710201	710400	*	0.00144701	0.0388352	25.4689	80.9524	82.5581	56.4103	NA
scaffold15	745201	745400	*	0.00124136	0.0343389	23.9711	46.5517	NA	14.5161	30.6452
scaffold15	796401	796600	*	2.81153e-16	6.66371e-14	48.3142	44.898	54.7619	0	2.08333
scaffold15	803401	803600	*	4.03786e-17	1.05531e-14	-54.2125	9.43396	0	62.8571	55.814
scaffold15	838401	838600	*	1.13713e-11	1.58788e-09	41.7704	66.3043	69.0141	25.7143	NA
scaffold15	851401	851600	*	0.000437559	0.0146413	29.1755	45.4545	NA	10.2041	24.3243
scaffold15	909201	909400	*	2.10887e-05	0.00104913	-30.0388	9.23077	14.0625	NA	41.6667
scaffold15	909401	909600	*	4.75588e-11	6.09743e-09	-36.0764	8.33333	6.97674	45.4545	40
scaffold15	949401	949600	*	1.71903e-07	1.28955e-05	31.9129	42.029	32.7586	5.88235	NA
scaffold15	989601	989800	*	1.05733e-11	1.48358e-09	-37.4224	3.22581	7.69231	35.1852	48.4375
scaffold15	1054001	1054200	*	3.35404e-08	2.85062e-06	31.6652	76.25	72.7273	45.9459	38.9831
scaffold15	1106601	1106800	*	3.03548e-06	0.000183548	27.5644	31.8841	27.7108	NA	2.04082
scaffold15	1117801	1118000	*	1.54493e-05	0.000795195	24.3506	92.2078	NA	70.2703	65.1515
scaffold15	1156401	1156600	*	7.05278e-08	5.68115e-06	-34.6838	1.49254	3.63636	37.1429	NA
scaffold15	1162201	1162400	*	1.4232e-06	9.1521e-05	30.5085	30.5085	NA	0	NA
scaffold15	1302001	1302200	*	0.000103058	0.00427291	21.9302	NA	30.3571	13.7615	0
scaffold15	1321601	1321800	*	0.00155796	0.0411511	20.2024	62.963	61.2245	35.4167	46.9697
scaffold15	1342001	1342200	*	7.97881e-08	6.37161e-06	37.4108	62.8571	76.4706	23.6842	33.8983
scaffold15	1561601	1561800	*	6.14477e-22	2.66179e-19	-26.7669	1.88679	0.813008	29.078	27.1186
scaffold15	1569801	1570000	*	0.0009136	0.0268909	-20.1165	28.9157	42.623	64.9123	46.2687
scaffold15	1575601	1575800	*	5.48963e-07	3.79704e-05	-28.0133	14.1026	15.6863	34.5238	60
scaffold15	1586401	1586600	*	3.14876e-09	3.10747e-07	-44.7746	11.4754	11.4754	56.25	NA
scaffold15	1587201	1587400	*	2.1655e-05	0.00107415	-20.3704	5.06329	16.0714	35.8974	21.1538
scaffold15	1605201	1605400	*	2.77326e-14	5.29913e-12	-27.8993	1.14943	4.51128	25	36.8421
scaffold15	1608801	1609000	*	2.40928e-05	0.00117983	-23.2353	23.1707	27.2727	48.8372	48
scaffold15	1646801	1647000	*	3.3755e-14	6.36917e-12	-45.7568	25.8065	20.6522	71.4286	66.6667
scaffold15	1676401	1676600	*	5.53729e-05	0.0024731	30.389	20	47.6923	5.26316	NA
scaffold15	1702601	1702800	*	0.000263304	0.00953357	-30.2296	50	44	77.551	NA
scaffold15	1721601	1721800	*	5.01949e-06	0.000287952	26.3994	73.2394	81.0345	56.5217	39.6226
scaffold15	1727201	1727400	*	1.42258e-17	3.94054e-15	-38.7446	21.2329	17.9245	45.8824	68.1416
scaffold15	1731201	1731400	*	0.000819452	0.024569	21.9706	36	26.7857	NA	8.51064
scaffold15	1745401	1745600	*	6.21582e-05	0.00273712	-35.1326	21.5686	26.6667	NA	59.0909
scaffold15	1757401	1757600	*	8.24937e-20	2.86365e-17	51.6029	70.7965	63.7681	13.2353	20.7547
scaffold15	1760401	1760600	*	3.5317e-05	0.00166078	29.9145	52.5641	65.3846	27.7778	NA
scaffold15	1760601	1760800	*	1.55398e-11	2.1255e-09	45.5662	78.1818	67.7419	22.6415	32.5581
scaffold15	1795401	1795600	*	4.62546e-05	0.00211261	25.4802	45.8333	41.4286	7.31707	27.6596
scaffold15	1834401	1834600	*	1.03874e-10	1.27016e-08	-24.3194	4.81928	5.15464	21.7391	40.7895
scaffold15	1860201	1860400	*	4.95531e-13	8.16572e-11	-34.2856	4.3956	5.66038	34.2105	42.8571
scaffold15	1873401	1873600	*	0.000244599	0.00895907	39.1667	NA	79.1667	40	NA
scaffold15	1914401	1914600	*	0.000617311	0.0194583	-27.1368	35.5263	25	57.6923	NA
scaffold15	1942601	1942800	*	9.96822e-08	7.80118e-06	29.9965	50.6849	48.8095	24.1935	15.3846
scaffold15	2023601	2023800	*	0.000506294	0.016527	-22.9167	0	NA	22.9167	NA
scaffold150	45801	46000	*	9.45399e-08	7.42586e-06	-31.808	58.0645	50	86.7925	84.6154
scaffold150	88001	88200	*	1.7125e-10	2.0318e-08	-36.4289	24.5283	15.0943	53.125	62.5
scaffold151	28401	28600	*	1.14785e-18	3.56787e-16	-74.0318	NA	7.54717	81.5789	NA
scaffold151	46001	46200	*	1.63538e-05	0.000836148	22.2798	44.4444	43.662	16.6667	24.7423
scaffold151	94801	95000	*	7.49866e-06	0.000413176	24.0741	NA	24.0741	0	NA
scaffold151	281001	281200	*	1.60247e-09	1.65822e-07	23.7101	36.2069	37.3832	11.6279	14.6552
scaffold151	281401	281600	*	5.6901e-06	0.000322156	27.7893	68.254	62.069	35.1351	40
scaffold151	281601	281800	*	1.95595e-08	1.72428e-06	21.3199	87.069	87.1429	63.6364	68.2243
scaffold151	297801	298000	*	5.51373e-07	3.81242e-05	-29.3687	57.1429	48.3333	82.5	81.1321
scaffold151	300401	300600	*	2.06812e-06	0.000128922	-36.0656	NA	0	NA	36.0656
scaffold151	312001	312200	*	2.83523e-10	3.26492e-08	-34.4573	23.7113	22.2222	58.6207	55.9322
scaffold151	312401	312600	*	4.15747e-25	2.48587e-22	-37.037	0	0	37.037	37.037
scaffold151	316601	316800	*	0.000542719	0.0174934	22.5792	61.039	65	40.6977	NA
scaffold151	403801	404000	*	0.00199173	0.0498809	-23.2915	54	52.6316	76.5625	NA
scaffold151	410801	411000	*	0.00146422	0.0391936	22.9663	70.9091	68.2927	46.3768	NA
scaffold151	457201	457400	*	1.43301e-10	1.72075e-08	-33.619	34.9515	38.961	63.1579	75.7576
scaffold151	470601	470800	*	2.86975e-20	1.04895e-17	-53.7271	15.3846	13.5593	70.5882	66.25
scaffold151	470801	471000	*	0.000676534	0.0209935	-33.2595	36.5079	NA	NA	69.7674
scaffold151	472801	473000	*	0.000288999	0.0103217	-43.5714	21.4286	NA	NA	65
scaffold151	473001	473200	*	0.0018776	0.0476437	-28.8806	30.303	NA	NA	59.1837
scaffold151	487401	487600	*	1.59273e-18	4.87627e-16	-44.6344	5.88235	0	50.6849	46.2687
scaffold151	492201	492400	*	0.000157193	0.00613627	-26.8076	26.5823	NA	50	60.5263
scaffold151	495401	495600	*	2.37193e-10	2.75872e-08	-28.0374	0	0	27.907	28.125
scaffold151	699801	700000	*	4.27677e-11	5.51966e-09	-32.4175	24.1379	15.5963	50.4854	51.4851
scaffold151	702001	702200	*	5.57456e-05	0.00248811	22.4138	30.9735	23.3333	5.17241	NA
scaffold151	735801	736000	*	2.2013e-10	2.57349e-08	48.1752	50.6494	45	0	NA
scaffold151	777401	777600	*	7.71459e-21	2.99171e-18	-95.5556	NA	0	95.5556	NA
scaffold151	778401	778600	*	1.06379e-24	6.10953e-22	-84.6451	4.65116	5.26316	89.5833	NA
scaffold151	778601	778800	*	2.34716e-15	5.00649e-13	-82.1023	2.27273	NA	NA	84.375
scaffold151	778801	779000	*	4.99746e-15	1.03295e-12	-63.3094	NA	0	72	58.427
scaffold151	809001	809200	*	3.50459e-15	7.36722e-13	-58.0952	NA	0	64	52.7273
scaffold151	818001	818200	*	0.00026221	0.00950495	31.3076	NA	60.3774	29.0698	NA
scaffold151	818201	818400	*	6.3717e-12	9.18078e-10	38.4797	37.3134	50	5.45455	2.5641
scaffold151	818401	818600	*	5.04544e-17	1.30857e-14	50.028	48.3333	73.6842	11.9403	9.09091
scaffold151	860001	860200	*	0.000236088	0.00868956	-25	NA	0	25	NA
scaffold151	872801	873000	*	0.000103816	0.00430039	28.0616	45.7831	NA	11.9048	24.3243
scaffold151	873001	873200	*	1.6149e-06	0.000102793	32.253	47.2973	NA	12.069	18.1818
scaffold151	879801	880000	*	2.3247e-05	0.0011435	25.3333	96.4286	97.8723	72	NA
scaffold151	908201	908400	*	1.35389e-06	8.7451e-05	37.2225	NA	53.1646	NA	15.942
scaffold151	936401	936600	*	0.000146871	0.00578938	31.0785	64.1304	63.2184	NA	32.6087
scaffold151	951801	952000	*	6.57649e-05	0.00287758	-24.0703	18.6813	14.876	47.0588	34.2857
scaffold151	983201	983400	*	0.000416996	0.0140805	26.5664	NA	28.9474	2.38095	NA
scaffold151	987801	988000	*	1.95144e-08	1.72067e-06	-44.1714	NA	21.4286	65.5172	65.7895
scaffold151	988001	988200	*	1.52058e-18	4.6659e-16	-74.4152	3.44828	8.92857	NA	80.5556
scaffold151	989401	989600	*	2.82697e-05	0.00136078	-34.6939	NA	0	NA	34.6939
scaffold151	1044001	1044200	*	5.90147e-06	0.000333058	41.9231	66.6667	67.1875	25	NA
scaffold151	1048801	1049000	*	0.0019173	0.0483948	28.7661	NA	81.7073	52.9412	NA
scaffold151	1086601	1086800	*	3.84621e-21	1.54451e-18	54.8561	76.25	73.3333	19.7802	20.8333
scaffold151	1097801	1098000	*	2.87332e-06	0.000174494	-40.6345	54.2373	NA	94.8718	NA
scaffold151	1099201	1099400	*	9.28232e-07	6.18299e-05	-36.9873	49.2063	28.9474	78.5714	NA
scaffold151	1117801	1118000	*	0.00146573	0.039229	23.3431	88.1579	NA	NA	64.8148
scaffold151	1121001	1121200	*	0.00110319	0.0312794	28.3564	88.5714	NA	50.9091	73.6842
scaffold151	1125201	1125400	*	1.13628e-05	0.00060245	-22.7979	28.5714	26.6667	50.5618	50.7246
scaffold151	1137401	1137600	*	1.38843e-26	9.59856e-24	-49.3968	8.91089	3.48837	61.1111	50
scaffold151	1140401	1140600	*	2.32786e-33	2.96212e-30	69.4869	70.5882	77.9412	6.15385	4.47761
scaffold151	1160601	1160800	*	2.78374e-07	2.01764e-05	43.6822	83.6364	84.7826	40.4762	NA
scaffold151	1177001	1177200	*	6.51938e-11	8.19581e-09	-37.7243	10.1695	3.57143	45.614	43.2432
scaffold151	1177201	1177400	*	2.49321e-06	0.000153193	-42.1818	11.6279	6.25	NA	51.5152
scaffold151	1214001	1214200	*	9.65846e-09	8.90585e-07	47.9021	66.6667	57.1429	NA	13.6364
scaffold151	1214201	1214400	*	7.72467e-15	1.568e-12	81.25	NA	81.25	0	NA
scaffold151	1245001	1245200	*	7.24517e-05	0.00313147	37.1429	NA	90.4762	NA	53.3333
scaffold151	1245201	1245400	*	7.08575e-12	1.017e-09	65.597	NA	80.597	NA	15
scaffold151	1245401	1245600	*	2.47537e-08	2.14959e-06	51.4112	59.5745	NA	NA	8.16327
scaffold151	1245801	1246000	*	3.78272e-07	2.68435e-05	45.4867	55.102	NA	NA	9.61538
scaffold151	1261601	1261800	*	0.000873286	0.0259141	23.374	88.8889	93.3333	68.2927	NA
scaffold151	1290401	1290600	*	0.000293055	0.0104464	-22.7273	NA	75	NA	97.7273
scaffold151	1331801	1332000	*	0.00176696	0.045362	26.6667	NA	91.1111	NA	64.4444
scaffold151	1447401	1447600	*	0.000385806	0.0131693	-28.4643	18.3099	NA	45.1613	48.3871
scaffold151	1468801	1469000	*	4.41562e-06	0.000256453	-35.6663	5.7971	NA	41.4634	NA
scaffold151	1473401	1473600	*	1.59385e-08	1.42293e-06	-39.1892	0	NA	39.1892	NA
scaffold151	1474801	1475000	*	0.000167921	0.00649586	27.8333	NA	62.5	33.9806	36.1702
scaffold151	1482801	1483000	*	3.56457e-41	9.48664e-38	-83.3658	NA	4.93827	86.7925	90.7692
scaffold151	1483001	1483200	*	7.81467e-06	0.000428386	-38.8555	NA	13.9535	NA	52.809
scaffold151	1536201	1536400	*	8.2251e-07	5.52578e-05	-20.948	12.381	11.5789	32.0755	34.3284
scaffold151	1607801	1608000	*	5.3675e-09	5.14499e-07	-25.0022	67.1233	71.6049	93.75	95.9184
scaffold151	1610401	1610600	*	4.19212e-10	4.7285e-08	-56.8075	10.8108	8.82353	66.6667	NA
scaffold151	1610601	1610800	*	7.70312e-17	1.96039e-14	-88.3077	NA	7.69231	96	NA
scaffold151	1610801	1611000	*	6.74184e-08	5.44036e-06	-57.2368	5.26316	NA	62.5	NA
scaffold151	1624401	1624600	*	4.31184e-08	3.59929e-06	40.8209	97.6744	95.8333	NA	55.8824
scaffold151	1625001	1625200	*	0.00198199	0.0496974	-20.4416	76.1905	65.9574	91.2281	NA
scaffold151	1625801	1626000	*	5.15109e-39	1.10977e-35	69.413	82.9787	88.9908	15	18.3099
scaffold151	1626001	1626200	*	4.90226e-12	7.15465e-10	55.0538	75.8621	70.9677	20	16.9811
scaffold151	1626201	1626400	*	0.000130706	0.00524047	42.4585	65.7143	NA	23.2558	NA
scaffold151	1641601	1641800	*	1.75332e-07	1.31455e-05	49.4048	65.3846	66.6667	16.6667	NA
scaffold151	1644201	1644400	*	0.000255671	0.0092977	22.7223	90.1235	73.3333	60.2564	NA
scaffold151	1645401	1645600	*	0.000512625	0.0166935	27.4557	29.6296	NA	2.17391	NA
scaffold151	1647001	1647200	*	0.00126704	0.0349036	22.7747	NA	41.3793	19.1176	18.0328
scaffold1519	25401	25600	*	3.79255e-08	3.19331e-06	24.5767	31.8841	24.2424	0	7.40741
scaffold1519	103401	103600	*	0.000698434	0.0215778	-37.1517	15.7895	NA	52.9412	NA
scaffold1519	175201	175400	*	5.01945e-06	0.000287952	-21.3043	4.7619	10.3448	28.9062	26.4706
scaffold1519	210001	210200	*	1.98362e-05	0.000993371	37.7606	89.1892	NA	51.4286	NA
scaffold1519	218601	218800	*	0.000531883	0.0172092	32.7004	NA	49.3671	NA	16.6667
scaffold1519	222001	222200	*	2.43199e-06	0.000149884	31.792	76.0563	73.6842	40.5405	45.2381
scaffold1519	293801	294000	*	7.67193e-05	0.00329389	23.4486	21.1538	30.9524	2.08333	NA
scaffold152	9201	9400	*	2.34993e-41	6.42193e-38	-76.6327	NA	5	87.3239	76.3158
scaffold152	14001	14200	*	3.76465e-11	4.89596e-09	-57.0353	NA	2.77778	59.8131	NA
scaffold152	53001	53200	*	1.36903e-05	0.000712618	28.8497	NA	96.7742	75	60
scaffold152	60801	61000	*	0.000261918	0.00949607	20.1666	47.191	39.5833	28.2051	20.5128
scaffold152	74001	74200	*	0.00128605	0.0353065	31.0606	NA	65.9091	34.8485	NA
scaffold153	31401	31600	*	2.29888e-05	0.00113244	-42.2468	20	20.3704	62.5	NA
scaffold153	54201	54400	*	8.50788e-05	0.00360979	-29.3689	20	28.5714	54.5455	54.0541
scaffold153	125601	125800	*	0.000632357	0.0198481	-22.5225	15.0943	6.89655	NA	33.3333
scaffold153	143401	143600	*	8.80664e-05	0.00372336	-23.8721	53.125	62.5	78.2609	87.8788
scaffold153	180601	180800	*	7.58449e-06	0.000417172	-30.087	NA	7.24638	NA	37.3333
scaffold153	208001	208200	*	0.0001031	0.00427421	25.2081	75.6757	75.8621	51.7857	48.5714
scaffold153	230401	230600	*	0.00196913	0.0494547	28.6241	NA	51.3514	26.3158	20
scaffold153	302001	302200	*	1.89548e-11	2.56503e-09	30.5672	29.8851	43.2836	1.31579	10
scaffold153	317801	318000	*	0.00120567	0.0335334	20.8451	80	NA	60.7143	56.8966
scaffold153	356801	357000	*	1.47353e-14	2.91123e-12	42.5692	43.4783	NA	1.40845	0
scaffold153	366401	366600	*	8.94238e-05	0.00377565	32.3729	NA	90	NA	57.6271
scaffold153	369001	369200	*	0.000361673	0.0124699	-27.1557	NA	70.2128	NA	97.3684
scaffold153	382401	382600	*	1.4069e-18	4.33668e-16	50.2573	57.4468	NA	7.62712	5.71429
scaffold153	414601	414800	*	0.000820226	0.0245832	-20.3463	77.2727	NA	97.619	NA
scaffold153	426401	426600	*	8.0344e-13	1.29258e-10	61.1111	NA	64.2857	3.1746	NA
scaffold153	430201	430400	*	3.07275e-06	0.000185472	28.9775	41.9048	45.9184	14.8649	NA
scaffold153	431001	431200	*	2.7261e-05	0.0013174	-27.6296	3.50877	0	NA	29.6296
scaffold153	459401	459600	*	0.00035719	0.0123446	21.9797	48.3871	48.0769	26.3158	NA
scaffold153	507601	507800	*	0.0010371	0.029758	28.7778	71	NA	NA	42.2222
scaffold153	608201	608400	*	9.25684e-06	0.000500503	-30.7875	1.47059	NA	NA	32.2581
scaffold153	617401	617600	*	1.23951e-11	1.72375e-09	-26.2746	1.80723	2.15054	26	32.1429
scaffold1533	77801	78000	*	1.39398e-13	2.45934e-11	39.9676	67.9245	63.9535	20.8333	29.8077
scaffold1536	68801	69000	*	6.92194e-06	0.000384364	-25.6198	46.8085	42.3529	70.5882	70
scaffold1536	159001	159200	*	1.54957e-10	1.85143e-08	28.0184	32.3944	39.5349	4.9505	12.5
scaffold1536	183601	183800	*	7.5566e-10	8.21839e-08	55.1709	59.6154	NA	NA	4.44444
scaffold1536	247401	247600	*	2.06289e-34	2.87666e-31	52.2152	60.7843	56.6667	4.03226	9.40171
scaffold1536	294201	294400	*	1.59726e-15	3.47429e-13	38.3113	75.8621	65.8228	21.9048	47.8261
scaffold1536	312001	312200	*	2.1755e-09	2.19921e-07	-37.3034	31.7073	8.43373	57.3034	NA
scaffold155	20001	20200	*	0.000562004	0.0180091	20.2797	43.75	31.746	15	23.0769
scaffold155	73601	73800	*	9.80307e-07	6.50327e-05	-38.4615	0	NA	38.4615	NA
scaffold155	116201	116400	*	1.23126e-13	2.18909e-11	-37.8947	0	NA	29.8246	50
scaffold155	199601	199800	*	2.92411e-10	3.36347e-08	-28.8636	8	7.05882	39.1304	31.3725
scaffold155	203401	203600	*	3.71909e-06	0.000220159	-25.9673	43.2099	37.6344	58.8235	72.973
scaffold155	203601	203800	*	3.44116e-08	2.91796e-06	-31.9039	27.8481	22.3881	51.4286	63.2353
scaffold155	203801	204000	*	2.08881e-05	0.00104105	26.2946	43.2836	65.4545	25	28.7879
scaffold155	288001	288200	*	0.0010363	0.0297434	32.0381	NA	66.129	34.0909	NA
scaffold155	298201	298400	*	8.99216e-05	0.00379353	-41.0138	16.129	NA	51.8519	61.1111
scaffold155	339601	339800	*	0.00145356	0.0389719	30.8333	52.5	NA	17.2414	25.8065
scaffold155	339801	340000	*	2.67129e-17	7.09075e-15	49.2063	NA	50	0	2.32558
scaffold155	345001	345200	*	6.04594e-05	0.00267214	-34.4545	39.1304	NA	72.4138	75
scaffold155	359801	360000	*	4.42901e-11	5.7053e-09	-27.7114	5.88235	5.88235	40.9639	20
scaffold155	362001	362200	*	9.31399e-09	8.61554e-07	-24.1189	4.16667	0	22.449	31.7073
scaffold155	496001	496200	*	1.81445e-08	1.60614e-06	-26.1205	4.7619	2.7027	33.3333	25.3731
scaffold155	526601	526800	*	2.29624e-06	0.000142076	-34.9894	11.6279	9.30233	45.4545	NA
scaffold155	560201	560400	*	1.52828e-05	0.000787819	22.1434	55.6962	53.1646	33.3333	31.5385
scaffold155	575801	576000	*	5.47363e-08	4.48903e-06	-20.5128	0	0	18.9655	22.0339
scaffold155	582201	582400	*	0.000256455	0.00932123	21.5992	69.0265	74.3243	39.2157	59.2593
scaffold155	582401	582600	*	0.000475084	0.0156588	20.9476	76.9231	77.2727	60.4167	52
scaffold155	635001	635200	*	4.77447e-09	4.60037e-07	-47.7778	NA	2.22222	NA	50
scaffold155	636201	636400	*	7.74741e-06	0.000425328	-27.8045	11.8644	16.2162	43.3962	39.2157
scaffold155	636401	636600	*	6.7469e-07	4.60179e-05	-35.8509	NA	8.19672	47.1698	38.7097
scaffold155	636601	636800	*	0.000338667	0.0117905	-20.6522	15.2174	3.22581	28.9855	NA
scaffold155	637601	637800	*	6.03043e-05	0.00266673	-38.8584	NA	10.7143	70.5882	20.4082
scaffold155	638201	638400	*	1.22291e-06	7.96983e-05	-30.1587	14.2857	14.2857	44.4444	NA
scaffold155	638801	639000	*	4.36734e-06	0.000253939	-26.5281	3.125	2.38095	29.2308	NA
scaffold155	639401	639600	*	3.65567e-06	0.000216958	-27.1757	11.9565	0	35.3846	NA
scaffold155	639601	639800	*	3.35905e-13	5.63564e-11	-55.2407	NA	13.5593	68.8	NA
scaffold155	651401	651600	*	2.37891e-05	0.00116721	-34.5912	41.1765	22.449	NA	67.9245
scaffold155	656401	656600	*	3.51484e-06	0.000209486	25.0136	50.6024	38.3562	20.5128	19.0476
scaffold155	768001	768200	*	0.00150646	0.0400958	30.4094	NA	52.7778	22.3684	NA
scaffold155	791801	792000	*	7.20241e-05	0.00311587	27.4336	26.3158	28.5714	0	NA
scaffold155	801401	801600	*	4.21676e-20	1.51279e-17	35.7811	42.6966	36.2069	2.38095	5.08475
scaffold1558	24601	24800	*	5.03169e-11	6.42676e-09	36.5632	63.7931	60.274	25.9259	24.359
scaffold1558	41201	41400	*	0.000471337	0.0155681	34.3944	72.4771	78.9474	NA	40.7407
scaffold1558	51601	51800	*	5.05656e-10	5.64104e-08	21.0493	24.0964	18.75	0	1.51515
scaffold1558	95601	95800	*	0.000814911	0.0244649	-27.1318	33.3333	46.8354	66.6667	NA
scaffold1558	104001	104200	*	1.39887e-11	1.92955e-09	-41.0277	2.6087	NA	NA	43.6364
scaffold1558	105801	106000	*	6.7061e-06	0.000373397	-33.3732	49.0196	33.3333	68.1818	83.7838
scaffold1558	106401	106600	*	1.4286e-13	2.51605e-11	-33.9011	0	1.44928	43.1818	23.5294
scaffold1558	107401	107600	*	4.71221e-05	0.00214555	-23.6364	0	NA	23.6364	NA
scaffold1558	108001	108200	*	0.000112273	0.00459831	-22.2222	NA	0	22.2222	NA
scaffold1558	108201	108400	*	1.73629e-12	2.68107e-10	-40	0	0	40	NA
scaffold1558	142201	142400	*	7.78101e-06	0.000427	36.0487	NA	63.9175	27.8689	NA
scaffold1558	285401	285600	*	9.01016e-05	0.00379994	25.7143	89.4737	90.2778	64.2857	NA
scaffold156	43601	43800	*	8.43494e-07	5.65928e-05	-27.0833	0	NA	17.3913	51.8519
scaffold156	70601	70800	*	3.82543e-09	3.73632e-07	-39.7556	4	9.43396	46.5517	NA
scaffold156	126401	126600	*	1.22973e-13	2.18757e-11	49.3056	55.5556	NA	6.94444	5.55556
scaffold156	159801	160000	*	1.14243e-26	7.96552e-24	-42.3143	0.724638	6.0241	38.9381	56.8966
scaffold156	160201	160400	*	5.28678e-05	0.00237391	-36.3343	NA	12.1951	NA	48.5294
scaffold156	174001	174200	*	0.000814457	0.0244553	36.7033	53.8462	NA	NA	17.1429
scaffold156	188801	189000	*	8.99681e-06	0.000487609	32.3726	46.3768	51.1111	NA	15.873
scaffold156	235401	235600	*	0.00189929	0.0480535	31.0658	NA	55.5556	NA	24.4898
scaffold156	266001	266200	*	0.00105102	0.0300916	-28.1762	51.3514	NA	81.3559	77.9412
scaffold156	282601	282800	*	8.90913e-06	0.000483178	-22.0996	13.8889	2.12766	33.8983	29.3333
scaffold156	313201	313400	*	0.00139651	0.0377286	21.3884	38.2716	27.7108	NA	11.5385
scaffold156	328201	328400	*	0.000963757	0.0280569	21.598	71.6418	86	61.9048	51.0638
scaffold156	335601	335800	*	0.000160477	0.00624889	-33.6053	NA	32.4324	66.0377	NA
scaffold156	509601	509800	*	5.24594e-05	0.00235824	20.6985	95.8333	98.0392	76.2712	NA
scaffold156	660201	660400	*	6.61745e-05	0.00289332	-29.2819	27.5	22.2222	53.75	NA
scaffold156	683201	683400	*	4.57065e-10	5.12423e-08	-33.7847	1.96078	0	37.931	32.4324
scaffold156	683601	683800	*	1.4477e-15	3.15911e-13	-39.1958	34	37.069	75.6098	73.4177
scaffold156	742001	742200	*	3.44539e-05	0.00162321	21.4286	21.4286	NA	0	NA
scaffold156	758401	758600	*	0.000332944	0.011627	35.3933	84.9057	86.1111	50	NA
scaffold156	858201	858400	*	1.6192e-07	1.22255e-05	41.9674	NA	51.1628	5.45455	15.625
scaffold156	910201	910400	*	8.79622e-06	0.000477615	39.8305	NA	50	NA	10.1695
scaffold156	930601	930800	*	2.16615e-13	3.73743e-11	35.065	64.1221	67.8571	36.1702	26.0504
scaffold156	965401	965600	*	3.81022e-23	1.88745e-20	77.6031	NA	90.566	6.66667	20.8333
scaffold156	991401	991600	*	1.42269e-07	1.08667e-05	23.7478	47.5248	32.6087	14.9123	19.0476
scaffold156	1087601	1087800	*	6.89648e-05	0.00300083	20.756	28.2051	39.5349	11.5942	11.3208
scaffold156	1106401	1106600	*	1.61565e-07	1.22032e-05	31.7272	54.8387	50.7246	21.6667	20.9302
scaffold156	1172001	1172200	*	1.41937e-05	0.000736996	35.1678	81.9277	81.25	46.5116	NA
scaffold156	1319801	1320000	*	6.4539e-05	0.00283094	28.4403	56.7568	72.7273	37.8641	NA
scaffold156	1357401	1357600	*	4.10709e-07	2.89687e-05	24.5088	33.0097	31.7073	7.27273	8.82353
scaffold156	1589601	1589800	*	2.92341e-17	7.73979e-15	24.8828	23.4234	27.6596	1.11111	0
scaffold156	1589801	1590000	*	8.4864e-14	1.5406e-11	22.6667	20.2381	25.7576	0	0
scaffold156	1597201	1597400	*	1.7096e-08	1.51795e-06	23.6615	84	82.8829	60.1626	59.3407
scaffold156	1613001	1613200	*	5.15556e-23	2.51412e-20	51.8956	57.6923	57.1429	0	10.2941
scaffold156	1613201	1613400	*	1.36495e-08	1.22963e-06	36.1905	44.5545	51.1364	11.4286	NA
scaffold156	1660801	1661000	*	5.31468e-11	6.77333e-09	-34.9714	26.1905	28.4211	60.1626	69.2308
scaffold156	1712601	1712800	*	2.0838e-07	1.54245e-05	34.7951	91.0714	78.9474	NA	49.2958
scaffold156	1755601	1755800	*	2.71231e-13	4.61266e-11	-29.6841	7.14286	2.43902	33.3333	37.2881
scaffold156	1836801	1837000	*	0.000743604	0.0227267	-24.8154	33.3333	24.5614	58.1395	47.0588
scaffold156	1837001	1837200	*	7.86946e-09	7.36466e-07	-30.2854	35.0515	15.7895	54.023	54.5455
scaffold156	1858601	1858800	*	2.9407e-05	0.00140742	36.5881	NA	47.4576	NA	10.8696
scaffold156	1887801	1888000	*	0.000937682	0.027454	-27.808	32.6087	NA	58.5366	62.9032
scaffold156	1961401	1961600	*	5.60072e-16	1.27691e-13	48.2842	78.2609	72.8395	36.3636	16.0714
scaffold156	1976601	1976800	*	1.16939e-08	1.06667e-06	-30.6286	20	13.4328	42.0455	58
scaffold156	2058201	2058400	*	0.000808214	0.0243198	-27.2331	14.8148	39.5833	NA	53.7037
scaffold156	2067401	2067600	*	0.000127731	0.00513533	-22.246	47.9452	36	56.5789	72.4638
scaffold156	2068001	2068200	*	2.20318e-18	6.64526e-16	-42.2156	9	5.97015	43.5294	57.7465
scaffold156	2074201	2074400	*	1.04128e-18	3.25401e-16	-44.3667	2.40964	1.66667	56.5217	23.3333
scaffold156	2082601	2082800	*	3.19233e-06	0.000192035	-48.0882	29.4118	NA	NA	77.5
scaffold156	2082801	2083000	*	0.000195395	0.00739639	-36.3158	NA	23.6842	70.9677	52.2727
scaffold156	2083401	2083600	*	1.33149e-11	1.84474e-09	-42.8256	1.49254	NA	50	36.1111
scaffold156	2084401	2084600	*	0.000125267	0.00505064	-31.0735	NA	38.806	56.6667	77.3585
scaffold156	2099201	2099400	*	2.88271e-05	0.00138241	35.3571	NA	92.8571	57.5	NA
scaffold156	2107801	2108000	*	1.6088e-06	0.000102437	30.61	67.9487	67.2414	35.5556	38.0952
scaffold156	2124001	2124200	*	0.00122199	0.0338999	21.3003	84.2105	81.6327	56.8627	66.6667
scaffold156	2148401	2148600	*	0.000129568	0.00519943	36.5521	NA	89.7436	NA	53.1915
scaffold156	2174201	2174400	*	1.24775e-08	1.13256e-06	25.9465	36.9565	32.0755	11.6883	3.7037
scaffold1564	18401	18600	*	0.000859215	0.0255711	26.7742	96.7742	NA	70	NA
scaffold157	17401	17600	*	4.95195e-11	6.33087e-09	-37.3549	10.3896	12.1212	52.9412	46.3768
scaffold157	56201	56400	*	0.000121596	0.00492761	23.6264	54.2373	43.2836	27.2727	21.5686
scaffold157	126001	126200	*	3.52797e-10	4.02058e-08	44.2944	NA	94.7368	52.7027	46.1538
scaffold157	153401	153600	*	1.05207e-06	6.94089e-05	-24.4898	0	NA	25.5814	23.6364
scaffold157	204201	204400	*	0.001595	0.0418821	21.6162	92.3077	86.2745	67.2727	NA
scaffold157	241801	242000	*	8.95782e-05	0.00378061	28.5714	28.5714	NA	NA	0
scaffold157	300201	300400	*	9.52975e-06	0.000513962	39.619	NA	92	NA	52.381
scaffold1572	14601	14800	*	0.000975304	0.0283222	45.2308	76	NA	NA	30.7692
scaffold1578	32601	32800	*	9.39513e-05	0.00394229	24.4516	68.9189	66.6667	45.9016	41.2698
scaffold1578	81001	81200	*	5.25864e-05	0.00236342	23.7286	23.6364	44.4444	10.5263	6.25
scaffold1578	81201	81400	*	5.33505e-09	5.11629e-07	40.6442	56	54.1667	9.30233	20
scaffold1578	114001	114200	*	9.90048e-05	0.00412585	-31.6484	NA	5.71429	32.5581	41.6667
scaffold1578	138601	138800	*	0.000129335	0.00519111	25.848	28.0702	NA	NA	2.22222
scaffold1578	197201	197400	*	4.83285e-19	1.56554e-16	-22.7545	0	1.62602	19.4444	29.1262
scaffold1578	207801	208000	*	1.45407e-07	1.10856e-05	-20.5009	1.85185	0	17.0213	26.1905
scaffold1578	237001	237200	*	0.00197435	0.0495492	-23.6159	15.7895	19.2982	40.9091	NA
scaffold158	13601	13800	*	2.18878e-09	2.21101e-07	-55.9063	39.2157	NA	95.122	NA
scaffold158	52401	52600	*	6.14667e-05	0.00271225	-25.7121	9.33333	2.43902	NA	32.6087
scaffold158	132001	132200	*	7.34957e-05	0.0031702	-22.2222	NA	0	NA	22.2222
scaffold159	23601	23800	*	1.54222e-05	0.000794	24.9069	60.5263	72.7273	46.3158	33.3333
scaffold159	66201	66400	*	1.36833e-21	5.69704e-19	-39.9621	4.81928	1.05263	48.9796	33.8235
scaffold159	96601	96800	*	5.60087e-06	0.00031759	-34.2593	7.40741	NA	41.6667	NA
scaffold159	99401	99600	*	6.40625e-05	0.00281094	-26.8788	62.5	48.7179	85.9649	79.3103
scaffold159	140801	141000	*	1.20289e-05	0.000633748	44.4444	76.5957	80	33.3333	NA
scaffold159	142201	142400	*	8.59795e-09	7.99497e-07	47.1154	88.0952	86.8421	NA	40.3846
scaffold159	143001	143200	*	0.00145664	0.0390292	26.5464	46	57.4468	25	NA
scaffold159	143201	143400	*	3.62872e-06	0.000215579	36.9805	NA	85.0575	48.0769	NA
scaffold159	143401	143600	*	9.41656e-05	0.00395087	35.1648	84.9057	67.3077	NA	41.0256
scaffold159	145201	145400	*	0.000712975	0.0219388	21.4583	84	63.3803	52.8302	48.3333
scaffold159	173601	173800	*	0.000631559	0.0198337	-27.6094	NA	48.1481	76.087	75.4717
[truncated: 8,887 more rows]

## Sheet: Z141_RD_vs_Z141_CK_CpG.DMR
Chr	Start	End	Strand	Pvalue	Qvalue	MethDiff	Z141_RD-1	Z141_RD-2	Z141_CK-1	Z141_CK-2
C8118367	1	200	*	3.36753e-10	8.91642e-09	-59.7841	NA	38.4615	96.7742	100
C8119895	1	200	*	2.30126e-08	4.46036e-07	-54.1176	36.3636	31.7073	88.2353	NA
C8145351	201	400	*	1.19269e-07	2.02595e-06	51.0713	77.1429	76.3158	25.641	NA
C8163123	201	400	*	2.99796e-09	6.79935e-08	-57.9151	2.7027	57.5758	86.4865	NA
C8192541	401	600	*	5.54028e-08	1.00092e-06	53.0376	63.8298	72.6027	16.129	NA
C8195543	401	600	*	9.52425e-19	8.0973e-17	-55.6564	NA	38.6364	95.2607	93.2292
C8198261	401	600	*	1.58049e-07	2.62254e-06	52.7752	NA	80.4348	NA	27.6596
C8234765	601	800	*	5.87132e-20	5.72272e-18	90.1744	NA	92.5	2.32558	NA
C8240113	401	600	*	3.17683e-21	3.54991e-19	-75.5112	NA	7.31707	84.8485	80.8081
C8243579	401	600	*	2.70393e-14	1.33068e-12	-61.1111	0	NA	61.1111	NA
C8244657	601	800	*	6.01777e-20	5.85913e-18	100	100	NA	0	NA
C8246709	201	400	*	3.98336e-10	1.04217e-08	-54.1611	NA	31.9149	94.2857	79.5455
C8252473	401	600	*	3.58182e-14	1.72879e-12	51.9658	NA	63.0769	9.7561	13.2075
C8256923	201	400	*	2.4381e-12	9.05029e-11	72.89	NA	79.4118	6.52174	NA
C8284511	201	400	*	2.34207e-13	1.01082e-11	61.153	NA	68.9655	NA	7.8125
C8294251	601	800	*	3.05927e-09	6.92319e-08	53.1092	94.2857	NA	25.4902	56.8627
C8298497	1001	1200	*	2.30448e-06	3.01796e-05	51.2821	72.2222	62.5	NA	15.3846
C8301371	401	600	*	4.17845e-11	1.27427e-09	74.0996	NA	84.4444	10.3448	NA
C8301371	1001	1200	*	1.10774e-08	2.27327e-07	50.8685	NA	65.3846	14.5161	NA
C8303341	401	600	*	6.35387e-10	1.61207e-08	63.0827	NA	65.7143	NA	2.63158
C8317395	201	400	*	1.17093e-07	1.99175e-06	60.3876	76.6667	NA	16.2791	NA
C8324451	401	600	*	6.6701e-09	1.42361e-07	-68.7442	NA	23.2558	NA	92
C8332693	801	1000	*	2.22922e-12	8.31711e-11	-63.3633	6.25	NA	67.8571	72.4638
C8334367	401	600	*	6.3266e-14	2.94849e-12	-63.9277	28.5714	31.5789	NA	94.2308
C8346217	1601	1800	*	6.04952e-05	0.000570269	-54.0741	20	NA	74.0741	NA
C8363715	601	800	*	1.20266e-09	2.91378e-08	60	NA	100	40	NA
C8364687	1401	1600	*	1.4354e-09	3.43828e-08	53.16	NA	94.4444	39.5833	42.623
C8367265	1401	1600	*	3.37453e-10	8.9341e-09	-50.2815	NA	29.3103	79.5918	NA
C8371221	1401	1600	*	9.23014e-08	1.60317e-06	51.9899	NA	93.5484	42.5	40.5405
C8372117	801	1000	*	1.73735e-29	4.57328e-27	97.3684	100	NA	2.32558	3.0303
C8373323	1201	1400	*	7.71385e-17	5.22748e-15	69.6842	NA	96	NA	26.3158
C8379497	201	400	*	1.71485e-13	7.55398e-12	-59.2332	NA	38.806	98.0392	NA
C8380321	1601	1800	*	5.56074e-32	1.84812e-29	75.447	78.125	82.2222	4.7619	6.06061
C8381461	601	800	*	7.45726e-08	1.31557e-06	-57.2414	10	NA	NA	67.2414
C8382231	601	800	*	1.90161e-11	6.13487e-10	61.9879	NA	78.7879	19.7183	12.963
C8382575	1201	1400	*	2.59587e-08	4.98428e-07	-55.5263	NA	5	60.5263	NA
C8385553	801	1000	*	2.5728e-15	1.45336e-13	80	NA	80	0	NA
scaffold1	191201	191400	*	6.87467e-18	5.34324e-16	-69.6511	NA	9.83607	81.8182	77.7778
scaffold1	228601	228800	*	6.99016e-21	7.51946e-19	-91.3043	NA	0	91.3043	NA
scaffold1	283201	283400	*	3.20484e-15	1.78434e-13	57.9433	NA	91.5254	27.5862	44.6809
scaffold1	291201	291400	*	1.3809e-27	2.98277e-25	-58.0996	NA	2.12766	60.5442	59.8291
scaffold1	308401	308600	*	1.60206e-13	7.07326e-12	61.1501	86.9565	NA	29.3333	20.4082
scaffold1	328801	329000	*	2.26389e-16	1.44728e-14	61.1978	NA	89.4737	21.978	38.8889
scaffold10	40801	41000	*	2.11856e-45	2.11752e-42	-86.866	11.5385	0	96	91.1111
scaffold10	80201	80400	*	7.43115e-19	6.39604e-17	-53.9168	19.7674	NA	69.9346	79.7872
scaffold10	187601	187800	*	3.02782e-10	8.07456e-09	-54.4643	NA	0	56.6667	51.9231
scaffold10	242601	242800	*	7.69406e-09	1.62272e-07	-53.9352	NA	31.25	86.3636	84.375
scaffold10	342801	343000	*	3.00373e-21	3.37457e-19	54.4858	84.2857	92.5	28.4091	36.8421
scaffold1004	17801	18000	*	4.25666e-20	4.22494e-18	55.7692	NA	55.7692	0	0
scaffold1004	20201	20400	*	1.869e-26	3.61865e-24	81.0871	82.3529	NA	2.12766	0
scaffold1004	39401	39600	*	5.45465e-07	8.10733e-06	-53.3654	31.25	NA	84.6154	NA
scaffold1004	62401	62600	*	3.36842e-30	9.48431e-28	-90.4348	NA	0	93.8776	87.8788
scaffold1004	113201	113400	*	2.29884e-19	2.09939e-17	-84.0947	NA	6.97674	NA	91.0714
scaffold1004	113401	113600	*	6.52704e-21	7.06053e-19	-64.9573	NA	0	57.6271	72.4138
scaffold1004	171801	172000	*	4.56428e-31	1.38755e-28	-65.9685	33	30.3571	96.4912	100
scaffold1004	225601	225800	*	1.68662e-28	3.99343e-26	-79.9481	NA	7.69231	NA	87.6404
scaffold1004	240201	240400	*	1.40214e-78	9.04266e-75	-80.1276	19.7531	14.6789	96.4539	97.561
scaffold1004	260201	260400	*	1.23316e-11	4.08041e-10	53.2589	72.093	NA	18.6567	19.1011
scaffold1005	51201	51400	*	1.00253e-09	2.45993e-08	-54.1229	10.3448	31.0345	NA	78.2609
scaffold1005	51601	51800	*	9.06949e-49	1.12689e-45	89.0244	NA	89.0244	0	0
scaffold1007	12801	13000	*	3.47648e-50	4.66169e-47	66.0204	71.4286	62.5	1.47059	0
scaffold1007	23001	23200	*	2.9819e-17	2.13282e-15	50.2679	NA	53.125	2.27273	3.84615
scaffold1007	29801	30000	*	9.09526e-17	6.10861e-15	-79.5402	NA	13.7931	94.4444	91.6667
scaffold1007	30001	30200	*	1.65738e-26	3.23902e-24	-89.4737	NA	8.77193	98.2456	NA
scaffold1007	32601	32800	*	1.84245e-09	4.32683e-08	-55.3448	NA	5	60.3448	NA
scaffold1007	75601	75800	*	4.62874e-09	1.01446e-07	53.9966	NA	69.0909	15.0943	NA
scaffold1007	156201	156400	*	2.33051e-09	5.37788e-08	-54.3651	NA	2.77778	57.1429	NA
scaffold1007	184601	184800	*	1.22177e-26	2.428e-24	60.0691	100	91.1392	25.3968	45.4545
scaffold1007	187601	187800	*	3.47706e-21	3.86943e-19	59.7826	65.3846	57.5758	0	NA
scaffold1007	201201	201400	*	2.11459e-08	4.12748e-07	-64.7783	NA	21.4286	NA	86.2069
scaffold1007	213201	213400	*	1.28251e-17	9.64163e-16	-81.5385	NA	0	NA	81.5385
scaffold1007	236401	236600	*	1.65894e-41	1.20652e-38	78.628	NA	82.0896	6.61765	0
scaffold1007	317401	317600	*	2.15e-15	1.22654e-13	-71.2821	15.3846	NA	NA	86.6667
scaffold101	91601	91800	*	1.81358e-41	1.30997e-38	-63.4436	6.66667	3.61446	61.7647	73.7374
scaffold101	92001	92200	*	4.72764e-07	7.11501e-06	-58.2003	15.3846	NA	NA	73.5849
scaffold101	131801	132000	*	3.33806e-21	3.71932e-19	71.4675	75.9259	80	NA	6.06061
scaffold101	397801	398000	*	1.82714e-06	2.44208e-05	52.4242	NA	83.3333	30.9091	NA
scaffold101	398001	398200	*	9.75209e-24	1.43639e-21	69.8808	90.3226	85.0746	14.5161	22.2222
scaffold101	431001	431200	*	2.96119e-11	9.25769e-10	63.6667	NA	91.6667	34.7826	17.2414
scaffold101	466801	467000	*	1.11038e-14	5.7354e-13	61.8364	77.4194	86.1111	17.7778	23.5294
scaffold1010	801	1000	*	2.76296e-12	1.01529e-10	52.1064	NA	54.5455	2.43902	NA
scaffold1010	24801	25000	*	2.73185e-21	3.08577e-19	73.0495	91.8367	98.0769	NA	22
scaffold1010	57001	57200	*	2.00492e-18	1.65669e-16	61.5385	61.5385	NA	0	0
scaffold1010	57201	57400	*	2.22883e-16	1.42573e-14	58.3333	55.1724	61.2903	0	0
scaffold1010	58001	58200	*	6.45014e-15	3.45077e-13	-57.1496	NA	14.0625	68.1818	74.2424
scaffold1010	65401	65600	*	2.16748e-19	1.98545e-17	76.9737	NA	87.5	10.5263	NA
scaffold1010	95401	95600	*	2.58708e-10	6.97128e-09	-53.9194	5.12821	NA	59.0476	NA
scaffold1017	26801	27000	*	8.91601e-09	1.85873e-07	-50.3594	NA	5.45455	NA	55.814
scaffold1017	40401	40600	*	1.25063e-05	0.00013925	-50.5376	NA	16.129	NA	66.6667
scaffold1017	74801	75000	*	5.3413e-38	2.8763e-35	50.4496	78.9216	78.8235	22.4599	36.0544
scaffold102	21801	22000	*	1.60099e-21	1.86218e-19	-67.9095	13.0435	17.3913	NA	83.5616
scaffold102	28201	28400	*	1.45192e-11	4.76238e-10	-50.9312	22.2222	6	NA	64.6154
scaffold102	169801	170000	*	1.21011e-36	5.87416e-34	-80	0	0	NA	80
scaffold102	170801	171000	*	5.74337e-42	4.30938e-39	74.8296	97.0149	93.9024	26.2295	15.1515
scaffold102	179801	180000	*	3.58707e-20	3.58795e-18	71.3725	74	72.7273	NA	1.96078
scaffold102	278201	278400	*	3.74514e-16	2.33633e-14	-51.5625	NA	0	71.4286	27.5862
scaffold102	508401	508600	*	4.94498e-18	3.89936e-16	76.0714	NA	88.5714	NA	12.5
scaffold102	598201	598400	*	7.48657e-21	8.01843e-19	73.4323	NA	83.3333	9.52381	10.1695
scaffold102	599801	600000	*	4.5653e-13	1.89399e-11	57.2542	92	NA	30.7692	39.6226
scaffold102	612201	612400	*	2.63023e-19	2.38434e-17	79.6875	NA	93.75	NA	14.0625
scaffold102	736401	736600	*	3.18126e-11	9.90229e-10	52.592	NA	63.4615	16.3265	4.65116
scaffold1025	33001	33200	*	6.2718e-23	8.47714e-21	-71.1144	NA	27.2727	97.2603	100
scaffold1025	40001	40200	*	3.21445e-10	8.53782e-09	61.7147	NA	78.7879	17.0732	NA
scaffold1025	93801	94000	*	2.43997e-12	9.05473e-11	52.2962	65.9574	NA	16.2162	9.72222
scaffold1027	74001	74200	*	9.66681e-14	4.39552e-12	-69.6584	NA	16.2791	85.9375	NA
scaffold103	26601	26800	*	2.02376e-17	1.48395e-15	62.5733	NA	68.0851	3.125	7.93651
scaffold103	32001	32200	*	4.242e-17	2.97211e-15	73.7833	85.2941	NA	9.09091	14.5161
scaffold103	87601	87800	*	1.349e-22	1.76863e-20	54.9896	NA	55.7143	0	1.63934
scaffold103	117601	117800	*	1.77027e-10	4.88643e-09	61.6667	75	NA	NA	13.3333
scaffold103	153001	153200	*	2.08588e-16	1.33853e-14	-52.7118	2.43902	0	53.7037	54.5455
scaffold103	274201	274400	*	4.62507e-18	3.65988e-16	-51.4517	39.3939	35.7143	85.7143	92.1569
scaffold103	411001	411200	*	2.15424e-15	1.2287e-13	52.2938	62.5	50	NA	5.33333
scaffold103	482001	482200	*	4.23027e-10	1.10315e-08	70.7586	NA	82.7586	12	NA
scaffold103	533801	534000	*	3.17008e-16	1.99042e-14	69.9153	NA	75	4.22535	6.38298
scaffold103	568801	569000	*	1.60764e-23	2.30767e-21	-84.0385	NA	5.12821	91.25	85
scaffold103	619401	619600	*	6.83174e-20	6.61362e-18	82.8687	91.4894	NA	NA	8.62069
scaffold103	624801	625000	*	4.89842e-20	4.8249e-18	68.9277	NA	69.697	1.53846	0
scaffold103	626401	626600	*	1.49817e-28	3.56909e-26	-79.7101	NA	0	79.2208	80.3279
scaffold103	648801	649000	*	1.61899e-10	4.4982e-09	61.4286	97.1429	NA	NA	35.7143
scaffold103	688401	688600	*	3.31504e-12	1.20012e-10	-61.1111	NA	38.8889	NA	100
scaffold1035	84201	84400	*	6.79024e-15	3.61914e-13	-82.4561	NA	0	NA	82.4561
scaffold1035	94201	94400	*	4.92703e-14	2.33847e-12	53.3505	88.0952	64	21.6495	NA
scaffold1035	153601	153800	*	1.97411e-16	1.27163e-14	52.2727	NA	52.2727	0	0
scaffold1035	192601	192800	*	6.41799e-22	7.8061e-20	81.25	NA	87.5	NA	6.25
scaffold1035	226401	226600	*	3.19235e-16	2.00394e-14	51.5399	NA	52.7027	1.96078	0
scaffold1035	257801	258000	*	1.87141e-18	1.55111e-16	66.6667	NA	66.6667	0	0
scaffold1035	291201	291400	*	1.3127e-36	6.33811e-34	-79.6033	8.33333	7.5	96.5517	79.3651
scaffold1035	315001	315200	*	5.27875e-11	1.5873e-09	60	NA	60	NA	0
scaffold1035	326201	326400	*	1.89667e-09	4.44592e-08	51.8293	59.2593	85.4545	NA	25
scaffold1035	370001	370200	*	4.00688e-28	9.14348e-26	-82.5926	NA	0	84.2105	80.5085
scaffold1035	397201	397400	*	1.15428e-17	8.70664e-16	68.5367	73.913	NA	8.92857	0
scaffold1035	406001	406200	*	3.87601e-11	1.18953e-09	-51.4286	NA	0	51.4286	NA
scaffold1036	17801	18000	*	7.14119e-64	2.7633e-60	-90.4494	0	0	87.1795	96.7213
scaffold1036	18201	18400	*	1.1161e-11	3.7194e-10	56.3342	NA	89.3617	28.2051	45.1613
scaffold1036	60401	60600	*	4.89883e-22	6.04249e-20	61.376	NA	89.8734	20.6186	36.4583
scaffold1036	63001	63200	*	1.2035e-09	2.91556e-08	-53.1383	NA	7.5	52.1739	68.75
scaffold1036	65801	66000	*	8.85414e-10	2.19362e-08	-59.6591	NA	9.09091	68.75	NA
scaffold1036	107001	107200	*	7.10556e-08	1.25849e-06	-54.3074	NA	28.125	82.4324	NA
scaffold1036	155201	155400	*	8.76162e-13	3.4921e-11	67.1618	76.5957	NA	9.43396	NA
scaffold1036	235201	235400	*	3.83401e-08	7.13103e-07	54.902	NA	66.6667	NA	11.7647
scaffold1036	237801	238000	*	2.70202e-18	2.19852e-16	64.011	NA	71.1538	9.72222	3.7037
scaffold1037	10801	11000	*	2.93427e-23	4.09688e-21	57.2082	100	97.2973	3.57143	56.7164
scaffold1037	16401	16600	*	9.11762e-24	1.3466e-21	57.8794	70.3125	59.6774	10.8434	0
scaffold1037	23001	23200	*	1.12954e-14	5.82883e-13	-73.5431	NA	12.8205	NA	86.3636
scaffold1037	203401	203600	*	7.56578e-13	3.04008e-11	-70.2899	NA	13.0435	83.3333	NA
scaffold1037	210801	211000	*	2.02988e-11	6.51761e-10	-53.8022	3.77358	NA	57.5758	NA
scaffold1037	272801	273000	*	3.3518e-14	1.62646e-12	74.6032	NA	100	25.3968	NA
scaffold1037	276001	276200	*	1.99893e-23	2.84371e-21	-51.9324	13.8889	10.6061	61.0619	68.0851
scaffold1037	282801	283000	*	4.90325e-20	4.8278e-18	60.725	64.1026	70	6	6.66667
scaffold1037	287201	287400	*	5.38595e-16	3.29689e-14	82.5792	NA	94.1176	NA	11.5385
scaffold1037	299401	299600	*	6.85502e-40	4.39999e-37	-85.0322	NA	1.2987	94.2857	78.2609
scaffold1037	359601	359800	*	1.35135e-08	2.73039e-07	52.5	NA	52.5	0	NA
scaffold1037	366601	366800	*	1.32412e-15	7.73973e-14	-50.8207	20.4301	27.451	71.4286	75.4386
scaffold1037	369001	369200	*	1.34195e-15	7.83383e-14	-65.118	27.4194	NA	NA	92.5373
scaffold1037	372001	372200	*	1.06487e-12	4.18088e-11	-69.7965	NA	19.5652	89.3617	NA
scaffold1037	380201	380400	*	4.67837e-09	1.02451e-07	-61.2732	NA	7.69231	68.9655	NA
scaffold104	70801	71000	*	1.11384e-54	2.01135e-51	80.2626	88.1818	75.3731	1.92308	0
scaffold104	92201	92400	*	2.44275e-14	1.20807e-12	-53.8405	0	17.3077	61.4035	NA
scaffold104	128801	129000	*	2.68614e-30	7.63469e-28	-98.8235	NA	0	98.2456	100
scaffold104	146801	147000	*	1.84766e-22	2.38545e-20	83.3333	83.3333	NA	NA	0
scaffold104	152401	152600	*	4.11289e-15	2.25333e-13	-70.3711	NA	8.82353	80	78.3784
scaffold104	176601	176800	*	3.97823e-13	1.66446e-11	55.4157	NA	69.0909	17.6471	8.16327
scaffold104	204201	204400	*	1.00002e-11	3.35819e-10	55.0649	62.8571	61.9048	NA	7.27273
scaffold1041	1801	2000	*	5.69387e-09	1.2293e-07	-50.5984	NA	21.2766	65.9091	76.9231
scaffold1042	9401	9600	*	1.03256e-25	1.83641e-23	69.606	90.7407	94.2029	29.5455	14.7059
scaffold1042	9601	9800	*	4.60735e-18	3.64692e-16	65.8565	98.1481	NA	42.8571	26.2295
scaffold1042	26401	26600	*	5.9152e-41	4.09777e-38	-66.2499	32.3529	27.8689	95.0495	97.9592
scaffold1042	94601	94800	*	1.08268e-08	2.22472e-07	50.1058	NA	96.6667	49.5495	42.3077
scaffold1042	114601	114800	*	6.82006e-79	4.61831e-75	89.2019	88.6957	89.7959	0	0
scaffold1042	116601	116800	*	1.12129e-11	3.73535e-10	59.8361	NA	100	61.25	0
scaffold1042	144001	144200	*	2.78836e-17	2.00352e-15	62.1678	NA	89.0909	25	29.0698
scaffold1042	160001	160200	*	6.43394e-10	1.63101e-08	53.3333	NA	97.1429	45.098	42.5926
scaffold1044	24401	24600	*	5.26767e-24	8.00244e-22	69.2429	71.1111	76.7123	NA	5.33333
scaffold105	8801	9000	*	9.85797e-13	3.89184e-11	54.0855	NA	77.9661	29.6296	15.0943
scaffold105	49401	49600	*	5.90053e-17	4.04724e-15	90.0456	NA	96.4286	6.38298	NA
scaffold105	122801	123000	*	1.47915e-13	6.55089e-12	55.4545	63.4921	44.6809	0	NA
scaffold105	133801	134000	*	7.20522e-39	4.21523e-36	78.7648	93.0233	90.9091	10.5263	15.5844
scaffold105	209601	209800	*	4.59946e-12	1.62536e-10	56.7896	NA	77.9661	0	36.7347
scaffold105	229601	229800	*	1.6944e-29	4.46455e-27	-82.9401	6.66667	5.88235	89.0625	NA
scaffold105	256801	257000	*	2.39527e-25	4.1246e-23	92.7803	NA	95.1613	NA	2.38095
scaffold105	257001	257200	*	1.61948e-17	1.20116e-15	80.3114	97.619	NA	NA	17.3077
scaffold1052	75001	75200	*	1.94973e-12	7.34311e-11	-76.5546	NA	20.5882	NA	97.1429
scaffold1056	16201	16400	*	6.70071e-07	9.787e-06	51	82.0513	69.4444	25	NA
scaffold1056	114001	114200	*	1.16837e-18	9.84053e-17	-57.1909	NA	4.87805	63.6364	58.9744
scaffold1056	134801	135000	*	2.14934e-09	4.98916e-08	-61.5385	NA	25	86.5385	NA
scaffold1060	15001	15200	*	2.92014e-10	7.80664e-09	57.4922	78.1818	NA	NA	20.6897
scaffold1060	44001	44200	*	2.31781e-10	6.2876e-09	51.0422	NA	65.1163	19.1176	8.95522
scaffold1060	46401	46600	*	5.45185e-24	8.25446e-22	-66.2152	6.17284	NA	80	67.0886
scaffold1060	115801	116000	*	4.81881e-08	8.79966e-07	-57.8431	NA	8.82353	NA	66.6667
scaffold1068	15801	16000	*	1.26002e-10	3.56261e-09	-51.3688	NA	28.2609	77.2152	81.9277
scaffold1068	18401	18600	*	5.63438e-19	4.94544e-17	66.7881	NA	70.4918	3.7037	NA
scaffold1068	20801	21000	*	4.08957e-34	1.64108e-31	-78.077	NA	13.5593	93.5484	89.1667
scaffold1068	42601	42800	*	1.27218e-08	2.58294e-07	55.8071	NA	82.2222	NA	26.4151
scaffold1068	50801	51000	*	4.98673e-13	2.0556e-11	52.2819	NA	73.494	13.7931	31.7073
scaffold1068	78601	78800	*	1.39305e-84	1.25776e-80	86.9381	96.3855	89.8734	5.14706	7.28477
scaffold1068	98401	98600	*	7.74437e-24	1.14942e-21	68.5642	85.1064	91.3043	23.2143	15.2174
scaffold1068	102001	102200	*	8.68607e-12	2.94944e-10	-66.6667	NA	0	72.7273	62.5
scaffold1068	144401	144600	*	3.88862e-12	1.39251e-10	-52.7027	NA	0	NA	52.7027
scaffold1068	156801	157000	*	4.89466e-46	5.19921e-43	-55.1607	0.699301	0	53.2374	59
scaffold107	10401	10600	*	7.46694e-57	1.59255e-53	85.6046	83.3333	93.5065	4.22535	0
scaffold107	41401	41600	*	7.76376e-13	3.11547e-11	68.1639	NA	85.1852	17.0213	NA
scaffold107	49201	49400	*	8.86171e-26	1.59068e-23	-69.0598	NA	26.6667	93.4426	98.2143
scaffold107	50401	50600	*	2.1783e-17	1.58994e-15	-63.6792	NA	11.3208	68.8172	82.2785
scaffold107	52201	52400	*	2.17114e-08	4.23178e-07	-53.9377	NA	9.52381	63.4615	NA
scaffold107	59201	59400	*	1.1217e-20	1.1813e-18	-73.4905	NA	1.81818	75.3086	NA
scaffold107	93801	94000	*	2.388e-17	1.7332e-15	55.7203	80.2817	NA	35.1852	15
scaffold107	132001	132200	*	3.01104e-22	3.80051e-20	-78.5395	NA	3.27869	NA	81.8182
scaffold107	145201	145400	*	6.37796e-09	1.36697e-07	-58.1884	NA	23.3333	78.5714	86.1111
scaffold107	194201	194400	*	4.31624e-09	9.50507e-08	57.4713	74.1379	NA	NA	16.6667
scaffold107	243401	243600	*	1.83881e-10	5.0617e-09	-68	NA	0	NA	68
scaffold107	261601	261800	*	2.79345e-11	8.76768e-10	-51.9558	NA	4.16667	58.3333	54.8387
scaffold107	296401	296600	*	1.65335e-08	3.29123e-07	52.6667	NA	76.6667	24	NA
scaffold107	297601	297800	*	1.44801e-11	4.75077e-10	-55.4466	NA	1.96078	NA	57.4074
scaffold107	304801	305000	*	2.57417e-14	1.27074e-12	-56.6802	NA	22.807	79.3478	79.6875
scaffold107	306001	306200	*	4.36825e-38	2.39033e-35	-90.6168	NA	3.07692	95	92.1569
scaffold107	311201	311400	*	5.95026e-07	8.77607e-06	-52.8571	NA	7.14286	NA	60
scaffold107	313601	313800	*	3.55114e-10	9.36687e-09	-52.2335	NA	36.8421	83.871	94.7368
scaffold107	319801	320000	*	6.15868e-16	3.74956e-14	-69.3898	NA	12.5	81.0127	83.3333
scaffold107	320001	320200	*	1.09488e-10	3.13173e-09	-51.6234	NA	43.1818	92.3077	97.3684
scaffold107	322401	322600	*	1.44191e-13	6.39851e-12	-60.4938	NA	0	66.6667	54.7619
scaffold107	323201	323400	*	1.02371e-30	3.01896e-28	-84.6898	NA	1.81818	85.4545	87.3239
scaffold107	354601	354800	*	9.7474e-12	3.2798e-10	55.6936	NA	57.1429	1.44928	NA
scaffold107	396801	397000	*	1.20146e-15	7.0471e-14	-53.7313	NA	0	NA	53.7313
scaffold107	423601	423800	*	5.76712e-09	1.24432e-07	-55.0679	NA	24.2424	75	86.3636
scaffold107	433601	433800	*	8.06231e-11	2.35527e-09	62.2103	NA	81.8182	21.875	15.7895
scaffold107	433801	434000	*	2.78839e-22	3.53266e-20	67.848	NA	79.0323	10.6796	12.2449
scaffold107	435001	435200	*	1.2716e-33	4.8856e-31	-79.3812	NA	5.06329	79.2683	92.4528
scaffold107	491801	492000	*	7.56578e-12	2.59637e-10	-62.8632	NA	4.44444	67.3077	NA
scaffold107	513001	513200	*	7.63798e-23	1.0247e-20	-96.9231	NA	0	96.9231	NA
scaffold107	515001	515200	*	9.60233e-12	3.23501e-10	-70	NA	3.33333	73.3333	NA
scaffold107	515401	515600	*	2.61148e-08	5.01001e-07	-61.3911	NA	3.125	64.5161	NA
scaffold1072	54201	54400	*	6.51101e-15	3.48196e-13	61.0294	NA	62.5	1.47059	NA
scaffold1072	55001	55200	*	3.46703e-10	9.16465e-09	50.8051	NA	52.5	NA	1.69492
scaffold1072	55801	56000	*	5.9274e-16	3.61119e-14	72.7419	NA	80	13.4328	0
scaffold1072	135801	136000	*	6.33527e-21	6.87505e-19	59.722	68.75	70	8	11.7647
scaffold1072	154401	154600	*	1.5133e-07	2.51891e-06	51.6781	NA	76.3158	0	56.6667
scaffold1072	158601	158800	*	2.11484e-12	7.9176e-11	73.9683	82.8571	NA	8.88889	NA
scaffold1072	159801	160000	*	1.90537e-21	2.19337e-19	53.6559	83.6957	82.6087	26.9663	33.3333
scaffold1072	214401	214600	*	4.46555e-30	1.24569e-27	-89.5161	NA	0	94	86.4865
scaffold1072	237001	237200	*	8.59781e-12	2.92203e-10	56.316	NA	79.5918	32.6923	15.625
scaffold1072	259201	259400	*	1.91019e-23	2.72463e-21	-74.7283	9.09091	3.27869	81.25	NA
scaffold1072	261401	261600	*	2.51822e-37	1.27258e-34	89.4007	NA	94.1176	4.47761	5.12821
scaffold1072	261601	261800	*	5.79471e-10	1.47935e-08	55.9127	NA	62.8571	6.94444	NA
scaffold1073	7001	7200	*	1.05807e-08	2.17811e-07	57.9365	NA	72.2222	NA	14.2857
scaffold1075	66401	66600	*	2.98664e-06	3.82045e-05	-52.3345	NA	25.7143	NA	78.0488
scaffold1075	75801	76000	*	1.06085e-17	8.02288e-16	-73.0968	NA	16.2162	87.013	92.5926
scaffold1075	121201	121400	*	1.68898e-10	4.68066e-09	50.1525	57.8947	64.5833	NA	11.4754
scaffold108	106801	107000	*	2.53397e-12	9.37788e-11	-50.8682	NA	38.6667	NA	89.5349
scaffold108	107001	107200	*	8.01809e-11	2.34412e-09	-67.9435	NA	25.8065	NA	93.75
scaffold108	169801	170000	*	1.0671e-17	8.06477e-16	-74.7857	NA	2	NA	76.7857
scaffold108	214201	214400	*	4.08243e-17	2.864e-15	63.6142	66.6667	68.5185	3.84615	NA
scaffold108	458601	458800	*	1.23577e-09	2.98919e-08	-54.0461	4.44444	NA	NA	58.4906
scaffold108	458801	459000	*	5.76629e-26	1.0532e-23	-98	NA	0	NA	98
scaffold108	472601	472800	*	2.97499e-19	2.68698e-17	75.9907	NA	82.0513	6.06061	NA
scaffold108	510401	510600	*	1.22327e-21	1.43625e-19	-55.9822	37.5	42.5532	93.0556	100
scaffold108	511601	511800	*	2.54539e-19	2.31053e-17	-56.9951	35.5263	36.2319	NA	92.8571
scaffold108	587801	588000	*	9.6498e-25	1.56328e-22	-71.6667	NA	0	NA	71.6667
scaffold108	591601	591800	*	1.75629e-25	3.04559e-23	65.8814	93.8776	92.1569	31.4286	20.8333
scaffold1080	37001	37200	*	9.08258e-13	3.60781e-11	74.7475	NA	77.7778	3.0303	NA
scaffold1080	180001	180200	*	3.13176e-42	2.38955e-39	64.0523	64.2857	63.8554	0	0
scaffold1086	11401	11600	*	1.05503e-12	4.14642e-11	60.3204	NA	84.0909	35.1351	6.25
scaffold1086	34801	35000	*	2.03222e-07	3.29577e-06	-55.7143	NA	10	65.7143	NA
scaffold1086	72001	72200	*	5.87809e-09	1.26705e-07	55.2239	100	NA	44.7761	NA
scaffold1086	111001	111200	*	2.00835e-14	1.00239e-12	-80.3408	NA	13.2075	NA	93.5484
scaffold1086	121401	121600	*	9.34118e-26	1.67232e-23	51.2397	61.5385	46.3415	0	0
scaffold109	76401	76600	*	1.11199e-13	5.01666e-12	56.2102	NA	93.1034	36.0656	38.0952
scaffold109	134401	134600	*	5.74187e-08	1.03465e-06	-56.092	NA	17.2414	66.6667	77.7778
scaffold109	137001	137200	*	8.10222e-28	1.78861e-25	64.0087	85.7143	92.7273	31.1321	17.3333
scaffold109	156601	156800	*	3.61619e-12	1.3008e-10	-60.4626	10.2041	NA	70.6667	NA
scaffold109	165401	165600	*	3.11628e-28	7.16549e-26	70.696	72.619	NA	3.0303	0
scaffold1092	7001	7200	*	2.33799e-16	1.49218e-14	57.6797	75.9036	60.6557	NA	11.7647
scaffold1092	12601	12800	*	2.13159e-12	7.97482e-11	62.5	100	NA	NA	37.5
scaffold1092	33001	33200	*	3.24779e-10	8.62044e-09	59.2105	NA	100	40.7895	NA
scaffold1098	17801	18000	*	3.1737e-09	7.16554e-08	-62.8857	NA	34.4828	NA	97.3684
scaffold1099	28801	29000	*	2.09503e-10	5.72396e-09	50.3776	NA	83.0508	43.8596	18.1818
scaffold1099	80601	80800	*	1.30364e-16	8.6083e-15	-65.2778	NA	5.55556	70.3704	71.4286
scaffold1099	102001	102200	*	1.0869e-35	4.89858e-33	94.2308	NA	95	1.63934	0
scaffold1099	158201	158400	*	3.62934e-11	1.12005e-09	59.2735	NA	63.8889	4.61538	NA
scaffold11	57201	57400	*	5.44699e-15	2.93847e-13	-59.854	NA	0	58.2278	62.069
scaffold11	129001	129200	*	1.13124e-53	1.92714e-50	72.8902	68.0851	90.9091	6.50407	0
scaffold11	132001	132200	*	1.65685e-11	5.39081e-10	-57.5758	NA	9.09091	83.6735	50
scaffold11	132801	133000	*	7.74913e-12	2.65391e-10	64.0351	NA	97.3684	33.3333	NA
scaffold11	173401	173600	*	1.30383e-18	1.09339e-16	-58.4071	NA	0	54.1667	65.8537
scaffold11	205401	205600	*	2.57367e-09	5.89731e-08	-57	NA	30	79.5918	94.1176
scaffold11	398801	399000	*	5.06159e-19	4.4673e-17	-57.2232	NA	1.72414	61.3924	55.9055
scaffold11	403601	403800	*	1.03912e-27	2.26804e-25	-65.5172	0	0	68.2927	58.8235
scaffold11	418201	418400	*	5.86272e-12	2.04062e-10	60.2766	71.0843	70.3704	10.5263	NA
scaffold11	418801	419000	*	9.4544e-19	8.04296e-17	-66.8132	NA	4.61538	71.4286	NA
scaffold11	482601	482800	*	4.55552e-74	2.46787e-70	90.0709	95.3125	85.7143	0	0
scaffold11	489601	489800	*	1.50923e-11	4.93899e-10	71.5142	NA	75.8621	4.34783	NA
scaffold11	514801	515000	*	3.2352e-17	2.30425e-15	-53.0303	0	0	NA	53.0303
scaffold11	531601	531800	*	3.30122e-12	1.19574e-10	67.4633	NA	84.4444	NA	16.9811
scaffold11	542401	542600	*	4.07632e-18	3.24842e-16	74.4019	NA	78.9474	5.88235	2.7027
scaffold11	542601	542800	*	3.82942e-25	6.49506e-23	92.5926	NA	92.5926	0	NA
scaffold11	543201	543400	*	2.48203e-35	1.08786e-32	83.867	NA	85.9649	3.75	0
scaffold11	544001	544200	*	8.4186e-12	2.86652e-10	75.6757	NA	75.6757	NA	0
scaffold11	544201	544400	*	1.02449e-14	5.31103e-13	64.687	NA	71.4286	6.74157	NA
scaffold11	544401	544600	*	1.22362e-26	2.4299e-24	82.7586	NA	82.7586	0	0
scaffold11	544601	544800	*	1.16381e-25	2.05634e-23	96.7742	NA	96.7742	NA	0
scaffold11	544801	545000	*	4.70932e-26	8.66574e-24	79.4624	93.75	80	16.0714	0
scaffold11	676601	676800	*	6.92587e-26	1.25568e-23	52.7745	56.9444	53.0612	2.77778	2.43902
scaffold1100	9001	9200	*	2.06177e-12	7.73174e-11	-66.1397	NA	12.1212	77.6119	79.1667
scaffold1105	26601	26800	*	2.65845e-19	2.40912e-17	-64.2821	NA	14.6067	78.8889	NA
scaffold1105	37001	37200	*	1.57856e-06	2.13896e-05	-57.6887	NA	21.6216	NA	79.3103
scaffold1105	61401	61600	*	3.38524e-44	3.12951e-41	-91.4894	0	7.84314	93.3333	100
scaffold1105	86201	86400	*	1.07562e-14	5.56649e-13	-61.1044	NA	6.12245	66.6667	67.7966
scaffold1105	93801	94000	*	3.2926e-19	2.96199e-17	-53.2847	0	NA	59.7222	46.1538
scaffold1105	137801	138000	*	8.38566e-08	1.46797e-06	52.9603	NA	58.6207	NA	5.66038
scaffold1105	139001	139200	*	5.47834e-25	9.09252e-23	-54.7854	14.5161	8.33333	67.3267	64.5161
scaffold1105	144201	144400	*	3.24379e-18	2.61499e-16	-69.1457	NA	9.61538	87.7193	69.6429
scaffold1106	20401	20600	*	6.74838e-21	7.27381e-19	62.9921	NA	100	40.8451	32.1429
scaffold1106	102801	103000	*	1.32878e-20	1.38805e-18	62.5837	82.8571	76.6667	11.7647	20.339
scaffold1106	103001	103200	*	2.32408e-29	6.0183e-27	91.8242	NA	93.5484	1.72414	NA
scaffold1106	103801	104000	*	7.1055e-21	7.63141e-19	75.4747	NA	80.8511	0	10.2041
scaffold1107	1	200	*	1.52034e-26	2.97766e-24	-74.3301	13.5135	0	75.4098	87.7551
scaffold1107	2201	2400	*	3.26703e-33	1.21223e-30	-76.4426	24.2424	8	87.7193	100
scaffold111	8401	8600	*	2.56918e-21	2.91173e-19	-70.7327	NA	6.66667	73.5751	83.0769
scaffold111	9001	9200	*	3.23584e-56	6.59009e-53	-60.4814	28.1818	15.2174	83.2335	82.2368
scaffold112	56601	56800	*	5.49052e-15	2.9596e-13	65.0676	NA	67.5676	5.88235	0
scaffold112	82801	83000	*	1.66415e-15	9.60908e-14	-55.9524	0	NA	55.7692	56.25
scaffold112	98601	98800	*	2.0056e-12	7.53572e-11	59.1986	96.3415	NA	NA	37.1429
scaffold112	115801	116000	*	3.07516e-09	6.95639e-08	51.9411	NA	55.5556	0	7.89474
scaffold112	122001	122200	*	2.53828e-24	3.95483e-22	-55.0896	10.1266	0	55.9322	65.3061
scaffold112	134401	134600	*	3.2508e-25	5.54492e-23	56.7263	98.8235	95.5882	40	41.4634
scaffold112	134801	135000	*	5.37346e-25	8.94035e-23	63.5913	NA	64.2857	0	1.47059
scaffold112	168401	168600	*	2.79905e-18	2.27405e-16	66.0985	NA	68.1818	2.38095	1.85185
scaffold112	184001	184200	*	1.34583e-17	1.00841e-15	72.3023	NA	95.2381	30.9091	14.8148
scaffold112	239401	239600	*	1.15894e-21	1.36665e-19	67.2621	72.093	69.3333	NA	3.07692
scaffold112	243401	243600	*	3.18825e-13	1.35062e-11	-74.1454	6.45161	NA	NA	80.597
scaffold112	268201	268400	*	1.08708e-13	4.9118e-12	-76.4706	0	NA	76.4706	NA
scaffold112	289001	289200	*	6.27379e-16	3.81621e-14	52.7183	69.8113	54.2373	8.88889	NA
scaffold112	292001	292200	*	2.49597e-08	4.80474e-07	63.2184	96.5517	NA	NA	33.3333
scaffold112	340401	340600	*	1.41812e-13	6.30225e-12	62.3793	NA	70.5882	15.493	0
scaffold112	390401	390600	*	3.27555e-71	1.61316e-67	-70.9329	1.29032	2.77778	78.9809	64.8
scaffold112	486801	487000	*	2.15344e-07	3.47447e-06	-51.4286	NA	0	NA	51.4286
scaffold112	494601	494800	*	7.59262e-09	1.60308e-07	58.3887	60.7143	NA	2.32558	NA
scaffold112	532801	533000	*	8.63122e-17	5.81424e-15	-60.976	NA	4.61538	76.9231	51.2195
scaffold112	535401	535600	*	1.29204e-17	9.70789e-16	-73.3333	8	NA	NA	81.3333
scaffold112	553001	553200	*	3.77566e-13	1.58411e-11	-54.5582	12.5	12.9032	62.5	73.4694
scaffold112	563401	563600	*	3.22341e-12	1.17024e-10	-69.9359	NA	2.5641	NA	72.5
scaffold112	583401	583600	*	9.01961e-13	3.58543e-11	62.6566	NA	91.2281	28.5714	NA
scaffold112	590201	590400	*	6.12855e-29	1.52575e-26	66.4423	NA	67.6923	1.49254	1.07527
scaffold112	591001	591200	*	5.13493e-12	1.80376e-10	53.6287	NA	58.8235	NA	5.19481
scaffold112	598801	599000	*	2.68549e-15	1.51354e-13	80.1035	NA	86.4865	NA	6.38298
scaffold112	600601	600800	*	5.0727e-14	2.40214e-12	54.3785	93.0233	90.7692	NA	37.2881
scaffold112	600801	601000	*	2.88786e-12	1.05678e-10	57.3171	100	NA	NA	42.6829
scaffold112	632401	632600	*	2.88699e-09	6.56471e-08	65.1128	NA	73.6842	NA	8.57143
scaffold112	641201	641400	*	4.05085e-13	1.69249e-11	60.1466	NA	92.9825	NA	32.8358
scaffold112	675801	676000	*	5.36708e-18	4.21992e-16	52.9393	70.1299	64.2857	NA	14.1414
scaffold1120	82601	82800	*	5.01157e-40	3.23978e-37	-74.888	16	9.63855	88.3495	NA
scaffold1120	86801	87000	*	7.98563e-13	3.19985e-11	53.5215	56.8182	NA	3.2967	NA
scaffold1120	99401	99600	*	1.6798e-28	3.98775e-26	-68.1755	13.8889	0	72.449	NA
scaffold1120	125201	125400	*	1.9505e-17	1.43489e-15	-62.136	NA	23.2143	79.5181	91.8919
scaffold1123	139801	140000	*	3.26659e-10	8.66781e-09	67.8571	92.8571	NA	NA	25
scaffold1123	153801	154000	*	8.9202e-07	1.27261e-05	-51.4158	NA	27.2727	78.6885	NA
scaffold1123	198201	198400	*	2.24732e-24	3.52066e-22	-61.7988	9.09091	4	66.25	70.2703
scaffold1123	246601	246800	*	7.6455e-15	4.0487e-13	81.4394	87.5	NA	NA	6.06061
scaffold1123	329601	329800	*	8.70167e-14	3.97655e-12	-60.9375	NA	0	60.9375	NA
scaffold1123	480801	481000	*	1.54147e-10	4.29606e-09	59.2488	NA	73.3333	12.5	16.129
scaffold1123	501001	501200	*	1.76017e-11	5.70573e-10	52.9412	NA	52.9412	0	NA
scaffold1123	541601	541800	*	2.68877e-22	3.41123e-20	100	NA	100	NA	0
scaffold1123	542001	542200	*	9.02347e-07	1.28579e-05	-57.5849	NA	16	NA	73.5849
scaffold1123	555201	555400	*	1.10243e-07	1.8858e-06	58.502	NA	81.5789	23.0769	NA
scaffold1123	581601	581800	*	2.98549e-12	1.09048e-10	-53.2258	NA	0	53.2258	NA
scaffold1123	620401	620600	*	5.62956e-20	5.50093e-18	65.2086	NA	68.6275	5.47945	0
scaffold1123	666201	666400	*	7.57326e-11	2.22344e-09	68.0851	NA	100	31.9149	NA
scaffold1123	709401	709600	*	7.10155e-13	2.86843e-11	-68.4685	NA	0	56.4516	83.6735
scaffold1123	711801	712000	*	6.50111e-12	2.25068e-10	53.7725	NA	64.5833	12.3077	8.69565
scaffold1123	718401	718600	*	2.64672e-11	8.34877e-10	-55.9524	NA	0	55.9524	NA
scaffold1123	723201	723400	*	1.74659e-26	3.39966e-24	66.9456	NA	72.2892	5.88235	4.7619
scaffold1125	17401	17600	*	5.13493e-22	6.32506e-20	-68.9409	NA	10.7692	83.0189	77.6471
scaffold1125	111401	111600	*	8.86144e-21	9.4202e-19	65.344	67.4419	NA	2.8169	1.38889
scaffold1125	111601	111800	*	1.56951e-30	4.55168e-28	87.4413	91.6667	NA	NA	4.22535
scaffold1125	120001	120200	*	6.17723e-10	1.57153e-08	-53.0711	NA	28.5714	82.1053	81.25
scaffold1134	17201	17400	*	7.03946e-08	1.24771e-06	61.2355	NA	82.8571	NA	21.6216
scaffold1134	23401	23600	*	4.31259e-14	2.06457e-12	-57.2354	NA	4.25532	58.0952	67.8571
scaffold1134	85001	85200	*	1.6939e-08	3.36576e-07	57.8668	NA	76.7857	NA	18.9189
scaffold1134	93401	93600	*	6.52921e-34	2.57056e-31	-73.6196	NA	0	76.3158	71.2644
scaffold1134	112001	112200	*	3.36251e-12	1.21536e-10	-60.9848	NA	18.1818	81.9672	74.2857
scaffold1134	132801	133000	*	5.7594e-12	2.00672e-10	74.4444	NA	77.7778	NA	3.33333
scaffold1135	36201	36400	*	1.05913e-07	1.81825e-06	-56.5051	NA	31.25	87.7551	NA
scaffold1135	52801	53000	*	3.55254e-36	1.65908e-33	75.1052	87.5	93.3333	15.3061	15.1163
scaffold1136	7601	7800	*	6.59678e-15	3.52227e-13	-76.7375	NA	17.8571	NA	94.5946
scaffold1136	90601	90800	*	2.38408e-14	1.18125e-12	-71.4286	0	NA	65.1163	77.0833
scaffold1136	94001	94200	*	1.92094e-16	1.23944e-14	69.4444	69.4444	NA	0	NA
scaffold1138	8601	8800	*	1.37369e-29	3.66589e-27	-74.8328	NA	15.3846	87.1287	93.9759
scaffold1138	8801	9000	*	2.55803e-33	9.65021e-31	-82.0433	NA	14.0351	92.3077	100
scaffold114	95001	95200	*	7.88312e-08	1.3851e-06	54.8718	NA	60	5.12821	NA
scaffold114	101001	101200	*	3.5459e-20	3.54939e-18	58.1073	NA	59.0164	1.63934	0
scaffold114	132401	132600	*	2.56768e-11	8.11549e-10	72.7222	NA	88	22.8571	8.10811
scaffold1140	6401	6600	*	1.9831e-54	3.55732e-51	-79.6661	6.25	1.35135	85.7143	80
scaffold1140	13001	13200	*	1.11772e-06	1.56332e-05	54.4444	NA	93.3333	38.8889	NA
scaffold1140	14601	14800	*	8.35721e-12	2.8484e-10	-53.9474	NA	0	51.8519	55.102
scaffold1140	50201	50400	*	1.62842e-12	6.20547e-11	-72.0588	2.94118	NA	NA	75
scaffold1140	65601	65800	*	7.94873e-11	2.32586e-09	50.5419	NA	94.8276	44.2857	NA
scaffold1140	66401	66600	*	7.54324e-14	3.4778e-12	58.0092	NA	63.4146	4.25532	6.25
scaffold1140	72801	73000	*	7.9654e-15	4.20577e-13	54.5873	NA	89.0411	60.3774	13.6364
scaffold1140	185201	185400	*	3.9712e-10	1.03939e-08	57.1429	NA	83.3333	NA	26.1905
scaffold1143	34401	34600	*	5.5595e-14	2.61347e-12	-59.0164	NA	0	NA	59.0164
scaffold1143	94601	94800	*	8.86863e-13	3.53215e-11	-71.2121	NA	0	NA	71.2121
scaffold1143	142601	142800	*	3.09032e-23	4.30588e-21	55.28	63.3333	79.5455	24.7788	5.21739
scaffold1143	185001	185200	*	1.73437e-17	1.28321e-15	-88.3598	NA	3.7037	96.5517	88.2353
scaffold1143	197401	197600	*	6.6475e-24	9.93152e-22	56.962	NA	56.962	0	0
scaffold1143	231801	232000	*	1.00696e-10	2.89668e-09	52.0833	NA	52.0833	NA	0
scaffold1143	285601	285800	*	1.46698e-06	2.00392e-05	-58.7879	NA	20	78.7879	NA
scaffold1143	314401	314600	*	1.93193e-18	1.59931e-16	-79.8771	NA	2.38095	82.2581	NA
scaffold1143	334601	334800	*	8.86762e-24	1.3111e-21	71.2121	71.2121	NA	NA	0
scaffold1143	337401	337600	*	6.85919e-16	4.14161e-14	-68.6275	NA	0	68.6275	NA
scaffold1143	385001	385200	*	1.91313e-11	6.16466e-10	-72.7273	NA	0	72.7273	NA
scaffold1143	443401	443600	*	2.53293e-16	1.6094e-14	55.5556	NA	55.5556	0	0
scaffold1143	456601	456800	*	6.23002e-21	6.76625e-19	74.8049	NA	76.087	0	2.22222
scaffold1143	463001	463200	*	4.28317e-21	4.71804e-19	-67.8212	25.9259	18.75	89.8551	NA
scaffold1143	531801	532000	*	3.99382e-10	1.0445e-08	-60	NA	0	70.2703	52.8302
scaffold1143	541601	541800	*	1.83925e-25	3.1813e-23	-86.7687	NA	6.77966	NA	93.5484
scaffold1143	594601	594800	*	1.65569e-10	4.5931e-09	57.8462	NA	64	10.9589	0
scaffold1143	594801	595000	*	8.38703e-11	2.44066e-09	-52.7262	NA	20.4082	76.9231	65.1163
scaffold1143	596801	597000	*	8.37834e-15	4.39893e-13	76.1229	88.8889	NA	NA	12.766
scaffold1143	636801	637000	*	9.05913e-18	6.91215e-16	-57.3314	2.5	22.9167	69.5652	72.7273
scaffold1143	647401	647600	*	1.84357e-08	3.63886e-07	-57.5851	NA	2.94118	60.5263	NA
scaffold1143	714001	714200	*	3.88942e-16	2.42075e-14	75.6044	NA	94.2857	21.0526	16.9811
scaffold1143	714601	714800	*	5.94144e-15	3.19313e-13	-56.1224	NA	0	40.7407	75
scaffold1143	809001	809200	*	3.81239e-20	3.80349e-18	-88.184	NA	7.69231	94.9153	97.3684
scaffold1143	814401	814600	*	2.59463e-12	9.58404e-11	57.1429	NA	57.1429	NA	0
scaffold1143	828401	828600	*	6.61478e-40	4.25587e-37	85.2941	NA	85.2941	0	0
scaffold1143	875601	875800	*	3.29057e-32	1.11135e-29	85.9179	NA	98.1481	14.9425	7.69231
scaffold1143	987001	987200	*	3.47821e-64	1.36541e-60	75.5878	81.6327	74.4186	1.15607	1.94175
scaffold1143	1021401	1021600	*	1.64286e-16	1.07047e-14	-61.824	NA	36.9565	98.7805	NA
scaffold1143	1056801	1057000	*	6.3884e-27	1.3129e-24	-58.6646	39.1304	33.3333	93.9024	95
scaffold115	60401	60600	*	3.25434e-21	3.62903e-19	-68.1923	NA	2	57.1429	83.4951
scaffold115	105801	106000	*	1.1889e-21	1.39832e-19	58.046	75	NA	14.3713	19.337
scaffold115	133001	133200	*	3.02935e-11	9.46314e-10	53.0557	NA	82.7586	36.2069	20.9302
scaffold115	147401	147600	*	1.12983e-25	2.00153e-23	81.0101	NA	85.4545	4.44444	NA
scaffold1155	17201	17400	*	3.73811e-75	2.10943e-71	-91.2817	3.27869	1.47059	90.4762	97.8495
scaffold1155	50001	50200	*	1.21114e-08	2.46548e-07	-51.5694	NA	31.4815	83.0508	NA
scaffold1155	50201	50400	*	3.7348e-10	9.81978e-09	-60.4348	NA	20	80.4348	NA
scaffold1155	55001	55200	*	1.53992e-17	1.14718e-15	-61.1206	6.45161	1.47059	NA	64.1509
scaffold1155	75201	75400	*	5.43276e-29	1.36255e-26	70.6934	NA	95.9459	31.8182	17.0455
scaffold1155	109601	109800	*	7.61068e-37	3.75497e-34	89.5833	NA	89.5833	0	0
scaffold1155	114601	114800	*	7.92892e-16	4.75255e-14	64.0141	NA	87.7551	25	22.3881
scaffold1155	115201	115400	*	3.06075e-21	3.42868e-19	80.3279	NA	80.3279	NA	0
scaffold1155	115801	116000	*	1.70179e-21	1.96991e-19	65.7394	75.6098	81.8182	4.47761	27.5
scaffold1155	123001	123200	*	2.64031e-11	8.32951e-10	66.1111	NA	95	28.8889	NA
scaffold1155	124201	124400	*	1.80321e-07	2.95516e-06	54.7222	NA	82.2222	NA	27.5
scaffold1155	127601	127800	*	2.01159e-22	2.58724e-20	84.3828	NA	97.0588	19.5652	0
scaffold1155	130601	130800	*	6.03455e-15	3.23931e-13	-55.485	NA	29.3103	85.9504	82
scaffold1155	138001	138200	*	5.24701e-31	1.59332e-28	-67.3515	33.3333	28.2353	97.7778	96.9231
scaffold1155	172401	172600	*	5.57574e-17	3.84051e-15	59.1956	NA	69.0722	9.87654	NA
scaffold1156	7801	8000	*	3.39673e-12	1.22626e-10	63.2653	100	NA	NA	36.7347
scaffold1158	2801	3000	*	1.57271e-15	9.11025e-14	51.3514	NA	51.3514	0	0
scaffold1158	6201	6400	*	7.64778e-07	1.10423e-05	-53.913	NA	20	73.913	NA
scaffold1158	84401	84600	*	4.99374e-14	2.36682e-12	-65.2174	NA	0	NA	65.2174
scaffold1158	161201	161400	*	1.60737e-31	5.12817e-29	-91.8605	7.31707	8.88889	NA	100
scaffold1158	236001	236200	*	3.15015e-13	1.33532e-11	-65.7778	15.5556	NA	81.3333	NA
scaffold116	98401	98600	*	5.08989e-14	2.40944e-12	-52.5309	0	4.16667	NA	55
scaffold116	183201	183400	*	1.53416e-16	1.0023e-14	70.3058	85.1852	83.3333	13.9535	NA
scaffold116	503601	503800	*	1.23753e-23	1.80555e-21	-80.597	NA	0	NA	80.597
scaffold116	649201	649400	*	3.47064e-21	3.86387e-19	-66.4617	NA	3.63636	71.6535	67.5325
scaffold1168	14801	15000	*	1.54587e-20	1.60554e-18	82.9093	NA	95.2381	0	20
scaffold1168	38201	38400	*	2.87575e-19	2.59908e-17	63.1068	NA	100	40.5405	34.8485
scaffold1168	64601	64800	*	9.13771e-13	3.62652e-11	58.4402	NA	65.3846	3.7037	8.88889
scaffold1168	84801	85000	*	2.85528e-09	6.49589e-08	51.4706	NA	100	48.5294	NA
scaffold1168	98001	98200	*	2.70421e-09	6.17709e-08	53.4794	NA	87.5	34.0206	NA
scaffold1168	101601	101800	*	1.2989e-14	6.6483e-13	51.3203	NA	82.0896	40.3974	17.4312
scaffold1168	134601	134800	*	1.58655e-21	1.84757e-19	74.3393	NA	78.2609	2.27273	5.17241
scaffold1168	152801	153000	*	2.36016e-18	1.93724e-16	53.342	67.3913	63.2353	10.6061	12.7273
scaffold1168	154201	154400	*	2.67682e-10	7.19378e-09	-51.4286	NA	0	48.4848	54.0541
scaffold1168	180001	180200	*	1.33835e-08	2.70634e-07	59.1765	NA	68	NA	8.82353
scaffold1168	209001	209200	*	4.61451e-12	1.62983e-10	59.4595	59.4595	NA	0	NA
scaffold1168	222801	223000	*	5.13227e-11	1.54686e-09	51.343	NA	86.2745	38.7097	32.1429
scaffold1168	241001	241200	*	1.2224e-09	2.95922e-08	52.3533	75.6757	75.8065	23.4043	NA
scaffold1168	257401	257600	*	3.66846e-28	8.38534e-26	73.627	94.8718	96.875	21.2121	24
scaffold1168	270201	270400	*	1.79608e-07	2.94472e-06	-67.1958	NA	18.5185	NA	85.7143
scaffold1168	270801	271000	*	2.44488e-10	6.60783e-09	-72.5906	NA	6.89655	NA	79.4872
scaffold1168	282401	282600	*	1.83289e-07	2.99909e-06	51.0647	NA	78.0488	NA	26.9841
scaffold1168	296601	296800	*	9.52547e-12	3.21191e-10	63.2053	NA	76.4706	13.2353	13.3333
scaffold1168	312001	312200	*	1.81269e-12	6.86422e-11	50.1744	NA	82.4324	29.1139	37.7778
scaffold1168	319801	320000	*	7.13512e-21	7.66019e-19	75.7881	NA	97.619	28.5714	12.069
scaffold1168	331001	331200	*	4.89883e-22	6.04249e-20	97.8261	NA	100	2.17391	NA
scaffold1168	331401	331600	*	4.66806e-07	7.03394e-06	55.3206	NA	67.4419	NA	12.1212
scaffold1168	338401	338600	*	1.17427e-21	1.38172e-19	-63.6593	NA	5.40541	60.274	78.7879
scaffold1168	338601	338800	*	2.05409e-23	2.91606e-21	-60.9504	22.8571	10.4651	70	81.4815
scaffold1168	342401	342600	*	5.71685e-20	5.57617e-18	75.9184	NA	95.9184	20	NA
scaffold1168	358401	358600	*	1.03518e-17	7.841e-16	91.1765	91.1765	NA	0	NA
scaffold1168	394001	394200	*	1.53585e-14	7.78173e-13	62.963	NA	100	37.037	NA
scaffold1168	479801	480000	*	7.55255e-10	1.8935e-08	53.6341	NA	90.4762	29.4118	45.4545
scaffold1168	480001	480200	*	1.42874e-23	2.06729e-21	74.7368	77.551	71.7391	NA	0
scaffold117	168601	168800	*	1.51569e-18	1.26595e-16	-73.2649	16.129	NA	NA	89.3939
scaffold117	169201	169400	*	9.22007e-09	1.91681e-07	-59.596	18.1818	NA	76.4706	79.3103
scaffold117	210401	210600	*	1.04213e-11	3.48964e-10	-59.3411	NA	38.3333	97.6744	NA
scaffold117	331201	331400	*	9.21174e-12	3.11621e-10	-69.1327	NA	18.3673	NA	87.5
scaffold117	421601	421800	*	4.88322e-08	8.90947e-07	61.9137	NA	69.2308	NA	7.31707
scaffold117	455201	455400	*	7.71298e-14	3.55123e-12	-57.4468	NA	4.25532	59.0909	64
scaffold117	482601	482800	*	7.15899e-08	1.26691e-06	-62.765	NA	11.4286	74.1935	NA
scaffold117	502601	502800	*	3.95537e-08	7.33317e-07	51.8519	NA	62.963	NA	11.1111
scaffold117	511601	511800	*	6.87077e-07	1.00122e-05	-51.5152	NA	31.8182	NA	83.3333
scaffold117	523601	523800	*	1.39204e-23	2.01634e-21	-85.6712	NA	2.5641	91.6667	85.1852
scaffold117	586601	586800	*	2.50292e-13	1.07647e-11	-58.6867	32.3529	18.75	83.0769	NA
scaffold117	628201	628400	*	8.69761e-24	1.28667e-21	60.6557	NA	60.6557	0	0
scaffold117	628601	628800	*	6.57318e-15	3.51105e-13	84.6154	NA	84.6154	NA	0
scaffold1170	32401	32600	*	1.81122e-27	3.87213e-25	72.5492	88.6076	NA	17.1875	15.0685
scaffold1170	62401	62600	*	7.91648e-12	2.70814e-10	-61.0526	NA	26.3158	83.9286	92.3077
scaffold1170	82201	82400	*	5.78223e-17	3.97012e-15	53.0776	93.75	100	45.283	NA
scaffold1170	150801	151000	*	5.0571e-17	3.50153e-15	70.1442	NA	77.7778	12.3288	1.72414
scaffold1179	51801	52000	*	1.34912e-10	3.79788e-09	-52.6316	NA	0	NA	52.6316
scaffold1179	113601	113800	*	2.09169e-19	1.91862e-17	-71.3189	2.77778	0	NA	72.8814
scaffold1179	120001	120200	*	2.02047e-15	1.1563e-13	-54.4878	37.5	29.7872	NA	88.172
scaffold118	30401	30600	*	7.9436e-38	4.1861e-35	-77.4468	NA	16.8831	95.614	92.5
scaffold118	30601	30800	*	3.89005e-38	2.1355e-35	-76.4615	8	3.50877	77.7778	89.0909
scaffold118	53401	53600	*	5.21194e-15	2.82235e-13	52.4836	NA	54.5455	3.57143	0
scaffold118	152801	153000	*	5.83306e-18	4.57171e-16	-65.9864	NA	4.08163	66.25	74.6269
scaffold118	170201	170400	*	4.9246e-38	2.66782e-35	82.6613	NA	87.5	6.73077	2.43902
scaffold118	170401	170600	*	1.13521e-43	9.88719e-41	78.9773	83.8235	86.3636	4.54545	6.81818
scaffold118	185001	185200	*	3.05151e-28	7.03449e-26	69.3739	70.6897	NA	2.27273	0
scaffold118	198001	198200	*	7.41171e-27	1.51174e-24	75.7352	94.8718	88.8889	28.2609	0
scaffold118	215201	215400	*	6.94836e-13	2.80991e-11	-53.6823	24.2857	9.41176	NA	69.8113
scaffold118	259401	259600	*	4.75877e-20	4.69578e-18	67.8092	NA	95.082	38.2353	9.52381
scaffold1185	20601	20800	*	5.62395e-15	3.02791e-13	-72.9374	NA	5.71429	87.1795	72
scaffold1185	41201	41400	*	1.15552e-25	2.04303e-23	67.1958	85.7143	NA	4.65116	34.2105
scaffold1185	60601	60800	*	3.81922e-18	3.05613e-16	-56.1111	0	NA	53.0612	59.7561
scaffold1186	17401	17600	*	2.42426e-13	1.04512e-11	55.5556	NA	55.5556	0	NA
scaffold1186	38401	38600	*	1.71309e-25	2.9783e-23	54.7945	54.7945	NA	0	0
scaffold1186	41201	41400	*	1.30941e-12	5.06172e-11	-73.6552	NA	16	NA	89.6552
scaffold1186	52201	52400	*	5.70814e-11	1.70788e-09	75.5515	NA	91.1765	NA	15.625
scaffold1186	53601	53800	*	4.50992e-13	1.87273e-11	-58.1548	NA	3.75	NA	61.9048
scaffold1186	67601	67800	*	3.79073e-15	2.0895e-13	55.9329	62.2222	NA	10.9589	2.32558
scaffold1186	76601	76800	*	8.488e-11	2.46765e-09	-52.4811	NA	39.3939	89.4737	94.0476
scaffold1186	91001	91200	*	2.8646e-12	1.04883e-10	-65.8562	NA	31.8182	NA	97.6744
scaffold1186	94001	94200	*	3.41894e-11	1.0591e-09	-63.5965	NA	25	84.2857	95.4545
scaffold1186	96201	96400	*	2.45261e-13	1.05667e-11	-62.1995	NA	12.2449	74.4444	NA
scaffold1186	151401	151600	*	1.58999e-12	6.07355e-11	-58.1312	NA	3.77358	61.9048	NA
scaffold1186	171801	172000	*	3.23207e-15	1.79729e-13	-61.0318	NA	19.403	79.6296	81.5789
scaffold1186	181801	182000	*	1.22631e-09	2.96789e-08	70.019	NA	76.4706	NA	6.45161
scaffold1186	198801	199000	*	2.84479e-16	1.79659e-14	-79.2683	NA	0	77.1429	80.8511
scaffold1186	206201	206400	*	4.72814e-09	1.03474e-07	-59.0495	NA	27.907	NA	86.9565
scaffold1186	270001	270200	*	1.92139e-14	9.61998e-13	74.4318	NA	81.25	6.81818	NA
scaffold1186	272801	273000	*	2.48872e-12	9.22808e-11	61.0465	NA	86.0465	23.2143	27.0833
scaffold1186	329601	329800	*	3.38572e-12	1.22244e-10	73.9167	NA	76	NA	2.08333
scaffold1186	364801	365000	*	1.00608e-12	3.96672e-11	60.2381	NA	95.2381	40	28.8889
scaffold1186	387001	387200	*	9.70458e-15	5.04538e-13	-57.3939	NA	27.2727	82.1429	87.8788
scaffold1186	414801	415000	*	2.19776e-29	5.69665e-27	-69.9627	0	26.7606	NA	86.7769
scaffold1186	418001	418200	*	2.62318e-09	6.00313e-08	54.2857	NA	100	45.7143	NA
scaffold1186	435401	435600	*	2.58752e-07	4.11697e-06	-50.3763	13.3333	NA	55.5556	72.1311
scaffold119	110201	110400	*	1.36495e-16	8.98031e-15	-51.2174	44.4444	47.6923	NA	97.4359
scaffold1199	123801	124000	*	1.65196e-22	2.14712e-20	72.807	NA	76.3158	2.66667	4.16667
scaffold12	27001	27200	*	4.39588e-45	4.26773e-42	90.2881	95.3704	86.6667	NA	1.51515
scaffold12	49201	49400	*	6.01095e-50	7.94226e-47	-73.4267	15.8416	6.66667	75.4545	97.0588
scaffold12	99201	99400	*	7.54415e-11	2.21561e-09	57.0317	NA	89.1304	NA	32.0988
scaffold12	115801	116000	*	6.97799e-27	1.42865e-24	74.0741	68.5714	76.7123	NA	0
scaffold12	161401	161600	*	6.58617e-22	7.99629e-20	-63.2747	NA	24.1379	85.1351	89.8551
scaffold12	192601	192800	*	2.26635e-10	6.16035e-09	-57.3718	NA	5.12821	60.5263	64.7059
scaffold12	235001	235200	*	2.30377e-21	2.62301e-19	67.6471	NA	67.6471	NA	0
scaffold12	283401	283600	*	2.13999e-25	3.6897e-23	-66.8326	4.70588	NA	56.3636	82.6667
scaffold12	291001	291200	*	2.08596e-28	4.90466e-26	-77.1084	NA	0	73.6264	81.3333
scaffold12	299401	299600	*	3.42942e-27	7.18417e-25	-90	0	NA	90	NA
scaffold12	349601	349800	*	3.01319e-32	1.02149e-29	89.993	NA	93.0233	5.12821	0
scaffold12	350001	350200	*	9.42696e-24	1.39077e-21	87.9167	NA	90	2.08333	NA
scaffold12	350201	350400	*	8.20623e-16	4.90683e-14	64.5548	NA	80.8511	20	14.4444
scaffold12	368401	368600	*	3.47858e-23	4.80975e-21	61.8705	58.8235	63.6364	NA	0
scaffold12	407001	407200	*	7.13225e-08	1.26275e-06	61.1538	96.1538	NA	35	NA
scaffold12	467201	467400	*	7.52262e-13	3.02543e-11	55.9664	NA	58.8235	4.65116	1.6129
scaffold12	562001	562200	*	5.62767e-10	1.43997e-08	51.5152	51.5152	NA	NA	0
scaffold12	569001	569200	*	1.91399e-21	2.20236e-19	80.8571	NA	92.8571	16.0714	6.81818
scaffold12	619201	619400	*	1.80709e-11	5.84665e-10	-56.4327	NA	11.1111	56.5217	84.4444
scaffold12	620001	620200	*	7.78584e-25	1.2735e-22	70.3704	NA	70.3704	0	0
scaffold12	621601	621800	*	5.74881e-13	2.3476e-11	-60.7407	0	NA	61.3333	60
scaffold12	906001	906200	*	1.07154e-21	1.27077e-19	-75.8343	NA	4.54545	78.8235	82.1918
scaffold12	910801	911000	*	5.83854e-23	7.92714e-21	91.0167	100	94.5946	NA	6.45161
scaffold12	934401	934600	*	8.04738e-49	1.00915e-45	80.5556	85.4545	94.382	3.26087	23.0769
scaffold12	955401	955600	*	8.28177e-35	3.49416e-32	-69.7182	20.5882	26.9841	94.0299	92.7536
scaffold12	1059001	1059200	*	3.27021e-14	1.59086e-12	-71.1382	NA	16.6667	90.9091	80
scaffold12	1069201	1069400	*	2.7476e-17	1.97882e-15	-72.619	NA	10.7143	83.3333	NA
scaffold12	1095001	1095200	*	1.76638e-17	1.30546e-15	51.2195	NA	51.2195	0	0
scaffold12	1118601	1118800	*	4.52882e-23	6.18924e-21	-82.2436	NA	10.2564	87.0968	98.2759
scaffold12	1166801	1167000	*	3.38793e-14	1.64193e-12	57.3011	92.7835	100	NA	37.8378
scaffold12	1234201	1234400	*	2.61497e-18	2.1341e-16	58.3884	96.7742	92.1569	35.7143	35.2941
scaffold12	1234601	1234800	*	5.30898e-19	4.67651e-17	76.0345	NA	95	7.04225	37.7778
scaffold12	1297401	1297600	*	3.01492e-21	3.38574e-19	-52.7602	32.0988	28.5714	88	77.1429
scaffold12	1386801	1387000	*	2.56072e-28	5.94865e-26	71.9298	NA	71.9298	0	0
scaffold12	1430601	1430800	*	3.00654e-23	4.19562e-21	77.7778	NA	77.7778	NA	0
scaffold12	1433201	1433400	*	1.1053e-39	6.9303e-37	91.4894	NA	91.4894	0	0
scaffold12	1436201	1436400	*	1.38665e-14	7.06141e-13	-63.6364	NA	0	66.6667	60.4167
scaffold12	1483001	1483200	*	1.69057e-11	5.4959e-10	54.3939	NA	91.6667	37.037	37.5
scaffold12	1496001	1496200	*	2.35156e-22	3.00452e-20	-50.47	14.0187	13.3333	65	63.5294
scaffold12	1540001	1540200	*	1.48347e-17	1.10756e-15	-54.4762	3.57143	2.12766	55.5556	58.9286
scaffold12	1612001	1612200	*	5.11989e-24	7.79543e-22	-67.1255	2.98507	0	69.2308	NA
scaffold12	1670201	1670400	*	5.77257e-21	6.2972e-19	85.7143	85.7143	NA	0	NA
scaffold12	1670601	1670800	*	6.56333e-38	3.50648e-35	89.011	84.4828	96.9697	0	0
scaffold12	1678201	1678400	*	1.43658e-19	1.34738e-17	-84.2538	NA	13.0435	97.2973	NA
scaffold12	1678401	1678600	*	3.54828e-07	5.48705e-06	-50.1852	NA	14.8148	NA	65
scaffold12	1719201	1719400	*	1.98206e-09	4.62822e-08	63.6933	NA	77.7778	14.0845	NA
scaffold12	1721001	1721200	*	9.99017e-19	8.47745e-17	51.3333	57.6471	59.1549	3.44828	11.9048
scaffold12	1826601	1826800	*	1.40331e-16	9.217e-15	57.9779	93.5484	NA	22.5806	57.1429
scaffold12	1896801	1897000	*	1.00712e-13	4.57089e-12	70.0148	NA	72.3404	NA	2.32558
scaffold12	1909001	1909200	*	1.35603e-57	3.16641e-54	80.8113	84.3137	96.2963	9.30233	6.18557
scaffold12	2023601	2023800	*	8.23782e-22	9.89951e-20	68.6449	NA	90.1639	31.9444	12.7907
scaffold12	2036201	2036400	*	1.39299e-08	2.8074e-07	53.6415	NA	92.8571	39.2157	NA
scaffold12	2054001	2054200	*	2.86298e-33	1.07408e-30	85.1141	NA	89.5833	1.11111	7.86517
scaffold12	2074601	2074800	*	2.30747e-20	2.35588e-18	-68.1159	NA	0	68.1159	NA
scaffold12	2075601	2075800	*	4.81862e-10	1.24518e-08	-57.2279	29.5455	20	NA	81.0811
scaffold12	2075801	2076000	*	6.98353e-18	5.41696e-16	-59.9863	NA	4.7619	62.069	69.2308
scaffold12	2106801	2107000	*	1.06223e-13	4.8066e-12	69.9923	NA	89.6552	10.2041	31.25
scaffold12	2137601	2137800	*	1.10718e-09	2.69766e-08	54.2088	NA	81.4815	27.2727	NA
scaffold12	2137801	2138000	*	1.0519e-08	2.16623e-07	-57.2158	NA	3.7037	58.5366	63.0435
scaffold12	2139401	2139600	*	1.31834e-05	0.000146075	-54.0741	NA	25.9259	NA	80
scaffold12	2186601	2186800	*	1.85012e-12	6.99519e-11	82.5893	NA	85.7143	NA	3.125
scaffold12	2188001	2188200	*	2.70408e-11	8.51582e-10	69.2593	NA	92.5926	23.3333	NA
scaffold12	2212201	2212400	*	6.87852e-22	8.32512e-20	-55.5432	43.662	31.3725	95	93.1034
scaffold120	4001	4200	*	9.99639e-09	2.06725e-07	-51.9309	NA	4.16667	56.0976	NA
scaffold120	10201	10400	*	1.55838e-10	4.3396e-09	-69.5238	19.0476	NA	88.5714	NA
scaffold120	47801	48000	*	4.29357e-08	7.90714e-07	62.5817	76.4706	NA	NA	13.8889
scaffold120	59601	59800	*	6.32316e-27	1.30048e-24	59.7498	73.7374	65.4545	14.6667	6.55738
scaffold120	78401	78600	*	3.7297e-13	1.5658e-11	-71.4286	NA	0	NA	71.4286
scaffold120	105001	105200	*	1.70346e-12	6.47411e-11	-68.1766	24.1379	14.2857	NA	86.4865
scaffold1202	42001	42200	*	9.0767e-07	1.2931e-05	50.3601	NA	59.1837	8.82353	NA
scaffold1202	96201	96400	*	2.43215e-23	3.41872e-21	77.9167	NA	96.6667	18.75	NA
scaffold1202	133201	133400	*	9.2362e-08	1.60411e-06	51.9841	NA	96.4286	34.2105	53.4884
scaffold1202	150401	150600	*	3.20418e-63	1.14198e-59	75.9709	82.3529	72.6027	4.58716	0
scaffold1202	215401	215600	*	1.12784e-12	4.40572e-11	62.6685	NA	69.8113	NA	7.14286
scaffold1202	217801	218000	*	4.4206e-38	2.4141e-35	-58.4564	15.7895	12.1951	69.1824	76.1589
scaffold1202	254201	254400	*	4.79945e-14	2.28272e-12	-59.7222	NA	0	59.7222	NA
scaffold121	5801	6000	*	2.49529e-10	6.73869e-09	59.4584	76.9231	95.3488	28.9474	NA
scaffold121	7201	7400	*	1.0007e-10	2.87931e-09	-55.102	NA	44.898	100	NA
scaffold121	22401	22600	*	7.96278e-30	2.16987e-27	-65.6564	NA	16.3043	88.4058	74.359
scaffold121	26001	26200	*	1.71936e-25	2.98709e-23	-54.5205	1.85185	0	44.5545	70.8333
scaffold121	48601	48800	*	2.67744e-10	7.19473e-09	67.5	NA	67.5	0	NA
scaffold121	87801	88000	*	3.52623e-23	4.87315e-21	-54.6472	0	14.2857	65.6716	56.9231
scaffold121	183401	183600	*	1.27137e-14	6.51601e-13	-52.2776	5.74713	NA	NA	58.0247
scaffold121	194601	194800	*	1.90891e-13	8.34104e-12	-72.2305	NA	6.55738	78.7879	NA
scaffold121	206201	206400	*	1.00009e-15	5.9185e-14	82.9667	NA	94.5946	NA	11.6279
scaffold121	214801	215000	*	1.81788e-12	6.88096e-11	-58.8462	NA	5	52.6316	72.6027
scaffold121	244401	244600	*	3.44271e-09	7.72972e-08	-57.1429	NA	0	NA	57.1429
scaffold121	281801	282000	*	8.17476e-10	2.03817e-08	67.6017	NA	80.6452	13.0435	NA
scaffold121	291201	291400	*	4.39228e-08	8.07137e-07	-50.9317	35.5932	33.9286	NA	85.7143
scaffold1216	40601	40800	*	1.17814e-12	4.58634e-11	-62.2678	10.5263	NA	69.1176	76.4706
scaffold1216	62601	62800	*	4.34369e-16	2.69235e-14	-79.0698	0	NA	NA	79.0698
scaffold1216	73601	73800	*	2.64601e-10	7.11977e-09	-68.4766	NA	5.88235	74.359	NA
scaffold1216	92201	92400	*	6.70055e-07	9.787e-06	58.1176	94.1176	NA	36	NA
scaffold1216	124601	124800	*	6.75204e-19	5.8394e-17	-67.8817	NA	12	75.8242	84.6154
scaffold1216	146001	146200	*	5.72471e-30	1.57905e-27	98.3051	98.3051	NA	NA	0
scaffold1216	165001	165200	*	9.71749e-13	3.83862e-11	-58.9908	NA	8.19672	NA	67.1875
scaffold1216	183801	184000	*	2.38045e-12	8.84722e-11	-64.8816	NA	8.88889	73.7705	NA
scaffold1216	219001	219200	*	2.83313e-08	5.39739e-07	-51.8519	NA	0	51.8519	NA
scaffold1216	232201	232400	*	7.14965e-24	1.06524e-21	66.2641	76.3158	73.9726	8.51064	NA
scaffold1216	277201	277400	*	4.28198e-09	9.43347e-08	-67.7551	NA	20	87.7551	NA
scaffold1216	291801	292000	*	9.27722e-12	3.13523e-10	-50.6716	NA	3.1746	NA	53.8462
scaffold1216	303601	303800	*	4.58303e-18	3.63192e-16	78.789	NA	80.7692	1.5873	2.63158
scaffold1216	361001	361200	*	4.31864e-09	9.50881e-08	-62.0137	NA	18.4211	NA	80.4348
scaffold1216	438001	438200	*	1.00969e-16	6.74954e-15	67.4534	85.7143	NA	18.1818	18.5185
scaffold1216	450401	450600	*	1.57603e-09	3.74665e-08	55.8824	NA	55.8824	NA	0
scaffold1216	476001	476200	*	6.89203e-09	1.46682e-07	51.773	53.3333	75.5556	14.8936	NA
scaffold1216	546201	546400	*	7.52131e-16	4.51823e-14	78.3276	NA	82.9787	NA	4.65116
scaffold1216	548201	548400	*	1.07247e-06	1.5061e-05	55.873	NA	84.4444	28.5714	NA
scaffold1216	636401	636600	*	1.16582e-39	7.2929e-37	-82.0565	15.5556	1.5873	91.8605	NA
scaffold1216	643001	643200	*	1.98118e-11	6.37031e-10	58	90	NA	32.8571	30.9091
scaffold1216	646401	646600	*	2.0202e-17	1.48173e-15	58.5938	67.1875	NA	8.33333	9.09091
scaffold1216	653201	653400	*	3.41313e-13	1.43981e-11	-54.7324	NA	7.46269	60.7143	65.3846
scaffold1216	688801	689000	*	1.83244e-09	4.30669e-08	-50.9804	NA	0	NA	50.9804
scaffold1216	695201	695400	*	3.13915e-07	4.91015e-06	51.0029	NA	76.6667	29.6875	20.4082
scaffold1216	701401	701600	*	3.28077e-11	1.01956e-09	57.4074	NA	85.1852	28.5714	27.027
scaffold1216	846601	846800	*	1.414e-16	9.28046e-15	-51.6523	4.25532	5	67.2414	44.4444
scaffold1216	883201	883400	*	5.5996e-37	2.79842e-34	80.6723	88.8889	73.8462	0	0
scaffold1216	892001	892200	*	1.27592e-13	5.70962e-12	60.6095	NA	64.8649	7.84314	0
scaffold1216	915001	915200	*	3.83508e-11	1.17857e-09	51.2045	NA	75.3425	30	16.2162
scaffold1218	11401	11600	*	6.20833e-16	3.77894e-14	-63.0561	15.625	10.6383	NA	75.7143
scaffold1218	11601	11800	*	4.3614e-30	1.21915e-27	-84.0584	1.63934	29.6296	NA	94.2857
scaffold1218	11801	12000	*	1.31775e-21	1.54317e-19	-76.8759	2.17391	21.6216	87.7193	NA
scaffold1218	16401	16600	*	3.38655e-09	7.6112e-08	-55.8601	NA	17.0213	72.8814	NA
scaffold1218	18001	18200	*	2.00022e-20	2.05927e-18	-71.6981	NA	0	78.8462	64.8148
scaffold1218	43801	44000	*	2.41174e-28	5.63156e-26	-58.2983	3.22581	5.26316	66.1017	56.0606
scaffold1218	50001	50200	*	2.94593e-07	4.63765e-06	-51.9444	NA	5.55556	NA	57.5
scaffold1218	86201	86400	*	1.88287e-10	5.17615e-09	-53.7628	NA	31.7073	85.4701	NA
scaffold122	10201	10400	*	8.35788e-15	4.3899e-13	65.6802	NA	72.2222	2	10.5263
scaffold122	43201	43400	*	1.31334e-12	5.07546e-11	-53.3333	NA	1.66667	NA	55
scaffold122	46801	47000	*	2.20069e-17	1.60455e-15	-65.5172	NA	0	60.2941	72.9167
scaffold122	104001	104200	*	1.18591e-11	3.93558e-10	60.1852	NA	85.1852	25	NA
scaffold122	113801	114000	*	1.64827e-14	8.3264e-13	61.1486	78.4615	69.8795	12.5	NA
scaffold122	132401	132600	*	1.94515e-15	1.11555e-13	63.1811	NA	71.4286	13.3333	3.84615
scaffold122	184001	184200	*	1.11477e-12	4.35908e-11	54.6503	61.6279	47.7273	NA	2.27273
scaffold123	6001	6200	*	6.35276e-12	2.2022e-10	74.5098	NA	91.1765	NA	16.6667
scaffold123	7401	7600	*	1.95826e-18	1.62012e-16	79.5918	NA	81.6327	2.04082	NA
scaffold123	22801	23000	*	4.52763e-17	3.15834e-15	-56.3636	NA	0	62.5	47.8261
scaffold123	24201	24400	*	1.06897e-18	9.04272e-17	77.5136	NA	79.6875	2.17391	NA
scaffold123	28401	28600	*	2.85767e-14	1.4015e-12	69.2462	NA	74.4186	NA	5.17241
scaffold123	42801	43000	*	3.79875e-62	1.16926e-58	-66.061	0	1.06383	75.188	58.2734
scaffold123	105601	105800	*	6.00404e-26	1.09147e-23	72.549	NA	72.549	0	0
scaffold123	107601	107800	*	4.31067e-12	1.5309e-10	61.5955	NA	97.9592	36.3636	NA
scaffold123	123801	124000	*	1.91313e-11	6.16466e-10	-74.5921	NA	15.1515	89.7436	NA
scaffold123	175401	175600	*	4.45198e-11	1.3519e-09	-56.8966	NA	0	56.8966	NA
scaffold123	185401	185600	*	2.87966e-21	3.24057e-19	57.8621	79.7872	NA	15.3846	30.1205
scaffold123	225801	226000	*	4.77635e-13	1.97309e-11	-58.8376	NA	20.3704	86.2069	76.3889
scaffold123	226601	226800	*	6.28362e-08	1.12337e-06	51.8128	84.8485	NA	36.5385	30
scaffold123	235001	235200	*	5.36032e-06	6.49285e-05	-55.6364	NA	8	NA	63.6364
scaffold123	254601	254800	*	7.94556e-20	7.64814e-18	-59.6219	3.92157	11.3636	67.2131	66.6667
scaffold123	271401	271600	*	7.4075e-19	6.37978e-17	87.7089	97.1429	NA	9.43396	NA
scaffold123	377801	378000	*	3.18122e-20	3.20329e-18	-53.5354	0	0	54.2857	51.7241
scaffold123	381601	381800	*	3.0197e-14	1.47535e-12	-59.7222	NA	0	59.7222	NA
scaffold123	385401	385600	*	3.01885e-10	8.05382e-09	-67.7809	NA	24.3243	92.1053	NA
scaffold123	408001	408200	*	3.69183e-10	9.71528e-09	-58.6713	NA	13.6364	72.3077	NA
scaffold123	430001	430200	*	1.05721e-09	2.58404e-08	52.1617	NA	73.2143	37.1429	7.31707
scaffold123	449001	449200	*	1.38041e-11	4.53881e-10	-67.4359	NA	2.5641	70	NA
scaffold123	456001	456200	*	6.66815e-16	4.03345e-14	64.8118	75.5556	NA	10.7438	NA
scaffold123	470401	470600	*	1.57794e-13	6.97585e-12	74.7062	NA	95.9184	21.2121	NA
scaffold123	482601	482800	*	1.58754e-13	7.01371e-12	-71.8977	NA	5.71429	NA	77.6119
scaffold123	540601	540800	*	2.42647e-09	5.5822e-08	58.4559	68.75	NA	10.5263	10
scaffold123	572601	572800	*	6.82302e-20	6.6099e-18	65.4422	NA	67.3469	1.90476	NA
scaffold123	583401	583600	*	1.75373e-13	7.71022e-12	70.2703	NA	70.2703	0	NA
scaffold123	606601	606800	*	8.05384e-11	2.35331e-09	60.5677	NA	83.8235	23.2558	NA
scaffold123	667401	667600	*	2.11659e-13	9.20246e-12	-64.7436	NA	10.2564	70.7692	80.3922
scaffold123	673801	674000	*	8.08577e-19	6.92652e-17	-78.8462	NA	0	78.8462	NA
scaffold123	708201	708400	*	2.05318e-12	7.70353e-11	-59.3496	NA	0	61.194	57.1429
scaffold123	720201	720400	*	3.92015e-11	1.20199e-09	-52.3148	13.4615	15.1786	NA	66.6667
scaffold123	779801	780000	*	3.64426e-13	1.53183e-11	-57.5472	NA	0	52.8302	62.2642
scaffold123	818601	818800	*	6.59649e-17	4.50068e-15	-67.5439	0	NA	66.6667	68.4211
scaffold123	857601	857800	*	9.49521e-18	7.22251e-16	-60.3495	NA	37.5	100	96.3636
scaffold123	887201	887400	*	4.12089e-20	4.1007e-18	70.7551	94.3662	NA	23.6111	NA
scaffold123	1013601	1013800	*	7.2169e-14	3.33302e-12	-85.1304	NA	10.8696	NA	96
scaffold123	1019401	1019600	*	1.15687e-11	3.84582e-10	-67.3469	NA	0	NA	67.3469
scaffold123	1028001	1028200	*	1.97789e-06	2.6244e-05	53.0769	NA	89.7436	NA	36.6667
scaffold123	1047001	1047200	*	4.87944e-14	2.31751e-12	-64.1422	NA	22.9167	89.1304	84.6154
scaffold123	1076401	1076600	*	1.25166e-08	2.54376e-07	-57.8431	8.82353	NA	66.6667	NA
scaffold123	1130201	1130400	*	1.3805e-15	8.04673e-14	62.8146	NA	73.6842	10.8696	NA
scaffold123	1137201	1137400	*	1.61102e-13	7.10935e-12	-76.3158	NA	0	76.3158	NA
scaffold123	1206201	1206400	*	1.06485e-08	2.18974e-07	65.602	NA	83.7838	NA	18.1818
scaffold123	1218401	1218600	*	2.60759e-16	1.65451e-14	73.2418	NA	82.8571	11.4286	5.88235
scaffold123	1224601	1224800	*	1.20426e-13	5.41041e-12	-62.3482	NA	2.5641	63.3333	66.6667
scaffold123	1227601	1227800	*	5.11079e-16	3.13696e-14	-53.1185	5.06329	NA	56.25	63.3333
scaffold123	1235601	1235800	*	2.38409e-07	3.81503e-06	52.013	NA	89.2857	50.7463	16.2791
scaffold123	1282601	1282800	*	2.27704e-14	1.13149e-12	51.1217	NA	51.7241	1.0101	0
scaffold123	1282801	1283000	*	2.62391e-18	2.1401e-16	52.2378	96.7742	91.6667	NA	42.3077
scaffold123	1318001	1318200	*	6.87765e-09	1.46433e-07	-58.3333	NA	33.3333	91.6667	NA
scaffold123	1337801	1338000	*	9.00388e-17	6.05323e-15	63.0419	NA	94.3396	33.8028	28.3333
scaffold123	1341201	1341400	*	1.19809e-12	4.65799e-11	-57.764	35.7143	NA	97.6744	89.7959
scaffold123	1348401	1348600	*	2.10553e-14	1.04973e-12	55.8524	NA	83.3333	37.6812	16.129
scaffold123	1393001	1393200	*	1.86488e-16	1.20615e-14	-55.7143	NA	4.28571	63.4921	55.7692
scaffold123	1393801	1394000	*	1.43679e-35	6.42208e-33	-81.9048	7	6	NA	88.5714
scaffold123	1394201	1394400	*	5.78786e-17	3.97297e-15	-74.0663	NA	17.5	91.5663	NA
scaffold123	1458401	1458600	*	6.05062e-32	2.00356e-29	-72.3421	17.3913	24.1379	98.6842	85.1064
scaffold123	1470001	1470200	*	4.87418e-22	6.0203e-20	-57.5596	0	7.40741	67.2414	56.7164
scaffold123	1536601	1536800	*	2.80394e-25	4.81302e-23	-94.2857	0	NA	92.7273	96
scaffold123	1553801	1554000	*	6.48049e-05	0.000605919	-51.1084	NA	17.8571	NA	68.9655
scaffold123	1558601	1558800	*	7.66212e-12	2.62743e-10	-55.9783	NA	6.52174	57.8125	70
scaffold123	1574801	1575000	*	3.90288e-13	1.63419e-11	-52.802	NA	37.2881	92.3077	86.9565
scaffold123	1582001	1582200	*	1.17004e-39	7.30244e-37	-81.683	6.25	16.3265	94.0299	91.9355
scaffold123	1625201	1625400	*	2.61586e-11	8.25813e-10	52.1169	70.4545	65.3061	NA	15.625
scaffold123	1643801	1644000	*	5.66887e-17	3.8992e-15	61.6667	NA	75	10.5263	16.6667
scaffold123	1674401	1674600	*	2.43561e-42	1.86891e-39	86.585	NA	90.6667	2.63158	5.6338
scaffold123	1683201	1683400	*	1.05449e-13	4.77398e-12	60.0488	NA	67.5676	1.13636	20
scaffold123	1686801	1687000	*	1.21773e-18	1.0234e-16	-56.5385	5.12821	4.87805	70.4545	56.9767
scaffold123	1715401	1715600	*	9.60931e-10	2.36493e-08	59.0426	NA	75	4.25532	27.6596
scaffold123	1716601	1716800	*	5.81715e-08	1.04751e-06	-56.91	NA	34.6154	91.5254	NA
scaffold123	1741201	1741400	*	1.84164e-16	1.19225e-14	83.725	NA	94.5946	NA	10.8696
scaffold123	1765601	1765800	*	3.15733e-09	7.13035e-08	-51.886	NA	2.5	NA	54.386
scaffold123	1777401	1777600	*	1.08717e-15	6.40309e-14	-66.7891	NA	20.9302	90.3614	80.6452
scaffold123	1778401	1778600	*	2.79171e-08	5.32185e-07	-54.1964	NA	34.375	85.2941	91.6667
scaffold123	1820201	1820400	*	4.60725e-06	5.66194e-05	50.6061	93.9394	NA	NA	43.3333
scaffold123	1829801	1830000	*	7.25663e-09	1.53657e-07	53.2381	NA	95.2381	NA	42
scaffold123	1836801	1837000	*	8.39603e-13	3.35379e-11	-50.0561	48.8372	44.7368	NA	96.9697
scaffold123	1873201	1873400	*	1.29003e-16	8.52465e-15	58.209	NA	100	41.791	NA
scaffold123	1873401	1873600	*	5.53039e-41	3.85089e-38	79.7745	95.7447	90.1408	17.2414	2.5
scaffold123	1876401	1876600	*	2.12143e-39	1.30005e-36	-72.6378	28.3951	20	96.7033	100
scaffold123	1877601	1877800	*	1.46647e-14	7.4539e-13	68.7925	97.9592	NA	NA	29.1667
scaffold123	1944201	1944400	*	3.38171e-17	2.4004e-15	66.8919	91.8919	NA	NA	25
scaffold123	1998601	1998800	*	7.48538e-11	2.20002e-09	-52.8061	NA	34.6939	87.5	87.5
scaffold123	2030601	2030800	*	2.1715e-12	8.1129e-11	54.4649	NA	95.3488	41.7391	39.3939
scaffold123	2042801	2043000	*	3.72102e-09	8.29889e-08	-55.9369	41.9355	NA	NA	97.8723
scaffold123	2069801	2070000	*	2.69891e-12	9.94078e-11	-51.9841	2.85714	0	NA	53.5714
scaffold123	2070201	2070400	*	1.56308e-11	5.10533e-10	-60.9023	NA	10.5263	79.3103	61.7021
scaffold123	2070401	2070600	*	1.98782e-11	6.38862e-10	-55.098	NA	38.2353	92.1875	94.6429
scaffold123	2082001	2082200	*	1.60766e-20	1.66652e-18	-53.2678	2.73973	0	NA	54.7945
scaffold123	2095401	2095600	*	2.02257e-06	2.67868e-05	58.6134	NA	76.4706	17.8571	NA
scaffold123	2097601	2097800	*	1.24901e-07	2.11289e-06	-53.8421	NA	32.4324	NA	86.2745
scaffold123	2143801	2144000	*	3.94452e-24	6.06378e-22	60.274	NA	60.274	0	0
scaffold123	2159001	2159200	*	6.42055e-43	5.16057e-40	71.2906	76.5432	70.7865	3.8961	0
scaffold123	2164201	2164400	*	1.27859e-16	8.45485e-15	-72.3404	NA	27.6596	NA	100
scaffold123	2176601	2176800	*	8.65479e-22	1.03822e-19	60.9596	69.4444	NA	3.22581	15.2778
scaffold123	2177201	2177400	*	8.07986e-17	5.45776e-15	-78.2051	0	NA	78.2051	NA
scaffold123	2177401	2177600	*	4.43515e-20	4.38924e-18	-73.8636	NA	12.5	NA	86.3636
scaffold123	2186801	2187000	*	6.94244e-13	2.80835e-11	-59.8477	26.3158	NA	81.1594	90
scaffold123	2194801	2195000	*	7.66904e-14	3.5328e-12	-65.9091	NA	0	65.9091	NA
scaffold123	2202601	2202800	*	1.48172e-31	4.75037e-29	97.561	NA	97.561	NA	0
scaffold123	2220401	2220600	*	9.93583e-32	3.23083e-29	84.1584	91.6667	77.3585	0	NA
scaffold123	2259201	2259400	*	1.5737e-29	4.16272e-27	72.463	89.8305	87.234	11.8644	21.1538
scaffold123	2329401	2329600	*	4.7064e-12	1.66077e-10	52.4375	NA	54	1.5625	NA
scaffold123	2330601	2330800	*	3.81905e-10	1.00209e-08	55.8288	NA	72.2222	16.0714	16.6667
scaffold123	2333801	2334000	*	2.5544e-56	5.24167e-53	71.1794	90.5263	79.2208	5.32544	25.1799
scaffold123	2388401	2388600	*	2.18946e-40	1.45356e-37	-57.8753	4.12371	2.66667	63.5714	58.871
scaffold123	2428001	2428200	*	5.24441e-11	1.5782e-09	-55.2116	NA	2.63158	57.1429	58.4906
scaffold123	2431201	2431400	*	2.3503e-10	6.36873e-09	-67.2941	14.7059	NA	NA	82
scaffold123	2467001	2467200	*	1.94857e-10	5.34809e-09	-66.6667	NA	33.3333	NA	100
scaffold123	2479801	2480000	*	2.64189e-25	4.54061e-23	-54.386	18.4211	7.36842	65.4762	68.1159
scaffold1230	6401	6600	*	8.16511e-07	1.17264e-05	-50.7692	NA	13.3333	73.1707	54.0541
scaffold1230	41801	42000	*	5.75375e-22	7.04565e-20	-65.0123	24.3902	1.81818	58.3333	86.3636
scaffold1230	50601	50800	*	2.23023e-18	1.83504e-16	-70.6687	NA	2.38095	75.2941	69.6429
scaffold1247	601	800	*	1.42049e-15	8.26735e-14	-71.5942	20.5128	23.3333	NA	93.3333
scaffold1247	12201	12400	*	3.0888e-17	2.20404e-15	-83.3604	4.44444	NA	87.8049	NA
scaffold1247	92001	92200	*	3.81351e-10	1.00092e-08	-51.7241	NA	0	52.1739	51.2195
scaffold1247	124601	124800	*	1.97391e-08	3.87299e-07	52.6882	52.6882	NA	NA	0
scaffold1247	154201	154400	*	5.40265e-24	8.18454e-22	59.9428	94.8052	100	NA	37.1795
scaffold1247	243601	243800	*	7.18533e-13	2.90011e-11	52.2718	NA	86.6667	34.5794	34
scaffold1247	291601	291800	*	7.97505e-07	1.14799e-05	-55.1916	22.8571	NA	NA	78.0488
scaffold1247	377001	377200	*	1.35135e-11	4.44919e-10	-71.7949	NA	0	NA	71.7949
scaffold1247	390001	390200	*	2.35016e-07	3.76362e-06	58.6667	NA	92	NA	33.3333
scaffold1247	454401	454600	*	4.45654e-22	5.52461e-20	-63.9189	NA	5	77.381	57.8125
scaffold1247	513401	513600	*	4.27219e-09	9.41496e-08	-65.9352	NA	3.0303	NA	68.9655
scaffold1247	514801	515000	*	4.44831e-11	1.35093e-09	59.2172	NA	87.5	35.7143	22.807
scaffold1247	524001	524200	*	1.22202e-25	2.15425e-23	-69.863	NA	0	72.7273	63.8298
scaffold1247	545401	545600	*	9.44202e-09	1.96174e-07	-54.2857	NA	0	54.2857	NA
scaffold1249	5801	6000	*	6.64539e-167	9.00007e-162	-92.911	1.19048	0.833333	92.0455	95.7207
scaffold1249	19001	19200	*	5.85345e-37	2.91453e-34	-85.3659	NA	0	92.6667	77.3723
scaffold1249	26601	26800	*	4.13619e-12	1.4726e-10	60.953	NA	87.8049	28.5714	24.4444
scaffold1249	67001	67200	*	1.98118e-11	6.37031e-10	-58	NA	10	64.4068	71.2121
scaffold1249	86401	86600	*	1.02733e-13	4.65566e-12	61.5385	61.5385	NA	0	0
scaffold1249	90401	90600	*	2.78439e-12	1.02278e-10	-66.8027	NA	6.66667	73.4694	NA
scaffold1249	91801	92000	*	8.30244e-10	2.06677e-08	64.6199	NA	86.8421	NA	22.2222
scaffold1249	103601	103800	*	3.39498e-11	1.05216e-09	54.1132	NA	98.1132	44	NA
scaffold1249	113401	113600	*	6.43804e-56	1.26366e-52	-81.1284	8.33333	12.3457	89.7638	95.2941
scaffold1249	117401	117600	*	1.57178e-99	3.54786e-95	-89.3457	1.21951	12.766	94.7712	98.6928
scaffold1249	146001	146200	*	1.80515e-12	6.83661e-11	54.9206	NA	97.7778	38.1818	48
scaffold1249	192201	192400	*	3.86982e-34	1.55751e-31	78.6311	92.4242	NA	14.4144	13.2231
scaffold1249	219001	219200	*	3.01806e-17	2.15583e-15	-61.6174	12.766	13.5135	74.7126	NA
scaffold1249	279401	279600	*	6.17183e-14	2.88132e-12	53.8817	82.8125	NA	28.7671	29.0698
scaffold125	51801	52000	*	3.42778e-64	1.3654e-60	82.3056	94.3548	84.7059	2.10526	16.9231
scaffold125	52001	52200	*	1.17563e-28	2.8432e-26	56.4315	87.234	89.5349	26	41.2698
scaffold125	95601	95800	*	6.4823e-08	1.15614e-06	50.6073	NA	73.6842	NA	23.0769
scaffold125	109401	109600	*	3.67293e-62	1.14353e-58	-80.2061	2.98507	3.84615	73.6842	91.3978
scaffold1253	5401	5600	*	1.37808e-34	5.69888e-32	-83.2473	10.3448	8.51064	NA	92.7711
scaffold1253	5801	6000	*	2.2712e-08	4.40997e-07	-63.9332	11.5385	NA	NA	75.4717
scaffold1253	24001	24200	*	1.57402e-06	2.13366e-05	50.9291	NA	84	33.7838	32.0755
scaffold1253	30401	30600	*	4.5269e-09	9.93666e-08	-52.3569	NA	27.2727	79.6296	NA
scaffold1253	82801	83000	*	6.61793e-07	9.67731e-06	-56.254	NA	31.746	88	NA
scaffold1253	151601	151800	*	5.57745e-11	1.67062e-09	-51.1255	NA	6.66667	51.5152	69.0909
scaffold1253	187401	187600	*	8.80611e-20	8.45244e-18	52.7273	NA	52.7273	0	0
scaffold1253	215401	215600	*	9.57781e-13	3.78676e-11	-56.0459	NA	28.3019	84.7222	83.7209
scaffold1253	348001	348200	*	8.68285e-10	2.15513e-08	-66.6667	NA	0	66.6667	NA
scaffold1253	393601	393800	*	1.08546e-07	1.85908e-06	-55.9715	13.7255	NA	69.697	NA
scaffold1253	409001	409200	*	9.98001e-12	3.35266e-10	-53.7037	5.55556	NA	61.9048	56.4103
scaffold1253	445201	445400	*	6.20695e-11	1.84753e-09	65.9659	NA	96.875	30.9091	NA
scaffold1253	448001	448200	*	5.27213e-09	1.145e-07	-51.5873	NA	0	50.6494	53.0612
scaffold1253	452601	452800	*	7.55733e-10	1.89417e-08	-65.3571	NA	2.5	NA	67.8571
scaffold1253	468801	469000	*	8.55838e-10	2.12665e-08	57.1429	56.6038	57.8947	0	NA
scaffold1253	480001	480200	*	2.52191e-14	1.2454e-12	-56.6584	NA	4.25532	60.4938	61.2069
scaffold1253	487201	487400	*	1.58068e-07	2.62268e-06	55.8824	NA	55.8824	NA	0
scaffold1253	498201	498400	*	7.8158e-10	1.95479e-08	-59.7231	NA	2.43902	NA	62.1622
scaffold1253	509401	509600	*	4.3394e-19	3.85883e-17	50.8247	59.5506	63.6364	8	12.963
scaffold1253	606601	606800	*	3.91905e-07	6.00588e-06	-50.8772	NA	31.5789	82.4561	NA
scaffold1253	609201	609400	*	9.72697e-13	3.8418e-11	-55.8442	NA	0	53.0612	60.7143
scaffold1253	621601	621800	*	6.9377e-12	2.39265e-10	-76.7311	NA	19.5652	NA	96.2963
scaffold1253	623801	624000	*	3.22176e-12	1.16979e-10	51.7551	NA	64	17.3913	3.63636
scaffold1253	624001	624200	*	2.12643e-23	3.01559e-21	67.0863	95.1613	89.6104	25	NA
scaffold126	28001	28200	*	3.58669e-33	1.3225e-30	-89.0221	NA	7.01754	98.4127	92.1053
scaffold126	69201	69400	*	2.2398e-09	5.18358e-08	53.8489	NA	97.0588	47.2222	40
scaffold126	74801	75000	*	1.97963e-23	2.81922e-21	87.3202	93.4426	NA	NA	6.12245
scaffold126	75001	75200	*	2.28703e-26	4.38105e-24	81.1321	81.1321	NA	NA	0
scaffold126	93201	93400	*	8.49483e-28	1.87222e-25	54.1175	94.4444	100	35.443	52.7778
scaffold126	129601	129800	*	1.34668e-09	3.2424e-08	53.5057	NA	98.3333	NA	44.8276
scaffold126	176201	176400	*	3.50423e-16	2.19058e-14	78.125	NA	78.125	0	NA
scaffold126	192001	192200	*	6.01013e-17	4.1172e-15	-57.037	NA	0	63.6364	50.7246
scaffold126	192201	192400	*	7.37791e-16	4.43701e-14	-58.5263	NA	2	56.8627	68
scaffold126	210401	210600	*	1.79642e-19	1.66363e-17	-68.1891	NA	7.01754	78.0822	70.8333
scaffold1262	113601	113800	*	2.30222e-44	2.15032e-41	59.2203	85.1064	86.3014	20.7746	32.0423
scaffold1262	141401	141600	*	1.47381e-25	2.58218e-23	-90.566	0	NA	NA	90.566
scaffold1262	200001	200200	*	2.09394e-23	2.97108e-21	75.9259	NA	75.9259	0	NA
scaffold127	92001	92200	*	2.21568e-19	2.02754e-17	72.8511	NA	80.8511	12.2807	2.32558
scaffold127	197001	197200	*	9.70894e-35	4.05212e-32	69.8986	72	68.5714	0	1.36986
scaffold127	241801	242000	*	6.50028e-12	2.25068e-10	-57.3888	NA	7.31707	60	68.4211
scaffold127	363801	364000	*	8.30008e-28	1.83079e-25	-72.1599	NA	5.7971	80.7692	74.3902
scaffold127	366001	366200	*	4.17782e-41	2.93169e-38	-90.4655	6.75676	NA	97.2222	NA
scaffold127	366201	366400	*	4.91382e-93	7.39439e-89	-79.3939	8.62069	0	81.295	87.9032
scaffold127	386601	386800	*	7.65701e-15	4.05372e-13	-62.5537	NA	30.6667	93.2203	NA
scaffold127	393601	393800	*	5.4825e-17	3.78062e-15	56.5197	86.6667	72.1311	20.4082	23.0769
scaffold127	393801	394000	*	1.2662e-12	4.91153e-11	54.9206	77.7778	NA	14.7541	34.0909
scaffold127	456601	456800	*	9.35819e-12	3.15983e-10	60.7895	82.4561	NA	NA	21.6667
scaffold127	624801	625000	*	1.13895e-12	4.44529e-11	65.9269	82.7586	NA	NA	16.8317
scaffold127	652001	652200	*	1.01378e-12	3.99592e-11	-73.3333	0	NA	NA	73.3333
scaffold127	707201	707400	*	1.52305e-07	2.53358e-06	-50.6447	NA	12.1212	70.9091	51.2821
scaffold127	959001	959200	*	2.88558e-11	9.03488e-10	-61.0169	NA	0	NA	61.0169
scaffold127	970801	971000	*	6.87297e-19	5.9402e-17	59.0196	NA	60	0	1.85185
scaffold127	980401	980600	*	1.7906e-07	2.93662e-06	-50.9259	19.4444	NA	NA	70.3704
scaffold127	985401	985600	*	4.27174e-21	4.70737e-19	-50.4152	8.10811	9.30233	50.5882	66.6667
scaffold127	1216201	1216400	*	1.58929e-60	4.62889e-57	64.0476	69.3252	59.854	0.854701	1.07527
scaffold127	1237801	1238000	*	1.95268e-07	3.17744e-06	56.5341	NA	90.625	NA	34.0909
scaffold127	1303001	1303200	*	4.36554e-14	2.08845e-12	63.2816	NA	64.5161	1.23457	NA
scaffold127	1328201	1328400	*	2.44575e-13	1.05405e-11	65.5048	NA	82.8125	NA	17.3077
scaffold127	1331201	1331400	*	1.19752e-10	3.40044e-09	-53.1429	NA	42.8571	96	NA
scaffold128	30401	30600	*	2.09534e-17	1.53352e-15	73.3333	73.3333	NA	0	NA
scaffold128	66201	66400	*	3.72244e-10	9.78916e-09	59.4059	NA	100	30.4348	49.0909
scaffold128	66601	66800	*	1.6129e-21	1.87421e-19	82.8829	94.5946	NA	0	20
scaffold128	77401	77600	*	5.89632e-12	2.05153e-10	66.1836	NA	88.4058	22.2222	NA
scaffold128	105801	106000	*	6.07943e-88	6.58686e-84	-80.7237	0.609756	0	76.378	87.1287
scaffold128	118601	118800	*	1.54236e-47	1.74072e-44	74.7637	92.3077	85.5263	19.5122	9.52381
scaffold128	187401	187600	*	3.35254e-07	5.21321e-06	-53.4483	34.4828	NA	87.931	NA
scaffold128	240401	240600	*	3.33154e-08	6.26538e-07	63.1111	NA	72	8.88889	NA
scaffold128	243801	244000	*	6.22813e-27	1.28191e-24	62.8971	NA	64.1791	1.92308	0
scaffold1286	72401	72600	*	2.46685e-10	6.66455e-09	-56.9444	NA	0	NA	56.9444
scaffold13	58801	59000	*	1.68188e-14	8.48511e-13	-76.7419	NA	17.5439	NA	94.2857
scaffold13	59201	59400	*	1.55129e-32	5.40092e-30	-93.0556	7.22892	0	97.5	NA
scaffold13	59401	59600	*	3.14785e-13	1.33455e-11	-62.5313	1.75439	NA	NA	64.2857
scaffold13	70601	70800	*	1.33386e-35	5.97188e-33	61.737	90.0901	92.3077	34.0426	22.8571
scaffold13	120401	120600	*	1.65473e-41	1.20652e-38	-85.3535	7.27273	1.81818	89.8305	90
scaffold13	129601	129800	*	6.28203e-14	2.93024e-12	-68.2127	NA	2.94118	69.5652	74.2857
scaffold13	145401	145600	*	1.0741e-18	9.07759e-17	-55.1724	0	0	41.9355	88
scaffold13	172201	172400	*	8.16992e-07	1.17324e-05	-50.1571	NA	40.5405	90.6977	NA
scaffold13	193401	193600	*	1.33372e-30	3.89287e-28	-93.4372	NA	1.72414	NA	95.1613
scaffold13	217001	217200	*	2.97829e-16	1.87565e-14	-58.4627	3.7037	3.63636	62.1212	NA
scaffold13	222201	222400	*	4.07832e-10	1.06568e-08	60.1466	90.3846	75.8621	22.5806	NA
scaffold13	231001	231200	*	6.10429e-17	4.17854e-15	-65.7177	NA	15.3846	81.8182	80
scaffold13	312401	312600	*	4.87674e-10	1.25924e-08	-50.9967	NA	7.14286	51.6667	63.7681
scaffold13	325601	325800	*	8.0292e-16	4.80416e-14	-62.8705	26.1538	NA	NA	89.0244
scaffold13	334201	334400	*	3.76775e-14	1.81336e-12	-75	NA	0	75	NA
scaffold130	134601	134800	*	3.04639e-28	7.02866e-26	-82.0191	NA	1.85185	81.6667	85.9375
scaffold1302	52801	53000	*	9.70132e-14	4.40974e-12	-71.6102	NA	25	96.6102	NA
scaffold1308	19001	19200	*	1.70331e-12	6.47411e-11	69.6325	NA	90.9091	21.2766	NA
scaffold1308	36601	36800	*	1.37995e-32	4.83547e-30	-82.6263	0	6.77966	NA	86.6667
scaffold1308	127401	127600	*	7.43168e-24	1.10543e-21	72.5141	NA	76.5957	1.38889	6.66667
scaffold1308	133001	133200	*	1.79561e-07	2.94412e-06	53.997	NA	79.4872	25.4902	NA
scaffold1308	137801	138000	*	3.53291e-14	1.70822e-12	-73.8095	2.85714	NA	NA	76.6667
scaffold1308	154001	154200	*	4.02443e-11	1.23131e-09	57.1742	81.5789	NA	25.4545	22.4138
scaffold1308	225201	225400	*	6.84258e-09	1.4574e-07	57.4124	85.7143	NA	NA	28.3019
scaffold1308	231201	231400	*	1.87514e-06	2.49921e-05	51.0823	NA	93.9394	42.8571	NA
scaffold1308	274601	274800	*	9.50771e-18	7.22998e-16	80	100	NA	NA	20
scaffold1308	291401	291600	*	5.33744e-11	1.60334e-09	53.3866	92.3077	95.3488	NA	40.8163
scaffold1308	321401	321600	*	3.11792e-08	5.89391e-07	50.5051	NA	52.7778	NA	2.27273
scaffold1308	331401	331600	*	1.64397e-07	2.71953e-06	54.5688	72	NA	15.0943	19.6429
scaffold1308	396801	397000	*	2.90676e-20	2.94114e-18	85.9546	88.7324	NA	NA	2.77778
scaffold1308	426001	426200	*	6.34984e-16	3.85901e-14	-55.6121	NA	2.89855	58.5106	NA
scaffold1308	429601	429800	*	1.55621e-09	3.70442e-08	67.013	NA	72.7273	5.71429	NA
scaffold1308	429801	430000	*	1.81364e-11	5.86501e-10	65.3846	100	NA	34.6154	NA
scaffold1308	431401	431600	*	5.77766e-11	1.72754e-09	63.3449	82.8571	NA	19.5122	NA
scaffold1308	460401	460600	*	2.35899e-38	1.32019e-35	-69.6566	6.06061	12.5	85.1485	72.7273
scaffold1308	485001	485200	*	6.78846e-14	3.14749e-12	56.9231	76.087	78.125	20	NA
scaffold1308	528401	528600	*	2.06357e-10	5.64256e-09	52.0392	98.0392	NA	46	NA
scaffold1308	666801	667000	*	5.16747e-27	1.07207e-24	90.7425	100	98.1481	8.10811	NA
scaffold1308	700401	700600	*	6.01329e-11	1.795e-09	54.3305	65.3061	NA	NA	10.9756
scaffold1311	51401	51600	*	6.26429e-18	4.89128e-16	-67.5985	NA	9.23077	76.8293	NA
scaffold1311	66801	67000	*	4.03333e-13	1.68621e-11	-61.1672	NA	36.3636	96.0784	100
scaffold1311	78601	78800	*	4.59218e-13	1.90456e-11	-51.055	13.8889	15.9091	47.619	77.6119
scaffold1311	99601	99800	*	3.21474e-15	1.78912e-13	-62.406	0	NA	66.1765	58.4615
scaffold1311	141401	141600	*	7.07302e-20	6.83741e-18	-80.7018	NA	0	NA	80.7018
scaffold1311	173601	173800	*	1.27328e-10	3.59747e-09	-58.19	7.69231	NA	NA	65.8824
scaffold1311	210201	210400	*	7.21382e-26	1.30439e-23	61.194	NA	61.194	0	0
scaffold1311	221201	221400	*	2.63811e-14	1.30136e-12	72.0536	NA	90.6977	18.6441	NA
scaffold1313	50401	50600	*	3.65762e-48	4.28886e-45	-69.2149	2.9703	6.41026	67.2566	83.1169
scaffold1313	102801	103000	*	8.05262e-50	1.05371e-46	-84.2885	3.75	11.828	NA	92.381
scaffold1313	130801	131000	*	6.73619e-09	1.43647e-07	-59.6639	NA	28.5714	NA	88.2353
scaffold1313	202001	202200	*	8.64812e-52	1.23941e-48	-79.3325	15.4762	14.2857	97.5904	90.5405
scaffold1313	210401	210600	*	7.66462e-24	1.13821e-21	-51.2285	2.68456	NA	46.2687	64.5833
scaffold1313	213401	213600	*	8.42544e-16	5.03013e-14	-65.4635	NA	4.34783	NA	69.8113
scaffold1313	218401	218600	*	2.8075e-16	1.77428e-14	-54.9647	NA	39.3443	94.5205	94
scaffold1313	238401	238600	*	1.87476e-12	7.08142e-11	-51.9231	NA	1.92308	48.8372	58.3333
scaffold1313	245601	245800	*	1.84092e-08	3.63469e-07	-50.4261	NA	38.6364	NA	89.0625
scaffold1313	259201	259400	*	5.48255e-15	2.95648e-13	-75.1012	NA	3.84615	78.9474	NA
scaffold1313	299401	299600	*	1.78588e-13	7.83876e-12	61.6352	NA	83.3333	18.75	24.1379
scaffold1313	351001	351200	*	2.38652e-18	1.95769e-16	65.3333	94.0299	92.4528	NA	28
scaffold1313	351201	351400	*	4.8202e-14	2.29219e-12	76.9504	NA	93.617	16.6667	NA
scaffold1313	352201	352400	*	5.26276e-34	2.08864e-31	81.5913	98.1481	100	17.1429	NA
scaffold1313	401801	402000	*	4.04917e-12	1.44447e-10	-57.8159	NA	8.51064	69.2308	63.0435
scaffold1313	436401	436600	*	9.52802e-11	2.74848e-09	51.4544	NA	85.4167	34.9057	32.0755
scaffold1317	9201	9400	*	3.81703e-43	3.14257e-40	-68.5071	15.2941	11.7021	75.9036	86.6667
scaffold1317	10801	11000	*	4.28229e-10	1.11564e-08	-56.7568	NA	0	56.7568	NA
scaffold1317	25201	25400	*	4.80021e-16	2.95302e-14	-63.1579	NA	0	60.6383	66.2338
scaffold1317	54201	54400	*	9.02559e-19	7.69509e-17	84.466	NA	100	10.5263	21.7391
scaffold1317	60401	60600	*	1.81152e-15	1.0409e-13	51.3435	83.1325	83.3333	31.8681	NA
scaffold1317	77801	78000	*	1.79539e-22	2.32129e-20	82.5	NA	82.5	0	0
scaffold1317	85601	85800	*	3.10907e-21	3.48136e-19	-62.4227	15.1515	27.4194	86.5385	79.4872
scaffold1317	98801	99000	*	9.64883e-12	3.25027e-10	57.2393	NA	96.7742	NA	39.5349
scaffold1317	99801	100000	*	5.43801e-27	1.12613e-24	66.4808	NA	68.0556	3.1746	0
scaffold1317	124401	124600	*	2.76523e-08	5.27842e-07	-51.039	NA	31.8182	82.8571	NA
scaffold1317	142601	142800	*	7.76857e-12	2.66023e-10	-64.4186	NA	10	75	73.2143
scaffold1317	157601	157800	*	3.30823e-36	1.55301e-33	-91.7647	11.9048	4.65116	100	NA
scaffold1317	169001	169200	*	8.23631e-11	2.40109e-09	60.1836	NA	72.4138	8.33333	16.4179
scaffold1317	175601	175800	*	1.18628e-18	9.98517e-17	-60.7729	NA	1.44928	57.4074	69.4444
scaffold1317	200801	201000	*	1.07632e-15	6.34192e-14	-70.9677	NA	0	81.25	60
scaffold1317	242001	242200	*	1.28361e-25	2.26065e-23	90.0155	NA	95.3488	5.33333	NA
scaffold1317	299201	299400	*	1.66923e-22	2.16646e-20	-57.2752	25.641	16.2162	75.3623	77.6699
scaffold132	41801	42000	*	4.59923e-26	8.47467e-24	80.4058	NA	92	8.64198	15.7895
scaffold132	75201	75400	*	8.95737e-09	1.86663e-07	51.4286	NA	100	NA	48.5714
scaffold132	127601	127800	*	3.79634e-13	1.59229e-11	63.0515	NA	71.875	7.69231	10.3448
scaffold132	132401	132600	*	2.54997e-09	5.84784e-08	56.3929	NA	94.2308	NA	37.8378
scaffold132	171001	171200	*	1.06655e-28	2.59097e-26	89.3617	NA	89.3617	0	0
scaffold132	171601	171800	*	6.45975e-60	1.80385e-56	95.4955	97.7273	94.0299	0	0
scaffold132	172001	172200	*	1.86876e-30	5.37922e-28	94.1176	NA	94.1176	0	0
scaffold132	172801	173000	*	5.78467e-19	5.06586e-17	56.25	56.25	NA	0	NA
scaffold132	173001	173200	*	1.40084e-27	3.02103e-25	84.7339	NA	85.7143	0	1.81818
scaffold132	221801	222000	*	3.51874e-52	5.23686e-49	86.9919	87.3239	90.3846	2.98507	0
scaffold132	234001	234200	*	5.88957e-09	1.26922e-07	61.5385	NA	94.8718	33.3333	NA
scaffold132	239401	239600	*	3.56706e-05	0.000355612	50.7143	NA	68.5714	17.8571	NA
scaffold132	279801	280000	*	7.90387e-17	5.34822e-15	-71.6082	NA	1.5625	NA	73.1707
scaffold132	324801	325000	*	1.28358e-18	1.07674e-16	73.4127	NA	92.8571	26.6667	7.40741
scaffold132	381001	381200	*	1.22864e-35	5.52819e-33	89.0509	NA	91.9355	0	6.12245
scaffold132	401401	401600	*	1.29246e-10	3.64861e-09	55.3741	NA	73.1707	14.7059	22
scaffold132	407601	407800	*	2.19498e-14	1.09292e-12	-61.7814	NA	7.69231	59.0909	78.4314
scaffold132	448001	448200	*	3.22886e-20	3.24885e-18	55.814	NA	55.814	0	0
scaffold132	448601	448800	*	4.89609e-16	3.00859e-14	-56.9145	NA	22.2222	75.3247	83.871
scaffold132	481001	481200	*	3.92114e-11	1.20216e-09	57.2625	68.5714	50	2.43902	NA
scaffold132	489401	489600	*	5.86788e-10	1.49733e-08	-66.6176	NA	27.5	94.1176	NA
scaffold132	491601	491800	*	7.15315e-15	3.80135e-13	57.3318	NA	98.1481	35.2941	46.8085
scaffold132	526001	526200	*	1.15181e-22	1.52036e-20	75.5966	84	NA	NA	8.40336
scaffold132	569201	569400	*	1.47673e-19	1.38311e-17	82.8571	NA	82.8571	NA	0
scaffold132	569401	569600	*	6.25297e-16	3.8044e-14	89.75	96	NA	NA	6.25
scaffold132	609801	610000	*	8.81229e-08	1.5362e-06	51.9397	NA	81.25	31.6667	26.7857
scaffold132	653601	653800	*	4.30722e-41	3.01468e-38	85.0431	NA	91.25	4.93827	7.8125
scaffold132	665601	665800	*	1.72422e-10	4.76905e-09	76.1053	NA	84	NA	7.89474
scaffold132	684601	684800	*	1.46791e-19	1.37533e-17	71.7694	NA	75.6757	0	9.43396
scaffold132	715401	715600	*	6.63619e-19	5.74655e-17	77.5681	NA	88.6792	11.1111	NA
scaffold132	723001	723200	*	7.04752e-16	4.24775e-14	-55.935	NA	40	92.4528	98.5714
scaffold132	731001	731200	*	9.10675e-33	3.22868e-30	-59.2224	6.97674	2.77778	54.8077	79.6875
scaffold132	751401	751600	*	9.0255e-23	1.20074e-20	58.2033	96.8254	89.3617	37.7049	33.3333
scaffold132	787001	787200	*	3.35884e-13	1.41934e-11	53.2129	NA	56.0976	1.88679	3.92157
scaffold132	801201	801400	*	8.11701e-10	2.0247e-08	59.7259	NA	71.7949	12.069	NA
scaffold132	807801	808000	*	2.56154e-08	4.92257e-07	-54.2558	NA	15.5556	69.8113	NA
scaffold132	883001	883200	*	2.61529e-17	1.8883e-15	59.9346	NA	61.1111	1.17647	NA
scaffold132	883201	883400	*	3.61425e-15	1.99629e-13	52.381	NA	52.381	0	0
scaffold132	980401	980600	*	8.42603e-13	3.36528e-11	-62.2222	NA	0	62.2222	NA
scaffold132	983201	983400	*	5.43645e-14	2.55918e-12	53.7963	NA	57.5	5.71429	1.53846
scaffold132	1012001	1012200	*	9.99657e-12	3.35739e-10	59.0476	94.2308	92.1053	NA	34.2857
scaffold1322	10601	10800	*	3.5383e-11	1.09345e-09	57.7273	NA	61.3636	3.63636	NA
scaffold1322	15001	15200	*	4.03046e-08	7.46064e-07	-50.1553	NA	39.1304	89.2857	NA
scaffold1322	39001	39200	*	5.04348e-13	2.07742e-11	52.6137	NA	96.4912	39.6552	50
scaffold1324	49201	49400	*	1.70221e-26	3.31705e-24	-71.1186	NA	21.875	92.8571	93.2203
scaffold1324	49401	49600	*	3.53532e-08	6.61509e-07	-60.0694	NA	5.55556	65.625	NA
scaffold1324	50401	50600	*	3.41678e-13	1.44113e-11	-53.75	NA	0	53.75	NA
scaffold1324	60201	60400	*	1.648e-09	3.90779e-08	61.2969	NA	85.1064	23.8095	NA
scaffold1324	62401	62600	*	3.85686e-11	1.18433e-09	55.5644	NA	73.913	21.4286	16.4179
scaffold1324	76801	77000	*	4.7884e-14	2.27827e-12	-71.7647	NA	21.5686	93.3333	NA
scaffold1324	102401	102600	*	3.86636e-08	7.18143e-07	-58.1145	NA	38.1818	96.2963	NA
scaffold133	59001	59200	*	1.06742e-15	6.2936e-14	65.0529	NA	70.2703	8.47458	1.78571
scaffold1331	14601	14800	*	1.85608e-21	2.13754e-19	76.8148	78.5714	78.7234	NA	1.85185
scaffold1331	16401	16600	*	8.72007e-11	2.53024e-09	56.6691	NA	95.6522	NA	38.9831
scaffold1331	47601	47800	*	3.61448e-14	1.74331e-12	56.0232	94.2857	72.2222	NA	30.7692
scaffold1331	68001	68200	*	4.08986e-13	1.70668e-11	56.6288	NA	93.75	32.4324	43.1034
scaffold1331	82201	82400	*	1.92635e-09	4.50552e-08	65.4464	NA	96.875	NA	31.4286
scaffold1331	104601	104800	*	1.7711e-13	7.77901e-12	54.0299	96.7742	91.6667	40	NA
scaffold1331	108801	109000	*	1.06139e-15	6.26075e-14	57.9832	NA	84.127	24.6154	27.2727
scaffold1331	136001	136200	*	8.51723e-33	3.03158e-30	73.5841	92	93.3333	18.9873	NA
scaffold1331	197201	197400	*	5.67335e-16	3.46421e-14	52.3598	NA	53.6585	1.2987	NA
scaffold1331	211401	211600	*	9.57863e-10	2.35759e-08	68	68	NA	NA	0
scaffold1331	279001	279200	*	8.05918e-14	3.70056e-12	62.3188	NA	100	37.6812	NA
scaffold1331	286401	286600	*	4.95014e-14	2.34903e-12	53.6547	90.1961	95.5882	39.6226	NA
scaffold1331	312801	313000	*	8.78955e-09	1.83491e-07	55.6522	NA	60	4.34783	NA
scaffold1331	337801	338000	*	3.96795e-14	1.90734e-12	62.2222	NA	73.3333	11.1111	NA
scaffold1331	350801	351000	*	5.54349e-15	2.98577e-13	58.2532	NA	63.4615	5.26316	5.12821
scaffold1331	351001	351200	*	1.07001e-13	4.84099e-12	55.3831	NA	71.9298	16.4557	16.6667
scaffold1331	356401	356600	*	3.47173e-09	7.78778e-08	-51.3393	NA	1.78571	NA	53.125
scaffold134	5801	6000	*	9.21929e-12	3.11778e-10	69.2593	84.4444	91.1111	NA	18.5185
scaffold134	22401	22600	*	9.82543e-18	7.4647e-16	61.3333	75	83.5821	NA	18.6667
scaffold134	22601	22800	*	1.94465e-14	9.72646e-13	51.3587	NA	68.75	21.4286	13.2353
scaffold134	22801	23000	*	2.80341e-09	6.38861e-08	56.0606	NA	81.8182	NA	25.7576
scaffold134	82201	82400	*	1.06796e-16	7.1285e-15	-60.1594	NA	11.8644	69.4444	76.6667
scaffold134	126001	126200	*	3.3405e-10	8.85091e-09	61.2245	100	NA	38.7755	NA
scaffold1347	62201	62400	*	8.40425e-11	2.44515e-09	61.989	NA	77.0833	NA	15.0943
scaffold1347	84401	84600	*	1.60263e-21	1.86308e-19	-75.9732	NA	20	94.382	98.3333
scaffold1347	111801	112000	*	8.9361e-10	2.2115e-08	54.3368	85.2459	NA	30.9091	NA
scaffold1356	12801	13000	*	2.43256e-11	7.71454e-10	66.1111	NA	77.7778	11.6667	NA
scaffold1356	20801	21000	*	4.06097e-07	6.19987e-06	51.8727	NA	83.3333	28.0702	37.5
scaffold1356	28201	28400	*	1.04063e-08	2.14596e-07	50.6303	NA	97.0588	41.4634	51.1628
scaffold1356	30601	30800	*	3.60979e-25	6.13792e-23	-60.0569	10.7143	6.45161	70.2703	66.6667
scaffold1356	45201	45400	*	3.13322e-19	2.8233e-17	51.1746	78.6517	69.2308	23.0769	NA
scaffold1356	56801	57000	*	2.61386e-10	7.03925e-09	58.0645	NA	58.0645	NA	0
scaffold1356	64401	64600	*	2.30216e-21	2.62228e-19	-68.5507	NA	1.44928	70	NA
scaffold1356	92601	92800	*	4.27786e-10	1.11459e-08	63.4654	NA	85.4167	NA	21.9512
scaffold1356	172401	172600	*	2.03729e-20	2.09266e-18	85.7143	NA	100	14.2857	NA
scaffold1356	178201	178400	*	6.91113e-12	2.3841e-10	53.9058	NA	67.9245	26.7857	0
scaffold1356	184801	185000	*	1.15723e-14	5.96035e-13	58.3333	NA	58.3333	0	0
scaffold1356	216601	216800	*	1.51345e-20	1.57488e-18	79.5508	NA	85.1064	5.55556	NA
scaffold1356	258001	258200	*	1.65598e-11	5.38864e-10	57.5758	NA	100	NA	42.4242
scaffold1359	16001	16200	*	8.37883e-08	1.46687e-06	-50.7937	NA	38.0952	NA	88.8889
scaffold136	201	400	*	3.90774e-21	4.32737e-19	-69.9454	NA	12.069	79.4521	84.8485
scaffold1363	11601	11800	*	7.43798e-19	6.39604e-17	-60.0855	NA	24.359	80.2632	89.8305
scaffold1363	21001	21200	*	4.13021e-06	5.12875e-05	50.7143	NA	65	14.2857	NA
scaffold137	71001	71200	*	5.88694e-10	1.50191e-08	52.7751	69.2308	NA	16.4557	NA
scaffold137	174001	174200	*	1.13063e-15	6.64463e-14	52.7137	98.2759	NA	60	29.1139
scaffold137	201601	201800	*	7.88121e-28	1.74408e-25	82.0513	86.6667	NA	NA	4.61538
scaffold137	205401	205600	*	9.8989e-11	2.8503e-09	-72.9231	NA	4	NA	76.9231
scaffold137	247801	248000	*	1.84127e-10	5.06797e-09	58.6626	NA	71.4286	12.766	NA
scaffold137	327801	328000	*	1.33534e-22	1.75157e-20	-51.1762	9.58904	9.09091	71.6981	54.8077
scaffold137	329401	329600	*	4.91001e-15	2.66792e-13	69.1558	NA	97.7273	28.5714	NA
scaffold137	345601	345800	*	2.27344e-08	4.41322e-07	50.973	81.4815	NA	30.5085	NA
scaffold137	354801	355000	*	1.51603e-39	9.37537e-37	-76.4152	18.5185	9.21053	91.2281	90.9091
scaffold137	358601	358800	*	9.30035e-11	2.68767e-09	58.481	NA	80	21.519	NA
scaffold1370	20401	20600	*	8.05623e-27	1.63703e-24	70.1754	NA	70.1754	0	0
scaffold1370	24001	24200	*	2.99032e-30	8.4637e-28	92.6829	92.6829	NA	NA	0
scaffold1370	24201	24400	*	1.01865e-11	3.41523e-10	56.4229	97.3684	98.1132	NA	41.3793
scaffold1374	14401	14600	*	5.86994e-17	4.02728e-15	-51.0683	35.8209	24.1935	83.3333	78.4314
scaffold1374	20601	20800	*	2.40247e-09	5.53123e-08	57.9918	NA	87.5	NA	29.5082
scaffold1376	17401	17600	*	1.05347e-17	7.97287e-16	-57.6465	14.4928	NA	74.6032	68
scaffold1376	63201	63400	*	1.23785e-23	1.80555e-21	-83.7995	NA	2.43902	88.8889	82.6087
scaffold1376	134401	134600	*	2.60836e-16	1.6546e-14	-64.3103	NA	20.6897	89.8305	78.0488
scaffold1376	137001	137200	*	5.85593e-14	2.74425e-12	-70	0	NA	70	NA
scaffold1376	166001	166200	*	1.43844e-15	8.36646e-14	-82	NA	0	NA	82
scaffold1376	186001	186200	*	3.3757e-15	1.87063e-13	76.5326	97.2222	NA	20.6897	NA
scaffold1376	197401	197600	*	1.32591e-24	2.12387e-22	-68.0638	8.88889	5.12821	73.9726	77.0833
scaffold1376	212401	212600	*	1.49287e-08	2.99577e-07	-50.7423	27.0833	17.6471	NA	73.913
scaffold1376	217201	217400	*	2.4593e-16	1.56518e-14	61.0644	NA	68.6275	7.93651	7.14286
scaffold1376	241201	241400	*	1.22037e-10	3.45881e-09	-59.5002	23.5294	19.1489	80.4878	NA
scaffold1376	257801	258000	*	9.90343e-16	5.8634e-14	-67.6282	NA	4.16667	75	69.0476
scaffold1376	258001	258200	*	5.85741e-21	6.38205e-19	-91.4286	NA	0	NA	91.4286
scaffold1376	265601	265800	*	2.69015e-10	7.22672e-09	57.0021	67.3469	NA	10.3448	NA
scaffold1376	319001	319200	*	7.98275e-11	2.33455e-09	-73.9316	NA	22.2222	96.1538	NA
scaffold1376	319401	319600	*	4.63198e-16	2.85667e-14	57.3171	55.8824	58.3333	NA	0
scaffold1376	384201	384400	*	1.61896e-31	5.15609e-29	-77.6454	NA	5.33333	85.2632	78.2609
scaffold1376	404801	405000	*	2.23882e-43	1.88916e-40	-63.0841	0	0	57.9439	68.2243
scaffold1376	421601	421800	*	2.26603e-08	4.40089e-07	51.81	NA	57.6923	2.5	8.88889
scaffold1376	433401	433600	*	2.57986e-38	1.4349e-35	63.2082	85.1613	95	22	28.7879
scaffold138	10001	10200	*	1.08303e-16	7.21841e-15	55.5322	93.1034	96.0526	NA	39.7059
scaffold138	10201	10400	*	8.96048e-18	6.84266e-16	81.3479	NA	83.6735	NA	2.32558
scaffold138	12601	12800	*	2.54805e-21	2.88899e-19	83.9783	NA	85.2941	2.22222	0
scaffold138	24201	24400	*	1.2994e-14	6.64845e-13	62.1188	NA	74	5.88235	18
scaffold138	74801	75000	*	2.06446e-08	4.03838e-07	-51.8475	NA	10.4167	62.2642	NA
scaffold138	182601	182800	*	2.89904e-15	1.62511e-13	51.2522	95.3488	94.7368	51.1111	38.3333
scaffold138	211001	211200	*	7.50999e-14	3.46306e-12	54.8256	55.5556	NA	0	1.23457
scaffold138	279601	279800	*	5.48149e-19	4.82062e-17	79.2857	NA	89.2857	10	NA
scaffold138	304401	304600	*	9.73929e-12	3.27748e-10	-72.1569	20	NA	92.1569	NA
scaffold138	304601	304800	*	1.59336e-17	1.18373e-15	-64.2029	18.6047	43.2432	94.2029	NA
scaffold138	347201	347400	*	7.7616e-17	5.25668e-15	-55.3111	NA	31.8841	89.0756	82.2222
scaffold138	422201	422400	*	1.53287e-17	1.14224e-15	-72.2222	NA	0	NA	72.2222
scaffold138	436601	436800	*	1.13093e-08	2.31631e-07	55.5044	96.7742	NA	41.2698	NA
scaffold138	552001	552200	*	4.57258e-18	3.6247e-16	-60.641	NA	9.23077	65.8824	74.6479
scaffold138	557601	557800	*	4.93086e-21	5.40512e-19	56.5072	58.6957	65.3846	5.7377	NA
scaffold138	679001	679200	*	4.19798e-15	2.29762e-13	-54.3813	NA	40.5405	96.0784	93.2039
scaffold139	105201	105400	*	3.45882e-11	1.07102e-09	57.6877	NA	67.8571	10.1695	NA
scaffold1394	24801	25000	*	1.74451e-07	2.8692e-06	-50.7246	33.3333	NA	NA	84.058
scaffold1394	36601	36800	*	2.2001e-28	5.16407e-26	78.4066	84.7826	85.2941	11.1111	2.17391
scaffold14	145201	145400	*	1.36731e-14	6.96947e-13	-82	NA	0	NA	82
scaffold14	147401	147600	*	1.01697e-42	8.07809e-40	81.9671	100	81.6667	9.67742	0
scaffold14	165401	165600	*	2.06643e-37	1.05212e-34	70.238	90.8163	95.3846	21.4286	23.6364
scaffold14	207401	207600	*	1.88484e-10	5.18103e-09	61.5385	NA	81.5385	NA	20
scaffold14	254201	254400	*	6.38547e-12	2.21291e-10	-52.6316	NA	0	61.2903	42.3077
scaffold14	302001	302200	*	4.17241e-16	2.58975e-14	-52.7976	NA	1.78571	54.4776	54.717
scaffold14	335801	336000	*	1.09122e-06	1.52981e-05	54.1353	NA	85.7143	31.5789	NA
scaffold14	369601	369800	*	5.27462e-17	3.64376e-15	54.3932	93.3333	69.1176	18.9655	24.6575
scaffold14	370801	371000	*	1.33716e-13	5.96395e-12	-53.8635	NA	40.3226	94.186	NA
scaffold14	436801	437000	*	9.20163e-23	1.22177e-20	54.9518	95.082	70.4918	16.3043	38.2353
scaffold14	530001	530200	*	3.55514e-11	1.09852e-09	69.5588	NA	72.5	NA	2.94118
scaffold14	536801	537000	*	3.31771e-09	7.46639e-08	-64.3879	29.7297	NA	NA	94.1176
scaffold14	552401	552600	*	8.02335e-09	1.68705e-07	53.1818	NA	95	41.8182	NA
scaffold14	648401	648600	*	9.15841e-14	4.17557e-12	61.3562	NA	96.0784	34.7222	NA
scaffold14	671801	672000	*	1.77351e-11	5.74692e-10	-64.7059	NA	0	64.7059	NA
scaffold14	672601	672800	*	3.54061e-21	3.93369e-19	-73.109	15.625	7.59494	NA	83.0189
scaffold140	4601	4800	*	1.02368e-14	5.30884e-13	54.0373	72.093	77.1186	NA	21.7391
scaffold140	135201	135400	*	3.24767e-14	1.58075e-12	62.6181	NA	75.4386	8.88889	18.1818
scaffold140	173801	174000	*	5.0889e-09	1.10805e-07	56.3945	NA	74.5763	NA	18.1818
scaffold140	181601	181800	*	5.73648e-07	8.48664e-06	-56	NA	0	NA	56
scaffold140	235801	236000	*	2.45303e-25	4.22137e-23	64.5773	NA	70.5882	3.73832	9.21053
scaffold140	261201	261400	*	2.41936e-15	1.37298e-13	72.1834	81.4815	73.3333	3.0303	NA
scaffold140	291201	291400	*	2.58942e-10	6.97689e-09	62.4136	NA	97.2973	34.8837	NA
scaffold140	297201	297400	*	9.668e-13	3.8213e-11	-54.4776	NA	0	41.7722	72.7273
scaffold140	319201	319400	*	4.50407e-07	6.81109e-06	52.7778	NA	75	NA	22.2222
scaffold140	369601	369800	*	6.62138e-10	1.67446e-08	-58.5223	NA	3.33333	58.4906	65.9091
scaffold140	380201	380400	*	1.56646e-17	1.16534e-15	-80.3279	NA	0	76.2712	84.127
scaffold140	399801	400000	*	4.44426e-10	1.15495e-08	57.6738	NA	77.1429	16.6667	25.7143
scaffold140	556601	556800	*	2.14553e-17	1.56771e-15	63.9744	NA	68.8525	4.87805	NA
scaffold140	557601	557800	*	2.53504e-18	2.07387e-16	94.1176	100	NA	NA	5.88235
scaffold140	563601	563800	*	2.0858e-08	4.07662e-07	58.5714	63.3333	NA	4.7619	NA
scaffold140	581001	581200	*	2.07301e-07	3.35549e-06	-58.8929	NA	6.89655	65.7895	NA
scaffold140	641001	641200	*	2.3111e-19	2.10845e-17	-63.4275	11.9048	11.8644	NA	75.3086
scaffold140	687201	687400	*	2.00108e-12	7.52185e-11	-56.25	NA	0	54.5455	57.8947
scaffold140	755201	755400	*	4.52758e-12	1.60205e-10	-51.1129	NA	40.4255	87.0968	95.5882
scaffold140	891801	892000	*	3.04601e-21	3.41582e-19	-82.8571	40	4.44444	NA	100
scaffold140	976201	976400	*	1.25219e-11	4.13831e-10	-62.6419	21.5686	NA	NA	84.2105
scaffold140	1112801	1113000	*	8.62251e-12	2.92896e-10	51.7647	100	98.1481	NA	47.0588
scaffold140	1131801	1132000	*	7.31713e-30	1.99997e-27	-52.2117	53.8462	34	92.562	96.25
scaffold140	1145601	1145800	*	8.97276e-11	2.59771e-09	71.6776	NA	81.4815	9.80392	NA
scaffold140	1181801	1182000	*	1.83094e-26	3.55003e-24	74.0118	NA	76.6667	3.57143	0
scaffold140	1185601	1185800	*	2.53788e-10	6.84756e-09	-56.7436	NA	10.2564	79.2453	53.1915
scaffold140	1307201	1307400	*	2.54937e-26	4.84929e-24	-83.8803	9.80392	NA	NA	93.6842
scaffold140	1310001	1310200	*	6.72305e-20	6.51771e-18	-57.2421	13.5135	1.6129	63.3028	NA
scaffold141	37601	37800	*	2.5432e-24	3.95901e-22	-60.7814	2.22222	0	64.4737	59.0909
scaffold141	43801	44000	*	1.4257e-06	1.95235e-05	-51.1034	NA	42	93.1034	NA
scaffold141	54001	54200	*	1.56952e-13	6.94201e-12	-70.3571	NA	22.5	92.8571	NA
scaffold141	65401	65600	*	9.76238e-12	3.28322e-10	-70.2381	NA	25	95.2381	NA
scaffold141	162201	162400	*	1.11343e-13	5.02149e-12	-69.407	NA	6.66667	76.5957	75.3623
scaffold141	243001	243200	*	5.35975e-33	1.9357e-30	84.8033	86.6667	NA	2.35294	1.31579
scaffold141	243201	243400	*	2.17932e-15	1.24223e-13	54	NA	54	0	NA
scaffold141	244401	244600	*	4.67366e-41	3.26273e-38	60.0451	64	58.6207	1.5873	2.63158
scaffold141	246801	247000	*	1.55785e-64	6.29804e-61	-81.3994	0	4.21053	78.8991	89.8876
scaffold141	247001	247200	*	1.02428e-30	3.01896e-28	-66.1387	9.52381	16.9811	81.1765	77.0115
scaffold141	257401	257600	*	1.95531e-17	1.43804e-15	57.971	NA	66.6667	10.9091	7.22892
scaffold141	258601	258800	*	9.21072e-15	4.80431e-13	-69.0331	23.3333	NA	91.8919	92.9825
scaffold141	258801	259000	*	4.46536e-20	4.41752e-18	-79.0344	NA	5.26316	81.8182	88.6364
scaffold1412	13801	14000	*	1.32386e-30	3.86828e-28	68.2097	88.1579	NA	23.9234	15.2542
scaffold1419	23601	23800	*	2.30256e-35	1.01083e-32	-90.4056	NA	4	90.7895	98.5075
scaffold1421	35401	35600	*	1.62558e-11	5.29479e-10	-52	NA	0	NA	52
scaffold1421	86601	86800	*	5.65961e-09	1.22268e-07	51.4286	NA	94.2857	37.7049	49.0196
scaffold1421	101001	101200	*	3.33225e-10	8.83251e-09	-65.7143	NA	0	65.7143	NA
scaffold1421	141801	142000	*	3.77003e-27	7.88552e-25	-88.9517	NA	5.26316	93.4211	95.5556
scaffold1421	181201	181400	*	1.32627e-14	6.78069e-13	56.0505	NA	63.0435	4.54545	10.9091
scaffold144	21401	21600	*	1.10099e-28	2.67224e-26	-84.0309	1.81818	NA	NA	85.8491
scaffold144	29801	30000	*	9.1919e-08	1.59704e-06	-52.8302	NA	0	52.8302	NA
scaffold145	8201	8400	*	3.99039e-18	3.18463e-16	61.3398	NA	72.1311	18.5185	0
scaffold145	20401	20600	*	6.55181e-11	1.9425e-09	-50.5455	NA	4	51.0638	58.5366
scaffold145	51201	51400	*	2.02279e-13	8.81444e-12	51.5152	NA	51.5152	0	0
scaffold145	66401	66600	*	1.58549e-20	1.6448e-18	-73.2842	NA	2.32558	77.381	73.75
scaffold145	68601	68800	*	1.00039e-06	1.41227e-05	58.4681	NA	84	25.5319	NA
scaffold145	137001	137200	*	7.17139e-12	2.46759e-10	56.1206	70	73.4694	15.7895	NA
scaffold145	172601	172800	*	1.2846e-10	3.62792e-09	64.1822	NA	71.4286	7.24638	NA
scaffold145	227601	227800	*	8.68571e-09	1.81547e-07	-56.6752	NA	22.9167	79.5918	NA
scaffold145	233601	233800	*	2.72443e-16	1.72541e-14	-53.1469	NA	0	54.023	51.7857
scaffold145	240201	240400	*	3.28332e-23	4.55138e-21	74.8148	NA	93.3333	16.6667	20.3704
scaffold145	280601	280800	*	1.92826e-24	3.04549e-22	66.4775	84.2857	NA	13.0435	21.2598
scaffold145	292801	293000	*	2.02037e-41	1.45159e-38	82.3475	93.1034	81.8182	6.25	2.94118
scaffold145	298601	298800	*	1.79126e-11	5.80096e-10	55.8128	NA	88.5714	32.7586	NA
scaffold145	378001	378200	*	2.46214e-37	1.24656e-34	66.0124	70.9677	68.8889	4.31034	1.66667
scaffold145	420801	421000	*	1.41171e-11	4.63833e-10	-52.9412	NA	0	55.1724	50
scaffold145	421801	422000	*	1.41626e-10	3.96832e-09	-57.3301	NA	3.0303	65.0794	54.1667
scaffold145	432201	432400	*	2.2297e-14	1.10919e-12	65.2006	NA	67.2414	2.04082	NA
scaffold145	439401	439600	*	1.63576e-16	1.06662e-14	-84.9067	NA	6.89655	91.8033	NA
scaffold145	468601	468800	*	3.21477e-23	4.46322e-21	74.7727	NA	87.2727	4.6875	20.3125
scaffold145	499201	499400	*	2.6546e-23	3.71791e-21	63.6364	NA	63.6364	0	0
scaffold145	499401	499600	*	2.92789e-18	2.37303e-16	58.0838	NA	100	50.5376	31.0811
scaffold145	527401	527600	*	3.9695e-24	6.09871e-22	-65.2968	NA	1.36986	73.1343	60.2941
scaffold145	535201	535400	*	3.18621e-25	5.44502e-23	68.8889	NA	68.8889	0	0
scaffold145	568801	569000	*	3.37784e-28	7.76033e-26	77.1667	NA	78	1.96078	0
scaffold145	569801	570000	*	1.93613e-12	7.29494e-11	57.9304	NA	89.1304	29.6875	32.7869
scaffold145	581201	581400	*	2.28399e-12	8.50998e-11	57.7729	NA	65.8537	9.43396	6.52174
scaffold145	581401	581600	*	7.81489e-09	1.64603e-07	55.4859	NA	72.7273	17.2414	NA
scaffold145	609201	609400	*	6.05151e-10	1.54215e-08	67.5926	92.5926	NA	NA	25
scaffold145	633201	633400	*	3.27484e-12	1.18732e-10	60.177	NA	100	30.2326	45.7143
scaffold145	686401	686600	*	3.3739e-32	1.13808e-29	83.6207	93.75	76.9231	1.88679	3.1746
scaffold145	719601	719800	*	1.41116e-10	3.95606e-09	-62.963	NA	0	NA	62.963
scaffold145	748001	748200	*	1.2741e-73	6.76688e-70	-74.3445	7.33945	15.0943	83.2512	88.7324
scaffold145	750601	750800	*	4.70011e-15	2.56003e-13	63.8788	NA	94.5455	25	35.8974
scaffold145	750801	751000	*	2.36066e-07	3.77953e-06	50.7488	NA	82.4561	NA	31.7073
scaffold145	767201	767400	*	2.19265e-16	1.40339e-14	-75.1397	23.2558	0	NA	84.8485
scaffold145	812801	813000	*	5.93122e-12	2.06208e-10	63.5862	NA	86	NA	22.4138
scaffold145	824801	825000	*	4.15638e-15	2.27577e-13	-61.4532	NA	17.8571	80.3279	78.1818
scaffold145	851601	851800	*	2.31675e-22	2.96424e-20	51.6325	NA	53.125	2.85714	0
scaffold145	853601	853800	*	1.12893e-13	5.08545e-12	57.1429	NA	57.1429	0	0
scaffold145	880601	880800	*	1.14928e-09	2.79319e-08	50.5556	55.5556	NA	4.34783	5.88235
scaffold145	888801	889000	*	1.52992e-06	2.08014e-05	-62.963	NA	18.5185	NA	81.4815
scaffold145	891601	891800	*	6.64365e-36	3.04491e-33	87.3418	100	NA	NA	12.6582
scaffold145	989801	990000	*	3.98983e-10	1.04366e-08	69.6396	NA	96.6667	27.027	NA
scaffold145	993201	993400	*	1.85221e-12	7.00213e-11	52.451	NA	94.1176	41.6667	41.6667
scaffold145	994601	994800	*	2.92271e-10	7.81195e-09	66.2602	NA	83.3333	NA	17.0732
scaffold145	998801	999000	*	4.64466e-11	1.40709e-09	65.6593	96.4286	NA	35.5556	26.087
scaffold1468	43001	43200	*	2.6061e-17	1.88342e-15	67.1312	NA	97.619	35.3659	25.6098
scaffold1468	43401	43600	*	3.13961e-80	2.29842e-76	87.1854	90.1099	93.8776	2.63158	7.69231
scaffold1469	3401	3600	*	2.44332e-11	7.74313e-10	-60.5905	34.1463	NA	NA	94.7368
scaffold147	7801	8000	*	9.21458e-11	2.66402e-09	52.9219	NA	64.5161	11.5942	NA
scaffold147	8001	8200	*	1.60584e-24	2.55113e-22	68.7063	81.8182	85.7143	24.4444	6.97674
scaffold147	43601	43800	*	6.67779e-29	1.65337e-26	81.5221	93.0233	89.3617	NA	9.58904
scaffold147	44001	44200	*	5.62874e-22	6.89881e-20	81.2193	93.8776	NA	13.3333	11.7647
scaffold147	147401	147600	*	4.29147e-24	6.57847e-22	-74.5714	NA	2	79.7619	73.6264
scaffold147	177601	177800	*	2.63241e-09	6.02222e-08	53.6935	NA	82.5397	NA	28.8462
scaffold147	315401	315600	*	4.1206e-08	7.61408e-07	-62.3342	NA	30.7692	93.1034	NA
scaffold147	423001	423200	*	1.55124e-08	3.1037e-07	50.1536	94.3396	NA	NA	44.186
scaffold147	468801	469000	*	2.31881e-14	1.1514e-12	53.9603	NA	98.0392	46.5116	40.9091
scaffold147	557401	557600	*	9.12272e-22	1.09145e-19	-76.3158	NA	0	76.3158	NA
scaffold147	561601	561800	*	2.17412e-21	2.48374e-19	-55	NA	0	53.2787	57.1429
scaffold1473	12201	12400	*	5.06174e-23	6.89319e-21	-83.0532	NA	7.14286	88.1356	93.0233
scaffold1477	13001	13200	*	5.83532e-48	6.66917e-45	-90.6805	NA	1.26582	93.9759	89.3939
scaffold1477	13401	13600	*	4.82304e-28	1.09139e-25	71.8599	76.699	85	NA	7.89474
scaffold1477	16201	16400	*	1.42856e-12	5.49176e-11	58.8235	NA	58.8235	0	NA
scaffold1477	36401	36600	*	7.15519e-32	2.36354e-29	55.2582	92.562	90.1639	32.7273	41.1111
scaffold1477	36801	37000	*	1.55222e-27	3.33422e-25	59.4169	NA	61.0169	0.769231	2.5
scaffold1478	9001	9200	*	1.48193e-31	4.75037e-29	85.3537	NA	86.4407	0	2.5641
scaffold1478	29601	29800	*	2.76696e-34	1.11862e-31	-76.8908	29.2683	2	91.25	91.0714
scaffold1478	39601	39800	*	5.90228e-12	2.05334e-10	56.0784	93.9394	86.5385	33.3333	NA
scaffold1478	62601	62800	*	2.08104e-12	7.79862e-11	75.5102	NA	100	24.4898	NA
scaffold1478	92801	93000	*	3.50822e-39	2.11169e-36	54.5455	62.6263	45.4545	0	0
scaffold148	83601	83800	*	1.13078e-16	7.51814e-15	70.2728	95.6522	84.2105	NA	19.0476
scaffold1486	50201	50400	*	1.42558e-13	6.33122e-12	65.2101	NA	82.8571	NA	17.6471
scaffold1486	59001	59200	*	1.04271e-07	1.79232e-06	60.5185	NA	92	31.4815	NA
scaffold1486	157001	157200	*	1.43272e-09	3.43368e-08	-63.8851	NA	5.88235	69.7674	NA
scaffold1486	210401	210600	*	4.78854e-13	1.97782e-11	-68.4019	NA	10.1695	NA	78.5714
scaffold1486	256601	256800	*	2.25955e-12	8.4256e-11	57.4981	NA	77.7778	17.5824	25
scaffold1486	309001	309200	*	1.02766e-14	5.3254e-13	70.1754	NA	83.3333	13.1579	NA
scaffold1486	317001	317200	*	7.74057e-11	2.26887e-09	62.2917	NA	96.6667	35.0877	33.3333
scaffold1486	330401	330600	*	4.29849e-29	1.09121e-26	-97.2222	NA	2.77778	100	NA
scaffold149	35801	36000	*	2.78188e-17	1.99978e-15	73.417	88.4615	94.4444	NA	18.5185
scaffold149	36601	36800	*	2.15153e-17	1.57167e-15	63.4343	74.5455	NA	8.19672	13.8462
scaffold149	172401	172600	*	1.67337e-07	2.76344e-06	-50.2809	NA	25	80.8511	69.0476
scaffold149	231001	231200	*	3.1683e-13	1.3426e-11	75.5102	89.7959	NA	NA	14.2857
scaffold149	231601	231800	*	6.44676e-18	5.02507e-16	69.0466	92	93.75	23.6364	NA
scaffold149	233401	233600	*	5.39762e-07	8.03139e-06	58.6538	96.1538	NA	37.5	NA
scaffold149	387401	387600	*	8.60867e-15	4.50938e-13	-66.1351	NA	14.6341	80	81.8182
scaffold149	456601	456800	*	3.25274e-14	1.58265e-12	-51.9481	7.14286	NA	NA	59.0909
scaffold1491	22201	22400	*	7.93389e-11	2.32201e-09	-59.2295	NA	14.6341	74.5098	72.973
scaffold1491	27201	27400	*	1.20661e-10	3.42338e-09	-50.6409	NA	16.4179	65.8537	68.1818
scaffold1491	45201	45400	*	2.31059e-16	1.47505e-14	-62.3529	0	NA	48.8889	77.5
scaffold1491	121001	121200	*	1.41513e-21	1.65363e-19	-62.1469	7.14286	2.15054	66.6667	NA
scaffold1491	150601	150800	*	2.76672e-27	5.83655e-25	-65.4526	7.69231	NA	67.1329	79.2857
scaffold1491	213001	213200	*	3.04809e-10	8.12223e-09	-68.4848	NA	13.3333	81.8182	NA
scaffold1491	362601	362800	*	1.10332e-15	6.49113e-14	67.7066	NA	93.1034	8	36.8421
scaffold1491	369601	369800	*	2.20356e-22	2.82609e-20	-81.1137	NA	7.69231	90.1235	86.7925
scaffold1491	370001	370200	*	3.83923e-26	7.14229e-24	72.0828	75.3086	NA	3.22581	NA
scaffold1491	400601	400800	*	3.45682e-16	2.16344e-14	51.5035	NA	65.3333	5.88235	23.2558
scaffold1491	422001	422200	*	8.56771e-13	3.41783e-11	-69.5652	NA	0	69.5652	NA
scaffold1491	474201	474400	*	4.51156e-16	2.79002e-14	-86.25	NA	3.33333	NA	89.5833
scaffold1491	485801	486000	*	1.4795e-29	3.92888e-27	-79.324	NA	6.06061	93.75	72
scaffold1491	489001	489200	*	2.30647e-33	8.7377e-31	54.2576	68	55	13.1148	1.92308
scaffold1491	519001	519200	*	1.19629e-30	3.50688e-28	60.165	89.5522	100	15.7895	53.8462
scaffold1491	537801	538000	*	5.17511e-07	7.73088e-06	53.3333	NA	70	NA	16.6667
scaffold1491	553801	554000	*	3.20749e-13	1.35814e-11	-64.8325	NA	7.89474	76.1905	68.0851
scaffold1491	556601	556800	*	1.08149e-12	4.24243e-11	-71.4912	NA	11.8421	83.3333	NA
scaffold1491	630401	630600	*	1.90044e-36	9.09481e-34	-88.5246	NA	0	89.3939	87.5
scaffold1491	695201	695400	*	1.02164e-13	4.63219e-12	-73.3333	0	NA	NA	73.3333
scaffold1491	700601	700800	*	9.886e-24	1.45532e-21	76.4706	NA	76.4706	0	0
scaffold1491	711601	711800	*	1.55708e-30	4.52533e-28	-79.0338	NA	17.3077	98.6486	94.4444
scaffold1491	716201	716400	*	4.69847e-09	1.02858e-07	54.321	NA	100	18.3673	87.5
scaffold1491	720401	720600	*	1.71846e-16	1.11571e-14	-55.0809	NA	41.3793	95.2381	97.1831
scaffold1491	758801	759000	*	4.80998e-10	1.24307e-08	-56.8111	NA	7.89474	70.2128	57.8947
scaffold15	23801	24000	*	3.32273e-23	4.60367e-21	51.5436	71.4286	51.6129	4.72441	12.5
scaffold15	109201	109400	*	2.69164e-22	3.41327e-20	-79.8214	NA	1.42857	NA	81.25
scaffold15	134001	134200	*	1.61347e-07	2.67333e-06	-53.125	NA	9.375	62.5	NA
scaffold15	140801	141000	*	1.15044e-15	6.75809e-14	-51.2003	NA	30.2632	76.0684	88.6364
scaffold15	142801	143000	*	1.66107e-09	3.93569e-08	-57.727	NA	17.9487	75.6757	NA
scaffold15	151001	151200	*	8.36108e-09	1.75127e-07	-52.8274	NA	3.125	50	61.9048
scaffold15	197201	197400	*	1.46894e-22	1.91938e-20	-75.9148	NA	16.3265	88.7097	96.2963
scaffold15	259801	260000	*	2.53152e-34	1.02497e-31	95.5769	NA	97.5	NA	1.92308
scaffold15	263801	264000	*	3.2815e-13	1.38839e-11	55.1659	81.3953	81.4815	31.25	21.5686
scaffold15	271601	271800	*	4.68415e-08	8.57573e-07	-61.2576	NA	3.44828	NA	64.7059
scaffold15	280201	280400	*	1.30961e-16	8.64139e-15	58	NA	58	NA	0
scaffold15	281001	281200	*	5.14451e-10	1.32397e-08	-58.209	NA	0	58.209	NA
scaffold15	287801	288000	*	9.68855e-27	1.94971e-24	-70.6943	NA	5.06329	66.2651	91.8367
scaffold15	329001	329200	*	2.25413e-15	1.28297e-13	-59.3379	21.9512	0	NA	69.5652
scaffold15	341801	342000	*	1.22402e-10	3.46733e-09	-70.2703	0	NA	NA	70.2703
scaffold15	444601	444800	*	1.35653e-15	7.9138e-14	-70.0846	NA	16.2791	NA	86.3636
scaffold15	489801	490000	*	1.27129e-19	1.19941e-17	91.6667	NA	93.75	2.08333	NA
scaffold15	515401	515600	*	5.18632e-16	3.18116e-14	-55.7286	NA	4.05405	60.7143	58.3333
scaffold15	515601	515800	*	1.97031e-14	9.84308e-13	-77.4245	NA	10.8108	NA	88.2353
scaffold15	646401	646600	*	5.16001e-16	3.16574e-14	55.2239	NA	100	48.4848	41.1765
scaffold15	739801	740000	*	6.31052e-13	2.5646e-11	57.3442	NA	62.2222	9.52381	0
scaffold15	778001	778200	*	2.08464e-07	3.3723e-06	58.4555	NA	64.5161	NA	6.06061
scaffold15	813001	813200	*	2.24321e-28	5.25272e-26	-81.4919	NA	8.16327	91.5789	87.3418
scaffold15	822801	823000	*	2.06268e-12	7.7341e-11	62.5	NA	67.8571	5.26316	5.55556
scaffold15	826201	826400	*	1.01436e-10	2.91705e-09	65.7143	NA	80	NA	14.2857
scaffold15	949201	949400	*	1.51446e-22	1.9722e-20	70.2251	88.1356	NA	NA	17.9104
scaffold15	989601	989800	*	9.66567e-12	3.25473e-10	-57.9174	24.3902	NA	80.597	84.127
scaffold15	1080601	1080800	*	1.64752e-16	1.07248e-14	83.6257	NA	94.7368	11.1111	NA
scaffold15	1100201	1100400	*	2.33161e-12	8.67638e-11	59.1304	NA	86.6667	27.5	27.5862
scaffold15	1135801	1136000	*	2.65772e-09	6.07654e-08	77.1852	NA	92	14.8148	NA
scaffold15	1147801	1148000	*	3.30784e-10	8.7704e-09	59.279	78.7234	NA	19.4444	NA
scaffold15	1149601	1149800	*	2.35804e-09	5.43586e-08	58.679	NA	96.7742	NA	38.0952
scaffold15	1162001	1162200	*	1.53784e-19	1.43736e-17	70.6073	88.2353	96.7213	NA	23.0769
scaffold15	1174801	1175000	*	1.44718e-11	4.74911e-10	-70.788	NA	3.125	73.913	NA
scaffold15	1196001	1196200	*	7.11642e-15	3.78257e-13	80.5556	NA	100	NA	19.4444
scaffold15	1377201	1377400	*	3.60964e-09	8.07307e-08	-61.2613	NA	5.40541	66.6667	NA
scaffold15	1413601	1413800	*	1.04142e-12	4.0971e-11	-51.2178	0	2.85714	NA	52.8571
scaffold15	1421001	1421200	*	4.57634e-25	7.69446e-23	64.6093	71.6667	69.8413	6.12245	NA
scaffold15	1421201	1421400	*	9.07782e-26	1.62839e-23	58.629	94.4444	86.5385	25.3012	40.2597
scaffold15	1437801	1438000	*	8.88654e-36	4.0387e-33	-88.125	NA	0	83.871	94.0299
scaffold15	1450201	1450400	*	1.13669e-13	5.11788e-12	53.0462	NA	58.9286	9.80392	1.96078
scaffold15	1478601	1478800	*	3.14769e-12	1.14536e-10	67.3325	NA	74.0741	0	12
scaffold15	1561601	1561800	*	6.77172e-14	3.14081e-12	-61.3636	0	NA	57.4257	66.6667
scaffold15	1579001	1579200	*	1.83482e-10	5.05175e-09	51.5625	NA	87.5	32.2034	39.1304
scaffold15	1598401	1598600	*	2.49836e-09	5.73687e-08	-65.8781	NA	9.67742	75.5556	NA
scaffold15	1616601	1616800	*	2.90525e-09	6.60292e-08	61.5385	61.5385	NA	0	NA
scaffold15	1628801	1629000	*	2.70004e-21	3.05238e-19	61.1146	85.7143	80.9524	17.8571	28.2609
scaffold15	1808401	1808600	*	6.56485e-18	5.10976e-16	-51.927	NA	6.89655	60.396	56.5217
scaffold15	1850601	1850800	*	1.66615e-13	7.34546e-12	-60.4284	2.22222	NA	51.3514	71.7391
scaffold15	1860201	1860400	*	9.69469e-20	9.25288e-18	-50.8072	9.375	7.27273	41.9355	71.1111
scaffold15	1910601	1910800	*	5.97107e-09	1.28536e-07	50.8197	NA	50.8197	NA	0
scaffold15	1922201	1922400	*	3.31725e-08	6.23981e-07	-53.0059	NA	12.9032	69.6203	60.3774
scaffold15	1929801	1930000	*	1.35411e-25	2.38016e-23	68.254	NA	68.254	0	NA
scaffold15	1940801	1941000	*	7.32759e-34	2.8807e-31	-55.8603	1.78571	0	44.2623	67.3759
scaffold15	1973401	1973600	*	2.2633e-10	6.15266e-09	55.1075	96.7742	NA	41.6667	NA
scaffold150	92801	93000	*	1.39392e-32	4.87812e-30	-89.2308	NA	0	87.8378	91.0714
scaffold151	22801	23000	*	4.65507e-13	1.92769e-11	76.2117	NA	91.8367	NA	15.625
scaffold151	24801	25000	*	3.27562e-12	1.18744e-10	51.2054	84.7458	NA	32.4324	34.4828
scaffold151	56001	56200	*	7.13641e-20	6.89377e-18	-63.9519	42.4242	16.2162	91.3793	93.8776
scaffold151	80801	81000	*	3.05263e-11	9.52929e-10	65.0327	NA	94.4444	NA	29.4118
scaffold151	89601	89800	*	7.43953e-07	1.07685e-05	50.696	NA	56.4103	5.71429	NA
scaffold151	103601	103800	*	8.59426e-18	6.58342e-16	52.7655	62.3188	45.3125	1.36986	NA
scaffold151	139001	139200	*	1.75672e-16	1.13836e-14	54.3521	84.6154	80.6452	22.5352	36.3636
scaffold151	152401	152600	*	9.38317e-18	7.14376e-16	-69.2308	NA	30.7692	100	100
scaffold151	187201	187400	*	1.13393e-11	3.77513e-10	54.3478	NA	54.3478	NA	0
scaffold151	221001	221200	*	1.86031e-08	3.66923e-07	52.4424	NA	68.5714	16.9492	14.7059
scaffold151	226201	226400	*	1.12296e-21	1.32711e-19	-59.3023	NA	0	64.0449	54.2169
scaffold151	226401	226600	*	6.51757e-44	5.80721e-41	-76.6667	0	1.49254	86.6667	66.6667
scaffold151	241001	241200	*	5.14196e-12	1.80576e-10	-56.8	NA	0	54.1667	60.3774
scaffold151	262601	262800	*	6.14846e-08	1.10161e-06	-54.5066	NA	32.2581	94.2857	78.7879
scaffold151	276201	276400	*	1.78644e-15	1.02714e-13	78.2251	NA	93.9394	15.7143	NA
scaffold151	313601	313800	*	2.32639e-30	6.65409e-28	-82.4808	NA	8.69565	91.1765	NA
scaffold151	321601	321800	*	2.98109e-10	7.96172e-09	53.2783	NA	55.3191	NA	2.04082
scaffold151	333601	333800	*	5.87993e-09	1.26725e-07	62.963	NA	100	37.037	NA
scaffold151	345601	345800	*	3.87751e-10	1.01654e-08	56.9841	NA	75.6757	32.1429	3.92157
scaffold151	371401	371600	*	2.36769e-23	3.3333e-21	-54.5894	10.4167	2.5641	61.2245	59.5506
scaffold151	380201	380400	*	1.26623e-39	7.88456e-37	-66.6036	8.24742	6.89655	71.2766	77.3196
scaffold151	385601	385800	*	1.16773e-11	3.8786e-10	70.6757	NA	75.6757	5	NA
scaffold151	392001	392200	*	1.0801e-07	1.85097e-06	56.3218	NA	66.6667	NA	10.3448
scaffold151	473401	473600	*	7.21868e-27	1.4757e-24	-65.1795	0	3.44828	71.2766	61.6667
scaffold151	562601	562800	*	2.62624e-13	1.12557e-11	60.3794	NA	74.5098	21.2766	6.66667
scaffold151	614201	614400	*	9.23108e-14	4.20658e-12	63.0396	80.8511	82.1429	18.4211	NA
scaffold151	628801	629000	*	4.13217e-11	1.26129e-09	-51.7857	NA	0	51.7857	NA
scaffold151	643001	643200	*	2.00259e-36	9.54991e-34	91.082	NA	92.8571	0	3.75
scaffold151	648001	648200	*	3.9359e-13	1.647e-11	-51.8982	10.9589	NA	NA	62.8571
scaffold151	707801	708000	*	6.08889e-11	1.81558e-09	51.6559	NA	63.8298	7.01754	17.2414
scaffold151	727601	727800	*	8.95135e-45	8.53739e-42	68.8027	88.0734	81.25	16.9231	16.4557
scaffold151	784601	784800	*	7.45004e-17	5.05376e-15	88	NA	88	0	NA
scaffold151	809001	809200	*	4.47908e-28	1.01781e-25	-93.2203	NA	0	94.6429	91.9355
scaffold151	811201	811400	*	1.41434e-10	3.96416e-09	-67.5	NA	2.5	70	NA
scaffold151	895401	895600	*	3.10301e-25	5.30955e-23	-54.7047	9.83607	5.26316	75	46.4646
scaffold151	899201	899400	*	1.83978e-08	3.63271e-07	-52.1286	NA	40.625	92.7536	NA
scaffold151	949201	949400	*	6.4586e-09	1.38283e-07	-50.8374	NA	3.44828	54.2857	NA
scaffold151	971801	972000	*	1.68041e-07	2.77371e-06	-50.9694	NA	43.9024	94.8718	NA
scaffold151	988201	988400	*	2.52153e-16	1.60291e-14	-58.3333	NA	37.037	94.6667	96.9697
scaffold151	1007001	1007200	*	2.03708e-09	4.74647e-08	-54.0541	NA	0	NA	54.0541
scaffold151	1044001	1044200	*	6.47032e-17	4.41571e-15	63.8532	92.1569	95.2941	29.7297	NA
scaffold151	1129401	1129600	*	8.88806e-10	2.20102e-08	-59.0676	NA	34.375	93.4426	NA
scaffold151	1130401	1130600	*	3.62198e-09	8.09734e-08	-52.1855	NA	10.5263	62.3377	63.4146
scaffold151	1132001	1132200	*	1.07913e-10	3.0915e-09	-65.8537	NA	0	NA	65.8537
scaffold151	1133801	1134000	*	5.50194e-13	2.2546e-11	-50.371	NA	48.6486	98	100
scaffold151	1177001	1177200	*	3.43172e-12	1.23856e-10	-58.5284	NA	6.81818	62.5	68.8889
scaffold151	1214201	1214400	*	2.91068e-39	1.76475e-36	95.2456	97.5	96.6102	NA	1.72414
scaffold151	1218201	1218400	*	2.19457e-07	3.53598e-06	-50.2747	NA	3.57143	50	56.5217
scaffold151	1243801	1244000	*	3.36184e-22	4.21383e-20	51.0472	95.6044	92.4242	45.8333	39.1304
scaffold151	1245401	1245600	*	2.44613e-09	5.62409e-08	65.7515	NA	80.6452	NA	14.8936
scaffold151	1246001	1246200	*	5.83807e-17	4.00643e-15	76.7862	96.9697	NA	27.451	13.7931
scaffold151	1254801	1255000	*	2.43179e-08	4.69387e-07	-61.8364	NA	23.5294	85.3659	NA
scaffold151	1266801	1267000	*	7.74913e-12	2.65391e-10	-64.0351	NA	2.63158	NA	66.6667
scaffold151	1362601	1362800	*	3.89038e-09	8.64954e-08	-57.7448	NA	16.129	69.6429	78.1818
scaffold151	1364001	1364200	*	1.47093e-25	2.5788e-23	-76.6458	NA	5.17241	78.2051	87.037
scaffold151	1482801	1483000	*	5.02257e-12	1.76612e-10	-52.1916	51.7241	35.4167	93.75	NA
scaffold151	1570401	1570600	*	8.81899e-10	2.18572e-08	55.8462	NA	73.8462	NA	18
scaffold151	1580201	1580400	*	1.81355e-15	1.04184e-13	-66.9841	NA	4.44444	73.913	68.8889
scaffold151	1587001	1587200	*	3.00107e-12	1.09554e-10	80.6452	NA	96.7742	NA	16.129
scaffold151	1626001	1626200	*	5.10931e-13	2.1023e-11	68.0581	NA	97.3684	29.3103	NA
scaffold151	1626201	1626400	*	5.98781e-19	5.22855e-17	68.2039	87.5	91.4286	27.451	13.1579
scaffold151	1626601	1626800	*	6.11561e-17	4.18496e-15	76.3539	NA	95.6522	6.89655	32.1429
scaffold1519	22801	23000	*	2.27262e-08	4.41242e-07	55.1421	64.4444	NA	NA	9.30233
scaffold1519	63001	63200	*	2.21964e-23	3.13465e-21	68.6204	85.7143	72.7273	12.5	8.47458
scaffold1519	65801	66000	*	2.51774e-07	4.01183e-06	50.7718	72.3404	NA	NA	21.5686
scaffold1519	79801	80000	*	8.66378e-09	1.81144e-07	62.6545	NA	75.8621	NA	13.2075
scaffold1519	103201	103400	*	8.90652e-22	1.067e-19	-72.2222	32.5581	17.3913	94.4444	NA
scaffold1519	290001	290200	*	8.52653e-17	5.74945e-15	-57.5373	NA	3.38983	62.6667	59.2105
scaffold152	9201	9400	*	6.49858e-19	5.65269e-17	-61.8065	NA	36.8421	98.6486	NA
scaffold153	158001	158200	*	1.9044e-09	4.46188e-08	-56.5018	NA	5.66038	NA	62.1622
scaffold153	220201	220400	*	1.29946e-17	9.76095e-16	-63.1579	NA	0	63.1579	NA
scaffold153	229801	230000	*	1.14768e-26	2.2858e-24	53.0852	71.0526	51.6129	4.06504	4.44444
scaffold153	254401	254600	*	5.77466e-10	1.47465e-08	59.6899	NA	66.6667	6.97674	NA
scaffold153	294801	295000	*	7.42339e-28	1.64411e-25	52.2239	84.2105	45.5882	3.65854	10.9677
scaffold153	296001	296200	*	4.33276e-08	7.97228e-07	51.6297	NA	92.3077	40.678	NA
scaffold153	315001	315200	*	3.34997e-13	1.41625e-11	-54.6591	46.875	7.14286	NA	76.25
scaffold153	356801	357000	*	1.06356e-41	7.84969e-39	87.5375	88.8889	NA	2.08333	0
scaffold153	382401	382600	*	1.27092e-11	4.19611e-10	52.7395	NA	62.2222	6.17284	17.1429
scaffold153	408201	408400	*	4.66399e-16	2.8751e-14	69.1239	NA	78.8462	NA	9.72222
scaffold153	422001	422200	*	1.36371e-13	6.07738e-12	65.014	NA	96.7213	31.7073	NA
scaffold153	426401	426600	*	4.75488e-17	3.29987e-15	93.6647	NA	96.2963	2.63158	NA
scaffold153	426601	426800	*	1.11994e-16	7.45343e-15	69.1234	NA	98.2143	29.0909	NA
scaffold153	608401	608600	*	5.52588e-16	3.38102e-14	-50.7463	0	NA	51.9481	49.1228
scaffold1533	10801	11000	*	9.66312e-10	2.37644e-08	-50.0876	NA	6.38298	NA	56.4706
scaffold1536	66201	66400	*	5.71011e-35	2.45115e-32	54.0541	48.3871	58.1395	0	0
scaffold1536	101601	101800	*	3.12322e-15	1.74284e-13	54.7321	NA	76.1194	21.1009	21.875
scaffold1536	118801	119000	*	2.05099e-09	4.77641e-08	55.3247	NA	57.1429	NA	1.81818
scaffold1536	133601	133800	*	1.80386e-11	5.83756e-10	-71.6667	NA	3.33333	NA	75
scaffold1536	146601	146800	*	2.48105e-16	1.57865e-14	69.3277	NA	92.8571	24.4898	22.8571
scaffold1536	146801	147000	*	6.31566e-28	1.40798e-25	90.9319	NA	93.9394	6.45161	0
scaffold1536	172001	172200	*	1.03329e-15	6.10301e-14	64.2628	72.1154	61.5385	2.5641	NA
scaffold1536	183401	183600	*	8.04508e-16	4.81259e-14	59.7289	NA	60.6061	0	1.44928
scaffold1536	247201	247400	*	2.35843e-26	4.50508e-24	67.2496	NA	87.8378	8.62069	31.9672
scaffold1536	261401	261600	*	6.52201e-59	1.73195e-55	86.3553	96.4286	91.6667	10.5263	3.7037
scaffold1536	264401	264600	*	1.21686e-16	8.0549e-15	-67.9942	NA	10.6383	83.6735	75
scaffold1536	294201	294400	*	1.70313e-16	1.1067e-14	52.9584	NA	98.3607	45.1613	45.679
scaffold1536	299401	299600	*	3.72786e-11	1.14797e-09	52.3077	75.3846	NA	23.0769	NA
scaffold1536	300801	301000	*	1.55503e-19	1.45294e-17	61.5385	NA	61.5385	0	0
scaffold1536	305801	306000	*	2.01252e-42	1.55749e-39	88.9291	97.4359	86.8421	1.63934	4.91803
scaffold1536	306001	306200	*	6.1159e-12	2.12411e-10	51.2609	52.1739	54.3478	NA	2
scaffold1536	324001	324200	*	1.66951e-16	1.08549e-14	62.4315	NA	63.6364	1.20482	NA
scaffold155	39801	40000	*	6.71996e-16	4.06388e-14	-69.2308	NA	0	79.4872	58.9744
scaffold155	41801	42000	*	3.47979e-06	4.38461e-05	-51.6667	NA	40	NA	91.6667
scaffold155	98601	98800	*	6.15537e-10	1.56641e-08	68.8854	NA	89.4737	20.5882	NA
scaffold155	199601	199800	*	1.1805e-49	1.51544e-46	-71.9165	5.37634	7.40741	80.8	73.5294
scaffold155	211401	211600	*	6.90442e-22	8.35272e-20	-52.1136	43.8017	41.9355	96.5517	93.75
scaffold155	255601	255800	*	4.57874e-30	1.27595e-27	-60.3815	29.8246	35.7143	93.2584	93.6709
scaffold155	263601	263800	*	5.57645e-17	3.84051e-15	84	NA	84	NA	0
scaffold155	296601	296800	*	1.48319e-06	2.02371e-05	51.7692	96	NA	NA	44.2308
scaffold155	300401	300600	*	6.71007e-10	1.6953e-08	64.0988	95.3488	NA	NA	31.25
scaffold155	323001	323200	*	6.34796e-09	1.36097e-07	51.4596	NA	75.5102	22.2222	26.4706
scaffold155	327601	327800	*	7.48299e-15	3.96772e-13	-65.3147	NA	5.45455	65.625	75.7576
scaffold155	344201	344400	*	1.92456e-18	1.5937e-16	-50.2382	23.9437	22.4138	64.8352	84
scaffold155	409401	409600	*	2.3246e-07	3.72665e-06	52.2177	NA	70.9677	22.5	15
scaffold155	463001	463200	*	2.23948e-11	7.14066e-10	-51.9869	NA	45.7143	95.7447	100
scaffold155	509401	509600	*	5.1073e-19	4.5047e-17	-54.0259	0	42	75.7576	78.2609
scaffold155	559401	559600	*	2.46942e-63	9.03895e-60	-84.104	8.53659	16.25	96.4286	96.4706
scaffold155	617001	617200	*	1.71185e-08	3.39818e-07	57.1137	NA	89.1892	32.0755	NA
scaffold155	621601	621800	*	8.806e-07	1.25696e-05	-55.9524	NA	33.3333	NA	89.2857
scaffold155	622401	622600	*	9.2589e-12	3.12943e-10	53.4361	70	78.6885	22.3881	NA
scaffold155	655601	655800	*	3.91519e-07	6.00132e-06	55.0327	NA	70.5882	15.5556	NA
scaffold155	662801	663000	*	6.14789e-14	2.87064e-12	-50.9279	16.6667	3.22581	58.5366	NA
scaffold155	668001	668200	*	2.10439e-09	4.89279e-08	-52.8395	14.6341	17.5	68.8889	NA
scaffold155	674201	674400	*	1.37879e-07	2.31164e-06	52.4306	55.5556	NA	NA	3.125
scaffold155	742801	743000	*	3.78085e-12	1.35625e-10	70.2429	80.7692	NA	10.5263	NA
scaffold155	773001	773200	*	1.21385e-15	7.11514e-14	71.6226	NA	80.6452	12.1212	5.97015
scaffold155	774401	774600	*	1.64064e-09	3.8917e-08	-59.2186	NA	15.3846	74.6032	NA
scaffold1558	63001	63200	*	1.30352e-25	2.29421e-23	92.9456	97.561	NA	8.57143	0
scaffold1558	72801	73000	*	2.07389e-18	1.7116e-16	-64.6865	1.9802	NA	NA	66.6667
scaffold1558	77401	77600	*	8.24259e-11	2.40224e-09	54.4251	NA	97.4359	42.8571	43.1373
scaffold1558	100401	100600	*	9.38939e-10	2.31498e-08	61.3405	NA	96.5517	40	29.0323
scaffold1558	104001	104200	*	1.39197e-16	9.14698e-15	-67.7419	NA	0	NA	67.7419
scaffold1558	108001	108200	*	2.91331e-12	1.06551e-10	-72.7273	NA	0	72.7273	NA
scaffold1558	109401	109600	*	3.14274e-22	3.96121e-20	-97.0588	NA	0	100	95
scaffold1558	111001	111200	*	1.69833e-11	5.51925e-10	63.8758	86.7925	NA	22.9167	NA
scaffold1558	119201	119400	*	8.53184e-13	3.40603e-11	54.2086	NA	88.7324	34.5238	NA
scaffold1558	119401	119600	*	1.43518e-09	3.43807e-08	58.75	NA	77.5	18.75	NA
scaffold1558	124001	124200	*	4.02989e-14	1.93608e-12	61.7539	94.012	NA	NA	32.2581
scaffold1558	131001	131200	*	1.23264e-12	4.78888e-11	52.3289	53.9683	NA	1.63934	NA
scaffold1558	188801	189000	*	1.01733e-10	2.92528e-09	53.1773	NA	60.8696	7.69231	NA
scaffold1558	208201	208400	*	5.70785e-12	1.99004e-10	-54.386	0	NA	NA	54.386
scaffold1558	307601	307800	*	1.83205e-17	1.35142e-15	-53.7559	5.26316	4.16667	50	65.0794
scaffold1558	345801	346000	*	1.08402e-05	0.00012241	52.5084	71.7391	NA	19.2308	NA
scaffold1558	370801	371000	*	1.51873e-22	1.97681e-20	-67.8955	NA	22.5806	90.4762	90.4762
scaffold156	12601	12800	*	1.94481e-14	9.72646e-13	51.8324	NA	54.717	1.92308	3.84615
scaffold156	102201	102400	*	4.66218e-10	1.20741e-08	54.7619	NA	100	45.2381	NA
scaffold156	127801	128000	*	1.58421e-16	1.0335e-14	60.3115	77.5	70.6897	NA	13.1579
scaffold156	150001	150200	*	2.50347e-15	1.41685e-13	51.7779	NA	59.1549	8.97436	4.54545
scaffold156	151001	151200	*	1.4104e-10	3.95477e-09	63.7803	NA	89.3617	25.5814	NA
scaffold156	160401	160600	*	1.48988e-35	6.62658e-33	-86.0337	NA	7.8125	92.5373	95.2381
scaffold156	188601	188800	*	9.87846e-25	1.59937e-22	77.9659	88.0597	87.5	NA	9.80392
scaffold156	258401	258600	*	9.88072e-09	2.04536e-07	-50.9536	2.77778	NA	NA	53.7313
scaffold156	259401	259600	*	5.11959e-33	1.85144e-30	71.0062	100	98.4127	28.5714	26.9231
scaffold156	260201	260400	*	9.32486e-13	3.69376e-11	58.3597	NA	79.0698	21.5686	19.403
scaffold156	280201	280400	*	1.15363e-12	4.49998e-11	-63.871	3.84615	31.7073	80	NA
scaffold156	363401	363600	*	2.77348e-15	1.56021e-13	55.7692	NA	55.7692	0	NA
scaffold156	493201	493400	*	4.91663e-17	3.40776e-15	74.6667	71.7949	77.7778	0	NA
scaffold156	493401	493600	*	2.69659e-12	9.93359e-11	50.7135	NA	52.0833	1.36986	NA
scaffold156	606401	606600	*	4.26019e-15	2.33073e-13	-50.5622	2.17391	1.81818	52.5424	NA
scaffold156	704201	704400	*	3.86343e-12	1.38477e-10	53.6437	NA	86.5385	34.9398	30.4348
scaffold156	736201	736400	*	3.45437e-12	1.24624e-10	56.5593	NA	77.6119	NA	21.0526
scaffold156	761401	761600	*	1.00054e-19	9.54266e-18	50.1718	85.7143	80	32.1429	33.75
scaffold156	826001	826200	*	1.51678e-14	7.69316e-13	56.0976	NA	56.0976	NA	0
scaffold156	857401	857600	*	3.37473e-14	1.63612e-12	63.5897	NA	66.6667	NA	3.07692
scaffold156	982401	982600	*	1.50479e-08	3.01744e-07	-57.7973	NA	23.6842	NA	81.4815
scaffold156	1000201	1000400	*	8.87369e-13	3.53317e-11	61.7725	NA	90.4762	20	41.8605
scaffold156	1011401	1011600	*	2.19808e-09	5.09486e-08	55.2632	100	33.3333	0	NA
scaffold156	1025401	1025600	*	4.40654e-20	4.36251e-18	-78.0808	NA	5.55556	82.4176	85.1351
scaffold156	1027601	1027800	*	1.29617e-13	5.7945e-12	-61.2025	9.09091	0	NA	65
scaffold156	1094801	1095000	*	3.59579e-08	6.71849e-07	-68.1004	NA	9.67742	77.7778	NA
scaffold156	1100601	1100800	*	6.63626e-10	1.67791e-08	68	NA	68	NA	0
scaffold156	1116001	1116200	*	1.29191e-12	5.00264e-11	62	NA	62	NA	0
scaffold156	1157001	1157200	*	8.21693e-11	2.39579e-09	60.5263	NA	60.5263	0	NA
scaffold156	1175201	1175400	*	1.45166e-80	1.09224e-76	-81.6181	4.8951	0	88.3333	81.3559
scaffold156	1292401	1292600	*	1.07802e-11	3.60095e-10	63.2653	NA	63.2653	NA	0
scaffold156	1304801	1305000	*	9.00249e-08	1.56644e-06	55	NA	75	20	NA
scaffold156	1311801	1312000	*	9.643e-21	1.0211e-18	-58.3333	NA	0	57.3529	60
scaffold156	1367001	1367200	*	3.83363e-16	2.38823e-14	64.4585	NA	66.0714	NA	1.6129
scaffold156	1590601	1590800	*	5.37046e-21	5.87274e-19	53.0789	88.8889	84.6154	27.7778	40.678
scaffold156	1593601	1593800	*	7.35919e-16	4.42772e-14	-50.9804	NA	0	46.3415	56.338
scaffold156	1638601	1638800	*	1.32753e-15	7.75635e-14	-67.982	NA	4.54545	72.5275	NA
scaffold156	1696401	1696600	*	3.07037e-20	3.09628e-18	58.8355	73.5294	NA	17.5	12
scaffold156	1763601	1763800	*	1.37879e-09	3.31323e-08	-59.0909	22.7273	NA	NA	81.8182
scaffold156	1787801	1788000	*	4.89863e-09	1.07006e-07	51.2668	NA	54.5455	NA	3.27869
scaffold156	1903201	1903400	*	4.85678e-12	1.71138e-10	-68.75	0	NA	NA	68.75
scaffold156	2074201	2074400	*	3.56716e-12	1.2847e-10	-57.9167	2.08333	NA	60	NA
scaffold156	2083201	2083400	*	9.59148e-22	1.14349e-19	-83.63	NA	5.71429	88.3117	91.1111
scaffold156	2084201	2084400	*	9.67424e-48	1.09641e-44	-73.1447	14.4068	1.47059	86.8687	76.5625
scaffold156	2084401	2084600	*	1.55991e-15	9.04382e-14	-81.7433	NA	16.129	97.8723	NA
scaffold156	2105601	2105800	*	1.27684e-30	3.73897e-28	-67.1589	24.7312	11.3636	88.5246	86.7647
scaffold156	2248401	2248600	*	6.51369e-24	9.73698e-22	-56.1286	20.7792	9.25926	74.3243	70.5882
scaffold156	2260401	2260600	*	9.04501e-22	1.08263e-19	51.1054	79.8077	81.3953	26.0504	34.2466
scaffold156	2269001	2269200	*	2.03752e-11	6.53989e-10	-65.4545	NA	0	65.4545	NA
scaffold156	2269801	2270000	*	5.26496e-13	2.16305e-11	-59.2045	NA	5.66038	64.8649	NA
scaffold157	201	400	*	1.77019e-10	4.88643e-09	51.4919	64.9123	65.5172	13.7255	NA
scaffold157	17201	17400	*	7.74635e-11	2.27007e-09	-53.4247	0	NA	39.3939	65
scaffold157	56001	56200	*	1.90347e-13	8.31992e-12	52.4674	NA	64.1791	14.5455	8.92857
scaffold157	96201	96400	*	1.77711e-25	3.07971e-23	51.0423	NA	51.6484	0	1.44928
scaffold157	107001	107200	*	3.23856e-11	1.00749e-09	53.3333	NA	53.3333	0	NA
scaffold157	137001	137200	*	2.80519e-11	8.80047e-10	58.9852	NA	96.9697	42.3077	35.0649
scaffold157	226401	226600	*	1.88761e-13	8.25326e-12	61.6017	61.2903	72.9167	NA	4.7619
scaffold157	241601	241800	*	2.46638e-21	2.80226e-19	54.9296	54.9296	NA	0	0
scaffold157	241801	242000	*	2.29841e-34	9.33377e-32	92.0635	98.4615	85.2459	NA	0
scaffold157	267801	268000	*	3.64389e-12	1.3099e-10	72.5	NA	80	7.5	NA
scaffold157	314001	314200	*	5.51469e-17	3.80088e-15	-53.3981	0	0	44.4444	67.5
scaffold1572	40401	40600	*	3.77947e-15	2.08415e-13	61.3913	NA	67.3913	6.55738	5.12821
scaffold1578	53201	53400	*	7.5103e-10	1.8836e-08	-50.4044	NA	13.7931	NA	64.1975
scaffold1578	86801	87000	*	1.55627e-37	7.98376e-35	67.0623	64.1026	71.1538	1.75439	0
scaffold1578	91601	91800	*	9.37647e-15	4.887e-13	62.6597	NA	97.619	34.2466	36
scaffold1578	189001	189200	*	7.6273e-22	9.20668e-20	-62.8098	23.5294	28.5714	NA	88.764
scaffold1578	195401	195600	*	4.88216e-22	6.02741e-20	74	NA	74	0	0
scaffold1578	197201	197400	*	2.17633e-32	7.44313e-30	-67.6744	2.27273	2.38095	64.4928	76.7857
scaffold1578	198601	198800	*	7.6581e-11	2.2464e-09	64.1083	NA	83.6735	NA	19.5652
scaffold1578	207801	208000	*	1.15717e-09	2.81086e-08	-56.6917	NA	8.57143	58.1395	71.1538
scaffold1578	209001	209200	*	7.58464e-15	4.01961e-13	72.7083	NA	80	13.6364	1.92308
scaffold1578	403801	404000	*	1.16363e-10	3.31045e-09	50.8448	70.7865	84.4444	24.5283	NA
scaffold158	28801	29000	*	6.4665e-10	1.63865e-08	56.03	NA	69.4915	13.4615	NA
scaffold158	52401	52600	*	2.29007e-20	2.34077e-18	-72.4851	NA	8.19672	66.6667	93.4783
scaffold158	124801	125000	*	1.17135e-09	2.84173e-08	68.549	NA	72.549	4	NA
scaffold159	37201	37400	*	1.55279e-08	3.10612e-07	51.1686	NA	79.4872	22.5806	35.2941
scaffold159	66201	66400	*	1.90503e-14	9.54333e-13	-53.67	3.57143	NA	64.8352	44.4444
scaffold159	128201	128400	*	1.29967e-14	6.64847e-13	64.9123	93.9394	87.5	NA	26.3158
scaffold159	130201	130400	*	7.99696e-09	1.68163e-07	55.9127	75.5556	NA	19.6429	NA
scaffold159	143001	143200	*	2.4594e-09	5.65269e-08	58.3333	NA	91.6667	33.3333	NA
scaffold159	152801	153000	*	6.78986e-30	1.86148e-27	88.479	93.3333	NA	6.44068	0.854701
scaffold159	178401	178600	*	1.25764e-10	3.55662e-09	67.7778	NA	90	22.2222	NA
scaffold159	187201	187400	*	1.66327e-16	1.08169e-14	76	76	NA	NA	0
scaffold159	187401	187600	*	1.04129e-09	2.54766e-08	67.0137	77.3585	NA	10.3448	NA
scaffold159	337801	338000	*	4.08276e-11	1.24803e-09	71.7949	NA	71.7949	NA	0
scaffold159	476201	476400	*	1.73029e-13	7.6183e-12	65.9091	NA	65.9091	0	NA
scaffold159	493201	493400	*	7.02971e-55	1.28656e-51	-74.5903	22.9508	11.3636	87.7863	93.7008
scaffold159	519201	519400	*	6.16397e-15	3.30485e-13	62.834	67.7419	NA	3.37079	6.75676
scaffold159	683801	684000	*	5.63739e-19	4.94649e-17	65.8564	NA	93.4426	26.7857	28.3333
scaffold159	709001	709200	*	1.29004e-14	6.60423e-13	-59.322	NA	0	NA	59.322
scaffold159	709201	709400	*	1.84603e-17	1.36136e-15	-57.1852	3.7037	0	NA	58.5366
scaffold159	773201	773400	*	2.53363e-24	3.95092e-22	-93.4545	NA	2	95.4545	NA
scaffold159	808401	808600	*	2.36776e-09	5.45595e-08	-51.626	NA	31.7073	83.7838	83.0986
scaffold1595	10201	10400	*	1.08295e-10	3.10177e-09	54.2149	91.3043	98.0769	40	NA
scaffold1595	10401	10600	*	2.72321e-19	2.46615e-17	71.504	95.3846	NA	23.8806	NA
scaffold1595	63001	63200	*	2.87299e-17	2.05927e-15	-80.4193	NA	2.63158	NA	83.0508
scaffold1595	63601	63800	*	1.03266e-06	1.45396e-05	51.8149	NA	96.5517	44.7368	NA
scaffold1595	90801	91000	*	8.61375e-18	6.59462e-16	-62.2449	NA	0	57.6271	69.2308
scaffold1595	91001	91200	*	2.27982e-08	4.42322e-07	-52.2523	NA	16.6667	NA	68.9189
scaffold1595	95801	96000	*	5.87487e-40	3.78882e-37	74.8926	NA	76.9231	3.2	0
scaffold1595	117401	117600	*	8.22943e-10	2.05067e-08	-53.0548	NA	41.8605	NA	94.9153
scaffold1599	41401	41600	*	2.00427e-07	3.25434e-06	-54.9216	NA	6.89655	NA	61.8182
scaffold16	22601	22800	*	2.84379e-43	2.37011e-40	74.026	73.1183	75.4098	0	NA
scaffold16	52801	53000	*	6.40926e-25	1.05599e-22	59.0947	84	70.6422	14.8649	16.9811
scaffold16	74601	74800	*	1.7236e-13	7.59008e-12	-56.4685	NA	2.27273	47.4576	66.6667
scaffold16	78001	78200	*	2.85925e-10	7.65669e-09	62.0553	NA	93.9394	28.2051	36.6667
scaffold16	81201	81400	*	1.19211e-36	5.79719e-34	90.4581	NA	95.3125	2.22222	6.89655
scaffold16	95001	95200	*	5.48773e-16	3.35843e-14	-51.6938	NA	2.77778	47.7612	62.5
scaffold16	96001	96200	*	7.77321e-09	1.63776e-07	54.4665	NA	96.7742	NA	42.3077
scaffold16	103001	103200	*	1.03906e-18	8.79797e-17	57.4668	NA	97.2973	32.9114	53.8462
scaffold16	120801	121000	*	7.4931e-23	1.00576e-20	80.4348	NA	83.3333	NA	2.89855
scaffold16	122601	122800	*	5.22444e-15	2.82686e-13	-59.899	NA	5.55556	69.5652	58.5366
scaffold16	214801	215000	*	1.0731e-18	9.07197e-17	61.2903	NA	61.2903	0	0
scaffold16	310601	310800	*	1.43433e-15	8.34434e-14	-86.6186	NA	3.125	89.7436	NA
scaffold16	322601	322800	*	1.21185e-10	3.43731e-09	-62.4328	NA	2.08333	64.5161	NA
scaffold16	335201	335400	*	5.69699e-14	2.67393e-12	-61.4035	NA	0	76.087	51.4706
scaffold16	350601	350800	*	3.91864e-09	8.70594e-08	63.1579	NA	63.1579	0	NA
scaffold16	419001	419200	*	8.70191e-22	1.04341e-19	62.0391	NA	67.2414	3.8835	7.14286
scaffold16	419801	420000	*	1.3828e-08	2.78872e-07	61.5079	NA	97.2222	NA	35.7143
scaffold16	437401	437600	*	2.09336e-11	6.70634e-10	56.0976	NA	56.0976	0	NA
scaffold16	437601	437800	*	3.34375e-16	2.09461e-14	71.432	NA	90.2439	18.3333	19.5122
scaffold16	475401	475600	*	1.63639e-14	8.26793e-13	54.3478	NA	54.3478	0	0
scaffold16	503801	504000	*	3.04734e-09	6.90037e-08	53.1915	NA	100	46.8085	NA
scaffold16	546801	547000	*	7.40478e-11	2.1787e-09	51.6527	NA	93.617	52.7273	31.5789
scaffold16	556801	557000	*	2.19704e-26	4.21462e-24	71.6612	NA	95.7746	32.1429	18.8235
scaffold16	564201	564400	*	5.04973e-25	8.43281e-23	65.7829	92.2078	NA	27.8351	25
scaffold16	589401	589600	*	3.9612e-09	8.79041e-08	-50.9288	NA	7.89474	56.25	61.8182
scaffold16	600601	600800	*	5.50421e-28	1.23317e-25	100	NA	100	0	NA
scaffold16	645601	645800	*	1.17047e-23	1.71374e-21	64.1058	NA	64.9123	0	1.66667
scaffold16	646201	646400	*	5.32415e-16	3.26127e-14	78.4459	NA	91.4894	13.0435	NA
scaffold16	652201	652400	*	2.06277e-15	1.17926e-13	52.8549	NA	96.4912	45.9854	39.759
scaffold16	684201	684400	*	5.15473e-09	1.12175e-07	56	NA	56	NA	0
scaffold16	695401	695600	*	5.8419e-19	5.10773e-17	63.7107	69.6429	NA	4.54545	7.69231
scaffold16	733601	733800	*	1.23571e-13	5.54526e-12	60.7752	NA	67.4419	0	17.6471
scaffold16	811401	811600	*	8.73007e-09	1.82362e-07	70.0513	NA	88	17.9487	NA
scaffold16	823401	823600	*	1.73145e-10	4.78709e-09	59.5173	NA	97.2222	37.7049	NA
scaffold16	839201	839400	*	1.15688e-20	1.21551e-18	68.75	NA	68.75	0	0
scaffold16	874601	874800	*	3.86662e-25	6.55405e-23	50.8033	64.7059	65.0602	8.60215	18.5841
scaffold16	907201	907400	*	5.37143e-12	1.88171e-10	65.8303	100	80.7229	19.3548	NA
scaffold16	922601	922800	*	2.92579e-12	1.06979e-10	71.8367	NA	94.2857	22.449	NA
scaffold160	36401	36600	*	4.28168e-25	7.21695e-23	-66.3557	NA	29.1667	93.5897	98.2143
scaffold160	171001	171200	*	1.97259e-14	9.85263e-13	56.8182	81.8182	NA	18.5185	30.303
scaffold160	180401	180600	*	1.10151e-29	2.95409e-27	-82.7805	15.3846	NA	96.3636	100
scaffold160	207401	207600	*	9.44696e-11	2.7262e-09	56.3492	NA	66.6667	15.942	3.50877
scaffold1603	26801	27000	*	2.42421e-08	4.68058e-07	-51.3344	NA	38.4615	NA	89.7959
scaffold1603	46801	47000	*	4.24022e-13	1.76643e-11	-70.4545	NA	25	NA	95.4545
scaffold1603	59201	59400	*	4.49356e-38	2.44901e-35	84.1398	95.9184	88.1356	7.52688	NA
scaffold1603	85401	85600	*	1.06443e-10	3.05196e-09	-60.7362	0	NA	68.6567	55.2083
scaffold1603	86801	87000	*	2.31528e-13	9.99891e-12	-69.2308	NA	0	76	60.9756
scaffold1603	99201	99400	*	3.8828e-11	1.19148e-09	56.8665	NA	90.9091	39.2857	26.3158
scaffold1603	100801	101000	*	6.81883e-06	8.07146e-05	50.4505	NA	83.7838	33.3333	NA
scaffold1603	101401	101600	*	7.57326e-11	2.22344e-09	64.2857	64.2857	NA	NA	0
scaffold1603	133001	133200	*	3.12828e-17	2.23045e-15	-61.3744	4.7619	8.51064	NA	68.1159
scaffold1603	223601	223800	*	4.82798e-28	1.0916e-25	51.7391	58.6207	52.5	2.0202	4.93827
scaffold1603	257001	257200	*	6.94358e-14	3.21611e-12	-74.0741	NA	0	74.0741	NA
scaffold1603	270001	270200	*	2.17618e-30	6.24423e-28	-70.406	17.1429	35.1351	97.8261	95.3125
scaffold161	116801	117000	*	9.9334e-20	9.47737e-18	76.4659	NA	83.9286	7.46269	NA
scaffold161	133601	133800	*	8.65398e-43	6.91467e-40	81.5714	89.3333	76.9231	NA	2
scaffold161	162401	162600	*	1.60734e-15	9.30288e-14	54.5455	33.3333	73.1707	NA	0
scaffold161	255601	255800	*	3.3144e-22	4.164e-20	-94.7368	NA	0	96.4286	93.1034
scaffold161	266001	266200	*	5.30974e-26	9.73752e-24	-94.1414	NA	2.22222	96.3636	NA
scaffold161	268801	269000	*	1.00017e-29	2.69522e-27	86.1111	NA	100	13.8889	NA
scaffold161	397601	397800	*	6.71655e-24	1.00236e-21	-82.6977	NA	8	NA	90.6977
scaffold1615	21601	21800	*	8.79938e-12	2.98454e-10	-61.9068	NA	2.5	56.25	74.0741
scaffold1615	24201	24400	*	1.47352e-15	8.56679e-14	69.4251	NA	74.5098	NA	5.08475
scaffold163	8201	8400	*	6.68293e-07	9.76366e-06	54.3137	NA	70	15.6863	NA
scaffold163	33801	34000	*	9.04949e-10	2.23691e-08	-54.2915	NA	2.63158	56.9231	NA
scaffold163	34001	34200	*	6.53476e-12	2.26146e-10	-72.973	NA	0	72.973	NA
scaffold163	63401	63600	*	1.00297e-34	4.17954e-32	-67.5325	34.2105	24.0964	94.1176	95.6522
scaffold163	77001	77200	*	3.33293e-06	4.21564e-05	-51.8145	NA	6.25	58.0645	NA
scaffold163	82401	82600	*	7.82927e-14	3.60232e-12	-67.3448	3.125	NA	74.2424	67.4699
scaffold163	183401	183600	*	2.18531e-09	5.06874e-08	-58.716	NA	22.9167	NA	81.6327
scaffold163	237401	237600	*	3.59508e-21	3.99256e-19	80.8125	NA	82.8125	NA	2
scaffold163	246601	246800	*	1.58823e-29	4.19705e-27	-71.4905	28.3784	10.2941	85.1064	97.7273
scaffold163	296601	296800	*	1.06818e-63	4.07513e-60	86.6689	90.3226	96.3636	5.71429	7.69231
scaffold163	376201	376400	*	4.02849e-19	3.59178e-17	52.0559	87.3016	96.5909	NA	40.6593
scaffold163	380401	380600	*	2.61725e-12	9.661e-11	-52.4109	NA	11.1111	49.2537	73.913
scaffold163	405601	405800	*	4.67689e-16	2.8824e-14	67.3913	NA	75	6.18557	9.1954
scaffold163	413001	413200	*	1.19713e-23	1.75088e-21	-80.0981	NA	6.97674	86.747	87.5
scaffold163	450201	450400	*	2.2502e-21	2.56417e-19	-66.592	NA	26.3158	94.8052	90.625
scaffold163	484201	484400	*	1.37776e-11	4.53064e-10	-50.9475	NA	3.7037	46.8085	64.1026
scaffold163	511001	511200	*	2.76325e-12	1.01529e-10	-72.973	NA	2.7027	75.6757	NA
scaffold163	515601	515800	*	4.50905e-11	1.36846e-09	-55.5556	NA	0	42.8571	62.6667
scaffold163	532801	533000	*	4.98755e-14	2.3643e-12	71.3715	78.6885	NA	7.31707	NA
scaffold163	534801	535000	*	3.69793e-11	1.13966e-09	-54.5732	NA	12.5	64.9123	72
scaffold163	546001	546200	*	1.98393e-20	2.04327e-18	-56.0526	4.87805	0	59.596	56.6038
scaffold163	627601	627800	*	2.07798e-08	4.06247e-07	-52.7778	47.2222	NA	NA	100
scaffold163	633401	633600	*	2.8889e-15	1.62009e-13	53.2585	NA	58.209	5.97015	2.94118
scaffold163	658401	658600	*	3.8034e-19	3.40251e-17	65.9091	NA	75	11.7647	7.21649
scaffold1630	32401	32600	*	2.91617e-26	5.493e-24	-88.8321	NA	3.92157	NA	92.7536
scaffold1630	105401	105600	*	5.58358e-08	1.00827e-06	-55.873	15.5556	NA	NA	71.4286
scaffold1630	115201	115400	*	3.52441e-10	9.30635e-09	-55.7692	NA	44.2308	100	NA
scaffold1630	240801	241000	*	5.09707e-12	1.79116e-10	59.1771	NA	97.0149	NA	37.8378
scaffold1630	247801	248000	*	4.81975e-21	5.2876e-19	57.7778	NA	57.7778	0	0
scaffold1630	288201	288400	*	1.17742e-12	4.58422e-11	-58.3333	NA	0	58.3333	NA
scaffold1630	384001	384200	*	4.74287e-30	1.32033e-27	-88.8889	NA	0	88.8889	NA
scaffold1630	384201	384400	*	1.48538e-29	3.94063e-27	-73.6012	3.84615	10.4478	86.2745	79.1045
scaffold1635	20401	20600	*	1.98176e-37	1.01091e-34	59.5775	95.9016	98.3333	19.5652	58.6667
scaffold1635	88201	88400	*	2.77238e-09	6.32427e-08	61.9728	NA	96.6667	NA	34.6939
scaffold1635	121801	122000	*	8.47375e-30	2.30216e-27	64.5062	76.4706	54	0	1.78571
scaffold1635	133801	134000	*	2.16788e-52	3.31754e-49	97.1429	93.1818	100	0	NA
scaffold1635	162601	162800	*	3.79265e-15	2.09014e-13	-52.3299	NA	1.72414	51.1628	58.0645
scaffold1635	209601	209800	*	6.61367e-15	3.53059e-13	52.5608	60	58.5366	5.55556	7.54717
scaffold1635	222201	222400	*	4.52353e-31	1.37671e-28	66.4359	96.4602	93.8462	38.6364	19.0476
scaffold1635	235401	235600	*	2.97658e-10	7.95045e-09	-53.5714	NA	10	56.7164	69.863
scaffold1635	298401	298600	*	9.25371e-12	3.12807e-10	51.9866	NA	98.0392	46.1538	46
scaffold1635	336601	336800	*	1.26688e-20	1.32646e-18	-87.6218	NA	10.5263	98.1481	NA
scaffold1637	38001	38200	*	1.77017e-24	2.80071e-22	60.7143	NA	60.7143	0	0
scaffold1637	38201	38400	*	1.34815e-07	2.26573e-06	52.5281	NA	75	22.4719	NA
scaffold1639	29001	29200	*	3.12717e-23	4.34828e-21	84.0909	NA	84.0909	0	NA
scaffold1639	73201	73400	*	3.9135e-09	8.69666e-08	61.0317	NA	63.8889	NA	2.85714
scaffold164	51201	51400	*	3.28652e-27	6.89015e-25	-92.4528	NA	0	92.4528	NA
scaffold164	93601	93800	*	2.68903e-12	9.90843e-11	54.785	NA	66	7.14286	15.6863
scaffold164	111601	111800	*	5.63904e-25	9.33065e-23	-63.1956	NA	24.0385	86.1111	88.4058
scaffold164	165401	165600	*	1.68923e-24	2.67734e-22	91.586	NA	94.1176	2.5641	2.5
scaffold164	187201	187400	*	1.08003e-17	8.15797e-16	-81.4103	NA	8.33333	NA	89.7436
scaffold164	246201	246400	*	3.56424e-26	6.65356e-24	57.751	91.3793	93.1507	22.619	48.6111
scaffold164	246401	246600	*	4.63204e-33	1.69092e-30	94.248	NA	97.5	1.85185	4.34783
scaffold164	250201	250400	*	3.20254e-21	3.57716e-19	-79.9635	NA	9.7561	88.3333	91.4894
scaffold164	251401	251600	*	4.30084e-23	5.89252e-21	-82.3195	NA	11.1111	97.2603	89.0625
scaffold164	328201	328400	*	8.70118e-07	1.24333e-05	-51.2239	44.7761	NA	NA	96
scaffold164	328401	328600	*	3.51276e-35	1.52727e-32	-90.0246	NA	7.27273	96.9697	97.7778
scaffold164	328601	328800	*	1.30955e-13	5.85044e-12	-69.8113	NA	30.1887	100	NA
scaffold164	383001	383200	*	1.58802e-14	8.02801e-13	52.7778	NA	52.7778	0	0
scaffold164	426201	426400	*	1.86972e-12	7.06633e-11	64.2105	NA	84.2105	34.6154	4.16667
scaffold164	444001	444200	*	2.48621e-14	1.22889e-12	-68.9489	NA	1.63934	NA	70.5882
scaffold164	452601	452800	*	1.95236e-12	7.35098e-11	52.9052	NA	66.6667	6.97674	18.1818
scaffold164	495401	495600	*	1.12696e-27	2.45184e-25	59.1211	78.2051	86.3636	25.3425	16.0494
scaffold164	546801	547000	*	6.96123e-20	6.73416e-18	80.8824	80.8824	NA	0	NA
scaffold164	565001	565200	*	5.38609e-13	2.21081e-11	53.5855	NA	92.5926	19.1176	57.5342
scaffold164	566401	566600	*	7.07305e-07	1.028e-05	-59.2593	NA	3.7037	62.963	NA
scaffold164	582601	582800	*	1.58187e-30	4.58264e-28	85.7795	89.3939	NA	0	8.33333
scaffold164	588401	588600	*	1.30657e-07	2.20118e-06	53.4591	NA	66.6667	13.2075	NA
scaffold164	602401	602600	*	2.30716e-09	5.3281e-08	69.1892	NA	89.1892	NA	20
scaffold164	602801	603000	*	7.84881e-38	4.14421e-35	82.5513	81.6667	92.1875	NA	4.54545
scaffold164	624401	624600	*	2.50849e-12	9.29502e-11	-62.2807	12.9032	30.7692	NA	83.3333
scaffold164	638201	638400	*	1.12566e-34	4.67644e-32	-62.0175	5.66038	4.7619	67.9487	66.2651
scaffold164	670401	670600	*	4.90978e-18	3.87498e-16	-56.4815	NA	0	51.6129	63.0435
scaffold164	678801	679000	*	1.82041e-13	7.97749e-12	54.3694	NA	56.4103	3.7037	0
scaffold164	679401	679600	*	1.38545e-16	9.10853e-15	-61.9048	NA	0	61.9048	NA
scaffold164	688601	688800	*	5.66273e-13	2.31489e-11	-59.389	NA	35.8491	95.2381	NA
scaffold164	699401	699600	*	5.14486e-09	1.11987e-07	60.4944	NA	84.375	48	9.52381
scaffold164	718401	718600	*	2.10867e-20	2.16269e-18	52.042	78.2178	96.1039	33.913	NA
scaffold164	771801	772000	*	4.96313e-12	1.74636e-10	51.8519	NA	100	40.9091	53.125
scaffold1649	6801	7000	*	7.46458e-15	3.95908e-13	63.4843	NA	94.8276	38.8889	22.5806
scaffold1649	69401	69600	*	1.31958e-28	3.17716e-26	-78.4977	NA	12	91.8919	89.0909
scaffold165	55601	55800	*	1.78608e-15	1.02714e-13	-66.3636	NA	0	75	60.6061
scaffold165	133401	133600	*	3.00308e-20	3.03407e-18	72.7273	80.8511	65.3846	NA	0
scaffold165	135401	135600	*	1.44057e-08	2.89661e-07	-55.2966	NA	12.5	67.7966	NA
scaffold165	158801	159000	*	8.53365e-13	3.40625e-11	59.4167	NA	93.0233	25.7143	44.2308
scaffold165	177601	177800	*	4.72646e-14	2.24959e-12	-73.4649	NA	14.0351	NA	87.5
scaffold165	197201	197400	*	4.96381e-14	2.35469e-12	54.7557	90.9091	82.9268	39.4366	15.1515
scaffold165	199401	199600	*	6.52125e-14	3.03243e-12	53.0303	NA	86.3636	23.2558	46.2687
scaffold165	207001	207200	*	1.04872e-09	2.56491e-08	52.5704	92.1053	NA	40.678	38.5714
scaffold165	214601	214800	*	1.32868e-20	1.38805e-18	-88.9788	2.32558	NA	91.3043	NA
scaffold165	286201	286400	*	1.23798e-24	1.98772e-22	66.7962	63.9344	83.7209	4.87805	5.66038
scaffold165	366201	366400	*	6.35928e-38	3.41092e-35	65.9729	85.4701	87.8049	14.8148	26.7442
scaffold165	393401	393600	*	9.39073e-34	3.6494e-31	89.0714	NA	91.0714	3.22581	0
scaffold165	438001	438200	*	1.77573e-13	7.79808e-12	-65.3061	NA	20.4082	85.7143	NA
scaffold165	456401	456600	*	6.491e-22	7.88481e-20	-79.9886	NA	16.9811	NA	96.9697
scaffold165	530001	530200	*	8.0889e-12	2.76364e-10	51.4884	NA	58.6957	6.25	8.51064
scaffold165	599201	599400	*	3.29687e-06	4.17451e-05	53.3333	73.3333	NA	NA	20
scaffold165	664001	664200	*	1.88551e-16	1.21832e-14	-66.5909	NA	2.5	59.7826	80.8219
scaffold165	668801	669000	*	1.14811e-14	5.91903e-13	-60.3087	NA	10.2041	72.2222	68.1818
scaffold165	706801	707000	*	5.16517e-12	1.81274e-10	-74.4186	NA	0	NA	74.4186
scaffold165	800201	800400	*	2.71803e-19	2.46228e-17	81.4394	NA	87.5	9.09091	0
scaffold165	847801	848000	*	2.0045e-13	8.74035e-12	80	NA	80	NA	0
scaffold165	866001	866200	*	2.3925e-14	1.18477e-12	53.148	NA	92.6829	NA	39.5349
scaffold165	886001	886200	*	8.72921e-14	3.98794e-12	61.2778	NA	97.561	37.1795	34.2857
scaffold165	894001	894200	*	1.24317e-15	7.28226e-14	69.4771	95.6044	88.7097	NA	23.3333
scaffold167	72401	72600	*	7.47624e-20	7.21433e-18	-63.8191	0	NA	66.6667	60.6383
scaffold167	207201	207400	*	9.99169e-39	5.80775e-36	74.5647	87.0504	89.2857	NA	13.4831
scaffold167	231001	231200	*	6.75742e-15	3.60307e-13	-78.6043	NA	19.3548	NA	97.9592
scaffold167	314601	314800	*	1.66899e-14	8.42479e-13	-73.0233	NA	20	93.0233	NA
scaffold167	316201	316400	*	8.86843e-16	5.27368e-14	-50.1017	51.7241	35	83.3333	94.9367
scaffold167	355401	355600	*	8.78067e-10	2.17702e-08	-54.1344	38.8889	NA	93.0233	NA
scaffold167	378001	378200	*	9.53941e-08	1.6518e-06	-51.4379	NA	44.1176	NA	95.5556
scaffold167	395601	395800	*	2.82036e-09	6.42615e-08	-50.8354	NA	5.55556	61.1111	50.8197
scaffold167	424801	425000	*	5.22977e-25	8.71736e-23	-85.0866	NA	9.43396	NA	94.5205
scaffold167	465401	465600	*	5.83588e-43	4.73277e-40	69.376	75.7576	71.6667	0.934579	8.33333
scaffold1686	8201	8400	*	1.21932e-23	1.78141e-21	56.6188	66.6667	66.6667	5.55556	16.8675
scaffold1686	8401	8600	*	3.07132e-44	2.85882e-41	71.4076	77.3333	79.5918	6.4	7.36842
scaffold1686	10801	11000	*	2.14992e-34	8.74385e-32	-86.7089	NA	0	80.7692	92.5
scaffold1686	12201	12400	*	8.64985e-25	1.40718e-22	-65.895	NA	21.6867	82.1918	92.5
scaffold1686	70201	70400	*	8.72007e-11	2.53024e-09	-60.4085	NA	5.26316	NA	65.6716
scaffold1686	78801	79000	*	1.49176e-45	1.51336e-42	70.7285	94.8052	86.4865	14.8936	29.1139
scaffold1686	100601	100800	*	2.03007e-20	2.0862e-18	64.0036	NA	67.7419	0	7.84314
scaffold1686	118001	118200	*	4.88057e-07	7.32045e-06	-59.1234	NA	26.9231	86.0465	NA
scaffold1686	238601	238800	*	1.34229e-16	8.84844e-15	-81	NA	14	NA	95
scaffold1686	251201	251400	*	7.30575e-30	1.99887e-27	52.7339	66.9565	62.7907	13.3333	11.5385
scaffold1686	300601	300800	*	2.53044e-12	9.36737e-11	-64.678	NA	3.0303	81.6327	53.1915
scaffold1686	307001	307200	*	2.40239e-14	1.18941e-12	-70.2686	NA	5.55556	75.8242	NA
scaffold169	29601	29800	*	1.37452e-12	5.29605e-11	-53.096	NA	3.92157	54.2373	60
scaffold169	91801	92000	*	3.93075e-15	2.16228e-13	75.4248	NA	91.1111	NA	15.6863
scaffold169	118601	118800	*	1.66653e-15	9.62078e-14	-63.082	12.1212	11.1111	NA	74.5763
scaffold169	145401	145600	*	1.15088e-21	1.35832e-19	-95.7447	NA	0	NA	95.7447
scaffold169	158801	159000	*	6.1782e-23	8.36576e-21	-80.7335	NA	4.87805	89.1892	81.5385
scaffold169	159201	159400	*	2.08722e-11	6.68985e-10	57.035	NA	61.2903	1.78571	7.89474
scaffold169	162201	162400	*	2.15992e-07	3.4841e-06	53.4323	NA	63.6364	10.2041	NA
scaffold169	183001	183200	*	1.52671e-11	4.99258e-10	74.4108	NA	81.8182	7.40741	NA
scaffold169	238801	239000	*	2.94068e-18	2.38055e-16	55.5556	NA	55.5556	0	0
scaffold169	249001	249200	*	3.86525e-10	1.01342e-08	64.6552	NA	89.6552	4.16667	56.25
scaffold169	253401	253600	*	4.33435e-14	2.07426e-12	51.5385	82.8571	NA	32.381	29.8701
scaffold169	302801	303000	*	9.28009e-13	3.67871e-11	56.7618	NA	76.9231	28.5714	9.25926
scaffold169	303001	303200	*	5.33366e-22	6.55494e-20	68.3099	NA	100	35.7143	27.7778
scaffold169	329401	329600	*	3.38919e-20	3.40133e-18	62.2951	NA	62.2951	NA	0
scaffold1699	1001	1200	*	5.67931e-25	9.38582e-23	-77.4662	NA	1.92308	75	83.0986
scaffold17	17801	18000	*	3.57303e-44	3.29188e-41	76.6392	85.7143	76.0563	0	7.89474
scaffold170	182401	182600	*	5.14934e-27	1.06962e-24	60.9227	87.234	85.3333	31.1111	18.8235
scaffold170	211201	211400	*	7.28581e-27	1.4883e-24	-76.4286	5.26316	13.5135	NA	87.1429
scaffold170	277601	277800	*	8.51172e-29	2.08457e-26	-63.75	29.4118	31.25	93.8272	93.6709
scaffold170	321601	321800	*	8.71912e-32	2.86269e-29	64.0289	65.1163	85.7143	1.16279	19.697
scaffold171	189201	189400	*	8.02324e-13	3.21388e-11	-64.9427	9.7561	NA	74.6988	NA
scaffold171	247001	247200	*	2.61561e-11	8.25813e-10	-60	40.2985	39.2857	NA	100
scaffold171	247201	247400	*	1.48203e-11	4.85644e-10	-58.8287	2.04082	NA	NA	60.8696
scaffold171	339001	339200	*	2.1841e-11	6.97395e-10	-58.2049	NA	23.4043	80.7692	82.8571
scaffold172	12401	12600	*	5.37932e-09	1.1666e-07	-51.5152	NA	48.4848	NA	100
scaffold172	31601	31800	*	4.8679e-30	1.35375e-27	-87.1795	0	0	NA	87.1795
scaffold172	61401	61600	*	4.3462e-12	1.5423e-10	-64.9898	NA	16.129	78.8732	83.3333
scaffold172	78801	79000	*	9.01339e-12	3.05254e-10	-51.9022	4.34783	NA	49.3506	64.1791
scaffold172	153401	153600	*	3.83885e-21	4.25805e-19	-74.0998	NA	7.27273	81.3725	NA
scaffold172	156601	156800	*	1.68418e-14	8.49352e-13	-70	NA	0	70	NA
scaffold172	192601	192800	*	4.74027e-08	8.66851e-07	53.6782	NA	88.3721	34.6939	NA
scaffold172	205001	205200	*	7.22278e-15	3.83685e-13	71.0526	NA	71.0526	0	NA
scaffold172	211201	211400	*	1.51849e-20	1.57831e-18	-60.6551	30.7692	40.2439	NA	97.2222
scaffold172	213401	213600	*	9.04584e-10	2.23621e-08	54.6081	NA	65.625	23.2143	0
scaffold172	229201	229400	*	2.18796e-23	3.09475e-21	87.0911	NA	97.4359	5	14.8936
scaffold172	275401	275600	*	2.55874e-12	9.46439e-11	-67.9661	NA	10	77.9661	NA
scaffold172	290601	290800	*	2.93965e-14	1.43884e-12	-58.2524	NA	0	NA	58.2524
scaffold172	356601	356800	*	2.6241e-13	1.12483e-11	77.5	NA	100	NA	22.5
scaffold172	357401	357600	*	5.34188e-09	1.15903e-07	-64.7059	NA	5.88235	NA	70.5882
scaffold172	382201	382400	*	2.49784e-12	9.26063e-11	58.4821	NA	65.625	5.47945	8.95522
scaffold172	411201	411400	*	1.33063e-07	2.2388e-06	50.5728	NA	84.6154	NA	34.0426
scaffold172	413001	413200	*	9.46388e-07	1.34388e-05	-52.5269	NA	25.8065	78.7879	77.7778
scaffold172	414601	414800	*	1.54452e-10	4.30411e-09	60	NA	95.5556	35.5556	NA
scaffold172	426201	426400	*	4.69939e-13	1.94485e-11	69.2256	NA	78.5714	12.3077	4.7619
scaffold172	426601	426800	*	9.12431e-09	1.89865e-07	-55	NA	25	80	NA
scaffold172	446601	446800	*	2.55747e-09	5.86417e-08	-50.2071	NA	36.5854	76	96.4286
scaffold172	447401	447600	*	5.45382e-07	8.10655e-06	-56.6829	NA	7.31707	NA	64
scaffold172	455201	455400	*	9.18686e-11	2.65657e-09	-53.6805	NA	4.87805	55.1724	62.2642
scaffold172	459201	459400	*	2.81092e-10	7.5325e-09	-52.5033	21.7391	NA	73.494	75.5102
scaffold172	461201	461400	*	7.08002e-14	3.27539e-12	58.4921	NA	61.6667	3.1746	NA
scaffold172	494601	494800	*	6.57858e-14	3.05699e-12	-52.2917	NA	38.3333	92.8571	86.3636
scaffold172	514801	515000	*	5.62664e-10	1.43984e-08	56.8873	95.3488	NA	NA	38.4615
scaffold1721	9801	10000	*	1.63002e-07	2.69827e-06	-53.3333	NA	28.8889	NA	82.2222
scaffold1721	10601	10800	*	2.12038e-11	6.78808e-10	-56.8182	NA	0	NA	56.8182
scaffold1721	88801	89000	*	2.43759e-16	1.55282e-14	54.2484	97.3684	89.7436	NA	41.1765
scaffold173	143801	144000	*	2.9147e-07	4.59275e-06	55.7998	NA	92.3077	32.3529	41.3793
scaffold1746	16001	16200	*	2.02993e-09	4.73184e-08	56.5315	NA	64.8649	NA	8.33333
scaffold1746	57001	57200	*	4.19021e-14	2.00918e-12	-68.4149	NA	17.9487	86.3636	NA
scaffold1746	59201	59400	*	2.92401e-17	2.09362e-15	-63.5417	NA	0	75.3846	38.7097
scaffold1746	71801	72000	*	2.15906e-13	9.37057e-12	51.0638	NA	100	39.2157	60.4651
scaffold175	115201	115400	*	5.2801e-12	1.85187e-10	-59.0278	NA	6.25	NA	65.2778
scaffold175	161401	161600	*	6.15184e-11	1.83294e-09	-52.8846	45	48.4375	NA	100
scaffold175	166001	166200	*	3.47349e-10	9.18083e-09	-63.0163	34.0426	NA	NA	97.0588
scaffold175	186601	186800	*	1.05527e-08	2.17301e-07	57.7053	NA	81.4815	23.0769	25
scaffold175	187201	187400	*	7.97062e-11	2.33151e-09	58.2566	NA	88.6364	6.81818	60
scaffold175	206801	207000	*	2.87194e-13	1.22398e-11	-51.6129	NA	48.3871	NA	100
scaffold175	256801	257000	*	1.26284e-08	2.56514e-07	54.6015	NA	73.4694	18.8679	NA
scaffold175	268601	268800	*	5.86627e-45	5.65471e-42	84.3065	86.8421	82.8571	1.02041	0
scaffold175	284801	285000	*	1.1917e-17	8.9764e-16	-59.3552	NA	11.1111	69.2982	72.1519
scaffold175	498201	498400	*	9.23697e-09	1.92017e-07	-57.3684	NA	40	97.3684	NA
scaffold175	562801	563000	*	1.16725e-08	2.38438e-07	-50.6001	41.4634	NA	92.0635	NA
scaffold175	563401	563600	*	1.87267e-09	4.39401e-08	53.617	NA	93.617	NA	40
scaffold175	577601	577800	*	5.00583e-18	3.94505e-16	52.3337	61.2245	77.2727	5.20833	29.0698
scaffold1757	54801	55000	*	1.32902e-10	3.74479e-09	-56.1912	NA	38.6364	94.8276	NA
scaffold1757	55201	55400	*	4.95036e-08	9.02409e-07	-50.224	NA	44.898	NA	95.122
scaffold1757	57801	58000	*	2.57134e-10	6.92955e-09	-54.3541	NA	26.4151	80.7692	NA
scaffold176	601	800	*	4.14301e-19	3.69024e-17	83.7121	90.3226	100	NA	12.1212
scaffold176	21401	21600	*	6.75684e-12	2.33425e-10	53.1886	89.5522	NA	NA	36.3636
scaffold176	34001	34200	*	8.43995e-16	5.03657e-14	-60.2871	NA	24.5614	78.1818	89.6104
scaffold176	62001	62200	*	2.59529e-13	1.11377e-11	-52.9791	NA	7.54717	61.3636	59.8039
scaffold176	72001	72200	*	5.10881e-14	2.41713e-12	-57.7061	NA	27.7778	83.0508	87.6923
scaffold176	75401	75600	*	2.24524e-15	1.27819e-13	-53.1412	NA	5.47945	57.7465	60
scaffold176	128201	128400	*	4.58993e-10	1.1898e-08	-50.4525	26.4706	NA	76.9231	NA
scaffold176	128801	129000	*	2.00573e-08	3.93143e-07	-59.6728	NA	32.4324	92.1053	NA
scaffold176	146401	146600	*	3.80338e-20	3.7959e-18	-77.1717	NA	6.66667	75.5102	92
scaffold176	175201	175400	*	1.09846e-07	1.87992e-06	-53.7093	NA	31.7073	NA	85.4167
scaffold176	253801	254000	*	8.11624e-15	4.27459e-13	-71.1553	24.1935	NA	NA	95.3488
scaffold176	273401	273600	*	1.06672e-19	1.01311e-17	-60.1159	0	18.5185	77.7778	65.625
scaffold176	280201	280400	*	9.99139e-25	1.61476e-22	-83.0508	NA	0	83.0508	NA
scaffold176	350201	350400	*	3.20858e-55	6.03539e-52	68.0386	73.5849	67.6471	0	7.27273
scaffold176	355401	355600	*	1.76384e-28	4.16533e-26	70.0935	68.1818	82.5397	6.25	6.97674
scaffold176	376001	376200	*	7.00512e-31	2.09895e-28	70.8516	88.3333	90.9091	18.0556	19.1176
scaffold176	418201	418400	*	9.74656e-17	6.52339e-15	71.1988	91.1765	95.2381	22.2222	NA
scaffold176	465201	465400	*	3.50712e-10	9.26504e-09	-51.9391	NA	4.7619	62.7907	51.8519
scaffold176	517601	517800	*	8.56027e-12	2.91037e-10	66.6667	NA	66.6667	0	NA
scaffold177	23401	23600	*	3.09033e-10	8.2251e-09	52.7576	NA	56.6038	NA	3.84615
scaffold177	43601	43800	*	2.3065e-38	1.29886e-35	97.561	95	100	NA	0
scaffold177	55601	55800	*	1.17735e-08	2.40447e-07	55.3476	81.8182	NA	17.9487	31.746
scaffold177	79201	79400	*	2.17738e-41	1.56026e-38	-70.8655	5.43478	13.7931	84.6154	75.2688
scaffold177	82201	82400	*	4.30911e-10	1.12209e-08	51.7195	NA	92.3077	29.6703	53.1646
scaffold177	112601	112800	*	3.18689e-20	3.20781e-18	-74.2424	NA	0	74.2424	NA
scaffold177	115001	115200	*	4.05458e-20	4.0362e-18	-81.5789	NA	0	80.3279	83.0189
scaffold177	150601	150800	*	2.73817e-29	7.05689e-27	72.9705	NA	73.7705	0	1.88679
scaffold177	159201	159400	*	5.47814e-19	4.81924e-17	72.4771	NA	100	23.9437	34.2105
scaffold177	181201	181400	*	1.39536e-17	1.04494e-15	71.7391	71.7391	NA	0	NA
scaffold177	200401	200600	*	2.30479e-19	2.10411e-17	-54.2203	5	1.72414	61.6667	51.1628
scaffold177	213801	214000	*	4.36742e-32	1.46228e-29	80	NA	80	0	0
scaffold177	220801	221000	*	1.52293e-08	3.05088e-07	61.0161	80.7692	NA	14.8936	26.4706
scaffold177	225201	225400	*	3.8565e-21	4.27588e-19	69.3454	NA	77.9661	9.72222	6.81818
scaffold177	249001	249200	*	1.32733e-15	7.75635e-14	67.0068	NA	97.619	31.25	29.4118
scaffold177	281801	282000	*	1.05648e-16	7.05358e-15	89.1892	NA	89.1892	NA	0
scaffold177	307801	308000	*	3.78015e-24	5.82432e-22	53.6489	66.6667	66.6667	18.0723	8.13953
scaffold177	341201	341400	*	2.08284e-13	9.05865e-12	-56.2144	NA	5.88235	63.8298	61.039
scaffold177	347001	347200	*	7.86815e-10	1.96679e-08	59.2857	NA	89.2857	30	NA
scaffold177	413601	413800	*	7.66238e-10	1.91837e-08	-56.4501	NA	29.661	86.1111	NA
scaffold177	445001	445200	*	8.28746e-17	5.5952e-15	64.0113	98.4375	NA	NA	34.4262
scaffold177	464801	465000	*	8.40099e-09	1.75922e-07	-56.4516	NA	8.06452	NA	64.5161
scaffold177	480001	480200	*	5.6434e-31	1.70794e-28	66.304	70.9091	79.3103	6	14.0351
scaffold177	491001	491200	*	3.50214e-09	7.84755e-08	67.8571	100	NA	NA	32.1429
scaffold177	493801	494000	*	3.61391e-15	1.99629e-13	50.0149	78.7879	86.3636	35.4839	30.2326
scaffold177	502801	503000	*	1.28254e-38	7.36009e-36	56.9896	62.2807	67.0732	8.51064	5.43478
scaffold177	533001	533200	*	6.79179e-29	1.67853e-26	-68.3709	20	25	92.9412	87.0968
scaffold177	546001	546200	*	1.11387e-46	1.22646e-43	63.5602	75.969	70.7317	6.47482	15.6863
scaffold177	548401	548600	*	2.72407e-11	8.57079e-10	-71.4286	NA	2.85714	74.2857	NA
scaffold177	548801	549000	*	5.48313e-12	1.91861e-10	-63.0916	NA	4.25532	NA	67.3469
scaffold177	568601	568800	*	2.9228e-16	1.84328e-14	-55.7377	NA	0	NA	55.7377
scaffold177	570001	570200	*	1.24624e-07	2.10886e-06	-58.9445	NA	37.2093	NA	96.1538
scaffold177	611201	611400	*	3.67448e-11	1.13295e-09	60.1408	NA	70	9.85915	NA
scaffold177	658401	658600	*	2.08193e-05	0.000220214	50.5445	NA	81.5789	NA	31.0345
scaffold177	703201	703400	*	2.19331e-18	1.80576e-16	62.3377	NA	65.9091	2.66667	4.61538
scaffold177	705401	705600	*	1.91196e-09	4.47689e-08	-57.377	0	NA	57.377	NA
scaffold177	768801	769000	*	1.01923e-15	6.02524e-14	55.8474	NA	60.9756	5.83333	4
scaffold177	816601	816800	*	2.38575e-12	8.86446e-11	59.817	NA	86.0465	20	29.8701
scaffold177	872401	872600	*	7.95732e-09	1.67446e-07	-53.3429	NA	21.9512	75.9259	74.1935
scaffold177	884401	884600	*	1.87301e-11	6.04547e-10	56.1763	77.5	69.2308	NA	17.2414
scaffold177	921001	921200	*	3.69063e-11	1.13754e-09	61.3375	NA	64.3678	NA	3.0303
scaffold1775	6401	6600	*	4.4169e-14	2.11227e-12	-57.7641	NA	30.9859	NA	88.75
scaffold1775	7201	7400	*	8.84932e-11	2.56444e-09	52.8595	NA	76	23.2877	22.9167
scaffold1775	30201	30400	*	2.34711e-24	3.67488e-22	91.5517	NA	96.5517	3.50877	6.34921
scaffold1775	32201	32400	*	2.21834e-09	5.13786e-08	51.7241	NA	51.7241	0	NA
scaffold1775	42401	42600	*	1.2577e-09	3.0387e-08	-61.6487	NA	16.129	NA	77.7778
scaffold1775	54401	54600	*	9.19929e-17	6.17388e-15	65.6297	75.5556	100	NA	22.4138
scaffold179	20001	20200	*	1.05416e-06	1.48169e-05	-50.5279	NA	5.88235	56.4103	NA
scaffold179	38401	38600	*	1.4233e-16	9.33925e-15	-72.807	NA	10.5263	80.9524	90
scaffold179	51801	52000	*	1.71465e-22	2.2222e-20	-65.9048	NA	4.61538	82.4074	50.7692
scaffold179	77601	77800	*	4.74479e-13	1.96125e-11	-63.0343	NA	2.85714	67.6923	64.0625
scaffold179	78801	79000	*	4.84382e-08	8.84116e-07	-56.7782	NA	29.2683	86.0465	NA
scaffold179	128601	128800	*	5.23394e-14	2.47029e-12	70.2703	NA	70.2703	NA	0
scaffold179	223801	224000	*	4.851e-16	2.98224e-14	-76.6667	NA	0	76.6667	NA
scaffold179	428601	428800	*	1.68218e-16	1.09346e-14	-56.7261	2.94118	40	74.5763	92
scaffold179	435001	435200	*	7.33212e-10	1.84284e-08	53.9007	NA	87.234	34.0426	32.3529
scaffold179	488601	488800	*	3.49067e-20	3.49669e-18	56.9774	85.1064	81.1594	22.7848	30.6122
scaffold18	278401	278600	*	1.53201e-29	4.06038e-27	-94.3376	NA	2.77778	96.6667	97.7273
scaffold18	281801	282000	*	3.12296e-22	3.93811e-20	-64.6846	21.1538	37.3134	94.5946	95.2381
scaffold18	282801	283000	*	5.88856e-19	5.14354e-17	-74.552	NA	3.22581	77.7778	NA
scaffold18	293201	293400	*	2.43933e-17	1.76822e-15	-66.2507	NA	20.4545	88.4211	84.6154
scaffold18	326201	326400	*	4.62368e-06	5.68007e-05	-54.8718	NA	38.4615	NA	93.3333
scaffold1801	4801	5000	*	1.54291e-53	2.59579e-50	71.9377	89.8148	97.5904	22.973	20.3008
scaffold1801	74401	74600	*	5.48318e-29	1.37392e-26	63.5498	NA	64.7059	1.11111	1.20482
scaffold1801	92001	92200	*	7.04445e-31	2.1084e-28	88.1708	NA	97.8723	15.1515	4.41176
scaffold182	38401	38600	*	2.10239e-29	5.46512e-27	73.2372	82.9268	100	25.8824	7.8125
scaffold182	85201	85400	*	1.04732e-11	3.50574e-10	57.4899	90.3846	NA	32.8947	NA
scaffold182	184801	185000	*	8.56701e-13	3.41783e-11	67.3984	NA	96.6667	39.4366	15.3846
scaffold182	202801	203000	*	4.03321e-20	4.01788e-18	75.4072	89.2857	77.193	5.76923	NA
scaffold182	209201	209400	*	2.62456e-08	5.03368e-07	53.8462	NA	100	NA	46.1538
scaffold182	242801	243000	*	1.29703e-12	5.01958e-11	51.3468	92.8571	95.3488	NA	42.5926
scaffold182	260601	260800	*	9.35894e-08	1.62335e-06	-52.292	NA	16.129	NA	68.4211
scaffold182	389601	389800	*	8.17259e-22	9.82547e-20	97.7778	97.7778	NA	NA	0
scaffold182	427201	427400	*	5.10971e-10	1.31564e-08	64.2276	66.6667	NA	NA	2.43902
scaffold182	453601	453800	*	5.66988e-27	1.17235e-24	65.4508	77.7778	60	5	0
scaffold182	547401	547600	*	1.73872e-08	3.44698e-07	53.3891	NA	84.375	28.4091	35.1852
scaffold182	577801	578000	*	4.02356e-18	3.21015e-16	66.3243	NA	84.2105	16.4179	19.6429
scaffold182	580801	581000	*	7.46093e-13	3.00329e-11	51.5967	NA	53.6585	NA	2.06186
scaffold182	651001	651200	*	2.56591e-11	8.11179e-10	68.2889	NA	84.6154	16.3265	NA
scaffold182	694001	694200	*	1.42807e-13	6.34127e-12	52.9356	88.8889	75	29.0909	24.2424
scaffold182	694201	694400	*	1.3819e-18	1.15528e-16	52.6786	81.9672	80.7229	39.726	10.8696
scaffold182	716001	716200	*	2.26741e-10	6.1626e-09	-54.7159	10.9091	NA	NA	65.625
scaffold182	749401	749600	*	1.00504e-24	1.62333e-22	-81.2937	NA	6.81818	90.7895	85.0746
scaffold182	777001	777200	*	2.40036e-30	6.85841e-28	-88.7986	11.6279	7.40741	98.0769	NA
scaffold182	821001	821200	*	1.16329e-21	1.37118e-19	-94.9495	NA	2.27273	NA	97.2222
scaffold182	823801	824000	*	1.22564e-36	5.93891e-34	59.275	80.5556	59.2593	7.0922	21.6418
scaffold1821	24001	24200	*	1.13571e-11	3.78058e-10	71.0417	NA	86.6667	15.625	NA
scaffold1821	28601	28800	*	4.11616e-11	1.25668e-09	-50.8197	NA	0	58.1081	39.5833
scaffold1821	36801	37000	*	3.4768e-15	1.92272e-13	66.9687	91.3043	75.4386	NA	15.5556
scaffold1821	105801	106000	*	3.35996e-14	1.62954e-12	-52.9921	45.1613	29.2308	90	NA
scaffold1821	165001	165200	*	6.31283e-14	2.9436e-12	51.1146	62.963	NA	5.05051	17.8571
scaffold183	10601	10800	*	2.20428e-09	5.10837e-08	-54.0791	3.0303	12	NA	60.9756
scaffold183	15001	15200	*	2.32276e-38	1.30515e-35	-75.7668	2.83688	15.4639	79.2453	92.5926
scaffold183	75001	75200	*	1.14166e-36	5.56183e-34	-65.8751	2.85714	3.79747	71.1538	68.1319
scaffold183	75401	75600	*	1.80772e-08	3.57305e-07	-59.5161	NA	35.4839	95	NA
scaffold183	109401	109600	*	2.02883e-06	2.68606e-05	52.1879	78.3784	NA	26.1905	NA
scaffold183	126401	126600	*	2.34778e-16	1.49793e-14	-52.3386	NA	20.4819	77.8846	67.033
scaffold183	196001	196200	*	1.16791e-05	0.000130988	50.9244	82.3529	NA	31.4286	NA
scaffold184	2001	2200	*	2.22315e-09	5.14814e-08	55.814	NA	55.814	NA	0
scaffold184	28001	28200	*	5.62812e-15	3.02955e-13	50.5035	NA	54	2.98507	3.94737
scaffold184	37601	37800	*	7.2341e-09	1.53216e-07	56.3845	NA	58.8235	2.43902	NA
scaffold184	64001	64200	*	1.88088e-18	1.55801e-16	75.9259	NA	75.9259	0	NA
scaffold184	95201	95400	*	3.99026e-11	1.22169e-09	-65.5412	NA	19.5652	NA	85.1064
scaffold184	148601	148800	*	2.58301e-16	1.64006e-14	65.5709	NA	95.6522	32.4324	26.5306
scaffold184	149601	149800	*	7.97416e-09	1.67775e-07	52.4306	NA	96.875	44.898	43.9024
scaffold184	156801	157000	*	1.14756e-14	5.91727e-13	56	NA	56	0	0
scaffold184	199001	199200	*	1.06795e-20	1.12777e-18	69.5367	NA	72.3404	1.96078	3.57143
scaffold184	219201	219400	*	1.15144e-21	1.35839e-19	60.1435	97.619	90.9091	35.7143	31.5789
scaffold184	221401	221600	*	7.01461e-24	1.04569e-21	98.1818	NA	100	1.81818	NA
scaffold184	230601	230800	*	3.97825e-10	1.04093e-08	-56.4511	NA	9.30233	NA	65.7534
scaffold184	248601	248800	*	6.94629e-14	3.21682e-12	-57.1741	NA	38.8889	93.5484	98.4615
[truncated: 6,598 more rows]

## Sheet: Z141_RD_vs_Z141_CK_CHH.DMR
Chr	Start	End	Strand	Pvalue	Qvalue	MethDiff	Z141_RD-1	Z141_RD-2	Z141_CK-1	Z141_CK-2
C8055145	1	200	*	0.00945428	0.027516	-12.5	NA	0	12.5	NA
C8083921	201	400	*	0.00156909	0.00720099	20	20	NA	NA	0
C8088291	201	400	*	0.0207864	0.0486831	11.1111	NA	11.1111	0	NA
C8130939	201	400	*	0.00349074	0.0131427	21.8261	24	NA	2.17391	NA
C8131081	401	600	*	0.000189331	0.00135274	23.5075	NA	25	1.49254	NA
C8137969	201	400	*	3.35376e-20	3.26257e-18	15.999	NA	16.8919	0.892857	NA
C8138173	1	200	*	0.00138597	0.00655171	19.4853	NA	21.5686	2.08333	NA
C8171719	201	400	*	0.000991274	0.00505433	13.6858	NA	13.6858	NA	0
C8177371	201	400	*	0.00127823	0.00615531	10.0649	NA	10.0649	NA	0
C8182433	201	400	*	0.0157351	0.0398432	12.3711	16.0714	7.31707	NA	0
C8185707	1	200	*	0.0122349	0.0332365	11.3846	15.3846	NA	7.57576	0
C8194563	1	200	*	2.06938e-05	0.000213687	21.5686	NA	21.5686	0	NA
C8200019	401	600	*	0.0103661	0.029398	20.1774	29.2683	NA	NA	9.09091
C8240489	801	1000	*	0.0143585	0.0372879	13.011	15.0943	NA	2.08333	NA
C8240877	801	1000	*	0.00958116	0.0277749	12.5	0	16.9014	NA	0
C8244397	201	400	*	0.00118409	0.00580256	25.7778	NA	28	NA	2.22222
C8277797	601	800	*	0.00660383	0.0211297	12.5584	19.5652	NA	6.4194	7.67974
C8282107	401	600	*	0.0175968	0.0431715	11.9092	19.5122	NA	8.03279	6.82493
C8306873	1001	1200	*	0.000757616	0.00409821	11.5942	NA	11.5942	0	NA
C8314737	401	600	*	0.00599294	0.0196622	-16.8737	NA	2.17391	NA	19.0476
C8321731	401	600	*	0.000879552	0.00461093	21.9256	32.3529	NA	10.4274	NA
C8321731	801	1000	*	0.0102361	0.0291419	13.5255	21.9512	NA	10.6033	5.07042
C8352979	1401	1600	*	2.23074e-06	3.11728e-05	39.0996	64.8649	NA	25.7653	NA
C8353333	401	600	*	2.54983e-05	0.000255261	29.8	36	NA	6.2	NA
C8367265	2401	2600	*	0.000335557	0.00214291	21.5686	21.5686	NA	0	NA
scaffold1	32001	32200	*	0.00189744	0.00831875	14.1855	16	NA	1.81452	NA
scaffold1	114201	114400	*	3.68727e-05	0.00034938	10.6509	20.0627	NA	NA	9.41176
scaffold1	145801	146000	*	0.0103153	0.0292995	15.0192	21.4286	NA	6.6838	6.05042
scaffold1	168601	168800	*	0.000200961	0.00142021	28.6212	56.9231	NA	33.3333	17.6471
scaffold1	176401	176600	*	5.35058e-09	1.35686e-07	10.288	17.9167	NA	8.16641	6.83371
scaffold1	196001	196200	*	0.00214445	0.00913081	28.7287	32.4324	NA	NA	3.7037
scaffold1	233601	233800	*	0.000122781	0.000951596	17.4759	22.2222	NA	4.74632	NA
scaffold1	236201	236400	*	9.46206e-07	1.46456e-05	32.3158	36	NA	3.68421	NA
[truncated: 6,575 more rows]

## Sheet: Z141_RD_vs_Z141_CK_CHG.DMR
Chr	Start	End	Strand	Pvalue	Qvalue	MethDiff	Z141_RD-1	Z141_RD-2	Z141_CK-1	Z141_CK-2
[truncated: 15,110 more rows]

[truncated: 7 more sheets: Z141_DS_vs_Z141_CK_CpG.DMR, NY-17_RD_vs_NY-17_CK_CHH.DMR, NY-17_RD_vs_NY-17_CK_CpG.DMR, NY-17_DS_vs_NY-17_CK_CHG.DMR, NY-17_DS_vs_NY-17_CK_CHH.DMR, NY-17_RD_vs_NY-17_CK_CHG.DMR, NY-17_DS_vs_NY-17_CK_CpG.DMR]
